# Supplementary material for: Advancing Yeast Identification Using High‐Throughput DNA Barcode Data From a Curated Culture Collection
Source: Mol Ecol Resour. 2025 Nov 26;26(1):e70082. doi: 10.1111/1755-0998.70082 (PMC12649295; doi:10.1111/1755-0998.70082)
Supplement: Supplementary file 1 — Appendix S1: men70082‐sup‐0001‐AppendixS1.xlsx. [file MEN-26-e70082-s011.xlsx]

## Sheet: newITS
ID	region	Fwd_primer_name	Rev_primer_name	Culture-Collection	Collected_by	Collection-Date	geo_loc_name	Isolation-Source	Organism	BOLD ID	UNITE ID	GenBank accession
WI000036	ITS	ITS5	ITS4	CBS 95		1924	Netherlands	food	Hanseniaspora guilliermondii	WIDNA001-25	UDB07677654	KIXT01001485.1
WI000084	ITS	ITS5	ITS4	CBS 131		1912	missing	unknown	Cryptococcus neoformans	WIDNA002-25	UDB07677655	KIXT01001502.1
WI000090	ITS	ITS5	ITS4	CBS 134		1910	missing	unknown	Maudiozyma exigua	WIDNA2001-25	UDB07677656	KIXT01002030.1
WI000110	ITS	ITS5	ITS4	CBS 156		1925-07-01	missing	insect	Starmerella gropengiesseri	WIDNA2002-25	UDB07677657	KIXT01002031.1
WI000116	ITS	ITS5	ITS4	CBS 157		1931-07-01	Germany	fruit	Starmerella stellata	WIDNA003-25	UDB07677658	KIXT01000386.1
WI000134	ITS	ITS5	ITS4	CBS 166		1942-07-01	missing	plant; flower	Starmerella magnoliae	WIDNA2003-25	UDB07677659	KIXT01002616.1
WI000159	ITS	ITS5	ITS4	CBS 207		1927-07-01	missing	unknown	Pichia membranifaciens	WIDNA004-25	UDB07677660	KIXT01001798.1
WI000165	ITS	ITS5	ITS4	CBS 210		1947-01-01	Netherlands	beverage; beer	Pichia membranifaciens	WIDNA005-25	UDB07677661	KIXT01000824.1
WI000170	ITS	ITS5	ITS4	CBS 214		Oct-1933	Italy	juice	Pichia membranifaciens	WIDNA006-25	UDB07677662	KIXT01000738.1
WI000279	ITS	ITS5	ITS4	CBS 333		1924	Italy	human	Rhodotorula mucilaginosa	WIDNA2004-25	UDB07677663	KIXT01002211.1
WI000294	ITS	ITS5	ITS4	CBS 356		1922	missing	unknown	Schizosaccharomyces pombe	WIDNA007-25	UDB07677664	KIXT01001497.1
WI000306	ITS	ITS5	ITS4	CBS 372		1933	missing	unknown	Schizosaccharomyces octosporus	WIDNA008-25	UDB07677665	KIXT01001623.1
WI000311	ITS	ITS5	ITS4	CBS 379		1929-07-01	missing	unknown	Maudiozyma exigua	WIDNA009-25	UDB07677666	KIXT01001647.1
WI000323	ITS	ITS5	ITS4	CBS 396		1925	Netherlands	air	Kluyveromyces marxianus	WIDNA010-25	UDB07677667	KIXT01001320.1
WI000331	ITS	ITS5	ITS4	CBS 397		1925-02-01	Netherlands	dairy	Kluyveromyces marxianus	WIDNA011-25	UDB07677668	KIXT01001983.1
WI000340	ITS	ITS5	ITS4	CBS 398		May-1924	missing	unknown	Monosporozyma unispora	WIDNA012-25	UDB07677669	KIXT01000705.1
WI000347	ITS	ITS5	ITS4	CBS 400		1923	missing	beverage; wine	Saccharomyces cerevisiae	WIDNA013-25	UDB07677670	KIXT01000496.1
WI000351	ITS	ITS5	ITS4	CBS 403		1923	missing		Saccharomyces cerevisiae	WIDNA014-25	UDB07677671	KIXT01000774.1
WI000354	ITS	ITS5	ITS4	CBS 404		1923-12-01	Switzerland	juice	Torulaspora delbrueckii	WIDNA015-25	UDB07677672	KIXT01000212.1
WI000367	ITS	ITS5	ITS4	CBS 421		1923-09-01	missing	fruit	Naumovozyma dairenensis	WIDNA016-25	UDB07677673	KIXT01001535.1
WI000370	ITS	ITS5	ITS4	CBS 422		1923	Ukraine	beverage; beer	Saccharomyces cerevisiae	WIDNA017-25	UDB07677674	KIXT01001360.1
WI000374	ITS	ITS5	ITS4	CBS 423		1924	Switzerland	beverage; wine	Saccharomyces cerevisiae	WIDNA2005-25	UDB07677675	KIXT01002517.1
WI000380	ITS	ITS5	ITS4	CBS 425		1923-12-01	Switzerland	juice	Saccharomyces eubayanus x Saccharomyces uvarum	WIDNA018-25	UDB07677683	KIXT01000571.1
WI000385	ITS	ITS5	ITS4	CBS 427		1904	Germany	juice	Torulaspora microellipsoides	WIDNA019-25	UDB07677676	KIXT01001772.1
WI000391	ITS	ITS5	ITS4	CBS 429		1923	missing	juice	Saccharomyces cerevisiae	WIDNA020-25	UDB07677677	KIXT01001522.1
WI000395	ITS	ITS5	ITS4	CBS 431		1923-12-01	missing	juice	Saccharomyces uvarum	WIDNA2006-25	UDB07677678	KIXT01002230.1
WI000400	ITS	ITS5	ITS4	CBS 433		1931	missing	plant	Candida tropicalis	WIDNA021-25	UDB07677679	KIXT01000726.1
WI000408	ITS	ITS5	ITS4	CBS 436		1931	missing	sake	Saccharomyces cerevisiae	WIDNA2007-25	UDB07677680	KIXT01002731.1
WI000417	ITS	ITS5	ITS4	CBS 440		1931	Taiwan		Saccharomyces cerevisiae	WIDNA2008-25	UDB07677681	KIXT01002207.1
WI000426	ITS	ITS5	ITS4	CBS 457		1934	Italy	juice	Saccharomyces cerevisiae	WIDNA022-25	UDB07677682	KIXT01000933.1
WI000432	ITS	ITS5	ITS4	CBS 459		1934	Italy	juice	Saccharomyces cerevisiae	WIDNA2009-25	UDB07677684	KIXT01002574.1
WI000487	ITS	ITS5	ITS4	CBS 562		1946	Uruguay	human	Candida albicans	WIDNA023-25	UDB07677685	KIXT01001944.1
WI000496	ITS	ITS5	ITS4	CBS 566		1935	missing	human	Meyerozyma guilliermondii	WIDNA2010-25	UDB07677686	KIXT01002806.1
WI000501	ITS	ITS5	ITS4	CBS 567		1926	Italy		Cyberlindnera jadinii	WIDNA024-25	UDB07677687	KIXT01001701.1
WI000530	ITS	ITS5	ITS4	CBS 601		1920	Sweden	wood	Wickerhamomyces canadensis	WIDNA025-25	UDB07677688	KIXT01001989.1
WI000532	ITS	ITS5	ITS4	CBS 602		Mar-1922	Germany		Kodamaea mesenterica	WIDNA026-25	UDB07677693	KIXT01001093.1
WI000556	ITS	ITS5	ITS4	CBS 610		1931	Egypt	fruit	Metschnikowia pulcherrima	WIDNA027-25	UDB07677689	KIXT01001339.1
WI000585	ITS	ITS5	ITS4	CBS 636		1893	missing		Pichia membranifaciens	WIDNA028-25	UDB07677690	KIXT01000032.1
WI000591	ITS	ITS5	ITS4	CBS 638		1910	Germany	beverage; wine	Pichia membranifaciens	WIDNA2011-25	UDB07677691	KIXT01002629.1
WI000605	ITS	ITS5	ITS4	CBS 643		1932	Netherlands	dairy	Candida tropicalis	WIDNA029-25	UDB07677692	KIXT01000649.1
WI000608	ITS	ITS5	ITS4	CBS 644		1947	Germany		Candida tropicalis	WIDNA030-25	UDB07677694	KIXT01001529.1
WI000621	ITS	ITS5	ITS4	CBS 683		1927	United Kingdom	dairy	Kluyveromyces lactis var. lactis	WIDNA031-25	UDB07677695	KIXT01001317.1
WI000631	ITS	ITS5	ITS4	CBS 688		1927-07-01	missing	unknown	Zygosaccharomyces rouxii	WIDNA032-25	UDB07677696	KIXT01000093.1
WI000632	ITS	ITS5	ITS4	CBS 689		1931	Netherlands	honey	Zygosaccharomyces rouxii	WIDNA033-25	UDB07677697	KIXT01000178.1
WI000642	ITS	ITS5	ITS4	CBS 705		1927-07-01	missing	dairy	Torulaspora delbrueckii	WIDNA034-25	UDB07677698	KIXT01001078.1
WI000689	ITS	ITS5	ITS4	CBS 736		1933-01-01	USA	honey	Zygosaccharomyces mellis	WIDNA2012-25	UDB07677699	KIXT01002427.1
WI000695	ITS	ITS5	ITS4	CBS 739		1933	Italy	dairy	Kluyveromyces lactis var. lactis	WIDNA035-25	UDB07677700	KIXT01001448.1
WI000721	ITS	ITS5	ITS4	CBS 764		1946	missing	soil	Torulaspora globosa	WIDNA036-25	UDB07677701	KIXT01001797.1
WI000726	ITS	ITS5	ITS4	CBS 766		1914	Russia	dairy	Debaryomyces hansenii	WIDNA2013-25	UDB07677702	KIXT01002797.1
WI000741	ITS	ITS5	ITS4	CBS 769		1923	Netherlands	food	Debaryomyces hansenii	WIDNA037-25	UDB07677703	KIXT01000822.1
WI000751	ITS	ITS5	ITS4	CBS 771		1906	France	human	Debaryomyces hansenii	WIDNA038-25	UDB07677704	KIXT01000502.1
WI000757	ITS	ITS5	ITS4	CBS 772		1931-11-01	New Zealand	food	Debaryomyces hansenii	WIDNA039-25	UDB07677705	KIXT01001141.1
WI000762	ITS	ITS5	ITS4	CBS 773		1925-01-01	France	food	Debaryomyces hansenii	WIDNA040-25	UDB07677706	KIXT01001212.1
WI000770	ITS	ITS5	ITS4	CBS 788		1924-12-01	Denmark	human	Debaryomyces hansenii	WIDNA041-25	UDB07677707	KIXT01001639.1
WI000776	ITS	ITS5	ITS4	CBS 789		1924-12-01	Germany	human	Debaryomyces fabryi	WIDNA042-25	UDB07677708	KIXT01001684.1
WI000791	ITS	ITS5	ITS4	CBS 792		1935-01-01	Austria	human	Debaryomyces subglobosus	WIDNA043-25	UDB07677709	KIXT01001625.1
WI000798	ITS	ITS5	ITS4	CBS 795		1935-06-01	Japan	beverage	Debaryomyces hansenii	WIDNA2014-25	UDB07677710	KIXT01002518.1
WI000804	ITS	ITS5	ITS4	CBS 796		1931-06-01	France	human	Debaryomyces fabryi	WIDNA044-25	UDB07677711	KIXT01001567.1
WI000816	ITS	ITS5	ITS4	CBS 811		1938-06-01	Italy	tobacc	Debaryomyces hansenii	WIDNA2015-25	UDB07677712	KIXT01002111.1
WI000822	ITS	ITS5	ITS4	CBS 812		1938-06-01	Italy	tobacc	Debaryomyces hansenii	WIDNA045-25	UDB07677713	KIXT01001815.1
WI000834	ITS	ITS5	ITS4	CBS 818		1927-07-01	China	distil	Torulaspora delbrueckii	WIDNA2016-25	UDB07677714	KIXT01002178.1
WI000846	ITS	ITS5	ITS4	CBS 834		1935	Netherlands	dairy product	Kluyveromyces marxianus	WIDNA046-25	UDB07677715	KIXT01001615.1
WI000850	ITS	ITS5	ITS4	CBS 836		1930	missing	unknown	Kuraishia molischiana	WIDNA047-25	UDB07677716	KIXT01001352.1
WI000863	ITS	ITS5	ITS4	CBS 842		1930	missing	yeast	Cyberlindnera jadinii	WIDNA048-25	UDB07677717	KIXT01001036.1
WI000871	ITS	ITS5	ITS4	CBS 859		1934-06-01	missing	unknown	Nakaseomyces glabratus	WIDNA049-25	UDB07677718	KIXT01001429.1
WI000873	ITS	ITS5	ITS4	CBS 860		1935-12-01	Netherlands	human	Nakaseomyces glabratus	WIDNA050-25	UDB07677719	KIXT01001035.1
WI000875	ITS	ITS5	ITS4	CBS 861		May-1942	Netherlands	human	Nakaseomyces glabratus	WIDNA051-25	UDB07677720	KIXT01000048.1
WI000884	ITS	ITS5	ITS4	CBS 879		1924-08-01	missing	human	Cryptococcus neoformans	WIDNA2017-25	UDB07677721	KIXT01002615.1
WI000887	ITS	ITS5	ITS4	CBS 881		1929	missing	human	Cryptococcus neoformans	WIDNA052-25	UDB07677722	KIXT01001646.1
WI000892	ITS	ITS5	ITS4	CBS 883		1935-09-01	missing	human	Cryptococcus gattii	WIDNA053-25	UDB07677723	KIXT01001253.1
WI000900	ITS	ITS5	ITS4	CBS 886		May-1933	missing	unknown	Cryptococcus neoformans	WIDNA054-25	UDB07677724	KIXT01001803.1
WI000934	ITS	ITS5	ITS4	CBS 945		Mar-1924	Italy	human	Naganishia albida	WIDNA2018-25	UDB07677725	KIXT01002605.1
WI000937	ITS	ITS5	ITS4	CBS 947		1930	Italy	human	Candida zeylanoides var. zeylanoides	WIDNA2019-25	UDB07677733	KIXT01002092.1
WI000950	ITS	ITS5	ITS4	CBS 969		1935-06-01	Japan	beverage	Naganishia albida	WIDNA055-25	UDB07677726	KIXT01001229.1
WI000958	ITS	ITS5	ITS4	CBS 987		1946	missing	unknown	Naganishia albida	WIDNA2020-25	UDB07677727	KIXT01002728.1
WI000959	ITS	ITS5	ITS4	CBS 989		1946	USA	fruit	Pichia californica	WIDNA056-25	UDB07677728	KIXT01001574.1
WI000978	ITS	ITS5	ITS4	CBS 1013		1935	USA	air	Sporobolomyces johnsonii	WIDNA057-25	UDB07677729	KIXT01000387.1
WI001051	ITS	ITS5	ITS4	CBS 1125		1924	United Kingdom	human	Debaryomyces hansenii	WIDNA058-25	UDB07677730	KIXT01000732.1
WI001080	ITS	ITS5	ITS4	CBS 1168		Oct-1933	missing	unknown	Saccharomycodes ludwigii	WIDNA2021-25	UDB07677731	KIXT01002828.1
WI001087	ITS	ITS5	ITS4	CBS 1174		1931-06-01	missing	unknown	Saccharomyces pastorianus	WIDNA059-25	UDB07677732	KIXT01001778.1
WI001088	ITS	ITS5	ITS4	CBS 1175		1931	Switzerland	beverage; wine	Saccharomyces cerevisiae	WIDNA2022-25	UDB07677734	KIXT01002742.1
WI001096	ITS	ITS5	ITS4	CBS 1191		1931	missing	beverage; wine	Saccharomyces cerevisiae	WIDNA2023-25	UDB07677735	KIXT01002057.1
WI001100	ITS	ITS5	ITS4	CBS 1192		1931	missing	beverage; wine	Saccharomyces cerevisiae	WIDNA2024-25	UDB07677736	KIXT01002621.1
WI001104	ITS	ITS5	ITS4	CBS 1193		1931	missing	beverage; wine	Saccharomyces cerevisiae	WIDNA060-25	UDB07677737	KIXT01001617.1
WI001108	ITS	ITS5	ITS4	CBS 1194		1931	missing	beverage; wine	Saccharomyces cerevisiae	WIDNA061-25	UDB07677738	KIXT01000614.1
WI001114	ITS	ITS5	ITS4	CBS 1196		1927	Indonesia		Saccharomyces cerevisiae	WIDNA2025-25	UDB07677739	KIXT01002519.1
WI001116	ITS	ITS5	ITS4	CBS 1198		1927	Japan	sake	Saccharomyces cerevisiae or paradoxus	WIDNA2026-25	UDB07677740	KIXT01002773.1
WI001118	ITS	ITS5	ITS4	CBS 1200		1927	missing	unknown	Saccharomyces cerevisiae or paradoxus	WIDNA2027-25	UDB07677741	KIXT01002467.1
WI001127	ITS	ITS5	ITS4	CBS 1233		1927	missing	beverage; wine	Saccharomyces cerevisiae or paradoxus	WIDNA2028-25	UDB07677742	KIXT01002526.1
WI001137	ITS	ITS5	ITS4	CBS 1246		1932	missing	perry	Saccharomyces cerevisiae or paradoxus	WIDNA062-25	UDB07677743	KIXT01001471.1
WI001139	ITS	ITS5	ITS4	CBS 1248		1932	missing	yeast; brewers	Saccharomyces cerevisiae	WIDNA063-25	UDB07677744	KIXT01001906.1
WI001143	ITS	ITS5	ITS4	CBS 1252		1935	missing	bakers	Saccharomyces cerevisiae	WIDNA064-25	UDB07677745	KIXT01001218.1
WI001146	ITS	ITS5	ITS4	CBS 1255		1935	missing	wine	Saccharomyces cerevisiae or paradoxus	WIDNA065-25	UDB07677746	KIXT01000130.1
WI001148	ITS	ITS5	ITS4	CBS 1257		1935	Germany	beverage; wine	Saccharomyces cerevisiae or paradoxus	WIDNA066-25	UDB07677747	KIXT01001554.1
WI001150	ITS	ITS5	ITS4	CBS 1259		1935	missing	beverage; wine	Saccharomyces cerevisiae or paradoxus	WIDNA067-25	UDB07677748	KIXT01001064.1
WI001160	ITS	ITS5	ITS4	CBS 1326		Mar-1949	Italy	tobacc	Debaryomyces hansenii	WIDNA068-25	UDB07677749	KIXT01001575.1
WI001183	ITS	ITS5	ITS4	CBS 1362		Mar-1950	missing		Pichia kluyveri	WIDNA069-25	UDB07677750	KIXT01001870.1
WI001196	ITS	ITS5	ITS4	CBS 1397		1924	missing	beverage; wine	Saccharomyces cerevisiae	WIDNA070-25	UDB07677751	KIXT01000559.1
WI001206	ITS	ITS5	ITS4	CBS 1461		May-1935	Sweden	wood	Wickerhamomyces canadensis	WIDNA071-25	UDB07677752	KIXT01000942.1
WI001234	ITS	ITS5	ITS4	CBS 1518		1932	missing	food	Nakaseomyces glabratus	WIDNA072-25	UDB07677753	KIXT01000505.1
WI001244	ITS	ITS5	ITS4	CBS 1544		1942	Netherlands	juice	Saccharomyces cerevisiae or paradoxus	WIDNA073-25	UDB07677754	KIXT01001199.1
WI001250	ITS	ITS5	ITS4	CBS 1546		1965	missing		Saccharomyces bayanus	WIDNA074-25	UDB07677755	KIXT01001541.1
WI001259	ITS	ITS5	ITS4	CBS 1553		1924	Italy	human	Kluyveromyces marxianus	WIDNA075-25	UDB07677756	KIXT01001937.1
WI001274	ITS	ITS5	ITS4	CBS 1559		1930	Italy	human	Kluyveromyces marxianus	WIDNA2029-25	UDB07677757	KIXT01002148.1
WI001338	ITS	ITS5	ITS4	CBS 1668		1950	USA	soil	Cyberlindnera suaveolens	WIDNA076-25	UDB07677758	KIXT01001735.1
WI001339	ITS	ITS5	ITS4	CBS 1669		1950	USA	soil	Cyberlindnera suaveolens	WIDNA077-25	UDB07677759	KIXT01000012.1
WI001356	ITS	ITS5	ITS4	CBS 1707		1944-04-01	Papua New Guinea	soil	Cyberlindnera mrakii	WIDNA078-25	UDB07677760	KIXT01001424.1
WI001366	ITS	ITS5	ITS4	CBS 1713		1947-06-01	Italy	beverage; wine	Starmerella bacillaris	WIDNA2030-25	UDB07677761	KIXT01002714.1
WI001372	ITS	ITS5	ITS4	CBS 1731		1948	USA	food	Wickerhamiella versatilis	WIDNA079-25	UDB07677762	KIXT01000046.1
WI001414	ITS	ITS5	ITS4	CBS 1782		1952	missing	beverage; beer	Saccharomyces cerevisiae	WIDNA080-25	UDB07677763	KIXT01001145.1
WI001421	ITS	ITS5	ITS4	CBS 1787		Mar-1952	missing	animal	Arxiozyma pintolopesii	WIDNA081-25	UDB07677764	KIXT01000327.1
WI001427	ITS	ITS5	ITS4	CBS 1793		1932	missing	human	Debaryomyces fabryi	WIDNA082-25	UDB07677765	KIXT01000651.1
WI001435	ITS	ITS5	ITS4	CBS 1795		Oct-1936	missing	human	Debaryomyces hansenii	WIDNA2031-25	UDB07677766	KIXT01002107.1
WI001445	ITS	ITS5	ITS4	CBS 1796		1931	Italy	human	Debaryomyces subglobosus	WIDNA083-25	UDB07677767	KIXT01001008.1
WI001453	ITS	ITS5	ITS4	CBS 1804		1938-12-01	missing	unknown	Schizosaccharomyces octosporus	WIDNA084-25	UDB07677768	KIXT01001885.1
WI001456	ITS	ITS5	ITS4	CBS 1808		1946	USA	soil	Lipomyces tetrasporus	WIDNA085-25	UDB07677769	KIXT01000095.1
WI001463	ITS	ITS5	ITS4	CBS 1879		May-1954	Sweden	animal	Malassezia pachydermatis	WIDNA086-25	UDB07677770	KIXT01001971.1
WI001492	ITS	ITS5	ITS4	CBS 1898		1954	Canada	animal	Tardiomyces blankii	WIDNA2032-25	UDB07677773	KIXT01002081.1
WI001508	ITS	ITS5	ITS4	CBS 1905		1950	missing	human	Candida albicans	WIDNA087-25	UDB07677771	KIXT01000672.1
WI001524	ITS	ITS5	ITS4	CBS 1910		1950	missing	insect	Pichia occidentalis	WIDNA088-25	UDB07677772	KIXT01001414.1
WI001528	ITS	ITS5	ITS4	CBS 1912		1952	Norway	human	Candida albicans	WIDNA2033-25	UDB07677774	KIXT01002306.1
WI001532	ITS	ITS5	ITS4	CBS 1913		1952	Norway	human	Candida aaseri	WIDNA089-25	UDB07677775	KIXT01001394.1
WI001542	ITS	ITS5	ITS4	CBS 1920		1942	missing	fruit	Candida tropicalis	WIDNA090-25	UDB07677776	KIXT01000901.1
WI001547	ITS	ITS5	ITS4	CBS 1922		1938	Norway	human	Pichia norvegensis	WIDNA2034-25	UDB07677777	KIXT01002835.1
WI001569	ITS	ITS5	ITS4	CBS 1944		1935	Norway	human	Clavispora lusitaniae	WIDNA091-25	UDB07677778	KIXT01001656.1
WI001579	ITS	ITS5	ITS4	CBS 1946		1953-11-01	Denmark		Candida sake	WIDNA092-25	UDB07677779	KIXT01001851.1
WI001592	ITS	ITS5	ITS4	CBS 1952		1924	missing	human	Candida membranifaciens	WIDNA093-25	UDB07677780	KIXT01000750.1
WI001596	ITS	ITS5	ITS4	CBS 1954		1951	Italy	fruit	Candida parapsilosis	WIDNA094-25	UDB07677781	KIXT01000264.1
WI001616	ITS	ITS5	ITS4	CBS 1969		1953-04-01	France	tannin	Cyberlindnera maritima	WIDNA2035-25	UDB07677782	KIXT01002498.1
WI001619	ITS	ITS5	ITS4	CBS 1970		1926-02-01	Netherlands	dairy	Kluyveromyces marxianus	WIDNA095-25	UDB07677783	KIXT01000179.1
WI001674	ITS	ITS5	ITS4	CBS 2006		1954-11-01	missing		Millerozyma farinosa	WIDNA2036-25	UDB07677784	KIXT01002208.1
WI001683	ITS	ITS5	ITS4	CBS 2011		1951-04-01	USA	food	Schwanniomyces etchellsii	WIDNA096-25	UDB07677785	KIXT01001524.1
WI001691	ITS	ITS5	ITS4	CBS 2018		1924	Italy	human	Candida conglobata	WIDNA2037-25	UDB07677786	KIXT01002754.1
WI001707	ITS	ITS5	ITS4	CBS 2027		1955-01-01	USA	insect	Candida nitratophila	WIDNA097-25	UDB07677787	KIXT01000601.1
WI001719	ITS	ITS5	ITS4	CBS 2032		1954	Japan		Osmozyma mogii	WIDNA098-25	UDB07677792	KIXT01001287.1
WI001732	ITS	ITS5	ITS4	CBS 2040		1930-04-01	missing	plant	Apiotrichum porosum	WIDNA099-25	UDB07677788	KIXT01001852.1
WI001741	ITS	ITS5	ITS4	CBS 2045		1937-07-01	missing	yeast; bakers	Pichia kudriavzevii	WIDNA100-25	UDB07677789	KIXT01000644.1
WI001807	ITS	ITS5	ITS4	CBS 2079		1936	Netherlands		Kluyveromyces marxianus	WIDNA101-25	UDB07677790	KIXT01001824.1
WI001813	ITS	ITS5	ITS4	CBS 2080		1949-06-01	missing	bakers	Kluyveromyces marxianus	WIDNA102-25	UDB07677791	KIXT01000069.1
WI001834	ITS	ITS5	ITS4	CBS 2092		1936-12-01	missing	insect	Danielia oregonensis	WIDNA103-25	UDB07677793	KIXT01001396.1
WI001838	ITS	ITS5	ITS4	CBS 2094		1934-09-01	missing		Kodamaea mesenterica	WIDNA104-25	UDB07677794	KIXT01000356.1
WI001840	ITS	ITS5	ITS4	CBS 2095		Oct-1950	Germany	beverage; beer	Kodamaea mesenterica	WIDNA2038-25	UDB07677795	KIXT01002699.1
WI001844	ITS	ITS5	ITS4	CBS 2096		Oct-1950	Germany	dairy	Kodamaea mesenterica	WIDNA105-25	UDB07677796	KIXT01001749.1
WI001902	ITS	ITS5	ITS4	CBS 2163		1955	South Africa	soil	Vanderwaltozyma polyspora	WIDNA106-25	UDB07677797	KIXT01000257.1
WI001915	ITS	ITS5	ITS4	CBS 2170		1954-08-01	South Africa	food	Nakaseomyces delphensis	WIDNA107-25	UDB07677798	KIXT01001183.1
WI001918	ITS	ITS5	ITS4	CBS 2171		1955	South Africa	soil	Hanseniaspora vineae	WIDNA108-25	UDB07677799	KIXT01000463.1
WI001930	ITS	ITS5	ITS4	CBS 2177		Oct-1951	USA	crusta	Cystobasidium minuta	WIDNA2039-25	UDB07677800	KIXT01002113.1
WI001942	ITS	ITS5	ITS4	CBS 2187		1955	South Africa	soil	Torulaspora pretoriensis	WIDNA109-25	UDB07677801	KIXT01001792.1
WI001952	ITS	ITS5	ITS4	CBS 2194		1933-12-01	Austria	human	Candida parapsilosis	WIDNA110-25	UDB07677802	KIXT01000343.1
WI001958	ITS	ITS5	ITS4	CBS 2195		1933	Austria	human	Candida parapsilosis	WIDNA2040-25	UDB07677803	KIXT01002702.1
WI001964	ITS	ITS5	ITS4	CBS 2196		1929-07-01	Dominican Republic	human	Candida parapsilosis	WIDNA111-25	UDB07677804	KIXT01001087.1
WI001970	ITS	ITS5	ITS4	CBS 2197		Oct-1936	Denmark	human	Candida parapsilosis	WIDNA112-25	UDB07677805	KIXT01001579.1
WI001988	ITS	ITS5	ITS4	CBS 2210		1955-04-01	Sweden	beverage; beer	Kodamaea mesenterica	WIDNA2041-25	UDB07677806	KIXT01002473.1
WI001995	ITS	ITS5	ITS4	CBS 2214		Oct-1951	USA	crusta	Candida diddensiae	WIDNA113-25	UDB07677807	KIXT01000876.1
WI002015	ITS	ITS5	ITS4	CBS 2227		1954-08-01	United Kingdom	animal	Clavispora lusitaniae	WIDNA114-25	UDB07677808	KIXT01000190.1
WI002018	ITS	ITS5	ITS4	CBS 2231		1924	Italy	human	Kluyveromyces marxianus	WIDNA115-25	UDB07677809	KIXT01001718.1
WI002028	ITS	ITS5	ITS4	CBS 2233		1938-02-01	Czech Republic	dairy	Kluyveromyces marxianus	WIDNA116-25	UDB07677813	KIXT01000488.1
WI002059	ITS	ITS5	ITS4	CBS 2259		1956-01-01	Netherlands	human	Rhodotorula mucilaginosa	WIDNA117-25	UDB07677810	KIXT01001060.1
WI002067	ITS	ITS5	ITS4	CBS 2274		1929-12-01	missing	human	Wickerhamiella pararugosa	WIDNA118-25	UDB07677811	KIXT01000416.1
WI002076	ITS	ITS5	ITS4	CBS 2278		1951-11-01	missing	human	Wickerhamiella pararugosa	WIDNA2042-25	UDB07677812	KIXT01002219.1
WI002081	ITS	ITS5	ITS4	CBS 2282		1955-11-01	USA	insect	Aciculoconidium aculeatum	WIDNA119-25	UDB07677814	KIXT01000979.1
WI002103	ITS	ITS5	ITS4	CBS 2310		1922	missing	unknown	Candida tropicalis	WIDNA120-25	UDB07677815	KIXT01000266.1
WI002112	ITS	ITS5	ITS4	CBS 2313		1930	Egypt	human	Candida tropicalis	WIDNA121-25	UDB07677816	KIXT01000986.1
WI002117	ITS	ITS5	ITS4	CBS 2314		1921	Italy	human	Candida tropicalis	WIDNA122-25	UDB07677817	KIXT01000410.1
WI002128	ITS	ITS5	ITS4	CBS 2318		1929-09-01	Puerto Rico	human	Candida tropicalis	WIDNA123-25	UDB07677818	KIXT01000812.1
WI002132	ITS	ITS5	ITS4	CBS 2319		1922-07-01	missing	food	Candida tropicalis	WIDNA124-25	UDB07677819	KIXT01001334.1
WI002136	ITS	ITS5	ITS4	CBS 2320		May-1935	missing	unknown	Candida tropicalis	WIDNA2043-25	UDB07677820	KIXT01002516.1
WI002141	ITS	ITS5	ITS4	CBS 2322		1947-04-01	missing		Candida tropicalis	WIDNA125-25	UDB07677821	KIXT01001028.1
WI002144	ITS	ITS5	ITS4	CBS 2323		Oct-1954	Japan	beverage	Candida tropicalis	WIDNA126-25	UDB07677822	KIXT01000421.1
WI002154	ITS	ITS5	ITS4	CBS 2330		1938	Japan	sake	Debaryomyces fabryi	WIDNA127-25	UDB07677823	KIXT01000856.1
WI002160	ITS	ITS5	ITS4	CBS 2331		Oct-1954	Japan		Debaryomyces hansenii	WIDNA128-25	UDB07677824	KIXT01001480.1
WI002172	ITS	ITS5	ITS4	CBS 2352		1953-06-01	missing	inse	Hyphopichia burtonii	WIDNA129-25	UDB07677825	KIXT01000342.1
WI002192	ITS	ITS5	ITS4	CBS 2366		1923-09-01	Japan	air	Rhodotorula babjevae	WIDNA130-25	UDB07677826	KIXT01000316.1
WI002199	ITS	ITS5	ITS4	CBS 2373		Oct-1953	Croatia	unknown	Cystobasidium psychroaquaticum	WIDNA131-25	UDB07677827	KIXT01000844.1
WI002253	ITS	ITS5	ITS4	CBS 2408		1951-04-01	USA	food	Cystobasidium pallidum	WIDNA132-25	UDB07677828	KIXT01000833.1
WI002273	ITS	ITS5	ITS4	CBS 2424		1955-01-01	Austria	human	Candida tropicalis	WIDNA133-25	UDB07677829	KIXT01001404.1
WI002282	ITS	ITS5	ITS4	CBS 2430		1950	missing	insect	Wickerhamomyces canadensis	WIDNA134-25	UDB07677830	KIXT01001902.1
WI002294	ITS	ITS5	ITS4	CBS 2452		1949-11-01	Netherlands	human	Hyphopichia burtonii	WIDNA135-25	UDB07677831	KIXT01000693.1
WI002303	ITS	ITS5	ITS4	CBS 2467		1910	missing	dairy	Cutaneotrichosporon moniliiforme	WIDNA136-25	UDB07677832	KIXT01001483.1
WI002307	ITS	ITS5	ITS4	CBS 2469		1926-07-01	Sri Lanka	human	Trichosporon coremiiforme	WIDNA2044-25	UDB07677833	KIXT01002759.1
WI002309	ITS	ITS5	ITS4	CBS 2470		1932-01-01	missing	unknown	Trichosporon inkin	WIDNA137-25	UDB07677834	KIXT01001408.1
WI002324	ITS	ITS5	ITS4	CBS 2486		Oct-1935	Suriname	human	Cutaneotrichosporon mucoides	WIDNA138-25	UDB07677835	KIXT01001251.1
WI002325	ITS	ITS5	ITS4	CBS 2488		1949-12-01	Israel	fruit	Trichosporon moniliiforme	WIDNA139-25	UDB07677836	KIXT01000119.1
WI002328	ITS	ITS5	ITS4	CBS 2492		1951-11-01	Netherlands	bird; animal	Trichosporon insectorum	WIDNA140-25	UDB07677837	KIXT01001478.1
WI002330	ITS	ITS5	ITS4	CBS 2493		1953	United Kingdom	soil	Apiotrichum domesticum	WIDNA141-25	UDB07677838	KIXT01001880.1
WI002332	ITS	ITS5	ITS4	CBS 2494		1953-11-01	Netherlands	animal	Cutaneotrichosporon dermatis	WIDNA142-25	UDB07677839	KIXT01001609.1
WI002335	ITS	ITS5	ITS4	CBS 2496		1953-04-01	United Kingdom	water	Apiotrichum laibachii	WIDNA143-25	UDB07677840	KIXT01000260.1
WI002350	ITS	ITS5	ITS4	CBS 2514		Mar-1955	Trinidad and Tobago	soil	Lipomyces kononenkoae	WIDNA144-25	UDB07677841	KIXT01000152.1
WI002405	ITS	ITS5	ITS4	CBS 2559		1951-06-01	USA	pickle	Kodamaea ohmeri	WIDNA145-25	UDB07677842	KIXT01001432.1
WI002408	ITS	ITS5	ITS4	CBS 2561		1951-06-01	missing	pickle	Kodamaea ohmeri	WIDNA2045-25	UDB07677843	KIXT01002781.1
WI002473	ITS	ITS5	ITS4	CBS 2605		1963-08-01	USA	juice	Lodderomyces elongisporus	WIDNA2046-25	UDB07677844	KIXT01002389.1
WI002484	ITS	ITS5	ITS4	CBS 2610		1954-08-01	South Africa	fruit	Pichia sporocuriosa	WIDNA146-25	UDB07677845	KIXT01000988.1
WI002512	ITS	ITS5	ITS4	CBS 2630		1952-01-01	Netherlands	air	Sporidiobolus salmonicolor	WIDNA147-25	UDB07677846	KIXT01001371.1
WI002525	ITS	ITS5	ITS4	CBS 2641		1953-06-01	Netherlands	air	Sporidiobolus salmonicolor	WIDNA148-25	UDB07677847	KIXT01000938.1
WI002531	ITS	ITS5	ITS4	CBS 2643		1953-07-01	missing	unknown	Sporidiobolus salmonicolor	WIDNA149-25	UDB07677848	KIXT01000974.1
WI002537	ITS	ITS5	ITS4	CBS 2647		1953-08-01	missing	insect	Sporobolomyces johnsonii	WIDNA150-25	UDB07677849	KIXT01000853.1
WI002539	ITS	ITS5	ITS4	CBS 2648		1954-06-01	missing	plant	Sporobolomyces johnsonii	WIDNA2047-25	UDB07677850	KIXT01002703.1
WI002561	ITS	ITS5	ITS4	CBS 2672		1935	missing	human	Meyerozyma guilliermondii	WIDNA151-25	UDB07677851	KIXT01000006.1
WI002563	ITS	ITS5	ITS4	CBS 2674		1953-01-01	United Kingdom	insect	Starmerella apis	WIDNA2048-25	UDB07677852	KIXT01002489.1
WI002565	ITS	ITS5	ITS4	CBS 2675		Oct-1953	New Zealand	animal	Arxiozyma heterogenica	WIDNA152-25	UDB07677853	KIXT01000669.1
WI002573	ITS	ITS5	ITS4	CBS 2685		1956	South Africa	soil	Kazachstania telluris	WIDNA2049-25	UDB07677854	KIXT01002664.1
WI002582	ITS	ITS5	ITS4	CBS 2690		1935	missing	human	Candida albicans	WIDNA2050-25	UDB07677855	KIXT01002197.1
WI002590	ITS	ITS5	ITS4	CBS 2692		1935-09-01	missing	human	Candida albicans	WIDNA2051-25	UDB07677856	KIXT01002580.1
WI002597	ITS	ITS5	ITS4	CBS 2695		1935	Puerto Rico	human	Candida albicans	WIDNA2052-25	UDB07677857	KIXT01002442.1
WI002601	ITS	ITS5	ITS4	CBS 2696		1927-11-01	Germany	human	Candida albicans	WIDNA153-25	UDB07677858	KIXT01000685.1
WI002607	ITS	ITS5	ITS4	CBS 2697		1935	France	human	Candida albicans	WIDNA154-25	UDB07677859	KIXT01001185.1
WI002617	ITS	ITS5	ITS4	CBS 2700		1926-01-01	Brazil	human	Candida albicans	WIDNA155-25	UDB07677860	KIXT01001911.1
WI002625	ITS	ITS5	ITS4	CBS 2702		1935	Italy	bird; animal	Candida albicans	WIDNA156-25	UDB07677861	KIXT01001866.1
WI002631	ITS	ITS5	ITS4	CBS 2703		1928	Italy	human	Candida albicans	WIDNA157-25	UDB07677862	KIXT01000772.1
WI002637	ITS	ITS5	ITS4	CBS 2704		1935	missing	human	Candida albicans	WIDNA158-25	UDB07677863	KIXT01001365.1
WI002643	ITS	ITS5	ITS4	CBS 2705		1932	Italy	human	Candida albicans	WIDNA2053-25	UDB07677864	KIXT01002309.1
WI002649	ITS	ITS5	ITS4	CBS 2706		1935	Argentina	human	Candida albicans	WIDNA159-25	UDB07677865	KIXT01000746.1
WI002655	ITS	ITS5	ITS4	CBS 2707		1935	missing	human	Candida albicans	WIDNA160-25	UDB07677866	KIXT01001330.1
WI002665	ITS	ITS5	ITS4	CBS 2712		1933	China	human	Candida albicans	WIDNA161-25	UDB07677867	KIXT01000794.1
WI002715	ITS	ITS5	ITS4	CBS 2740		1953	missing	plant; leaf	Candida albicans	WIDNA162-25	UDB07677868	KIXT01001970.1
WI002727	ITS	ITS5	ITS4	CBS 2747		1955	Netherlands	human	Candida dubliniensis	WIDNA163-25	UDB07677869	KIXT01000679.1
WI002744	ITS	ITS5	ITS4	CBS 2760		1956	missing	animal	Arxiozyma bovina	WIDNA2054-25	UDB07677870	KIXT01002150.1
WI002755	ITS	ITS5	ITS4	CBS 2767		1957-02-01	missing	unknown	Pichia membranifaciens	WIDNA164-25	UDB07677871	KIXT01001713.1
WI002791	ITS	ITS5	ITS4	CBS 2800		1957-04-01	Croatia	insect	Starmerella magnoliae	WIDNA165-25	UDB07677872	KIXT01001099.1
WI002833	ITS	ITS5	ITS4	CBS 2848		1957	missing	soil	Apiotrichum porosum	WIDNA166-25	UDB07677873	KIXT01001913.1
WI002878	ITS	ITS5	ITS4	CBS 2892		1956-06-01	Turkey	animal	Trichosporon domesticum	WIDNA167-25	UDB07677874	KIXT01001399.1
WI002934	ITS	ITS5	ITS4	CBS 2937		1957-08-01	missing	animal	Trichosporon asahii	WIDNA2055-25	UDB07677875	KIXT01002077.1
WI002945	ITS	ITS5	ITS4	CBS 2948		Oct-1954	Croatia	human	Zygosaccharomyces bailii	WIDNA168-25	UDB07677876	KIXT01000369.1
WI002962	ITS	ITS5	ITS4	CBS 2970		1947	Puerto Rico	distil	Saccharomyces cerevisiae or paradoxus	WIDNA169-25	UDB07677877	KIXT01000859.1
WI003007	ITS	ITS5	ITS4	CBS 3019		1958	South Africa	soil	Jamesozyma spencerorum	WIDNA2056-25	UDB07677883	KIXT01002493.1
WI003028	ITS	ITS5	ITS4	CBS 3081		1960	Spain	alpech	Saccharomyces cerevisiae	WIDNA170-25	UDB07677878	KIXT01001510.1
WI003031	ITS	ITS5	ITS4	CBS 3082		1951	missing	insect	Lachancea kluyveri	WIDNA171-25	UDB07677879	KIXT01000735.1
WI003046	ITS	ITS5	ITS4	CBS 3093		1960	Spain	fruit	Saccharomyces cerevisiae	WIDNA172-25	UDB07677880	KIXT01000024.1
WI003058	ITS	ITS5	ITS4	CBS 4022		1957-12-01	missing	soya	Zygosaccharomyces rouxii	WIDNA173-25	UDB07677881	KIXT01001654.1
WI003067	ITS	ITS5	ITS4	CBS 4043		May-1958	Pakistan	beverage; wine	Pichia mandshurica	WIDNA2057-25	UDB07677882	KIXT01002464.1
WI003096	ITS	ITS5	ITS4	CBS 4078		Oct-1958	Japan	juice	Starmerella apicola	WIDNA174-25	UDB07677884	KIXT01000541.1
WI003100	ITS	ITS5	ITS4	CBS 4079		1960	Spain	beverage; wine	Saccharomyces cerevisiae or paradoxus	WIDNA175-25	UDB07677885	KIXT01000720.1
WI003106	ITS	ITS5	ITS4	CBS 4098		1958-01-01	Spain	human	Trichosporon ovoides	WIDNA2058-25	UDB07677886	KIXT01002424.1
WI003145	ITS	ITS5	ITS4	CBS 4187		Oct-1957	Italy	human	Trichosporon lactis	WIDNA176-25	UDB07677887	KIXT01000848.1
WI003154	ITS	ITS5	ITS4	CBS 4209		1955	Japan	plant	Sporidiobolus salmonicolor	WIDNA177-25	UDB07677888	KIXT01000090.1
WI003200	ITS	ITS5	ITS4	CBS 4261		1957	United Kingdom	cider	Candida santamariae var. santamariae	WIDNA178-25	UDB07677889	KIXT01001203.1
WI003244	ITS	ITS5	ITS4	CBS 4309		1957-08-01	Finland	soil	Naumovozyma castellii	WIDNA2059-25	UDB07677890	KIXT01002144.1
WI003248	ITS	ITS5	ITS4	CBS 4310		1957-08-01	Finland	soil	Naumovozyma castellii	WIDNA179-25	UDB07677891	KIXT01001930.1
WI003257	ITS	ITS5	ITS4	CBS 4328		1959	Japan	soil	Priceomyces carsonii	WIDNA180-25	UDB07677892	KIXT01001059.1
WI003292	ITS	ITS5	ITS4	CBS 4373		1959-09-01	South Africa	beverage; wine	Debaryomyces fabryi	WIDNA181-25	UDB07677893	KIXT01000871.1
WI003295	ITS	ITS5	ITS4	CBS 4374		Oct-1959	New Zealand	animal	Apiotrichum scarabaeorum	WIDNA182-25	UDB07677894	KIXT01000404.1
WI003311	ITS	ITS5	ITS4	CBS 4412		1958	missing	insect	Kurtzmaniella quercitrusa	WIDNA183-25	UDB07677895	KIXT01000480.1
WI003335	ITS	ITS5	ITS4	CBS 4434		Oct-1958	Sweden	animal	Yamadazyma mexicana	WIDNA184-25	UDB07677896	KIXT01000243.1
WI003339	ITS	ITS5	ITS4	CBS 4441		1959-08-01	South Africa	juice	Pichia membranifaciens	WIDNA2060-25	UDB07677897	KIXT01002366.1
WI003372	ITS	ITS5	ITS4	CBS 4514		1960-02-01	Spain	sugar	Candida diddensiae	WIDNA185-25	UDB07677898	KIXT01001149.1
WI003386	ITS	ITS5	ITS4	CBS 4547		1960	Spain	air	Candida atmosphaerica	WIDNA186-25	UDB07677899	KIXT01000948.1
WI003416	ITS	ITS5	ITS4	CBS 4603		1960	South Africa	equipm	Saprochaete ingens	WIDNA187-25	UDB07677900	KIXT01000329.1
WI003472	ITS	ITS5	ITS4	CBS 4692		1960	Austria	human	Nakaseomyces glabratus	WIDNA188-25	UDB07677901	KIXT01001668.1
WI003517	ITS	ITS5	ITS4	CBS 4823		1959	USA	ocean; water	Metschnikowia krissii	WIDNA2061-25	UDB07677902	KIXT01002665.1
WI003522	ITS	ITS5	ITS4	CBS 4828		1960	Brazil	human	Trichosporon faecale	WIDNA189-25	UDB07677903	KIXT01000991.1
WI003530	ITS	ITS5	ITS4	CBS 4833		1959	missing	unknown	Kluyveromyces marxianus	WIDNA2062-25	UDB07677904	KIXT01002533.1
WI003556	ITS	ITS5	ITS4	CBS 4866		1959	Germany	unknown	Candida sake	WIDNA2063-25	UDB07677905	KIXT01002095.1
WI003582	ITS	ITS5	ITS4	CBS 4911		1959	missing	insect	Pichia membranifaciens	WIDNA190-25	UDB07677906	KIXT01000036.1
WI003586	ITS	ITS5	ITS4	CBS 4913		1959	missing	unknown	Candida tropicalis	WIDNA2064-25	UDB07677907	KIXT01002837.1
WI003611	ITS	ITS5	ITS4	CBS 5029		1960	USA	insect	Phaeotremella skinneri	WIDNA2065-25	UDB07677908	KIXT01002259.1
WI003621	ITS	ITS5	ITS4	CBS 5035		1960	South Africa	insect	Suhomyces pyralidae	WIDNA191-25	UDB07677909	KIXT01000985.1
WI003639	ITS	ITS5	ITS4	CBS 5059		1960	South Africa	insect	Meyerozyma guilliermondii	WIDNA192-25	UDB07677910	KIXT01000042.1
WI003677	ITS	ITS5	ITS4	CBS 5112		1960	Spain	juice	Saccharomyces cerevisiae	WIDNA193-25	UDB07677911	KIXT01000606.1
WI003701	ITS	ITS5	ITS4	CBS 5138		1960	Hungary	human	Debaryomyces fabryi	WIDNA194-25	UDB07677912	KIXT01001069.1
WI003711	ITS	ITS5	ITS4	CBS 5141		1960	Chile	juice	Pichia nakasei	WIDNA2066-25	UDB07677913	KIXT01002721.1
WI003713	ITS	ITS5	ITS4	CBS 5143	J. Swieringa	1960	Netherlands	human	Sakaguchia melibiophila	WIDNA195-25	UDB07677914	KIXT01000620.1
WI003718	ITS	ITS5	ITS4	CBS 5146		Oct-1957	Brazil	human	Pichia kudriavzevii	WIDNA2067-25	UDB07677915	KIXT01002415.1
WI003725	ITS	ITS5	ITS4	CBS 5147		1960	missing	juice	Pichia kudriavzevii	WIDNA196-25	UDB07677916	KIXT01000339.1
WI003734	ITS	ITS5	ITS4	CBS 5148		1960	missing	beverage; brewery	Pichia kudriavzevii	WIDNA2068-25	UDB07677917	KIXT01002076.1
WI003747	ITS	ITS5	ITS4	CBS 5151		1960	Australia	ocean; water	Candida maris	WIDNA197-25	UDB07677918	KIXT01000445.1
WI003753	ITS	ITS5	ITS4	CBS 5154		1960	missing	human	Candida diddensiae	WIDNA198-25	UDB07677919	KIXT01001151.1
WI003757	ITS	ITS5	ITS4	CBS 5155		1960	missing		Saccharomyces cerevisiae	WIDNA2069-25	UDB07677920	KIXT01002726.1
WI003772	ITS	ITS5	ITS4	CBS 5166		1960	Germany	human	Candida allociferrii	WIDNA2070-25	UDB07677921	KIXT01002420.1
WI003802	ITS	ITS5	ITS4	CBS 5230		1960	Japan	food	Debaryomyces fabryi	WIDNA199-25	UDB07677922	KIXT01001452.1
WI003812	ITS	ITS5	ITS4	CBS 5234		1960	Indonesia	plant; leaf	Colacogloea foliorum	WIDNA2071-25	UDB07677923	KIXT01002783.1
WI003815	ITS	ITS5	ITS4	CBS 5235		1960	Australia	ocean; water	Bandonia marina	WIDNA2072-25	UDB07677924	KIXT01002769.1
WI003829	ITS	ITS5	ITS4	CBS 5256		1956	USA	insect	Meyerozyma carpophila	WIDNA200-25	UDB07677925	KIXT01000818.1
WI003862	ITS	ITS5	ITS4	CBS 5280		1960	Netherlands	human	Yamadazyma triangularis	WIDNA201-25	UDB07677926	KIXT01000015.1
WI003870	ITS	ITS5	ITS4	CBS 5293		1960	USA	insect	Aciculoconidium aculeatum	WIDNA202-25	UDB07677927	KIXT01001025.1
WI003905	ITS	ITS5	ITS4	CBS 5360		1960	missing	plant	Barnettozyma salicaria	WIDNA203-25	UDB07677928	KIXT01001067.1
WI003912	ITS	ITS5	ITS4	CBS 5366		1960	USA	plant	Martiniozyma abiesophila	WIDNA204-25	UDB07677929	KIXT01001259.1
WI003930	ITS	ITS5	ITS4	CBS 5382		1960	Poland	unknown	Apiotrichum laibachii	WIDNA205-25	UDB07677930	KIXT01000330.1
WI003984	ITS	ITS5	ITS4	CBS 5481		1960	Japan	food	Cyberlindnera fabianii	WIDNA206-25	UDB07677931	KIXT01000011.1
WI004020	ITS	ITS5	ITS4	CBS 5508		1960	missing	insect	Hyphopichia burtonii	WIDNA207-25	UDB07677932	KIXT01001728.1
WI004027	ITS	ITS5	ITS4	CBS 5512		1960	South Africa	equipm	Dekkera bruxellensis	WIDNA208-25	UDB07677933	KIXT01000019.1
WI004031	ITS	ITS5	ITS4	CBS 5514		1960	USA	plant	Ambrosiozyma monospora	WIDNA209-25	UDB07677934	KIXT01000134.1
WI004046	ITS	ITS5	ITS4	CBS 5522		1960	Netherlands	reptil	Apiotrichum laibachii	WIDNA2073-25	UDB07677935	KIXT01002486.1
WI004048	ITS	ITS5	ITS4	CBS 5524		1960	South Africa	equipm	Wickerhamiella vanderwaltii	WIDNA2074-25	UDB07677936	KIXT01002267.1
WI004066	ITS	ITS5	ITS4	CBS 5540		1960	France	plant	Rhodotorula diobovata	WIDNA210-25	UDB07677937	KIXT01000945.1
WI004097	ITS	ITS5	ITS4	CBS 5578		1960	USA	insect	Aciculoconidium aculeatum	WIDNA211-25	UDB07677938	KIXT01000034.1
WI004101	ITS	ITS5	ITS4	CBS 5581		1960	Korea	human	Trichosporon ovoides	WIDNA2075-25	UDB07677943	KIXT01002849.1
WI004108	ITS	ITS5	ITS4	CBS 5588		1961-07-01	missing	insect	Guehomyces pullulans	WIDNA2076-25	UDB07677939	KIXT01002062.1
WI004120	ITS	ITS5	ITS4	CBS 5597		1960	Netherlands	soil	Apiotrichum porosum	WIDNA212-25	UDB07677940	KIXT01001152.1
WI004124	ITS	ITS5	ITS4	CBS 5601		1960	South Africa	insect	Apiotrichum scarabaeorum	WIDNA2077-25	UDB07677941	KIXT01002538.1
WI004128	ITS	ITS5	ITS4	CBS 5603		1957	Brazil	human	Schwanniomyces etchellsii	WIDNA213-25	UDB07677942	KIXT01001577.1
WI004131	ITS	ITS5	ITS4	CBS 5604		1960	Japan	juice	Candida incommunis	WIDNA214-25	UDB07677944	KIXT01000230.1
WI004133	ITS	ITS5	ITS4	CBS 5605		1960	Japan	beverage; wine	Helenozyma melibiosica	WIDNA215-25	UDB07677945	KIXT01000118.1
WI004135	ITS	ITS5	ITS4	CBS 5608		1960	Nigeria	soil	Lipomyces spencermartinsiae	WIDNA216-25	UDB07677946	KIXT01000007.1
WI004140	ITS	ITS5	ITS4	CBS 5611		1960	Japan	equipm	Candida maltosa	WIDNA2078-25	UDB07677947	KIXT01002377.1
WI004174	ITS	ITS5	ITS4	CBS 5642		1960	Spain	insect	Cyberlindnera bimundalis	WIDNA217-25	UDB07677948	KIXT01001627.1
WI004178	ITS	ITS5	ITS4	CBS 5643		1960	Spain	insect	Cyberlindnera bimundalis	WIDNA2079-25	UDB07677949	KIXT01002576.1
WI004187	ITS	ITS5	ITS4	CBS 5648		1960	Netherlands	food	Maudiozyma barnettii	WIDNA2080-25	UDB07677950	KIXT01002125.1
WI004196	ITS	ITS5	ITS4	CBS 5654		1960	Japan	juice	Trigonopsis cantarellii	WIDNA218-25	UDB07677951	KIXT01000354.1
WI004203	ITS	ITS5	ITS4	CBS 5656		1960	South Africa	insect	Millerozyma acaciae	WIDNA219-25	UDB07677952	KIXT01001568.1
WI004213	ITS	ITS5	ITS4	CBS 5660		1960	South Africa	insect	Meyerozyma athensensis	WIDNA220-25	UDB07677953	KIXT01000585.1
WI004232	ITS	ITS5	ITS4	CBS 5671		1960	South Africa	beverage; beer	Kluyveromyces marxianus	WIDNA221-25	UDB07677954	KIXT01000886.1
WI004254	ITS	ITS5	ITS4	CBS 5686		1970	Hungary	proces	Pichia kudriavzevii	WIDNA222-25	UDB07677955	KIXT01000576.1
WI004275	ITS	ITS5	ITS4	CBS 5701		1970	Hungary	human	Candida tropicalis	WIDNA223-25	UDB07677956	KIXT01000391.1
WI004281	ITS	ITS5	ITS4	CBS 5703		1970	Hungary	human	Candida albicans	WIDNA2081-25	UDB07677957	KIXT01002800.1
WI004283	ITS	ITS5	ITS4	CBS 5704		1970	Hungary	human	Debaryomyces hansenii	WIDNA224-25	UDB07677958	KIXT01000662.1
WI004293	ITS	ITS5	ITS4	CBS 5710		1970	missing	glycol	Starmerella bombicola	WIDNA2082-25	UDB07677959	KIXT01002554.1
WI004308	ITS	ITS5	ITS4	CBS 5719		Oct-1961	Chile	plant	Candida chilensis	WIDNA2083-25	UDB07677960	KIXT01002594.1
WI004313	ITS	ITS5	ITS4	CBS 5720		1961-12-01	Chile	plant	Candida chilensis	WIDNA225-25	UDB07677961	KIXT01001368.1
WI004332	ITS	ITS5	ITS4	CBS 5736		1970	South Africa	human	Candida albicans	WIDNA226-25	UDB07677962	KIXT01001045.1
WI004409	ITS	ITS5	ITS4	CBS 5785		1970	missing	fungus	Apiotrichum dulcitum	WIDNA227-25	UDB07677963	KIXT01001292.1
WI004439	ITS	ITS5	ITS4	CBS 5811		1970	Pakistan	animal	Rhodosporidiobolus ruineniae	WIDNA228-25	UDB07677964	KIXT01001245.1
WI004479	ITS	ITS5	ITS4	CBS 5835		1959-01-01	Spain	beverage; wine	Saccharomyces cerevisiae	WIDNA229-25	UDB07677965	KIXT01000290.1
WI004483	ITS	ITS5	ITS4	CBS 5836		1961-09-01	missing	insect	Starmerella bombi	WIDNA230-25	UDB07677966	KIXT01001804.1
WI004492	ITS	ITS5	ITS4	CBS 5847		1970	Antarctica	ocean; water	Metschnikowia australis	WIDNA2084-25	UDB07677967	KIXT01002826.1
WI004494	ITS	ITS5	ITS4	CBS 5848		1970	Antarctica	ocean; water	Metschnikowia australis	WIDNA231-25	UDB07677968	KIXT01001825.1
WI004510	ITS	ITS5	ITS4	CBS 5909		1970	missing	unknown	Cutaneotrichosporon jirovecii	WIDNA232-25	UDB07677969	KIXT01001631.1
WI004570	ITS	ITS5	ITS4	CBS 5944		1970	Russia	biomas	Tardiomyces blankii	WIDNA2085-25	UDB07677970	KIXT01002614.1
WI004574	ITS	ITS5	ITS4	CBS 5946		1970	Russia	plant; flower	Metschnikowia lunata	WIDNA2086-25	UDB07677971	KIXT01002103.1
WI004625	ITS	ITS5	ITS4	CBS 5989		1970	USA: Alaska	water	Tausonia pullulans	WIDNA233-25	UDB07677973	KIXT01001886.1
WI004641	ITS	ITS5	ITS4	CBS 5998		1970	missing	animal	Nakazawaea holstii	WIDNA234-25	UDB07677972	KIXT01000621.1
WI004643	ITS	ITS5	ITS4	CBS 5999		1970	South Africa	insect	Hyphopichia lachancei	WIDNA235-25	UDB07677974	KIXT01001799.1
WI004676	ITS	ITS5	ITS4	CBS 6021		1963-08-01	Japan	soil	Meyerozyma guilliermondii	WIDNA236-25	UDB07677975	KIXT01000561.1
WI004682	ITS	ITS5	ITS4	CBS 6022		1963-06-01	Japan	soil	Nakazawaea ishiwadae	WIDNA237-25	UDB07677976	KIXT01000286.1
WI004685	ITS	ITS5	ITS4	CBS 6023		1963-08-01	Japan	soil	Yamadazyma mexicana	WIDNA238-25	UDB07677977	KIXT01001062.1
WI004693	ITS	ITS5	ITS4	CBS 6026		1969	Russia	plant	Candida odintsovae	WIDNA2087-25	UDB07677978	KIXT01002495.1
WI004697	ITS	ITS5	ITS4	CBS 6028		1980	Finland		Hyphopichia fennica	WIDNA239-25	UDB07677979	KIXT01000825.1
WI004699	ITS	ITS5	ITS4	CBS 6030		1980	Russia	plant	Candida argentea	WIDNA240-25	UDB07677980	KIXT01001304.1
WI004701	ITS	ITS5	ITS4	CBS 6031		1980	Chile	plant; bark	Rhodotorula araucariae	WIDNA2088-25	UDB07677981	KIXT01002401.1
WI004709	ITS	ITS5	ITS4	CBS 6036		1980	South Africa	insect	Candida insectalens	WIDNA2089-25	UDB07677982	KIXT01002640.1
WI004711	ITS	ITS5	ITS4	CBS 6037		1980	South Africa	insect	Suhomyces xylopsoci	WIDNA241-25	UDB07677983	KIXT01001499.1
WI004714	ITS	ITS5	ITS4	CBS 6038		1980	South Africa	insect	Candida insectorum	WIDNA242-25	UDB07677984	KIXT01001031.1
WI004722	ITS	ITS5	ITS4	CBS 6042		1980	Netherlands	softdrink	Brettanomyces naardenensis	WIDNA243-25	UDB07677985	KIXT01000211.1
WI004727	ITS	ITS5	ITS4	CBS 6048		1980	Germany	soil	Lipomyces tetrasporus	WIDNA244-25	UDB07677986	KIXT01001205.1
WI004733	ITS	ITS5	ITS4	CBS 6053		1980	Spain	insect	Priceomyces castillae	WIDNA245-25	UDB07677987	KIXT01001385.1
WI004744	ITS	ITS5	ITS4	CBS 6060		1980	USA	water	Candida membranifaciens	WIDNA246-25	UDB07677988	KIXT01000295.1
WI004768	ITS	ITS5	ITS4	CBS 6075		1980	South Africa	insect	Ogataea philodendra	WIDNA247-25	UDB07677993	KIXT01000115.1
WI004786	ITS	ITS5	ITS4	CBS 6082		1980	Antarctica	ocean; water	Kondoa malvinella	WIDNA248-25	UDB07677989	KIXT01001101.1
WI004834	ITS	ITS5	ITS4	CBS 6110		1980	South Africa	insect	Ambrosiozyma platypodis	WIDNA2090-25	UDB07677990	KIXT01002284.1
WI004870	ITS	ITS5	ITS4	CBS 6133		1980	missing	animal	Kockovaella fuzhouensis	WIDNA249-25	UDB07677991	KIXT01001009.1
WI004885	ITS	ITS5	ITS4	CBS 6143		1980	Finland	teabee	Torulaspora microellipsoides	WIDNA2091-25	UDB07677992	KIXT01002557.1
WI004888	ITS	ITS5	ITS4	CBS 6145		1969-09-01	Finland	human	Diutina catenulata	WIDNA250-25	UDB07677994	KIXT01001858.1
WI004909	ITS	ITS5	ITS4	CBS 6159		1980	South Africa	insect	Gaillardinia entomophila	WIDNA251-25	UDB07678002	KIXT01001546.1
WI004911	ITS	ITS5	ITS4	CBS 6160		1980	South Africa	insect	Gaillardinia entomophila	WIDNA252-25	UDB07678003	KIXT01001653.1
WI004970	ITS	ITS5	ITS4	CBS 6203		1980	Spain	beverage; wine	Saccharomyces cerevisiae	WIDNA253-25	UDB07677995	KIXT01000842.1
WI004978	ITS	ITS5	ITS4	CBS 6211		1980	South Africa	insect	Helenozyma melibiosica	WIDNA254-25	UDB07677996	KIXT01001248.1
WI004986	ITS	ITS5	ITS4	CBS 6222		1980	United Kingdom	fruit	Nakazawaea holstii	WIDNA255-25	UDB07677997	KIXT01000145.1
WI005014	ITS	ITS5	ITS4	CBS 6248		1980	Spain	insect	Scheffersomyces ergatensis	WIDNA256-25	UDB07677998	KIXT01000749.1
WI005019	ITS	ITS5	ITS4	CBS 6250		1980	Canada	plant	Nakazawaea wyomingensis	WIDNA257-25	UDB07677999	KIXT01000307.1
WI005038	ITS	ITS5	ITS4	CBS 6270		1980	South Africa	insect	Candida dendronema	WIDNA2092-25	UDB07678000	KIXT01002392.1
WI005058	ITS	ITS5	ITS4	CBS 6281		1980	missing	mutant - rood achtig kleur	Saccharomyces cerevisiae	WIDNA2093-25	UDB07678001	KIXT01002268.1
WI005077	ITS	ITS5	ITS4	CBS 6295		1980	Netherlands	soil	Candida boidinii	WIDNA258-25	UDB07678004	KIXT01001777.1
WI005083	ITS	ITS5	ITS4	CBS 6298		1980	Germany		Lodderomyces elongisporus	WIDNA259-25	UDB07678005	KIXT01001122.1
WI005088	ITS	ITS5	ITS4	CBS 6304		1964	Antarctica	soil	Candida sake	WIDNA260-25	UDB07678006	KIXT01000855.1
WI005093	ITS	ITS5	ITS4	CBS 6306		1980	South Africa	insect	Yamadazyma mexicana	WIDNA2094-25	UDB07678007	KIXT01002335.1
WI005103	ITS	ITS5	ITS4	CBS 6314		1980	missing	unknown	Sungouiella akabanensis	WIDNA261-25	UDB07678013	KIXT01000205.1
WI005106	ITS	ITS5	ITS4	CBS 6316		1980	Japan	efflue	Meyerozyma guilliermondii	WIDNA2095-25	UDB07678008	KIXT01002461.1
WI005116	ITS	ITS5	ITS4	CBS 6322		1980	Chile	plant	Sporobolomyces johnsonii	WIDNA2096-25	UDB07678009	KIXT01002743.1
WI005124	ITS	ITS5	ITS4	CBS 6334		1980	missing	fungus	Kazachstania martiniae	WIDNA262-25	UDB07678010	KIXT01001833.1
WI005136	ITS	ITS5	ITS4	CBS 6340		1980	Russia	confec	Lachancea thermotolerans	WIDNA263-25	UDB07678011	KIXT01000170.1
WI005143	ITS	ITS5	ITS4	CBS 6342		1956-08-01	USA	water	Cyberlindnera sargentensis	WIDNA264-25	UDB07678012	KIXT01001486.1
WI005149	ITS	ITS5	ITS4	CBS 6345		1980	Netherlands		Candida zeylanoides	WIDNA2097-25	UDB07678014	KIXT01002520.1
WI005173	ITS	ITS5	ITS4	CBS 6358		1969-04-01	Antarctica	ocean; plancton	Cystofilobasidium capitatum	WIDNA265-25	UDB07678015	KIXT01001920.1
WI005181	ITS	ITS5	ITS4	CBS 6361		1980	USA	human	Candida tropicalis	WIDNA266-25	UDB07678016	KIXT01001929.1
WI005185	ITS	ITS5	ITS4	CBS 6362		1980	USA	human	Candida tropicalis	WIDNA267-25	UDB07678017	KIXT01000925.1
WI005200	ITS	ITS5	ITS4	CBS 6375		May-1962	Japan	fruit	Hyphopichia burtonii	WIDNA268-25	UDB07678018	KIXT01000537.1
WI005206	ITS	ITS5	ITS4	CBS 6377		1980	Japan	food	Pichia rugopelliculosa	WIDNA269-25	UDB07678019	KIXT01001220.1
WI005240	ITS	ITS5	ITS4	CBS 6399		1980	Japan	soil	Pichia occidentalis	WIDNA270-25	UDB07678020	KIXT01000580.1
WI005242	ITS	ITS5	ITS4	CBS 6402		1980	missing	human	Candida zeylanoides	WIDNA2098-25	UDB07678021	KIXT01002609.1
WI005262	ITS	ITS5	ITS4	CBS 6419		1980	missing	unknown	Candida tropicalis	WIDNA2099-25	UDB07678022	KIXT01002590.1
WI005316	ITS	ITS5	ITS4	CBS 6452		1980	Czechoslovakia	fungus	Candida schatavii	WIDNA271-25	UDB07678023	KIXT01001239.1
WI005356	ITS	ITS5	ITS4	CBS 6477		1992	missing	human	Nakazawaea holstii	WIDNA272-25	UDB07678024	KIXT01000209.1
WI005358	ITS	ITS5	ITS4	CBS 6490		1990	Denmark	soil	Saitozyma podzolica	WIDNA273-25	UDB07678025	KIXT01001956.1
WI005379	ITS	ITS5	ITS4	CBS 6512		1990	Japan	soil	Ogataea methanolica	WIDNA274-25	UDB07678026	KIXT01000065.1
WI005426	ITS	ITS5	ITS4	CBS 6552		1987	France	animal	Candida albicans	WIDNA2100-25	UDB07678027	KIXT01002256.1
WI005435	ITS	ITS5	ITS4	CBS 6556		1971	Mexico	pozol	Kluyveromyces marxianus	WIDNA275-25	UDB07678028	KIXT01001744.1
WI005443	ITS	ITS5	ITS4	CBS 6558		1987	Mexico	pulque	Hanseniaspora valbyensis	WIDNA276-25	UDB07678029	KIXT01001175.1
WI005447	ITS	ITS5	ITS4	CBS 6560		1987	Guatemala	fodder	Hyphopichia burtonii	WIDNA277-25	UDB07678030	KIXT01001796.1
WI005455	ITS	ITS5	ITS4	CBS 6568		Oct-1972	USA	water	Rhodosporidiobolus fluvialis	WIDNA278-25	UDB07678031	KIXT01001462.1
WI005482	ITS	ITS5	ITS4	CBS 6600		1980	missing	ocean; water	Glaciozyma antarctica	WIDNA279-25	UDB07678032	KIXT01001389.1
WI005497	ITS	ITS5	ITS4	CBS 6628		1987	missing	unknown	Candida tropicalis	WIDNA280-25	UDB07678033	KIXT01000699.1
WI005505	ITS	ITS5	ITS4	CBS 6632		1987	missing	unknown	Candida tropicalis	WIDNA281-25	UDB07678034	KIXT01001176.1
WI005528	ITS	ITS5	ITS4	CBS 6645		1987	missing	cactus	Sporopachydermia cereana	WIDNA282-25	UDB07678035	KIXT01001091.1
WI005530	ITS	ITS5	ITS4	CBS 6652		1987	Denmark	fodder	Groenewaldozyma tartarivorans	WIDNA283-25	UDB07678036	KIXT01001232.1
WI005553	ITS	ITS5	ITS4	CBS 6695		1987	South Africa	soil	Wickerhamomyces lynferdii	WIDNA284-25	UDB07678037	KIXT01000624.1
WI005560	ITS	ITS5	ITS4	CBS 6700		1987	Japan	plant	Yamadazyma nakazawae	WIDNA285-25	UDB07678038	KIXT01000569.1
WI005563	ITS	ITS5	ITS4	CBS 6701		1987	Japan	plant	Yamadazyma akitaensis	WIDNA2101-25	UDB07678039	KIXT01002635.1
WI005584	ITS	ITS5	ITS4	CBS 6721		1987	Uruguay	water	Apiotrichum montevideense	WIDNA2102-25	UDB07678040	KIXT01002596.1
WI005590	ITS	ITS5	ITS4	CBS 6725		1987	South Africa	soil	Yamadazyma philogaea	WIDNA286-25	UDB07678041	KIXT01000792.1
WI005594	ITS	ITS5	ITS4	CBS 6729		1987	Canada	water	Candida saitoana	WIDNA2103-25	UDB07678042	KIXT01002853.1
WI005613	ITS	ITS5	ITS4	CBS 6743		1987	missing	human	Candidozyma haemuli	WIDNA287-25	UDB07678043	KIXT01000072.1
WI005634	ITS	ITS5	ITS4	CBS 6764		1988	missing	unknown	Candida methanosorbosa	WIDNA288-25	UDB07678044	KIXT01000539.1
WI005636	ITS	ITS5	ITS4	CBS 6765		1988	South Korea	softdrink	Candida boidinii	WIDNA2104-25	UDB07678050	KIXT01002711.1
WI005638	ITS	ITS5	ITS4	CBS 6766		1988	South Korea	softdrink	Candida sojae	WIDNA289-25	UDB07678051	KIXT01000276.1
WI005641	ITS	ITS5	ITS4	CBS 6768		1988	South Korea	softdrink	Candida sophiae-reginae	WIDNA2105-25	UDB07678052	KIXT01002014.1
WI005643	ITS	ITS5	ITS4	CBS 6770		1988	South Korea	softdrink	Limtongozyma cylindracea	WIDNA290-25	UDB07678053	KIXT01001256.1
WI005650	ITS	ITS5	ITS4	CBS 6775		1988	USA	water	Candida fluviatilis	WIDNA291-25	UDB07678045	KIXT01000953.1
WI005672	ITS	ITS5	ITS4	CBS 6791		1988	missing	unknown	Candida palmioleophila	WIDNA292-25	UDB07678046	KIXT01001288.1
WI005678	ITS	ITS5	ITS4	CBS 6794		1987	missing	unknown	Meyerozyma caribbica	WIDNA293-25	UDB07678047	KIXT01001270.1
WI005694	ITS	ITS5	ITS4	CBS 6801		1987	missing	unknown	Blastobotrys raffinosifermentans	WIDNA294-25	UDB07678048	KIXT01000758.1
WI005711	ITS	ITS5	ITS4	CBS 6826		1987	South Africa	lichen	Wickerhamiella azyma	WIDNA2106-25	UDB07678049	KIXT01002606.1
WI005720	ITS	ITS5	ITS4	CBS 6840		1987	Egypt	softdrink	Candida sojae	WIDNA295-25	UDB07678054	KIXT01001139.1
WI005722	ITS	ITS5	ITS4	CBS 6842		1987	Mexico	softdrink	Candida sophiae-reginae	WIDNA2107-25	UDB07678055	KIXT01002234.1
WI005724	ITS	ITS5	ITS4	CBS 6843		1987	France	softdrink	Candida sophiae-reginae	WIDNA296-25	UDB07678056	KIXT01001707.1
WI005726	ITS	ITS5	ITS4	CBS 6845		1987	United Kingdom	softdrink	Candida sophiae-reginae	WIDNA297-25	UDB07678057	KIXT01000954.1
WI005728	ITS	ITS5	ITS4	CBS 6846		1987	Netherlands	softdrink	Candida sophiae-reginae	WIDNA2108-25	UDB07678058	KIXT01002458.1
WI005730	ITS	ITS5	ITS4	CBS 6847		1987	Netherlands	softdrink	Candida sophiae-reginae	WIDNA298-25	UDB07678059	KIXT01001503.1
WI005732	ITS	ITS5	ITS4	CBS 6848		1987	Austria	softdrink	Candida sophiae-reginae	WIDNA2109-25	UDB07678060	KIXT01002016.1
WI005734	ITS	ITS5	ITS4	CBS 6849		1987	Switzerland	equipm	Candida sophiae-reginae	WIDNA299-25	UDB07678061	KIXT01001459.1
WI005736	ITS	ITS5	ITS4	CBS 6852		1987	Japan	efflue	Candida methanosorbosa	WIDNA2110-25	UDB07678062	KIXT01002627.1
WI005738	ITS	ITS5	ITS4	CBS 6853		1987	Japan	efflue	Candida methanosorbosa	WIDNA300-25	UDB07678063	KIXT01001726.1
WI005742	ITS	ITS5	ITS4	CBS 6854		1987	missing	unknown	Candida palmioleophila	WIDNA2111-25	UDB07678064	KIXT01002564.1
WI005745	ITS	ITS5	ITS4	CBS 6861		1987	France	animal	Apiotrichum gracile	WIDNA301-25	UDB07678065	KIXT01000899.1
WI005751	ITS	ITS5	ITS4	CBS 6862		1987	missing	unknown	Candida tropicalis	WIDNA302-25	UDB07678066	KIXT01000759.1
WI005760	ITS	ITS5	ITS4	CBS 6867		1987	Netherlands	water	Scheffersomyces spartinae	WIDNA303-25	UDB07678067	KIXT01000894.1
WI005768	ITS	ITS5	ITS4	CBS 6874		1968-06-01	Japan	plant	Hyphopichia burtonii	WIDNA304-25	UDB07678068	KIXT01001326.1
WI005790	ITS	ITS5	ITS4	CBS 6887		1992	missing	laboratory	Pichia occidentalis	WIDNA305-25	UDB07678069	KIXT01001328.1
WI005792	ITS	ITS5	ITS4	CBS 6888		1992	missing	laboratory	Pichia occidentalis	WIDNA2112-25	UDB07678070	KIXT01002318.1
WI005794	ITS	ITS5	ITS4	CBS 6890		1992	missing	mutant	Pichia occidentalis	WIDNA306-25	UDB07678071	KIXT01000586.1
WI005798	ITS	ITS5	ITS4	CBS 6892		1992	missing	mutant	Pichia occidentalis	WIDNA2113-25	UDB07678072	KIXT01002625.1
WI005802	ITS	ITS5	ITS4	CBS 6895		1992	missing	mating	Cyberlindnera veronae	WIDNA307-25	UDB07678073	KIXT01000323.1
WI005804	ITS	ITS5	ITS4	CBS 6896		1992	missing	laboratory	Cyberlindnera veronae	WIDNA308-25	UDB07678074	KIXT01001097.1
WI005823	ITS	ITS5	ITS4	CBS 6913		1974	Spain	alpech	Groenewaldozyma auringiensis	WIDNA309-25	UDB07678075	KIXT01001602.1
WI005826	ITS	ITS5	ITS4	CBS 6917		1988	Norway	human	Pichia norvegensis	WIDNA310-25	UDB07678076	KIXT01000519.1
WI005832	ITS	ITS5	ITS4	CBS 6921		1988	New Zealand	plant	Leucosporidiella muscorum	WIDNA311-25	UDB07678077	KIXT01001699.1
WI005837	ITS	ITS5	ITS4	CBS 6924		1975-04-01	South Africa	soil	Lachancea thermotolerans	WIDNA312-25	UDB07678078	KIXT01001730.1
WI005851	ITS	ITS5	ITS4	CBS 6936		1987	Israel	fruit	Clavispora lusitaniae	WIDNA313-25	UDB07678079	KIXT01001883.1
WI005878	ITS	ITS5	ITS4	CBS 6957		1987	missing	patent	Candida viswanathii	WIDNA314-25	UDB07678080	KIXT01000682.1
WI005884	ITS	ITS5	ITS4	CBS 6960		1987	missing	animal	Debaryomyces hansenii	WIDNA315-25	UDB07678081	KIXT01002000.1
WI005892	ITS	ITS5	ITS4	CBS 6962		1988	China	fruit	Cystofilobasidium infirmominiatum	WIDNA316-25	UDB07678082	KIXT01001178.1
WI005910	ITS	ITS5	ITS4	CBS 6975		1973-12-01	Costa Rica	plant	Tremella mesenterica	WIDNA317-25	UDB07678083	KIXT01001788.1
WI005911	ITS	ITS5	ITS4	CBS 6979		1977-12-01	Japan	plant	Holtermannia corniformis	WIDNA2114-25	UDB07678084	KIXT01002706.1
WI005921	ITS	ITS5	ITS4	CBS 6983		Mar-1971	missing	plant; leaf	Buckleyzyma salicina	WIDNA2115-25	UDB07678085	KIXT01002793.1
WI005932	ITS	ITS5	ITS4	CBS 6990		1987	Mexico	drink	Candida boidinii	WIDNA2116-25	UDB07678086	KIXT01002756.1
WI005937	ITS	ITS5	ITS4	CBS 6991		1987	missing	drink	Torulaspora delbrueckii	WIDNA2117-25	UDB07678087	KIXT01002521.1
WI005958	ITS	ITS5	ITS4	CBS 7002		1987	Spain	alpech	Saccharomyces cerevisiae	WIDNA318-25	UDB07678088	KIXT01001096.1
WI005962	ITS	ITS5	ITS4	CBS 7003		1987	Spain	beverage; brewery	Saccharomyces cerevisiae	WIDNA319-25	UDB07678089	KIXT01001901.1
WI005988	ITS	ITS5	ITS4	CBS 7021		1992	missing	mating	Cyberlindnera amylophila	WIDNA320-25	UDB07678090	KIXT01000355.1
WI005990	ITS	ITS5	ITS4	CBS 7022		1992	missing	mating	Cyberlindnera amylophila	WIDNA321-25	UDB07678091	KIXT01001382.1
WI005994	ITS	ITS5	ITS4	CBS 7024		1992	missing	mating	Cyberlindnera mississippiensis	WIDNA2118-25	UDB07678092	KIXT01002817.1
WI005996	ITS	ITS5	ITS4	CBS 7025		1992	missing	mating	Cyberlindnera mississippiensis	WIDNA322-25	UDB07678093	KIXT01000922.1
WI005998	ITS	ITS5	ITS4	CBS 7026		1992	USA	insect	Cyberlindnera mississippiensis	WIDNA323-25	UDB07678094	KIXT01001356.1
WI006000	ITS	ITS5	ITS4	CBS 7027		1992	missing	unknown	Cyberlindnera mississippiensis	WIDNA324-25	UDB07678095	KIXT01001361.1
WI006014	ITS	ITS5	ITS4	CBS 7038		1987	South Africa	lichen	Myxozyma lipomycoides	WIDNA325-25	UDB07678096	KIXT01001329.1
WI006028	ITS	ITS5	ITS4	CBS 7044		1987	missing	unknown	Malassezia pachydermatis	WIDNA326-25	UDB07678097	KIXT01001697.1
WI006030	ITS	ITS5	ITS4	CBS 7047		1976	Russia	soil	Candida tenuis	WIDNA327-25	UDB07678098	KIXT01000609.1
WI006036	ITS	ITS5	ITS4	CBS 7049		1987	Finland	air	Candida zeylanoides	WIDNA328-25	UDB07678099	KIXT01000666.1
WI006046	ITS	ITS5	ITS4	CBS 7057		1987	Canada	soil	Debaryomyces udenii	WIDNA329-25	UDB07678100	KIXT01000351.1
WI006059	ITS	ITS5	ITS4	CBS 7066		1990	Mexico	cactus	Yamadazyma mexicana	WIDNA330-25	UDB07678101	KIXT01000270.1
WI006074	ITS	ITS5	ITS4	CBS 7075		1990	China	soil	Yueomyces sinensis	WIDNA331-25	UDB07678102	KIXT01000542.1
WI006077	ITS	ITS5	ITS4	CBS 7077		1987	missing	yeast	Cyberlindnera meyerae	WIDNA2119-25	UDB07678103	KIXT01002248.1
WI006079	ITS	ITS5	ITS4	CBS 7078		1987	missing	yeast	Cyberlindnera meyerae	WIDNA2120-25	UDB07678104	KIXT01002046.1
WI006088	ITS	ITS5	ITS4	CBS 7082		1987	South Africa	plant	Cyberlindnera euphorbiae	WIDNA2121-25	UDB07678105	KIXT01002374.1
WI006090	ITS	ITS5	ITS4	CBS 7083		1987	South Africa	plant	Cyberlindnera euphorbiae	WIDNA332-25	UDB07678106	KIXT01000154.1
WI006097	ITS	ITS5	ITS4	CBS 7090		1987	South Africa	plant	Candida nanaspora	WIDNA2122-25	UDB07678107	KIXT01002480.1
WI006103	ITS	ITS5	ITS4	CBS 7097		1987	Japan	human	Candida tropicalis	WIDNA333-25	UDB07678108	KIXT01001764.1
WI006106	ITS	ITS5	ITS4	CBS 7098		1987	Japan	human	Candidozyma duobushaemuli	WIDNA334-25	UDB07678109	KIXT01000599.1
WI006108	ITS	ITS5	ITS4	CBS 7099		1988	Japan	dairy	Meyerozyma guilliermondii	WIDNA2123-25	UDB07678110	KIXT01002639.1
WI006116	ITS	ITS5	ITS4	CBS 7107		1987	South Africa	insect	Lipomyces oligophaga	WIDNA2124-25	UDB07678111	KIXT01002682.1
WI006129	ITS	ITS5	ITS4	CBS 7119		1987	USA	cactus	Pichia deserticola	WIDNA335-25	UDB07678112	KIXT01001781.1
WI006135	ITS	ITS5	ITS4	CBS 7121		1987	USA	cactus	Pichia deserticola	WIDNA336-25	UDB07678113	KIXT01001103.1
WI006173	ITS	ITS5	ITS4	CBS 7149		1987	South Africa	soil	Saitozyma podzolica	WIDNA337-25	UDB07678114	KIXT01000138.1
WI006192	ITS	ITS5	ITS4	CBS 7161		1992	USA	insect	Eremothecium sinecaudum	WIDNA338-25	UDB07678115	KIXT01001453.1
WI006197	ITS	ITS5	ITS4	CBS 7165		1987	South Africa	plant; leaf	Bullera alba	WIDNA2125-25	UDB07678116	KIXT01002626.1
WI006199	ITS	ITS5	ITS4	CBS 7166		1987	South Africa	plant; leaf	Hannaella sinensis	WIDNA339-25	UDB07678117	KIXT01001168.1
WI006208	ITS	ITS5	ITS4	CBS 7189		1987	Tajikistan	soil	Solicoccozyma fuscescens	WIDNA340-25	UDB07678118	KIXT01001813.1
WI006215	ITS	ITS5	ITS4	CBS 7194		1986	Japan	plant; leaf	Hannaella oryzae	WIDNA341-25	UDB07678119	KIXT01001150.1
WI006227	ITS	ITS5	ITS4	CBS 7200		1987	France	animal	Candida nanaspora	WIDNA2126-25	UDB07678120	KIXT01002600.1
WI006233	ITS	ITS5	ITS4	CBS 7202		1987	France	animal	Cystofilobasidium ferigula	WIDNA342-25	UDB07678121	KIXT01001605.1
WI006236	ITS	ITS5	ITS4	CBS 7204		1987	South Africa	plant; leaf	Dioszegia zsoltii	WIDNA343-25	UDB07678122	KIXT01000696.1
WI006242	ITS	ITS5	ITS4	CBS 7210		1951	Japan	plant	Cyberlindnera japonica	WIDNA344-25	UDB07678123	KIXT01001837.1
WI006244	ITS	ITS5	ITS4	CBS 7211		1951	Japan	plant	Cyberlindnera japonica	WIDNA345-25	UDB07678124	KIXT01000615.1
WI006246	ITS	ITS5	ITS4	CBS 7212		1951	Japan	plant	Cyberlindnera japonica	WIDNA346-25	UDB07678125	KIXT01001933.1
WI006250	ITS	ITS5	ITS4	CBS 7215		1990	Germany	fungus	Phaeotremella pseudofoliacea	WIDNA347-25	UDB07678126	KIXT01000753.1
WI006252	ITS	ITS5	ITS4	CBS 7219		1987	South Africa	soil	Myxozyma geophila	WIDNA2127-25	UDB07678127	KIXT01002325.1
WI006260	ITS	ITS5	ITS4	CBS 7225		1988	Japan	plant; leaf	Hannaella sinensis	WIDNA2128-25	UDB07678128	KIXT01002109.1
WI006264	ITS	ITS5	ITS4	CBS 7226		1986	Japan	plant; leaf	Mastigobasidium intermedium	WIDNA348-25	UDB07678129	KIXT01000697.1
WI006274	ITS	ITS5	ITS4	CBS 7231		1990	New Zealand	human	Malassezia pachydermatis	WIDNA349-25	UDB07678130	KIXT01001374.1
WI006276	ITS	ITS5	ITS4	CBS 7232		1990	Italy	soil	Cyberlindnera jadinii	WIDNA2129-25	UDB07678131	KIXT01002734.1
WI006288	ITS	ITS5	ITS4	CBS 7241		1988	missing	unknown	Mastigobasidium intermedium	WIDNA350-25	UDB07678132	KIXT01000702.1
WI006298	ITS	ITS5	ITS4	CBS 7249		1987	South Africa	soil	Candidozyma heveicola	WIDNA351-25	UDB07678133	KIXT01001376.1
WI006304	ITS	ITS5	ITS4	CBS 7253		1990	missing	unknown	Sporobolomyces ruberrimus	WIDNA352-25	UDB07678134	KIXT01001843.1
WI006334	ITS	ITS5	ITS4	CBS 7283		1985	Japan	plant; leaf	Kondoa subrosea	WIDNA353-25	UDB07678135	KIXT01001552.1
WI006340	ITS	ITS5	ITS4	CBS 7285		1985	Japan	plant; leaf	Ballistosporomyces sasicola	WIDNA354-25	UDB07678136	KIXT01001723.1
WI006345	ITS	ITS5	ITS4	CBS 7287		1987-01-01	Portugal	soil	Leucosporidium fellii	WIDNA2130-25	UDB07678137	KIXT01002121.1
WI006352	ITS	ITS5	ITS4	CBS 7289		1988	Japan	plant; flower	Starmerella floricola	WIDNA355-25	UDB07678138	KIXT01000349.1
WI006361	ITS	ITS5	ITS4	CBS 7297		1988	Japan	soil	Candida succiphila	WIDNA356-25	UDB07678139	KIXT01000325.1
WI006404	ITS	ITS5	ITS4	CBS 7319		1987-12-01	Japan	soil	Lipomyces japonicus	WIDNA357-25	UDB07678140	KIXT01001805.1
WI006408	ITS	ITS5	ITS4	CBS 7321		1988	Japan	soil	Pichia occidentalis	WIDNA358-25	UDB07678141	KIXT01001531.1
WI006414	ITS	ITS5	ITS4	CBS 7323		1988	Japan	soil	Pichia kudriavzevii	WIDNA359-25	UDB07678142	KIXT01001476.1
WI006423	ITS	ITS5	ITS4	CBS 7327		1988	Germany	efflue	Candida maltosa	WIDNA360-25	UDB07678143	KIXT01001257.1
WI006430	ITS	ITS5	ITS4	CBS 7332		1988	South Africa	soil	Myxozyma kluyveri	WIDNA361-25	UDB07678144	KIXT01000244.1
WI006452	ITS	ITS5	ITS4	CBS 7351		1988	USA: Alaska	plant	Nakazawaea populi	WIDNA362-25	UDB07678145	KIXT01001758.1
WI006456	ITS	ITS5	ITS4	CBS 7354		1985-01-01	Canada	plant	Derxomyces pseudoschimicola	WIDNA363-25	UDB07678146	KIXT01001441.1
WI006520	ITS	ITS5	ITS4	CBS 7424		1989	New Zealand	plant; leaf	Pseudobensingtonia ingoldii	WIDNA364-25	UDB07678147	KIXT01000347.1
WI006528	ITS	ITS5	ITS4	CBS 7427		1967	Bhutan	soil	Saitoella complicata	WIDNA2131-25	UDB07678148	KIXT01002059.1
WI006530	ITS	ITS5	ITS4	CBS 7429		May-1985	Japan	plant	Sympodiomycopsis paphiopedili	WIDNA2132-25	UDB07678149	KIXT01002154.1
WI006534	ITS	ITS5	ITS4	CBS 7430		1978	USA	plant	Chionosphaera apobasidialis	WIDNA365-25	UDB07678150	KIXT01000815.1
WI006537	ITS	ITS5	ITS4	CBS 7432		1987	USA: Hawaii	plant; flower	Metschnikowia hawaiiensis	WIDNA366-25	UDB07678153	KIXT01001201.1
WI006540	ITS	ITS5	ITS4	CBS 7436		1989	missing	unknown	Rhodotorula kratochvilovae	WIDNA2133-25	UDB07678151	KIXT01002293.1
WI006567	ITS	ITS5	ITS4	CBS 7513		Oct-1986	Japan	plant; leaf	Ballistosporomyces xanthus	WIDNA367-25	UDB07678152	KIXT01001875.1
WI006571	ITS	ITS5	ITS4	CBS 7514		Oct-1984	United Kingdom	fungus	Bensingtonia ciliata	WIDNA2134-25	UDB07678154	KIXT01002249.1
WI006587	ITS	ITS5	ITS4	CBS 7525		1990	Russia	soil	Goffeauzyma gilvescens	WIDNA368-25	UDB07678155	KIXT01001882.1
WI006598	ITS	ITS5	ITS4	CBS 7529		1990-09-01	Costa Rica	plant	Myxozyma neotropica	WIDNA369-25	UDB07678156	KIXT01001379.1
WI006614	ITS	ITS5	ITS4	CBS 7551		Oct-1990	Netherlands	food	Yamadazyma triangularis	WIDNA370-25	UDB07678157	KIXT01001935.1
WI006616	ITS	ITS5	ITS4	CBS 7552		1987-12-01	Thailand	plant; leaf	Kockovaella thailandica	WIDNA371-25	UDB07678158	KIXT01000564.1
WI006619	ITS	ITS5	ITS4	CBS 7554		1987-12-01	Thailand	plant; leaf	Kockovaella imperatae	WIDNA2135-25	UDB07678159	KIXT01002136.1
WI006623	ITS	ITS5	ITS4	CBS 7555		1990-12-01	Brazil	dung	Zygosaccharomyces bailii	WIDNA2136-25	UDB07678160	KIXT01002023.1
WI006628	ITS	ITS5	ITS4	CBS 7557		1986-07-01	Mauritius	soil	Lipomyces yarrowii	WIDNA2137-25	UDB07678161	KIXT01002331.1
WI006633	ITS	ITS5	ITS4	CBS 7603		1984-07-01	Armenia	soil	Lipomyces lipofer	WIDNA2138-25	UDB07678162	KIXT01002297.1
WI006649	ITS	ITS5	ITS4	CBS 7616		1985	USA	human	Cutaneotrichosporon mucoides	WIDNA372-25	UDB07678163	KIXT01001113.1
WI006652	ITS	ITS5	ITS4	CBS 7617		1991	missing	soil	Cutaneotrichosporon mucoides	WIDNA373-25	UDB07678164	KIXT01000143.1
WI006654	ITS	ITS5	ITS4	CBS 7618		1991	missing	soil	Cutaneotrichosporon mucoides	WIDNA374-25	UDB07678165	KIXT01000158.1
WI006658	ITS	ITS5	ITS4	CBS 7623		1969	USA	human	Trichosporon asteroides	WIDNA375-25	UDB07678166	KIXT01001500.1
WI006691	ITS	ITS5	ITS4	CBS 7651		1991-07-01	China	animal	Hyphopichia burtonii	WIDNA376-25	UDB07678167	KIXT01001347.1
WI006708	ITS	ITS5	ITS4	CBS 7662		1991	Russia	soil	Kazachstania kunashirensis	WIDNA377-25	UDB07678168	KIXT01000197.1
WI006725	ITS	ITS5	ITS4	CBS 7687		1992	Antarctica	soil	Naganishia antarctica	WIDNA378-25	UDB07678169	KIXT01001419.1
WI006736	ITS	ITS5	ITS4	CBS 7693		Mar-1992	missing	plant	Starmera caribaea	WIDNA379-25	UDB07678170	KIXT01001437.1
WI006750	ITS	ITS5	ITS4	CBS 7705		Oct-1991	Netherlands	human	Malassezia globosa	WIDNA380-25	UDB07678171	KIXT01001169.1
WI006754	ITS	ITS5	ITS4	CBS 7706		Oct-1991	Netherlands	human	Malassezia furfur	WIDNA381-25	UDB07678172	KIXT01001599.1
WI006759	ITS	ITS5	ITS4	CBS 7711		1992	Antarctica	soil	Naganishia albidosimilis	WIDNA382-25	UDB07678173	KIXT01000207.1
WI006761	ITS	ITS5	ITS4	CBS 7712		Mar-1972	Antarctica	soil	Holtermanniella mycelialis	WIDNA383-25	UDB07678174	KIXT01001391.1
WI006848	ITS	ITS5	ITS4	CBS 7782		1993-12-01	USA	cactus	Candida caseinolytica	WIDNA2139-25	UDB07678175	KIXT01002500.1
WI006851	ITS	ITS5	ITS4	CBS 7786		1993-06-01	Brazil	soil	Lipomyces starkeyi	WIDNA2140-25	UDB07678176	KIXT01002758.1
WI006875	ITS	ITS5	ITS4	CBS 7807		1993-11-01	South Africa	crusta	Schwanniomyces vanrijiae var. yarrowii	WIDNA2141-25	UDB07678177	KIXT01002818.1
WI006877	ITS	ITS5	ITS4	CBS 7808		1970	Russia	plant	Rhodotorula babjevae	WIDNA384-25	UDB07678178	KIXT01000897.1
WI006940	ITS	ITS5	ITS4	CBS 7850		May-1994	Japan	soil	Lipomyces tetrasporus	WIDNA385-25	UDB07678179	KIXT01000198.1
WI006951	ITS	ITS5	ITS4	CBS 7861		Oct-1994	missing	unknown	Malassezia slooffiae	WIDNA386-25	UDB07678180	KIXT01000080.1
WI006954	ITS	ITS5	ITS4	CBS 7863		Oct-1994	missing	unknown	Malassezia slooffiae	WIDNA387-25	UDB07678181	KIXT01001179.1
WI006956	ITS	ITS5	ITS4	CBS 7864		Oct-1994	missing	unknown	Malassezia slooffiae	WIDNA388-25	UDB07678182	KIXT01000273.1
WI006964	ITS	ITS5	ITS4	CBS 7872		Mar-1992	Brazil	fruit	Saccharomycopsis amapae	WIDNA389-25	UDB07678183	KIXT01000829.1
WI006973	ITS	ITS5	ITS4	CBS 7877		1990	United Kingdom	human	Malassezia restricta	WIDNA390-25	UDB07678184	KIXT01000228.1
WI006980	ITS	ITS5	ITS4	CBS 7881		1995-01-01	USA	cactus	Candida caseinolytica	WIDNA391-25	UDB07678185	KIXT01001488.1
WI006995	ITS	ITS5	ITS4	CBS 7897		1987	New Zealand	plant; leaf	Phyllozyma coprosmicola	WIDNA392-25	UDB07678186	KIXT01000947.1
WI007010	ITS	ITS5	ITS4	CBS 7912		Mar-1995	missing		Cyberlindnera euphorbiae	WIDNA393-25	UDB07678187	KIXT01001206.1
WI007012	ITS	ITS5	ITS4	CBS 7913		Mar-1995	missing		Cyberlindnera euphorbiae	WIDNA394-25	UDB07678188	KIXT01000414.1
WI007021	ITS	ITS5	ITS4	CBS 7921		1990-06-01	Japan	water	Meyerozyma carpophila	WIDNA395-25	UDB07678189	KIXT01001311.1
WI007027	ITS	ITS5	ITS4	CBS 7923		1995	Italy	sewage	Candida aquae-textoris	WIDNA396-25	UDB07678190	KIXT01000275.1
WI007028	ITS	ITS5	ITS4	CBS 7924		1994-04-01	Slovenia	insect	Cyberlindnera japonica	WIDNA397-25	UDB07678191	KIXT01000819.1
WI007059	ITS	ITS5	ITS4	CBS 7940		1987-12-01	South Africa	soil	Lipomyces tetrasporus	WIDNA398-25	UDB07678192	KIXT01001538.1
WI007076	ITS	ITS5	ITS4	CBS 7954		May-1995	Netherlands	softdrink	Candida sophiae-reginae	WIDNA399-25	UDB07678193	KIXT01001727.1
WI007080	ITS	ITS5	ITS4	CBS 7956		1992	France	animal	Malassezia slooffiae	WIDNA400-25	UDB07678194	KIXT01000745.1
WI007086	ITS	ITS5	ITS4	CBS 7965		1990-12-01	Thailand	plant; leaf	Pseudobensingtonia musae	WIDNA2142-25	UDB07678195	KIXT01002135.1
WI007093	ITS	ITS5	ITS4	CBS 7970		1990	France	animal	Malassezia japonica	WIDNA401-25	UDB07678196	KIXT01001357.1
WI007103	ITS	ITS5	ITS4	CBS 7976		Oct-1995	France	human	Malassezia slooffiae	WIDNA402-25	UDB07678197	KIXT01000206.1
WI007118	ITS	ITS5	ITS4	CBS 7991		1995-11-01	UK: England	human	Malassezia restricta	WIDNA403-25	UDB07678198	KIXT01001800.1
WI007161	ITS	ITS5	ITS4	CBS 8027		1980-11-01	Netherlands	softdrink	Dekkera bruxellensis	WIDNA404-25	UDB07678199	KIXT01001066.1
WI007204	ITS	ITS5	ITS4	CBS 8061		1981	South Africa	dairy	Saccharomyces cerevisiae	WIDNA405-25	UDB07678200	KIXT01000335.1
WI007216	ITS	ITS5	ITS4	CBS 8071		1980-04-01	France	water	Ogataea salicorniae	WIDNA406-25	UDB07678201	KIXT01001081.1
WI007220	ITS	ITS5	ITS4	CBS 8072		1981	USA	human	Candida tropicalis	WIDNA407-25	UDB07678202	KIXT01001400.1
WI007237	ITS	ITS5	ITS4	CBS 8083		1982-02-01	South Africa	plant	Cyberlindnera euphorbiae	WIDNA2143-25	UDB07678203	KIXT01002550.1
WI007249	ITS	ITS5	ITS4	CBS 8091		1982	missing	human	Wickerhamiella versatilis	WIDNA408-25	UDB07678204	KIXT01001916.1
WI007255	ITS	ITS5	ITS4	CBS 8099		1982-07-01	missing	unknown	Ogataea thermomethanolica	WIDNA2144-25	UDB07678205	KIXT01002607.1
WI007257	ITS	ITS5	ITS4	CBS 8100		1982	Antarctica	soil	Naganishia vishniacii	WIDNA2145-25	UDB07678206	KIXT01002369.1
WI007259	ITS	ITS5	ITS4	CBS 8104		1982	Australia	plant; leaf	Dimennazyma cistialbidi	WIDNA409-25	UDB07678207	KIXT01001496.1
WI007296	ITS	ITS5	ITS4	CBS 8136		1983	missing	unknown	Apiotrichum porosum	WIDNA410-25	UDB07678208	KIXT01000850.1
WI007300	ITS	ITS5	ITS4	CBS 8141		1983	Antarctica	soil	Naganishia vishniacii	WIDNA411-25	UDB07678209	KIXT01001517.1
WI007302	ITS	ITS5	ITS4	CBS 8142		1983	Antarctica	soil	Naganishia vishniacii	WIDNA2146-25	UDB07678210	KIXT01002775.1
WI007322	ITS	ITS5	ITS4	CBS 8161		1980	Chile	plant	Rhodotorula mucilaginosa	WIDNA2147-25	UDB07678211	KIXT01002005.1
WI007324	ITS	ITS5	ITS4	CBS 8162		1980	Chile	plant	Leucosporidium scottii	WIDNA2148-25	UDB07678212	KIXT01002535.1
WI007337	ITS	ITS5	ITS4	CBS 8167		1982	Chile	insect	Pichia membranifaciens	WIDNA412-25	UDB07678213	KIXT01001739.1
WI007358	ITS	ITS5	ITS4	CBS 8174		May-1984	Chile	plant	Metschnikowia rancensis	WIDNA2149-25	UDB07678214	KIXT01002530.1
WI007369	ITS	ITS5	ITS4	CBS 8180		1980	Chile	plant	Candida boleticola	WIDNA2150-25	UDB07678215	KIXT01002222.1
WI007390	ITS	ITS5	ITS4	CBS 8190		1983	missing	assay	Candida albicans	WIDNA413-25	UDB07678216	KIXT01001698.1
WI007392	ITS	ITS5	ITS4	CBS 8193		1964-09-01	France	bird; animal	Apiotrichum gracile	WIDNA414-25	UDB07678217	KIXT01001386.1
WI007407	ITS	ITS5	ITS4	CBS 8203		1983-09-01	missing	unknown	Tremella aurantia	WIDNA415-25	UDB07678218	KIXT01000638.1
WI007408	ITS	ITS5	ITS4	CBS 8205		1983-09-01	missing	unknown	Phaeotremella pseudofoliacea	WIDNA416-25	UDB07678219	KIXT01000712.1
WI007435	ITS	ITS5	ITS4	CBS 8225		1983-09-01	missing	unknown	Tremella fuciformis	WIDNA417-25	UDB07678220	KIXT01000734.1
WI007437	ITS	ITS5	ITS4	CBS 8226		1983-09-01	missing	unknown	Tremella fuciformis	WIDNA418-25	UDB07678221	KIXT01001992.1
WI007463	ITS	ITS5	ITS4	CBS 8246		1983	Suriname	soil	Apiotrichum sporotrichoides	WIDNA419-25	UDB07678222	KIXT01000171.1
WI007468	ITS	ITS5	ITS4	CBS 8249		1983	Poland	equipm	Pichia kudriavzevii	WIDNA2151-25	UDB07678223	KIXT01002237.1
WI007473	ITS	ITS5	ITS4	CBS 8250		1983	Poland	equipm	Candida tropicalis	WIDNA2152-25	UDB07678224	KIXT01002179.1
WI007478	ITS	ITS5	ITS4	CBS 8252		1983	Poland	equipm	Candida tropicalis	WIDNA420-25	UDB07678225	KIXT01000082.1
WI007482	ITS	ITS5	ITS4	CBS 8253		1983-12-01	missing	beverage; brewery	Erythrobasidium hasegawianum	WIDNA421-25	UDB07678226	KIXT01001965.1
WI007483	ITS	ITS5	ITS4	CBS 8256		1984-01-01	South Africa	insect	Ambrosiozyma ambrosiae	WIDNA422-25	UDB07678227	KIXT01000173.1
WI007502	ITS	ITS5	ITS4	CBS 8267		1996	missing	unknown	Saccharomyces cerevisiae or paradoxus	WIDNA423-25	UDB07678228	KIXT01001146.1
WI007504	ITS	ITS5	ITS4	CBS 8270		Oct-1993	Italy	fruit	Wickerhamiella vanderwaltii	WIDNA2153-25	UDB07678229	KIXT01002310.1
WI007506	ITS	ITS5	ITS4	CBS 8271		Oct-1993	Italy	fruit	Wickerhamiella vanderwaltii	WIDNA424-25	UDB07678230	KIXT01001114.1
WI007518	ITS	ITS5	ITS4	CBS 8282		1996-04-01	Malaysia	lichen	Fellomyces borneensis	WIDNA425-25	UDB07678231	KIXT01001016.1
WI007522	ITS	ITS5	ITS4	CBS 8284		1987	New Zealand	plant; leaf	Hannaella coprosmaensis	WIDNA426-25	UDB07678232	KIXT01001237.1
WI007580	ITS	ITS5	ITS4	CBS 8346		1996-07-01	Belgium	human	Candida palmioleophila	WIDNA427-25	UDB07678233	KIXT01000681.1
WI007587	ITS	ITS5	ITS4	CBS 8351		1997-02-01	Antarctica	plant	Naganishia adeliensis	WIDNA428-25	UDB07678234	KIXT01000978.1
WI007607	ITS	ITS5	ITS4	CBS 8363		1997-02-01	missing	unknown	Papiliotrema perniciosa	WIDNA429-25	UDB07678235	KIXT01001708.1
WI007626	ITS	ITS5	ITS4	CBS 8379		1997-02-01	Portugal	fungus	Kondoa myxariophila	WIDNA430-25	UDB07678236	KIXT01001224.1
WI007628	ITS	ITS5	ITS4	CBS 8381		May-1996	Bahamas	ocean; water	Cutaneotrichosporon dermatis	WIDNA431-25	UDB07678237	KIXT01001042.1
WI007630	ITS	ITS5	ITS4	CBS 8383		May-1996	Bahamas	water	Rhodotorula mucilaginosa	WIDNA2154-25	UDB07678238	KIXT01002378.1
WI007639	ITS	ITS5	ITS4	CBS 8390		1997-04-01	Netherlands	food	Millerozyma farinosa	WIDNA2155-25	UDB07678239	KIXT01002791.1
WI007650	ITS	ITS5	ITS4	CBS 8398		1996-12-01	Netherlands	soil	Naganishia uzbekistanensis	WIDNA2156-25	UDB07678240	KIXT01002051.1
WI007654	ITS	ITS5	ITS4	CBS 8401		1995	Hungary	wood	Sugiyamaella novakii	WIDNA2157-25	UDB07678241	KIXT01002184.1
WI007667	ITS	ITS5	ITS4	CBS 8408		1997-07-01	missing	unknown	Colacogloea cycloclastica	WIDNA2158-25	UDB07678242	KIXT01002717.1
WI007669	ITS	ITS5	ITS4	CBS 8409		1997-07-01	missing	unknown	Colacogloea cycloclastica	WIDNA432-25	UDB07678243	KIXT01001449.1
WI007673	ITS	ITS5	ITS4	CBS 8411		1996	Netherlands	dairy	Cystobasidium slooffiae	WIDNA2159-25	UDB07678244	KIXT01002602.1
WI007691	ITS	ITS5	ITS4	CBS 8429		1996	Brazil	plant; flower	Metschnikowia continentalis	WIDNA433-25	UDB07678245	KIXT01001445.1
WI007694	ITS	ITS5	ITS4	CBS 8430		1996	Brazil	plant; flower	Metschnikowia continentalis	WIDNA434-25	UDB07678246	KIXT01001871.1
WI007696	ITS	ITS5	ITS4	CBS 8431		1996	Canada	insect	Metschnikowia borealis	WIDNA435-25	UDB07678247	KIXT01001745.1
WI007732	ITS	ITS5	ITS4	CBS 8452		1991	USA: Hawaii	plant; flower	Wickerhamiella occidentalis	WIDNA436-25	UDB07678248	KIXT01001960.1
WI007734	ITS	ITS5	ITS4	CBS 8453		1996	Brazil	plant; flower	Wickerhamiella occidentalis	WIDNA2160-25	UDB07678249	KIXT01002221.1
WI007737	ITS	ITS5	ITS4	CBS 8454		1996	Brazil	plant; flower	Wickerhamiella cacticola	WIDNA437-25	UDB07678250	KIXT01000340.1
WI007740	ITS	ITS5	ITS4	CBS 8455		1996	Brazil	plant; flower	Wickerhamiella cacticola	WIDNA438-25	UDB07678251	KIXT01000088.1
WI007742	ITS	ITS5	ITS4	CBS 8456		1995	Australia	plant; flower	Wickerhamiella australiensis	WIDNA439-25	UDB07678252	KIXT01000748.1
WI007744	ITS	ITS5	ITS4	CBS 8457		1995	Australia	plant; flower	Wickerhamiella australiensis	WIDNA2161-25	UDB07678253	KIXT01002638.1
WI007746	ITS	ITS5	ITS4	CBS 8458		1991	USA: Hawaii	plant; flower	Wickerhamiella lipophila	WIDNA440-25	UDB07678254	KIXT01000521.1
WI007748	ITS	ITS5	ITS4	CBS 8459		1991	USA: Hawaii	plant; flower	Wickerhamiella drosophilae	WIDNA441-25	UDB07678255	KIXT01001366.1
WI007754	ITS	ITS5	ITS4	CBS 8464		1994-11-01	Japan	plant; leaf	Jianyunia sakaguchii	WIDNA442-25	UDB07678256	KIXT01001392.1
WI007758	ITS	ITS5	ITS4	CBS 8466		1991	USA: Hawaii	insect	Metschnikowia ipomoeae	WIDNA443-25	UDB07678263	KIXT01000683.1
WI007761	ITS	ITS5	ITS4	CBS 8468		1950-08-01	USA: Alaska	plant	Candida arabinofermentans	WIDNA2162-25	UDB07678257	KIXT01002450.1
WI007786	ITS	ITS5	ITS4	CBS 8484		1996-06-01	Taiwan	plant	Phaeotremella pseudofoliacea	WIDNA444-25	UDB07678258	KIXT01000710.1
WI007819	ITS	ITS5	ITS4	CBS 8504		1976-06-01	USA	plant	Candida tammaniensis	WIDNA2163-25	UDB07678259	KIXT01002060.1
WI007839	ITS	ITS5	ITS4	CBS 8521		1984	Netherlands	soil	Cutaneotrichosporon guehoae	WIDNA445-25	UDB07678260	KIXT01000441.1
WI007845	ITS	ITS5	ITS4	CBS 8524		1998	USA	tree	Saccharomycopsis lassenensis	WIDNA2164-25	UDB07678261	KIXT01002342.1
WI007855	ITS	ITS5	ITS4	CBS 8532		1997	Thailand	plant	Candida jaroonii	WIDNA446-25	UDB07678262	KIXT01000877.1
WI007857	ITS	ITS5	ITS4	CBS 8533		1997	Thailand	plant	Candida danieliae	WIDNA447-25	UDB07678264	KIXT01001115.1
WI007859	ITS	ITS5	ITS4	CBS 8534		1997	Thailand	plant	Candida danieliae	WIDNA2165-25	UDB07678265	KIXT01002612.1
WI007863	ITS	ITS5	ITS4	CBS 8536		1997	Thailand	plant	Candida morakotiae	WIDNA2166-25	UDB07678266	KIXT01002851.1
WI007867	ITS	ITS5	ITS4	CBS 8538		1997	Thailand	plant	Saturnispora diversa	WIDNA2167-25	UDB07678267	KIXT01002666.1
WI007871	ITS	ITS5	ITS4	CBS 8543		May-1998	Netherlands	food	Schizosaccharomyces japonicus	WIDNA2168-25	UDB07678268	KIXT01002523.1
WI007873	ITS	ITS5	ITS4	CBS 8545		1994	Japan	plant; leaf	Kockovaella distylii	WIDNA448-25	UDB07678269	KIXT01000773.1
WI007886	ITS	ITS5	ITS4	CBS 8559		1998-07-01	USA	plant	Cyberlindnera lachancei	WIDNA449-25	UDB07678270	KIXT01000999.1
WI007894	ITS	ITS5	ITS4	CBS 8564		1997	French Guiana	plant; flower	Schwanniomyces vanrijiae var. vanrijiae	WIDNA450-25	UDB07678271	KIXT01001877.1
WI007896	ITS	ITS5	ITS4	CBS 8565		1997	French Guiana	plant; flower	Wickerhamomyces chaumierensis	WIDNA2169-25	UDB07678272	KIXT01002287.1
WI007902	ITS	ITS5	ITS4	CBS 8573		1997	French Guiana	plant; flower	Candida tallmaniae	WIDNA451-25	UDB07678273	KIXT01001291.1
WI007908	ITS	ITS5	ITS4	CBS 8576		1997	French Guiana	plant; flower	Candida tallmaniae	WIDNA452-25	UDB07678274	KIXT01001801.1
WI007910	ITS	ITS5	ITS4	CBS 8580		1997	French Guiana	plant; flower	Australozyma robnettiae	WIDNA453-25	UDB07678282	KIXT01000923.1
WI007920	ITS	ITS5	ITS4	CBS 8586		1997	French Guiana	plant; flower	Gabaldonia eppingiae	WIDNA454-25	UDB07678283	KIXT01000883.1
WI007924	ITS	ITS5	ITS4	CBS 8588		1994	South Africa	fruit	Rhodotorula mucilaginosa	WIDNA455-25	UDB07678275	KIXT01000373.1
WI007928	ITS	ITS5	ITS4	CBS 8590		1995	South Africa	plant	Occultifur externus	WIDNA456-25	UDB07678276	KIXT01000786.1
WI007930	ITS	ITS5	ITS4	CBS 8591		1995	South Africa	plant	Occultifur externus	WIDNA2170-25	UDB07678277	KIXT01002074.1
WI007952	ITS	ITS5	ITS4	CBS 8607		1995	Japan	plant; leaf	Kockovaella machilophila	WIDNA457-25	UDB07678278	KIXT01000518.1
WI007957	ITS	ITS5	ITS4	CBS 8610		1995	Japan	plant; leaf	Kockovaella schimae	WIDNA458-25	UDB07678279	KIXT01000602.1
WI007976	ITS	ITS5	ITS4	CBS 8621		1993	Russia	soil	Leucosporidiella yakutica	WIDNA459-25	UDB07678280	KIXT01000041.1
WI008009	ITS	ITS5	ITS4	CBS 8653		1999	South Africa	soil	Lipomyces tetrasporus	WIDNA460-25	UDB07678281	KIXT01001314.1
WI008038	ITS	ITS5	ITS4	CBS 8672		1999	USA	laboratory	Cyberlindnera maclurae	WIDNA2171-25	UDB07678284	KIXT01002264.1
WI008040	ITS	ITS5	ITS4	CBS 8673		1999	USA	laboratory	Cyberlindnera maclurae	WIDNA2172-25	UDB07678285	KIXT01002324.1
WI008045	ITS	ITS5	ITS4	CBS 8678		May-1991	Portugal	soil	Heterocephalacria arrabidensis	WIDNA2173-25	UDB07678286	KIXT01002225.1
WI008051	ITS	ITS5	ITS4	CBS 8680		May-1991	Portugal	lichen	Piskurozyma cylindrica	WIDNA461-25	UDB07678287	KIXT01001741.1
WI008135	ITS	ITS5	ITS4	CBS 8725		1999	Madagascar	soil	Lipomyces tetrasporus	WIDNA462-25	UDB07678288	KIXT01001053.1
WI008139	ITS	ITS5	ITS4	CBS 8733		1999	USA: Hawaii	cactus	Hanseniaspora opuntiae	WIDNA2174-25	UDB07678289	KIXT01002289.1
WI008153	ITS	ITS5	ITS4	CBS 8744		Oct-1998	Canada	human	Malassezia globosa	WIDNA463-25	UDB07678290	KIXT01000235.1
WI008154	ITS	ITS5	ITS4	CBS 8748		1994-11-01	Portugal	food	Cystofilobasidium ferigula	WIDNA464-25	UDB07678291	KIXT01000739.1
WI008176	ITS	ITS5	ITS4	CBS 8763		1999	Japan	soil	Tetrapisispora nanseiensis	WIDNA2175-25	UDB07678292	KIXT01002741.1
WI008187	ITS	ITS5	ITS4	CBS 8768		1999	missing	equipm	Starmerella sorbosivorans	WIDNA465-25	UDB07678293	KIXT01001063.1
WI008189	ITS	ITS5	ITS4	CBS 8769		1999-08-01	Belgium	human	Papiliotrema laurentii	WIDNA2176-25	UDB07678294	KIXT01002555.1
WI008207	ITS	ITS5	ITS4	CBS 8778		1999	Japan	ocean; water	Kluyveromyces nonfermentans	WIDNA466-25	UDB07678295	KIXT01000785.1
WI008217	ITS	ITS5	ITS4	CBS 8782		1984	Australia	cactus	Candida orba	WIDNA2177-25	UDB07678296	KIXT01002201.1
WI008231	ITS	ITS5	ITS4	CBS 8794		2000	Costa Rica	insect	Starmerella tilneyi	WIDNA467-25	UDB07678303	KIXT01001074.1
WI008235	ITS	ITS5	ITS4	CBS 8795		2000	Costa Rica	insect	Starmerella powellii	WIDNA468-25	UDB07678297	KIXT01001596.1
WI008257	ITS	ITS5	ITS4	CBS 8807		2000	Costa Rica	insect	Metschnikowia lochheadii	WIDNA469-25	UDB07678298	KIXT01001633.1
WI008259	ITS	ITS5	ITS4	CBS 8808		2000	USA: Hawaii	insect	Metschnikowia lochheadii	WIDNA470-25	UDB07678299	KIXT01000043.1
WI008263	ITS	ITS5	ITS4	CBS 8810		2000	Cayman Islands	insect	Metschnikowia drosophilae	WIDNA471-25	UDB07678300	KIXT01001194.1
WI008269	ITS	ITS5	ITS4	CBS 8812		2000	USA: Hawaii	insect	Wickerhamiella lipophila	WIDNA472-25	UDB07678301	KIXT01001409.1
WI008293	ITS	ITS5	ITS4	CBS 8831		2000-02-22	Austria	soil	Vishniacozyma heimaeyensis	WIDNA473-25	UDB07678302	KIXT01000880.1
WI008318	ITS	ITS5	ITS4	CBS 8843		2001	Costa Rica	plant	Candida ortonii	WIDNA474-25	UDB07678304	KIXT01000068.1
WI008325	ITS	ITS5	ITS4	CBS 8845		2001	missing	unknown	Suhomyces ambrosiae	WIDNA2178-25	UDB07678305	KIXT01002252.1
WI008397	ITS	ITS5	ITS4	CBS 8886		1997-09-08	Bahamas	ocean; water	Kwoniella mangrovensis	WIDNA475-25	UDB07678306	KIXT01001525.1
WI008405	ITS	ITS5	ITS4	CBS 8893		2001	Japan	soil	Grigorovia humatica	WIDNA2179-25	UDB07678307	KIXT01002235.1
WI008408	ITS	ITS5	ITS4	CBS 8894		2001	Japan	plant; leaf	Grigorovia yakushimaensis	WIDNA2180-25	UDB07678308	KIXT01002272.1
WI008434	ITS	ITS5	ITS4	CBS 8906		1996	China	plant; leaf	Erythrobasidium yunnanense	WIDNA476-25	UDB07678309	KIXT01001273.1
WI008448	ITS	ITS5	ITS4	CBS 8917		Mar-1998	Antarctica	plant	Mrakia niccombsii	WIDNA2181-25	UDB07678310	KIXT01002080.1
WI008451	ITS	ITS5	ITS4	CBS 8921		Mar-1998	Antarctica	soil	Mrakia blollopis	WIDNA477-25	UDB07678311	KIXT01000052.1
WI008483	ITS	ITS5	ITS4	CBS 8948		1991-08-01	Portugal	soil	Rhodosporidiobolus azoricus	WIDNA478-25	UDB07678312	KIXT01000767.1
WI008490	ITS	ITS5	ITS4	CBS 8952		1999-08-01	Bahamas	ocean; water	Metahyphopichia laotica	WIDNA2182-25	UDB07678313	KIXT01002370.1
WI008504	ITS	ITS5	ITS4	CBS 8964		1999-02-01	Vietnam	plant; leaf	Kockovaella litseae	WIDNA479-25	UDB07678323	KIXT01000374.1
WI008527	ITS	ITS5	ITS4	CBS 8991		1999-08-27	Germany	plant	Metschnikowia gruessii	WIDNA480-25	UDB07678314	KIXT01000137.1
WI008548	ITS	ITS5	ITS4	CBS 9017		1999-04-06	Germany	plant	Starmerella bombi	WIDNA481-25	UDB07678315	KIXT01000071.1
WI008561	ITS	ITS5	ITS4	CBS 9029		1999-06-02	Germany	plant	Metschnikowia gruessii	WIDNA482-25	UDB07678316	KIXT01000680.1
WI008565	ITS	ITS5	ITS4	CBS 9033		1999-06-04	Germany	plant	Metschnikowia gruessii	WIDNA483-25	UDB07678317	KIXT01000506.1
WI008567	ITS	ITS5	ITS4	CBS 9034		1999-06-03	Germany	plant	Metschnikowia gruessii	WIDNA2183-25	UDB07678318	KIXT01002266.1
WI008603	ITS	ITS5	ITS4	CBS 9063		2001	Costa Rica	insect	Metschnikowia dekortorum	WIDNA2184-25	UDB07678319	KIXT01002663.1
WI008606	ITS	ITS5	ITS4	CBS 9064		2001	USA	plant; flower	Metschnikowia arizonensis	WIDNA484-25	UDB07678320	KIXT01001370.1
WI008609	ITS	ITS5	ITS4	CBS 9065		2001	USA	plant; flower	Metschnikowia arizonensis	WIDNA485-25	UDB07678321	KIXT01000236.1
WI008612	ITS	ITS5	ITS4	CBS 9067		1999-08-01	South Korea	plant; flower	Metschnikowia kunwiensis	WIDNA2185-25	UDB07678322	KIXT01002104.1
WI008614	ITS	ITS5	ITS4	CBS 9069		2001	United Kingdom	insect	Starmerella davenportii	WIDNA486-25	UDB07678324	KIXT01000064.1
WI008637	ITS	ITS5	ITS4	CBS 9091		Mar-1998	Russia	plant	Curvibasidium pallidicorallinum	WIDNA2186-25	UDB07678325	KIXT01002542.1
WI008650	ITS	ITS5	ITS4	CBS 9105		2001	Germany	insect	Starmerella bombi	WIDNA487-25	UDB07678326	KIXT01000383.1
WI008652	ITS	ITS5	ITS4	CBS 9106		2001	Germany	insect	Starmerella bombi	WIDNA2187-25	UDB07678327	KIXT01002573.1
WI008692	ITS	ITS5	ITS4	CBS 9126		2002	Japan	plant; flower	Cystobasidium lysinophilum	WIDNA488-25	UDB07678328	KIXT01001249.1
WI008696	ITS	ITS5	ITS4	CBS 9128		Oct-1996	China	plant; leaf	Dioszegia zsoltii var. yunnanensis	WIDNA2188-25	UDB07678329	KIXT01002686.1
WI008701	ITS	ITS5	ITS4	CBS 9131		2003	Canada	unknown	Metschnikowia lachancei	WIDNA489-25	UDB07678330	KIXT01001455.1
WI008713	ITS	ITS5	ITS4	CBS 9141		2002	Japan	plant; leaf	Derxomyces boninensis	WIDNA2189-25	UDB07678331	KIXT01002146.1
WI008727	ITS	ITS5	ITS4	CBS 9148		2002	Costa Rica	insect	Metschnikowia santaceciliae	WIDNA2190-25	UDB07678332	KIXT01002724.1
WI008729	ITS	ITS5	ITS4	CBS 9149		2002	Costa Rica	insect	Metschnikowia santaceciliae	WIDNA490-25	UDB07678333	KIXT01001607.1
WI008913	ITS	ITS5	ITS4	CBS 9333		2002-12-01	Costa Rica	soil	Torulaspora pretoriensis	WIDNA491-25	UDB07678334	KIXT01000296.1
WI008917	ITS	ITS5	ITS4	CBS 9335		2002-12-01	Costa Rica	soil	Cyberlindnera subsufficiens	WIDNA492-25	UDB07678335	KIXT01001267.1
WI008944	ITS	ITS5	ITS4	CBS 9426		2001-04-07	Japan	ocean; sediment	Hannaella surugaensis	WIDNA2191-25	UDB07678336	KIXT01002417.1
WI008957	ITS	ITS5	ITS4	CBS 9454		2000-09-01	Netherlands	fungus	Suhomyces vadensis	WIDNA2192-25	UDB07678337	KIXT01002003.1
WI008977	ITS	ITS5	ITS4	CBS 9472		Mar-1992	USA	soil	Candida sake	WIDNA2193-25	UDB07678338	KIXT01002829.1
WI008981	ITS	ITS5	ITS4	CBS 9474		Mar-1992	USA	soil	Candida norvegica	WIDNA2194-25	UDB07678339	KIXT01002502.1
WI008993	ITS	ITS5	ITS4	CBS 9497		Oct-1998	China	plant; leaf	Kondoa changbaiensis	WIDNA493-25	UDB07678340	KIXT01000229.1
WI008997	ITS	ITS5	ITS4	CBS 9499		2000-02-01	Singapore	unknown	Starmerella bacillaris	WIDNA2195-25	UDB07678341	KIXT01002395.1
WI008999	ITS	ITS5	ITS4	CBS 9500		2000-02-01	Singapore	unknown	Pseudozyma hubeiensis	WIDNA2196-25	UDB07678342	KIXT01002511.1
WI009005	ITS	ITS5	ITS4	CBS 9503		2000-02-01	Singapore	unknown	Rhodotorula paludigena	WIDNA2197-25	UDB07678343	KIXT01002774.1
WI009007	ITS	ITS5	ITS4	CBS 9505		2000-02-01	Singapore	unknown	Meira nashicola	WIDNA494-25	UDB07678344	KIXT01000713.1
WI009009	ITS	ITS5	ITS4	CBS 9507		2000-02-01	Singapore	unknown	Candidozyma heveicola	WIDNA495-25	UDB07678345	KIXT01000073.1
WI009011	ITS	ITS5	ITS4	CBS 9509		2000-02-01	Singapore	unknown	Trichosporon coremiiforme	WIDNA2198-25	UDB07678346	KIXT01002656.1
WI009013	ITS	ITS5	ITS4	CBS 9511		2000-02-01	Singapore	unknown	Pseudozyma hubeiensis	WIDNA2199-25	UDB07678347	KIXT01002447.1
WI009017	ITS	ITS5	ITS4	CBS 9514		2000-02-01	Singapore	unknown	Spencermartinsiella silvicola	WIDNA2200-25	UDB07678348	KIXT01002149.1
WI009024	ITS	ITS5	ITS4	CBS 9545		1999-09-01	Singapore	unknown	Cyberlindnera mrakii	WIDNA2201-25	UDB07678349	KIXT01002515.1
WI009038	ITS	ITS5	ITS4	CBS 9563		2003-03-20	Greece	human	Saccharomyces cerevisiae	WIDNA496-25	UDB07678350	KIXT01001294.1
WI009042	ITS	ITS5	ITS4	CBS 9572		2002-06-01	Greece	human	Malassezia furfur	WIDNA2202-25	UDB07678351	KIXT01002133.1
WI009044	ITS	ITS5	ITS4	CBS 9576		2002-06-01	Greece	human	Malassezia furfur	WIDNA497-25	UDB07678352	KIXT01001827.1
WI009046	ITS	ITS5	ITS4	CBS 9578		2002-07-01	Greece	human	Malassezia furfur	WIDNA498-25	UDB07678353	KIXT01001982.1
WI009047	ITS	ITS5	ITS4	CBS 9579		Mar-2002	Greece	human	Malassezia furfur	WIDNA499-25	UDB07678354	KIXT01000460.1
WI009049	ITS	ITS5	ITS4	CBS 9581		2002-02-01	Greece	human	Malassezia furfur	WIDNA2203-25	UDB07678355	KIXT01002079.1
WI009051	ITS	ITS5	ITS4	CBS 9582		2002-04-01	Greece	human	Malassezia furfur	WIDNA500-25	UDB07678356	KIXT01000464.1
WI009056	ITS	ITS5	ITS4	CBS 9597		2002-04-01	Greece	human	Malassezia furfur	WIDNA2204-25	UDB07678357	KIXT01002419.1
WI009079	ITS	ITS5	ITS4	CBS 9617		Oct-1981	USA	soil	Naganishia albidosimilis	WIDNA501-25	UDB07678358	KIXT01000535.1
WI009102	ITS	ITS5	ITS4	CBS 9659		2002-09-27	Germany	insect	Starmerella bombi	WIDNA502-25	UDB07678359	KIXT01000364.1
WI009104	ITS	ITS5	ITS4	CBS 9660		2003-09-27	Germany	insect	Starmerella bombi	WIDNA2205-25	UDB07678360	KIXT01002215.1
WI009106	ITS	ITS5	ITS4	CBS 9661		2004-09-27	Germany	insect	Starmerella bombi	WIDNA503-25	UDB07678361	KIXT01001266.1
WI009108	ITS	ITS5	ITS4	CBS 9662		2005-09-27	Germany	insect	Starmerella bombi	WIDNA504-25	UDB07678362	KIXT01001859.1
WI009110	ITS	ITS5	ITS4	CBS 9663		2006-09-27	Germany	insect	Starmerella bombi	WIDNA2206-25	UDB07678363	KIXT01002180.1
WI009111	ITS	ITS5	ITS4	CBS 9664		2007-09-27	Germany	insect	Starmerella bombi	WIDNA505-25	UDB07678364	KIXT01001388.1
WI009113	ITS	ITS5	ITS4	CBS 9665		2008-09-27	Germany	insect	Starmerella bombi	WIDNA506-25	UDB07678365	KIXT01000565.1
WI009115	ITS	ITS5	ITS4	CBS 9666		2009-09-27	Germany	insect	Starmerella bombi	WIDNA507-25	UDB07678366	KIXT01001560.1
WI009117	ITS	ITS5	ITS4	CBS 9667		2010-09-27	Germany	insect	Starmerella bombi	WIDNA508-25	UDB07678367	KIXT01001494.1
WI009119	ITS	ITS5	ITS4	CBS 9668		2011-09-27	Germany	insect	Starmerella bombi	WIDNA2207-25	UDB07678368	KIXT01002589.1
WI009125	ITS	ITS5	ITS4	CBS 9676		30-Mar-2001	Germany	insect	Metschnikowia kunwiensis	WIDNA2208-25	UDB07678369	KIXT01002751.1
WI009141	ITS	ITS5	ITS4	CBS 9697		2002-09-03	Germany	insect	Metschnikowia gruessii	WIDNA509-25	UDB07678370	KIXT01001949.1
WI009146	ITS	ITS5	ITS4	CBS 9712		2003-09-01	Germany	insect	Wickerhamiella bombiphila	WIDNA510-25	UDB07678371	KIXT01001527.1
WI009154	ITS	ITS5	ITS4	CBS 9720		2003-09-01	USA	animal	Botryozyma mucatilis	WIDNA511-25	UDB07678372	KIXT01001202.1
WI009156	ITS	ITS5	ITS4	CBS 9721		2003-09-01	USA	animal	Botryozyma mucatilis	WIDNA512-25	UDB07678373	KIXT01000231.1
WI009160	ITS	ITS5	ITS4	CBS 9723		1999	USA	animal	Yarrowia galli	WIDNA513-25	UDB07678374	KIXT01000176.1
WI009184	ITS	ITS5	ITS4	CBS 9737		2003-11-01	Costa Rica	insect	Metschnikowia similis	WIDNA2209-25	UDB07678375	KIXT01002300.1
WI009188	ITS	ITS5	ITS4	CBS 9738		2003-11-01	Costa Rica	insect	Metschnikowia similis	WIDNA514-25	UDB07678376	KIXT01000837.1
WI009190	ITS	ITS5	ITS4	CBS 9739		2003-11-01	Costa Rica	insect	Metschnikowia colocasiae	WIDNA515-25	UDB07678377	KIXT01000801.1
WI009193	ITS	ITS5	ITS4	CBS 9740		2003-11-01	Costa Rica	insect	Metschnikowia colocasiae	WIDNA516-25	UDB07678378	KIXT01001740.1
WI009196	ITS	ITS5	ITS4	CBS 9741		2003-11-01	Costa Rica	insect	Metschnikowia dekortorum	WIDNA517-25	UDB07678379	KIXT01001100.1
WI009199	ITS	ITS5	ITS4	CBS 9742		2003-06-25	South Korea	soil	Papiliotrema taeanensis	WIDNA518-25	UDB07678380	KIXT01000258.1
WI009204	ITS	ITS5	ITS4	CBS 9745		2001-11-01	Japan	plant	Sakaguchia oryzae	WIDNA519-25	UDB07678381	KIXT01000918.1
WI009229	ITS	ITS5	ITS4	CBS 9777		2003-08-12	Qatar	human	Trichosporon asahii	WIDNA520-25	UDB07678382	KIXT01001319.1
WI009231	ITS	ITS5	ITS4	CBS 9778		2003-04-22	Qatar	human	Trichosporon inkin	WIDNA521-25	UDB07678383	KIXT01001174.1
WI009233	ITS	ITS5	ITS4	CBS 9779		2003-11-12	Qatar	human	Trichosporon asahii	WIDNA522-25	UDB07678384	KIXT01000219.1
WI009235	ITS	ITS5	ITS4	CBS 9780		2003-01-29	Qatar	human	Trichosporon asahii	WIDNA2210-25	UDB07678385	KIXT01002725.1
WI009237	ITS	ITS5	ITS4	CBS 9781		2003-07-12	Qatar	human	Trichosporon japonicum	WIDNA523-25	UDB07678386	KIXT01000590.1
WI009239	ITS	ITS5	ITS4	CBS 9782		2003-03-09	Qatar	human	Trichosporon asahii	WIDNA524-25	UDB07678387	KIXT01000527.1
WI009244	ITS	ITS5	ITS4	CBS 9785		2002-02-11	Cambodia	sewage	Hyphopichia khmerensis	WIDNA525-25	UDB07678388	KIXT01001791.1
WI009258	ITS	ITS5	ITS4	CBS 9796		2003-12-31	Qatar	human	Trichosporon asahii	WIDNA2211-25	UDB07678389	KIXT01002712.1
WI009260	ITS	ITS5	ITS4	CBS 9797		2003-12-31	Qatar	human	Trichosporon asahii	WIDNA526-25	UDB07678390	KIXT01000267.1
WI009262	ITS	ITS5	ITS4	CBS 9798		2004-01-02	Qatar	human	Trichosporon asahii	WIDNA527-25	UDB07678391	KIXT01000053.1
WI009274	ITS	ITS5	ITS4	CBS 9804		2001-06-01	USA	insect	Metschnikowia picachoensis	WIDNA2212-25	UDB07678392	KIXT01002072.1
WI009281	ITS	ITS5	ITS4	CBS 9810		2004-02-01	Antarctica	soil	Cystobasidium laryngis	WIDNA2213-25	UDB07678393	KIXT01002340.1
WI009306	ITS	ITS5	ITS4	CBS 9823		2001	Panama	insect	Suhomyces guaymorum	WIDNA528-25	UDB07678394	KIXT01001037.1
WI009319	ITS	ITS5	ITS4	CBS 9828		2002	Panama	insect	Suhomyces wounanorum	WIDNA2214-25	UDB07678395	KIXT01002794.1
WI009324	ITS	ITS5	ITS4	CBS 9829		2001	USA	insect	Suhomyces yuchorum	WIDNA529-25	UDB07678396	KIXT01000862.1
WI009335	ITS	ITS5	ITS4	CBS 9833		2002	USA	insect	Suhomyces atakaporum	WIDNA530-25	UDB07678397	KIXT01000846.1
WI009350	ITS	ITS5	ITS4	CBS 9840		2002	USA	insect	Meyerozyma athensensis	WIDNA531-25	UDB07678398	KIXT01000797.1
WI009361	ITS	ITS5	ITS4	CBS 9847		2002	Panama	insect	Teunomyces panamensis	WIDNA532-25	UDB07678399	KIXT01001026.1
WI009363	ITS	ITS5	ITS4	CBS 9848		2002	Panama	insect	Teunomyces panamensis	WIDNA2215-25	UDB07678400	KIXT01002787.1
WI009369	ITS	ITS5	ITS4	CBS 9851		2001	USA	insect	Teunomyces lycoperdinae	WIDNA533-25	UDB07678401	KIXT01000322.1
WI009375	ITS	ITS5	ITS4	CBS 9854		2002-12-06	USA	insect	Candida boleticola	WIDNA2216-25	UDB07678402	KIXT01002391.1
WI009387	ITS	ITS5	ITS4	CBS 9881		2002-12-07	Panama	insect	Candida endomychidarum	WIDNA534-25	UDB07678403	KIXT01001044.1
WI009391	ITS	ITS5	ITS4	CBS 9882		1999-12-11	USA	insect	Kodamaea derodonti	WIDNA535-25	UDB07678404	KIXT01001674.1
WI009402	ITS	ITS5	ITS4	CBS 9893		2002-12-05	USA	insect	Geotrichum cucujoidarum	WIDNA536-25	UDB07678405	KIXT01001186.1
WI009408	ITS	ITS5	ITS4	CBS 9896		2002-12-07	Panama	insect	Candida gigantensis	WIDNA537-25	UDB07678406	KIXT01001090.1
WI009411	ITS	ITS5	ITS4	CBS 9897		2002-12-07	Panama	insect	Candida bohiensis	WIDNA2217-25	UDB07678407	KIXT01002483.1
WI009427	ITS	ITS5	ITS4	CBS 9909		2002-10-15	Canada	soil	Rhodosporidium concentricum	WIDNA2218-25	UDB07678408	KIXT01002028.1
WI009431	ITS	ITS5	ITS4	CBS 9911		2002-04-05	Canada	soil	Rhodosporidium concentricum	WIDNA2219-25	UDB07678409	KIXT01002593.1
WI009433	ITS	ITS5	ITS4	CBS 9912		2003-10-03	Canada	soil	Rhodosporidium concentricum	WIDNA2220-25	UDB07678410	KIXT01002827.1
WI009435	ITS	ITS5	ITS4	CBS 9913		1997-05-05	missing	soil	Rhodosporidium concentricum	WIDNA538-25	UDB07678411	KIXT01001999.1
WI009439	ITS	ITS5	ITS4	CBS 9915		2002-04-05	Canada	soil	Rhodosporidium concentricum	WIDNA539-25	UDB07678412	KIXT01001071.1
WI009441	ITS	ITS5	ITS4	CBS 9917		2002-10-15	Canada	soil	Rhodosporidium concentricum	WIDNA540-25	UDB07678413	KIXT01001733.1
WI009464	ITS	ITS5	ITS4	CBS 9928		2001-07-29	Taiwan	plant; leaf	Yamadazyma paraphyllophila	WIDNA541-25	UDB07678414	KIXT01000112.1
WI009466	ITS	ITS5	ITS4	CBS 9930		2001-07-29	Taiwan	plant; leaf	Candida khao-thaluensis	WIDNA2221-25	UDB07678415	KIXT01002373.1
WI009476	ITS	ITS5	ITS4	CBS 9935		May-2004	Thailand	plant; leaf	Trimorphomyces sakaeraticus	WIDNA2222-25	UDB07678416	KIXT01002654.1
WI009480	ITS	ITS5	ITS4	CBS 9936		Oct-1993	Japan	fruit	Candida sp.	WIDNA542-25	UDB07678423	KIXT01000588.1
WI009484	ITS	ITS5	ITS4	CBS 9939		2004-06-01	Panama	insect	Candida temnochilae	WIDNA543-25	UDB07678417	KIXT01000117.1
WI009489	ITS	ITS5	ITS4	CBS 9941		2004-06-01	Panama	insect	Candida lessepsii	WIDNA544-25	UDB07678418	KIXT01001962.1
WI009511	ITS	ITS5	ITS4	CBS 9960		2002-08-01	Thailand	unknown	Ustilago siamensis	WIDNA545-25	UDB07678419	KIXT01000718.1
WI009513	ITS	ITS5	ITS4	CBS 9961		2002-04-01	Thailand	unknown	Pseudozyma alboarmeniaca	WIDNA546-25	UDB07678420	KIXT01000707.1
WI009519	ITS	ITS5	ITS4	CBS 9966		2004-06-01	Cuba	plant	Meyerozyma caribbica	WIDNA547-25	UDB07678421	KIXT01000187.1
WI009524	ITS	ITS5	ITS4	CBS 9968		1997	Spain	animal	Malassezia furfur	WIDNA548-25	UDB07678422	KIXT01001230.1
WI009526	ITS	ITS5	ITS4	CBS 9969		1997	Spain	animal	Malassezia equina	WIDNA549-25	UDB07678424	KIXT01001262.1
WI009532	ITS	ITS5	ITS4	CBS 9973		1997	Spain	animal	Malassezia caprae	WIDNA2223-25	UDB07678425	KIXT01002532.1
WI009599	ITS	ITS5	ITS4	CBS 10009		Oct-2004	missing	unknown	Rhodosporidiobolus oreadorum	WIDNA550-25	UDB07678426	KIXT01001263.1
WI009601	ITS	ITS5	ITS4	CBS 10010		Oct-2004	missing	unknown	Naganishia adeliensis	WIDNA551-25	UDB07678427	KIXT01001336.1
WI009603	ITS	ITS5	ITS4	CBS 10011		Oct-2004	missing	unknown	Mrakia cryoconiti	WIDNA552-25	UDB07678428	KIXT01000499.1
WI009609	ITS	ITS5	ITS4	CBS 10014		Oct-2004	missing	unknown	Rhodotorula mucilaginosa	WIDNA553-25	UDB07678429	KIXT01001600.1
WI009611	ITS	ITS5	ITS4	CBS 10016		Oct-2004	missing	unknown	Filobasidium magnum	WIDNA554-25	UDB07678430	KIXT01000431.1
WI009612	ITS	ITS5	ITS4	CBS 10018		Oct-2004	missing	unknown	Rhodotorula mucilaginosa	WIDNA555-25	UDB07678431	KIXT01000495.1
WI009614	ITS	ITS5	ITS4	CBS 10019		Oct-2004	missing	unknown	Vishniacozyma carnescens	WIDNA2224-25	UDB07678432	KIXT01002563.1
WI009618	ITS	ITS5	ITS4	CBS 10021		Oct-2004	missing	unknown	Mrakia aquatica	WIDNA2225-25	UDB07678433	KIXT01002601.1
WI009628	ITS	ITS5	ITS4	CBS 10048		Mar-1998	Portugal	plant; leaf	Genolevuria amylolytica	WIDNA556-25	UDB07678434	KIXT01001315.1
WI009638	ITS	ITS5	ITS4	CBS 10051		1997-11-01	Portugal	plant; leaf	Dioszegia catarinonii	WIDNA557-25	UDB07678435	KIXT01000510.1
WI009645	ITS	ITS5	ITS4	CBS 10053		1997-11-01	Portugal	plant; leaf	Dioszegia takashimae	WIDNA558-25	UDB07678436	KIXT01000417.1
WI009648	ITS	ITS5	ITS4	CBS 10056		2004-06-01	USA: Hawaii	insect	Metschnikowia hamakuensis	WIDNA559-25	UDB07678437	KIXT01000131.1
WI009650	ITS	ITS5	ITS4	CBS 10057		2004-06-01	USA: Hawaii	insect	Metschnikowia kamakouana	WIDNA560-25	UDB07678438	KIXT01000382.1
WI009652	ITS	ITS5	ITS4	CBS 10058		2004-06-01	USA: Hawaii	insect	Metschnikowia kamakouana	WIDNA561-25	UDB07678439	KIXT01001051.1
WI009654	ITS	ITS5	ITS4	CBS 10059		2004-06-01	USA: Hawaii	insect	Metschnikowia mauinuiana	WIDNA2226-25	UDB07678440	KIXT01002314.1
WI009656	ITS	ITS5	ITS4	CBS 10060		2004-06-01	USA: Hawaii	insect	Metschnikowia mauinuiana	WIDNA562-25	UDB07678441	KIXT01001823.1
WI009658	ITS	ITS5	ITS4	CBS 10064		1996-09-30	Germany	insect	Chionosphaera cuniculicola	WIDNA563-25	UDB07678442	KIXT01000083.1
WI009660	ITS	ITS5	ITS4	CBS 10070		1996-12-16	Japan	sediment	Rhodotorula pacifica	WIDNA564-25	UDB07678443	KIXT01000470.1
WI009676	ITS	ITS5	ITS4	CBS 10080		1988	Australia	human	Cryptococcus neoformans AD hybrid	WIDNA565-25	UDB07678453	KIXT01000256.1
WI009713	ITS	ITS5	ITS4	CBS 10100		1997-09-01	Russia	plant	Saitozyma paraflava	WIDNA566-25	UDB07678444	KIXT01001835.1
WI009723	ITS	ITS5	ITS4	CBS 10105		Mar-2005	USA	fruit	Kregervanrija pseudodelftensis	WIDNA2227-25	UDB07678445	KIXT01002496.1
WI009728	ITS	ITS5	ITS4	CBS 10107		2002-08-01	Netherlands	wood	Diutina scorzettiae	WIDNA2228-25	UDB07678446	KIXT01002764.1
WI009748	ITS	ITS5	ITS4	CBS 10124		Oct-1998	China	plant; leaf	Ballistosporomyces changbaiensis	WIDNA567-25	UDB07678447	KIXT01000993.1
WI009776	ITS	ITS5	ITS4	CBS 10154		1999-11-01	Portugal	human	Nakaseomyces bracarensis	WIDNA568-25	UDB07678448	KIXT01001974.1
WI009779	ITS	ITS5	ITS4	CBS 10155		2005-06-01	USA	insect	Spathaspora passalidarum	WIDNA2229-25	UDB07678449	KIXT01002402.1
WI009799	ITS	ITS5	ITS4	CBS 10223		1997-11-01	Portugal	plant; leaf	Occultifur mephitis	WIDNA569-25	UDB07678450	KIXT01000655.1
WI009863	ITS	ITS5	ITS4	CBS 10289		2005	Tanzania	insect	Metschnikowia aberdeeniae	WIDNA570-25	UDB07678451	KIXT01000771.1
WI009865	ITS	ITS5	ITS4	CBS 10290		2005	Tanzania	insect	Metschnikowia aberdeeniae	WIDNA2230-25	UDB07678452	KIXT01002617.1
WI009867	ITS	ITS5	ITS4	CBS 10292		2004	Tanzania	insect	Metschnikowia shivogae	WIDNA571-25	UDB07678454	KIXT01000861.1
WI009869	ITS	ITS5	ITS4	CBS 10293		2005-11-01	Netherlands	beverage	Candida sojae	WIDNA572-25	UDB07678455	KIXT01000872.1
WI009876	ITS	ITS5	ITS4	CBS 10300		2002	Vietnam	soil	Lipomyces orientalis	WIDNA573-25	UDB07678456	KIXT01000619.1
WI009881	ITS	ITS5	ITS4	CBS 10307		May-2001	Hungary	plant	Kuraishia floccosa	WIDNA574-25	UDB07678457	KIXT01000345.1
WI009897	ITS	ITS5	ITS4	CBS 10322		2006-02-01	Austria	drinks	Pichia occidentalis	WIDNA575-25	UDB07678458	KIXT01000698.1
WI009905	ITS	ITS5	ITS4	CBS 10326		2006	Japan	plant; leaf	Jamesozyma zonata	WIDNA576-25	UDB07678463	KIXT01001302.1
WI009911	ITS	ITS5	ITS4	CBS 10330		Mar-2006	Malaysia	insect	Metschnikowia orientalis	WIDNA577-25	UDB07678459	KIXT01001747.1
WI009958	ITS	ITS5	ITS4	CBS 10360		2005-01-01	Thailand	water	Pichia thaimueangensis	WIDNA578-25	UDB07678460	KIXT01000761.1
WI009965	ITS	ITS5	ITS4	CBS 10377		May-2006	Panama	insect	Candida frijolesensis	WIDNA579-25	UDB07678461	KIXT01001490.1
WI010036	ITS	ITS5	ITS4	CBS 10435		2006-07-01	Bahamas	ocean; water	Kwoniella mangrovensis	WIDNA580-25	UDB07678462	KIXT01000101.1
WI010040	ITS	ITS5	ITS4	CBS 10438		2006-07-01	France	soil	Phenoliferia psychrophenolica	WIDNA2231-25	UDB07678464	KIXT01002585.1
WI010077	ITS	ITS5	ITS4	CBS 10483		Oct-2006	Thailand	plant; leaf	Takashimella lagerstroemiae	WIDNA581-25	UDB07678465	KIXT01000493.1
WI010105	ITS	ITS5	ITS4	CBS 10505		Oct-2006	Sweden	animal; feed	Cryptococcus cerealis	WIDNA2232-25	UDB07678466	KIXT01002558.1
WI010110	ITS	ITS5	ITS4	CBS 10509		Oct-2006	USA	plant	Metschnikowia gelsemii	WIDNA582-25	UDB07678467	KIXT01000035.1
WI010142	ITS	ITS5	ITS4	CBS 10527		2006-11-01	France	animal	Malassezia pachydermatis	WIDNA2233-25	UDB07678468	KIXT01002114.1
WI010144	ITS	ITS5	ITS4	CBS 10528		2006-11-01	France	animal	Malassezia pachydermatis	WIDNA2234-25	UDB07678469	KIXT01002413.1
WI010152	ITS	ITS5	ITS4	CBS 10534		2006-11-01	Argentina	animal	Malassezia pachydermatis	WIDNA583-25	UDB07678470	KIXT01001043.1
WI010161	ITS	ITS5	ITS4	CBS 10542		2006-11-01	Turkey	human	Candida tropicalis	WIDNA584-25	UDB07678471	KIXT01001618.1
WI010163	ITS	ITS5	ITS4	CBS 10543		2006-11-01	Turkey	human	Candida albicans	WIDNA585-25	UDB07678472	KIXT01001038.1
WI010165	ITS	ITS5	ITS4	CBS 10544		2006-11-01	Turkey	human	Candida albicans	WIDNA586-25	UDB07678473	KIXT01001421.1
WI010167	ITS	ITS5	ITS4	CBS 10545		2006-11-01	Turkey	human	Candida albicans	WIDNA587-25	UDB07678474	KIXT01000337.1
WI010173	ITS	ITS5	ITS4	CBS 10551		2007-01-01	Thailand	plant; flower	Moniliella fonsecae	WIDNA588-25	UDB07678475	KIXT01001434.1
WI010175	ITS	ITS5	ITS4	CBS 10565		2007-01-01	Germany	human	Trichosporon faecale	WIDNA2235-25	UDB07678476	KIXT01002191.1
WI010177	ITS	ITS5	ITS4	CBS 10567		2007-02-12	missing	plant; flower	Moniliella fonsecae	WIDNA589-25	UDB07678477	KIXT01000752.1
WI010200	ITS	ITS5	ITS4	CBS 10585		Mar-2007	Taiwan	soil	Australozyma touchengensis	WIDNA590-25	UDB07678482	KIXT01001928.1
WI010225	ITS	ITS5	ITS4	CBS 10601		Mar-2007	China	human	Cryptococcus deuterogattii	WIDNA591-25	UDB07678478	KIXT01001616.1
WI010228	ITS	ITS5	ITS4	CBS 10603		Mar-2007	China	human	Cryptococcus deuterogattii	WIDNA2236-25	UDB07678479	KIXT01002462.1
WI010230	ITS	ITS5	ITS4	CBS 10604		Mar-2007	China	human	Cryptococcus deuterogattii	WIDNA592-25	UDB07678480	KIXT01001258.1
WI010236	ITS	ITS5	ITS4	CBS 10610		May-2007	Thailand	insect	Sungouiella thailandica	WIDNA593-25	UDB07678483	KIXT01000534.1
WI010240	ITS	ITS5	ITS4	CBS 10612		May-2007	Thailand	insect	Scheffersomyces lignicola	WIDNA594-25	UDB07678481	KIXT01001689.1
WI010266	ITS	ITS5	ITS4	CBS 10644		May-2007	China	plant; bark	Saccharomyces arboricola	WIDNA595-25	UDB07678484	KIXT01000278.1
WI010276	ITS	ITS5	ITS4	CBS 10676		2007-06-01	missing	soil	Papiliotrema flavescens	WIDNA596-25	UDB07678485	KIXT01001862.1
WI010279	ITS	ITS5	ITS4	CBS 10680		2007-06-01	missing	soil	Papiliotrema flavescens	WIDNA597-25	UDB07678486	KIXT01001119.1
WI010291	ITS	ITS5	ITS4	CBS 10693		2007-07-01	Spain	food	Candida parapsilosis	WIDNA598-25	UDB07678487	KIXT01000608.1
WI010295	ITS	ITS5	ITS4	CBS 10695		2007-07-01	Japan	soil	Torulaspora maleeae	WIDNA2237-25	UDB07678488	KIXT01002595.1
WI010305	ITS	ITS5	ITS4	CBS 10704		2007-07-01	Greece	unknown	Jamesozyma hellenica	WIDNA599-25	UDB07678491	KIXT01000640.1
WI010307	ITS	ITS5	ITS4	CBS 10705		2007-07-01	Greece	unknown	Jamesozyma hellenica	WIDNA600-25	UDB07678492	KIXT01001226.1
WI010316	ITS	ITS5	ITS4	CBS 10738		2007-07-01	Greece		Jamesozyma hellenica	WIDNA2238-25	UDB07678493	KIXT01002343.1
WI010318	ITS	ITS5	ITS4	CBS 10740		2003-03-08	USA	insect	Lachancea thermotolerans	WIDNA601-25	UDB07678489	KIXT01000898.1
WI010335	ITS	ITS5	ITS4	CBS 10753		2007-09-03	missing	human	Candida subhashii	WIDNA602-25	UDB07678490	KIXT01000377.1
WI010337	ITS	ITS5	ITS4	CBS 10754		2007-08-01	Netherlands		Wickerhamiella infanticola	WIDNA603-25	UDB07678494	KIXT01000587.1
WI010341	ITS	ITS5	ITS4	CBS 10756		2007-09-01	France	human	Cryptococcus gattii	WIDNA2239-25	UDB07678495	KIXT01002646.1
WI010347	ITS	ITS5	ITS4	CBS 10760		2007-10-15	Argentina	water	Gelidatrema spencermartinsiae	WIDNA604-25	UDB07678496	KIXT01001608.1
WI010356	ITS	ITS5	ITS4	CBS 10770		2007-11-06	Kenya	unknown	Metschnikowia shivogae	WIDNA2240-25	UDB07678497	KIXT01002472.1
WI010360	ITS	ITS5	ITS4	CBS 10789		2007-11-01	Thailand	Insect	Candida koratica	WIDNA605-25	UDB07678503	KIXT01001118.1
WI010364	ITS	ITS5	ITS4	CBS 10791		2007-11-01	Thailand	insect	Candida songkhlaensis	WIDNA2241-25	UDB07678498	KIXT01002336.1
WI010367	ITS	ITS5	ITS4	CBS 10793		2003-07-19	Bahamas	salt water	Kwoniella mangrovensis	WIDNA606-25	UDB07678499	KIXT01000665.1
WI010386	ITS	ITS5	ITS4	CBS 10807		2007-12-01	Austria	soil	Solicoccozyma terricola	WIDNA607-25	UDB07678500	KIXT01001725.1
WI010418	ITS	ITS5	ITS4	CBS 10833		2008-01-28	Cuba	plant; flower	Metschnikowia cubensis	WIDNA2242-25	UDB07678501	KIXT01002143.1
WI010420	ITS	ITS5	ITS4	CBS 10834		2008-02-01	Austria	ice	Mrakia cryoconiti	WIDNA608-25	UDB07678502	KIXT01001010.1
WI010423	ITS	ITS5	ITS4	CBS 10836		2008-02-01	missing	unknown	Cryptococcus neoformans	WIDNA609-25	UDB07678504	KIXT01000992.1
WI010427	ITS	ITS5	ITS4	CBS 10840		2008-02-11	Thailand	plant; flower	Hanseniaspora singularis	WIDNA610-25	UDB07678505	KIXT01000253.1
WI010438	ITS	ITS5	ITS4	CBS 10845		2008-04-01	China	soil	Candida mengyuniae	WIDNA611-25	UDB07678506	KIXT01000784.1
WI010444	ITS	ITS5	ITS4	CBS 10858		2005-11-01	USA: Hawaii	wood	Sympodiomycopsis lanaiensis	WIDNA612-25	UDB07678507	KIXT01000312.1
WI010450	ITS	ITS5	ITS4	CBS 10860		2008-03-03	Thailand	water	Kluyveromyces siamensis	WIDNA613-25	UDB07678508	KIXT01001857.1
WI010455	ITS	ITS5	ITS4	CBS 10861		Mar-2008	Thailand	water	Diutina ranongensis	WIDNA614-25	UDB07678509	KIXT01001634.1
WI010472	ITS	ITS5	ITS4	CBS 10867		Mar-2008	USA	human	Cryptococcus neoformans	WIDNA615-25	UDB07678510	KIXT01000903.1
WI010483	ITS	ITS5	ITS4	CBS 10875		Mar-2008	Russia	plant	Piskurozyma filicatus	WIDNA2243-25	UDB07678511	KIXT01002019.1
WI010505	ITS	ITS5	ITS4	CBS 10893		Mar-2008	USA	ocean; water	Candida spencermartinsiae	WIDNA616-25	UDB07678512	KIXT01001845.1
WI010507	ITS	ITS5	ITS4	CBS 10894		2008-03-10	USA	ocean; water	Candida spencermartinsiae	WIDNA617-25	UDB07678513	KIXT01000471.1
WI010511	ITS	ITS5	ITS4	CBS 10895		Mar-2008	USA	ocean; water	Candida spencermartinsiae	WIDNA618-25	UDB07678514	KIXT01001979.1
WI010529	ITS	ITS5	ITS4	CBS 10913		Mar-2008	Japan	human	Candidozyma auris	WIDNA619-25	UDB07678515	KIXT01000743.1
WI010538	ITS	ITS5	ITS4	CBS 10917		Mar-2008	Japan	paint	Yamadazyma tumulicola	WIDNA2244-25	UDB07678516	KIXT01002824.1
WI010552	ITS	ITS5	ITS4	CBS 10926		May-2008	Thailand	plant; bark	Candidozyma chanthaburiensis	WIDNA620-25	UDB07678517	KIXT01001888.1
WI010560	ITS	ITS5	ITS4	CBS 10932		May-2008	Thailand	plant	Nakaseomyces uthaithaninus	WIDNA621-25	UDB07678518	KIXT01001748.1
WI010564	ITS	ITS5	ITS4	CBS 10933		2008-06-01	Canada	human	Cryptococcus deuterogattii	WIDNA622-25	UDB07678519	KIXT01000501.1
WI010565	ITS	ITS5	ITS4	CBS 10934		2008-06-01	Canada	human	Cryptococcus deuterogattii	WIDNA623-25	UDB07678520	KIXT01000247.1
WI010588	ITS	ITS5	ITS4	CBS 10947		2008-06-01	missing	unknown	Candida parapsilosis	WIDNA2245-25	UDB07678521	KIXT01002098.1
WI010590	ITS	ITS5	ITS4	CBS 10948		2008-06-01	missing	unknown	Candida parapsilosis	WIDNA624-25	UDB07678522	KIXT01000403.1
WI010594	ITS	ITS5	ITS4	CBS 10952		2008-06-01	missing	unknown	Debaryomyces hansenii	WIDNA625-25	UDB07678523	KIXT01000028.1
WI010598	ITS	ITS5	ITS4	CBS 10954		2008-06-01	missing	unknown	Meyerozyma guilliermondii	WIDNA626-25	UDB07678524	KIXT01001498.1
WI010600	ITS	ITS5	ITS4	CBS 10955		2008-06-01	missing	unknown	Debaryomyces hansenii	WIDNA627-25	UDB07678525	KIXT01001516.1
WI010618	ITS	ITS5	ITS4	CBS 10965		2008-06-01	missing	unknown	Rhodotorula mucilaginosa	WIDNA628-25	UDB07678526	KIXT01001323.1
WI010622	ITS	ITS5	ITS4	CBS 10970		2008-07-01	Kuwait	human	Candidozyma haemuli	WIDNA629-25	UDB07678527	KIXT01001939.1
WI010625	ITS	ITS5	ITS4	CBS 10971		2008-07-01	Kuwait	human	Candidozyma haemuli	WIDNA630-25	UDB07678528	KIXT01000509.1
WI010664	ITS	ITS5	ITS4	CBS 11027		2008-06-01	missing	unknown	Rhodotorula mucilaginosa	WIDNA631-25	UDB07678529	KIXT01001244.1
WI010666	ITS	ITS5	ITS4	CBS 11028		2008-06-01	missing	unknown	Rhodotorula mucilaginosa	WIDNA632-25	UDB07678530	KIXT01001430.1
WI010684	ITS	ITS5	ITS4	CBS 11037		2008-06-01	missing	ocean; water	Rhodotorula mucilaginosa	WIDNA633-25	UDB07678531	KIXT01001086.1
WI010697	ITS	ITS5	ITS4	CBS 11044		2008-06-01	missing	unknown	Candida parapsilosis	WIDNA634-25	UDB07678532	KIXT01000769.1
WI010708	ITS	ITS5	ITS4	CBS 11050		2008-06-01	missing	unknown	Rhodotorula paludigena	WIDNA635-25	UDB07678533	KIXT01000107.1
WI010710	ITS	ITS5	ITS4	CBS 11051		2008-06-01	missing	unknown	Rhodotorula paludigena	WIDNA636-25	UDB07678534	KIXT01000847.1
WI010714	ITS	ITS5	ITS4	CBS 11053		2008-06-01	missing	unknown	Candida maris	WIDNA637-25	UDB07678535	KIXT01000159.1
WI010730	ITS	ITS5	ITS4	CBS 11061		2008-09-01	Taiwan	ocean; water	Meyerozyma neustonensis	WIDNA638-25	UDB07678536	KIXT01001072.1
WI010739	ITS	ITS5	ITS4	CBS 11066		2008-06-01	missing	unknown	Cyberlindnera fabianii	WIDNA639-25	UDB07678537	KIXT01001446.1
WI010744	ITS	ITS5	ITS4	CBS 11069		2008-06-01	missing	unknown	Rhodotorula sphaerocarpa	WIDNA2246-25	UDB07678538	KIXT01002707.1
WI010746	ITS	ITS5	ITS4	CBS 11070		2008-06-01	missing	unknown	Rhodotorula diobovata	WIDNA640-25	UDB07678539	KIXT01000249.1
WI010784	ITS	ITS5	ITS4	CBS 11093		2008-06-01	missing	unknown	Rhodotorula diobovata	WIDNA641-25	UDB07678540	KIXT01000924.1
WI010799	ITS	ITS5	ITS4	CBS 11104		2008-06-01	missing	unknown	Wickerhamiella slavikovae	WIDNA642-25	UDB07678541	KIXT01001197.1
WI010800	ITS	ITS5	ITS4	CBS 11105		2008-06-01	missing	unknown	Cutaneotrichosporon curvatum	WIDNA643-25	UDB07678542	KIXT01000239.1
WI010804	ITS	ITS5	ITS4	CBS 11108		2008-06-01	missing	unknown	Papiliotrema flavescens	WIDNA644-25	UDB07678543	KIXT01001530.1
WI010819	ITS	ITS5	ITS4	CBS 11119		2008-06-01	missing	unknown	Debaryomyces nepalensis	WIDNA2247-25	UDB07678544	KIXT01002652.1
WI010821	ITS	ITS5	ITS4	CBS 11120		2008-06-01	missing	unknown	Rhodotorula paludigena	WIDNA645-25	UDB07678545	KIXT01000443.1
WI010840	ITS	ITS5	ITS4	CBS 11133		2008-06-01	missing	unknown	Cystobasidium calyptogenae	WIDNA646-25	UDB07678546	KIXT01000427.1
WI010879	ITS	ITS5	ITS4	CBS 11160		2008-06-01	missing	unknown	Rhodotorula paludigena	WIDNA647-25	UDB07678547	KIXT01000956.1
WI010885	ITS	ITS5	ITS4	CBS 11164		2002-12-07	USA	unknown	Clavispora opuntiae	WIDNA648-25	UDB07678548	KIXT01000407.1
WI010887	ITS	ITS5	ITS4	CBS 11166		2008	USA	yeast	Cryptococcus gattii	WIDNA2248-25	UDB07678549	KIXT01002577.1
WI010889	ITS	ITS5	ITS4	CBS 11167		2008	USA	yeast	Cryptococcus neoformans	WIDNA649-25	UDB07678550	KIXT01001210.1
WI010898	ITS	ITS5	ITS4	CBS 11174		Oct-2008	Austria		Holtermanniella takashimae	WIDNA650-25	UDB07678551	KIXT01001844.1
WI010901	ITS	ITS5	ITS4	CBS 11176		2008-11-01	Slovakia	dairy	Galactomyces candidus	WIDNA651-25	UDB07678552	KIXT01001873.1
WI010907	ITS	ITS5	ITS4	CBS 11180		2008-12-01	Japan	unknown	Cryptococcus neoformans	WIDNA2249-25	UDB07678553	KIXT01002634.1
WI010909	ITS	ITS5	ITS4	CBS 11181		2008-12-01	Japan	unknown	Cryptococcus neoformans	WIDNA652-25	UDB07678554	KIXT01001111.1
WI010911	ITS	ITS5	ITS4	CBS 11183		2008-12-01	Japan	human	Cryptococcus neoformans	WIDNA2250-25	UDB07678555	KIXT01002218.1
WI010913	ITS	ITS5	ITS4	CBS 11184		2008-12-01	Japan	human	Cryptococcus neoformans	WIDNA2251-25	UDB07678556	KIXT01002011.1
WI010915	ITS	ITS5	ITS4	CBS 11185		2008-12-01	Japan	unknown	Cryptococcus neoformans	WIDNA2252-25	UDB07678557	KIXT01002772.1
WI010917	ITS	ITS5	ITS4	CBS 11186		2008-12-01	Japan	human	Cryptococcus neoformans	WIDNA653-25	UDB07678558	KIXT01000798.1
WI010919	ITS	ITS5	ITS4	CBS 11187		2008-12-01	Japan	human	Cryptococcus neoformans	WIDNA654-25	UDB07678559	KIXT01000075.1
WI010921	ITS	ITS5	ITS4	CBS 11188		2008-12-01	Japan	unknown	Cryptococcus neoformans	WIDNA2253-25	UDB07678560	KIXT01002093.1
WI010923	ITS	ITS5	ITS4	CBS 11189		2008-12-01	Japan	human	Cryptococcus neoformans	WIDNA655-25	UDB07678561	KIXT01000632.1
WI010925	ITS	ITS5	ITS4	CBS 11190		2008-12-01	Japan	unknown	Cryptococcus neoformans	WIDNA2254-25	UDB07678562	KIXT01002137.1
WI010927	ITS	ITS5	ITS4	CBS 11191		2008-12-01	Japan	unknown	Cryptococcus neoformans	WIDNA656-25	UDB07678563	KIXT01001555.1
WI010929	ITS	ITS5	ITS4	CBS 11192		2008-12-01	Japan	unknown	Cryptococcus neoformans	WIDNA2255-25	UDB07678564	KIXT01002680.1
WI010931	ITS	ITS5	ITS4	CBS 11193		2008-12-01	Japan	unknown	Cryptococcus neoformans	WIDNA657-25	UDB07678565	KIXT01000652.1
WI010933	ITS	ITS5	ITS4	CBS 11195		2008-12-01	Japan	unknown	Cryptococcus neoformans	WIDNA658-25	UDB07678566	KIXT01000338.1
WI010935	ITS	ITS5	ITS4	CBS 11197		2008-12-01	Japan	unknown	Cryptococcus neoformans	WIDNA659-25	UDB07678567	KIXT01001667.1
WI010937	ITS	ITS5	ITS4	CBS 11198		2008-12-01	Japan	unknown	Cryptococcus neoformans	WIDNA2256-25	UDB07678568	KIXT01002151.1
WI010939	ITS	ITS5	ITS4	CBS 11199		2008-12-01	Japan	animal	Cryptococcus neoformans	WIDNA660-25	UDB07678569	KIXT01001466.1
WI010941	ITS	ITS5	ITS4	CBS 11200		2008-12-01	Japan	animal	Cryptococcus neoformans	WIDNA661-25	UDB07678570	KIXT01001318.1
WI010943	ITS	ITS5	ITS4	CBS 11201		2008-12-01	Japan	unknown	Cryptococcus neoformans	WIDNA2257-25	UDB07678571	KIXT01002470.1
WI010945	ITS	ITS5	ITS4	CBS 11202		2008-12-01	Japan	unknown	Cryptococcus neoformans	WIDNA662-25	UDB07678572	KIXT01000098.1
WI010948	ITS	ITS5	ITS4	CBS 11204		2008-12-01	Japan	human	Cryptococcus neoformans	WIDNA663-25	UDB07678573	KIXT01001865.1
WI010949	ITS	ITS5	ITS4	CBS 11205		2008-12-01	Japan	human	Cryptococcus neoformans	WIDNA2258-25	UDB07678574	KIXT01002182.1
WI010951	ITS	ITS5	ITS4	CBS 11206		2008-12-01	Japan	unknown	Cryptococcus neoformans	WIDNA664-25	UDB07678575	KIXT01000283.1
WI010953	ITS	ITS5	ITS4	CBS 11207		2008-12-01	Japan	animal	Cryptococcus neoformans	WIDNA665-25	UDB07678576	KIXT01001809.1
WI010955	ITS	ITS5	ITS4	CBS 11208		2008-12-01	Japan	animal	Cryptococcus neoformans	WIDNA666-25	UDB07678577	KIXT01000955.1
WI010957	ITS	ITS5	ITS4	CBS 11209		2008-12-01	Japan	animal	Cryptococcus neoformans	WIDNA667-25	UDB07678578	KIXT01000839.1
WI010959	ITS	ITS5	ITS4	CBS 11210		2008-12-01	Japan	animal	Cryptococcus neoformans	WIDNA2259-25	UDB07678579	KIXT01002819.1
WI010960	ITS	ITS5	ITS4	CBS 11211		2008-12-01	Japan	animal	Cryptococcus neoformans	WIDNA668-25	UDB07678580	KIXT01000467.1
WI010962	ITS	ITS5	ITS4	CBS 11212		2008-12-01	Japan	animal	Cryptococcus neoformans	WIDNA669-25	UDB07678581	KIXT01001428.1
WI010964	ITS	ITS5	ITS4	CBS 11213		2008-12-01	Japan	animal	Cryptococcus neoformans	WIDNA670-25	UDB07678582	KIXT01001986.1
WI010966	ITS	ITS5	ITS4	CBS 11214		2008-12-01	Japan	animal	Cryptococcus neoformans	WIDNA671-25	UDB07678583	KIXT01001611.1
WI010968	ITS	ITS5	ITS4	CBS 11215		2008-12-01	Japan	unknown	Cryptococcus neoformans	WIDNA672-25	UDB07678584	KIXT01001089.1
WI010970	ITS	ITS5	ITS4	CBS 11216		2008-12-01	Japan	unknown	Cryptococcus neoformans	WIDNA673-25	UDB07678585	KIXT01000525.1
WI010972	ITS	ITS5	ITS4	CBS 11217		2008-12-01	Japan	unknown	Cryptococcus neoformans	WIDNA674-25	UDB07678586	KIXT01001682.1
WI010974	ITS	ITS5	ITS4	CBS 11218		2008-12-01	Japan	unknown	Cryptococcus neoformans	WIDNA2260-25	UDB07678587	KIXT01002255.1
WI010976	ITS	ITS5	ITS4	CBS 11219		2008-12-01	Japan	human	Cryptococcus neoformans	WIDNA675-25	UDB07678588	KIXT01000314.1
WI010982	ITS	ITS5	ITS4	CBS 11225		2008-12-01	Japan	human	Cryptococcus neoformans	WIDNA2261-25	UDB07678589	KIXT01002572.1
WI010983	ITS	ITS5	ITS4	CBS 11226		2008-12-01	Japan	human	Cryptococcus neoformans	WIDNA676-25	UDB07678590	KIXT01001080.1
WI010984	ITS	ITS5	ITS4	CBS 11227		2008-12-01	Japan	human	Cryptococcus neoformans	WIDNA677-25	UDB07678591	KIXT01000287.1
WI010986	ITS	ITS5	ITS4	CBS 11228		2008-12-01	Japan	unknown	Cryptococcus neoformans	WIDNA678-25	UDB07678592	KIXT01000768.1
WI010988	ITS	ITS5	ITS4	CBS 11229		2008-12-01	Japan	unknown	Cryptococcus neoformans	WIDNA679-25	UDB07678593	KIXT01000828.1
WI010996	ITS	ITS5	ITS4	CBS 11234		1989-09-01	Spain	human	Cryptococcus gattii	WIDNA680-25	UDB07678594	KIXT01001915.1
WI011007	ITS	ITS5	ITS4	CBS 11241		2008-12-01	Qatar	human	Cryptococcus neoformans	WIDNA681-25	UDB07678595	KIXT01000929.1
WI011010	ITS	ITS5	ITS4	CBS 11244		2008-12-01	Qatar	human	Cryptococcus neoformans	WIDNA2262-25	UDB07678596	KIXT01002548.1
WI011038	ITS	ITS5	ITS4	CBS 11263		2008-12-01	Qatar	human	Cryptococcus neoformans	WIDNA682-25	UDB07678597	KIXT01001993.1
WI011040	ITS	ITS5	ITS4	CBS 11264		2008-12-01	Qatar	human	Cryptococcus neoformans	WIDNA683-25	UDB07678598	KIXT01000737.1
WI011044	ITS	ITS5	ITS4	CBS 11266		2008-12-01	Thailand	fungus	Candida kanchanaburiensis	WIDNA684-25	UDB07678599	KIXT01000633.1
WI011048	ITS	ITS5	ITS4	CBS 11267		2009-02-01	Thailand	fungus	Candida kanchanaburiensis	WIDNA685-25	UDB07678600	KIXT01000281.1
WI011049	ITS	ITS5	ITS4	CBS 11268		2009-02-01	Thailand	fungus	Candida kanchanaburiensis	WIDNA2263-25	UDB07678601	KIXT01002575.1
WI011052	ITS	ITS5	ITS4	CBS 11270		2008-12-01	Sweden		Dekkera bruxellensis	WIDNA686-25	UDB07678602	KIXT01001188.1
WI011056	ITS	ITS5	ITS4	CBS 11272		2009-02-01	Taiwan	plant; leaf	Cystobasidiopsis lophatheri	WIDNA687-25	UDB07678603	KIXT01001757.1
WI011060	ITS	ITS5	ITS4	CBS 11274		2006-05-09	Vietnam	fruit	Debaryomyces nepalensis	WIDNA688-25	UDB07678604	KIXT01000617.1
WI011062	ITS	ITS5	ITS4	CBS 11277		1999-02-10	Vietnam		Naganishia liquefaciens	WIDNA2264-25	UDB07678605	KIXT01002624.1
WI011067	ITS	ITS5	ITS4	CBS 11280		2008-06-01	missing	unknown	Debaryomyces fabryi	WIDNA689-25	UDB07678606	KIXT01000301.1
WI011078	ITS	ITS5	ITS4	CBS 11289		2008-06-01	missing	unknown	Debaryomyces hansenii	WIDNA690-25	UDB07678607	KIXT01001683.1
WI011080	ITS	ITS5	ITS4	CBS 11292		2008-06-01	missing	unknown	Rhodotorula mucilaginosa	WIDNA691-25	UDB07678608	KIXT01001876.1
WI011082	ITS	ITS5	ITS4	CBS 11293		2008-06-01	missing	unknown	Rhodotorula mucilaginosa	WIDNA692-25	UDB07678609	KIXT01000951.1
WI011087	ITS	ITS5	ITS4	CBS 11297		2008-06-01	missing	unknown	Clavispora opuntiae	WIDNA693-25	UDB07678610	KIXT01001316.1
WI011095	ITS	ITS5	ITS4	CBS 11301		2008-06-01	missing	unknown	Candida parapsilosis	WIDNA694-25	UDB07678611	KIXT01001378.1
WI011097	ITS	ITS5	ITS4	CBS 11302		2008-06-01	missing	unknown	Debaryomyces hansenii	WIDNA2265-25	UDB07678612	KIXT01002668.1
WI011098	ITS	ITS5	ITS4	CBS 11303		2008-06-01	missing	unknown	Rhodotorula mucilaginosa	WIDNA695-25	UDB07678613	KIXT01000388.1
WI011100	ITS	ITS5	ITS4	CBS 11304		2008-06-01	missing	unknown	Rhodotorula mucilaginosa	WIDNA696-25	UDB07678614	KIXT01001818.1
WI011104	ITS	ITS5	ITS4	CBS 11306		2008-06-01	missing	unknown	Rhodotorula mucilaginosa	WIDNA697-25	UDB07678615	KIXT01000963.1
WI011106	ITS	ITS5	ITS4	CBS 11307		2008-06-01	USA	unknown	Clavispora opuntiae	WIDNA2266-25	UDB07678616	KIXT01002040.1
WI011108	ITS	ITS5	ITS4	CBS 11310		2009-02-01	missing	unknown	Nakaseomyces glabratus	WIDNA2267-25	UDB07678617	KIXT01002193.1
WI011110	ITS	ITS5	ITS4	CBS 11311		2009-02-01	missing	unknown	Nakaseomyces glabratus	WIDNA698-25	UDB07678618	KIXT01000817.1
WI011112	ITS	ITS5	ITS4	CBS 11309		2008-06-01	missing	unknown	Lachancea thermotolerans	WIDNA2268-25	UDB07678619	KIXT01002608.1
WI011116	ITS	ITS5	ITS4	CBS 11315		2008-06-01	missing	unknown	Lachancea thermotolerans	WIDNA699-25	UDB07678620	KIXT01000868.1
WI011190	ITS	ITS5	ITS4	CBS 11353		2008-06-01	missing	unknown	Clavispora lusitaniae	WIDNA700-25	UDB07678621	KIXT01001967.1
WI011192	ITS	ITS5	ITS4	CBS 11354		2008-06-01	missing	unknown	Nakaseomyces glabratus	WIDNA2269-25	UDB07678622	KIXT01002403.1
WI011199	ITS	ITS5	ITS4	CBS 11357		2008-06-01	missing	unknown	Nakaseomyces glabratus	WIDNA701-25	UDB07678623	KIXT01000598.1
WI011202	ITS	ITS5	ITS4	CBS 11359		2008-06-01	missing	unknown	Candida parapsilosis	WIDNA2270-25	UDB07678624	KIXT01002571.1
WI011204	ITS	ITS5	ITS4	CBS 11360		2008-06-01	missing	unknown	Meyerozyma caribbica	WIDNA2271-25	UDB07678625	KIXT01002317.1
WI011213	ITS	ITS5	ITS4	CBS 11367		2008-06-01	missing	unknown	Phaffia rhodozyma	WIDNA702-25	UDB07678626	KIXT01001687.1
WI011215	ITS	ITS5	ITS4	CBS 11368		Mar-2009	USA	unknown	Sungouiella sharkensis	WIDNA703-25	UDB07678630	KIXT01001331.1
WI011218	ITS	ITS5	ITS4	CBS 11373		Mar-2009	United Kingdom		Apiotrichum terrigenum	WIDNA704-25	UDB07678631	KIXT01000636.1
WI011224	ITS	ITS5	ITS4	CBS 11387		Mar-2009	missing	unknown	Rhodotorula dairenensis	WIDNA2272-25	UDB07678627	KIXT01002761.1
WI011226	ITS	ITS5	ITS4	CBS 11388		Mar-2009	China	insect	Tanozyma kutaoensis	WIDNA705-25	UDB07678632	KIXT01001124.1
WI011231	ITS	ITS5	ITS4	CBS 11390		Mar-2009	China	plant	Sugiyamaella qingdaonensis	WIDNA706-25	UDB07678628	KIXT01000147.1
WI011248	ITS	ITS5	ITS4	CBS 11402		2009-04-01	USA	unknown	Helenozyma rhizophorensis	WIDNA2273-25	UDB07678633	KIXT01002100.1
WI011272	ITS	ITS5	ITS4	CBS 11418		2009-01-10	Thailand	soil	Geotrichum phurueaensis	WIDNA2274-25	UDB07678629	KIXT01002038.1
WI011276	ITS	ITS5	ITS4	CBS 11419		2009-04-01	Thailand	forest	Candida laemsonensis	WIDNA2275-25	UDB07678634	KIXT01002744.1
WI011281	ITS	ITS5	ITS4	CBS 11424		2009-04-01	Taiwan	soil	Vanrija meifongana	WIDNA707-25	UDB07678635	KIXT01001645.1
WI011309	ITS	ITS5	ITS4	CBS 11445		2009-04-01	Tanzania	food	Kluyveromyces marxianus	WIDNA2276-25	UDB07678636	KIXT01002390.1
WI011311	ITS	ITS5	ITS4	CBS 11447		2009-04-01	Tanzania	food	Hanseniaspora guilliermondii	WIDNA2277-25	UDB07678637	KIXT01002233.1
WI011312	ITS	ITS5	ITS4	CBS 11448		2009-04-01	Tanzania	food	Nakaseomyces glabratus	WIDNA708-25	UDB07678638	KIXT01001208.1
WI011314	ITS	ITS5	ITS4	CBS 11449		2009-04-01	Tanzania	food	Nakaseomyces glabratus	WIDNA709-25	UDB07678639	KIXT01000435.1
WI011316	ITS	ITS5	ITS4	CBS 11450		2009-04-01	Tanzania	food	Pichia norvegensis	WIDNA710-25	UDB07678640	KIXT01001926.1
WI011318	ITS	ITS5	ITS4	CBS 11451		2008-06-01	missing	unknown	Candida oceani	WIDNA711-25	UDB07678641	KIXT01000472.1
WI011322	ITS	ITS5	ITS4	CBS 11456		May-2009	missing	water	Candida zeylanoides var. zeylanoides	WIDNA712-25	UDB07678642	KIXT01001632.1
WI011324	ITS	ITS5	ITS4	CBS 11457		May-2009	missing	water	Candida glaebosa	WIDNA713-25	UDB07678643	KIXT01001881.1
WI011333	ITS	ITS5	ITS4	CBS 11462		May-2009	missing	water	Yarrowia lipolytica	WIDNA714-25	UDB07678644	KIXT01000162.1
WI011348	ITS	ITS5	ITS4	CBS 11483		2009-06-01	missing	unknown	Rhodosporidiobolus colostri	WIDNA2278-25	UDB07678645	KIXT01002778.1
WI011351	ITS	ITS5	ITS4	CBS 11486		2009-06-01	missing	unknown	Ogataea methanolica	WIDNA715-25	UDB07678646	KIXT01001004.1
WI011353	ITS	ITS5	ITS4	CBS 11492		2009-06-01	missing	unknown	Sporobolomyces carnicolor	WIDNA716-25	UDB07678647	KIXT01000106.1
WI011360	ITS	ITS5	ITS4	CBS 11501		2009-06-01	missing	unknown	Schwanniomyces polymorphus var. polymorphus	WIDNA717-25	UDB07678648	KIXT01000218.1
WI011362	ITS	ITS5	ITS4	CBS 11510		2009-06-01	missing	unknown	Kluyveromyces lactis var. lactis	WIDNA2279-25	UDB07678649	KIXT01002437.1
WI011376	ITS	ITS5	ITS4	CBS 11522		2009-07-01	Russia	insect; plant	Ogataea cecidiorum	WIDNA718-25	UDB07678650	KIXT01001308.1
WI011381	ITS	ITS5	ITS4	CBS 11523		2009-07-01	Germany	soil	Cyberlindnera misumaiensis	WIDNA2280-25	UDB07678651	KIXT01002407.1
WI011415	ITS	ITS5	ITS4	CBS 11545		2009-07-01	USA	human	Cryptococcus deuterogattii	WIDNA719-25	UDB07678652	KIXT01000530.1
WI011420	ITS	ITS5	ITS4	CBS 11547		2009-07-01	missing	plant	Candida xyloterini	WIDNA720-25	UDB07678653	KIXT01000813.1
WI011440	ITS	ITS5	ITS4	CBS 11556		2009-07-01	Germany	unknown	Danielia reshetovae	WIDNA721-25	UDB07678663	KIXT01001182.1
WI011449	ITS	ITS5	ITS4	CBS 11563		2009-08-01	USA: Hawaii	insect	Wickerhamiella parazyma	WIDNA722-25	UDB07678654	KIXT01001774.1
WI011454	ITS	ITS5	ITS4	CBS 11571		2009-08-01	missing	unknown	Candida albicans	WIDNA723-25	UDB07678655	KIXT01001289.1
WI011458	ITS	ITS5	ITS4	CBS 11573		2009-08-01	Thailand		Candida xylosifermentans	WIDNA2281-25	UDB07678656	KIXT01002821.1
WI011462	ITS	ITS5	ITS4	CBS 11574		2009-08-01	Thailand	insect	Wilhelminamyces tanticharoeniae	WIDNA724-25	UDB07678657	KIXT01000823.1
WI011485	ITS	ITS5	ITS4	CBS 11591		2009-08-01	South Africa	lichens	Meyerozyma guilliermondii	WIDNA725-25	UDB07678658	KIXT01000163.1
WI011487	ITS	ITS5	ITS4	CBS 11592		2009-08-01	South Africa	lichens	Meyerozyma guilliermondii	WIDNA726-25	UDB07678659	KIXT01000704.1
WI011491	ITS	ITS5	ITS4	CBS 11594		2009-08-01	South Africa	soil	Apiotrichum loubieri	WIDNA727-25	UDB07678660	KIXT01000603.1
WI011495	ITS	ITS5	ITS4	CBS 11596		2009-08-01	South Africa	lichens	Meyerozyma guilliermondii	WIDNA728-25	UDB07678661	KIXT01001286.1
WI011497	ITS	ITS5	ITS4	CBS 11597		2009-08-01	South Africa	lichens	Rhodotorula mucilaginosa	WIDNA729-25	UDB07678662	KIXT01000802.1
WI011499	ITS	ITS5	ITS4	CBS 11598		2009-08-01	South Africa	lichens	Meyerozyma guilliermondii	WIDNA730-25	UDB07678664	KIXT01000268.1
WI011507	ITS	ITS5	ITS4	CBS 11603		2009-08-01	missing	lichens	Apiotrichum loubieri	WIDNA731-25	UDB07678665	KIXT01000688.1
WI011509	ITS	ITS5	ITS4	CBS 11604		2009-08-01	missing	lichens	Apiotrichum loubieri	WIDNA2282-25	UDB07678666	KIXT01002820.1
WI011524	ITS	ITS5	ITS4	CBS 11612		2009-08-01	South Africa	plant	Hanseniaspora valbyensis	WIDNA732-25	UDB07678667	KIXT01000562.1
WI011526	ITS	ITS5	ITS4	CBS 11615		2009-08-01	South Africa	soil	Trichosporon coremiiforme	WIDNA733-25	UDB07678668	KIXT01001342.1
WI011534	ITS	ITS5	ITS4	CBS 11621		2009-08-01	South Africa	lichens	Rhodotorula mucilaginosa	WIDNA734-25	UDB07678669	KIXT01000885.1
WI011538	ITS	ITS5	ITS4	CBS 11623		2009-08-01	South Africa	lichens	Trichosporon asahii	WIDNA735-25	UDB07678670	KIXT01000994.1
WI011540	ITS	ITS5	ITS4	CBS 11624		2009-08-01	South Africa	lichens	Apiotrichum laibachii	WIDNA2283-25	UDB07678671	KIXT01002231.1
WI011549	ITS	ITS5	ITS4	CBS 11631		2009-08-01	South Africa	lichens	Meyerozyma guilliermondii	WIDNA736-25	UDB07678672	KIXT01000452.1
WI011551	ITS	ITS5	ITS4	CBS 11632		2009-08-01	South Africa	lichens	Apiotrichum loubieri	WIDNA737-25	UDB07678673	KIXT01000904.1
WI011553	ITS	ITS5	ITS4	CBS 11633		2009-08-01	South Africa	lichens	Apiotrichum loubieri	WIDNA738-25	UDB07678674	KIXT01001024.1
WI011556	ITS	ITS5	ITS4	CBS 11635		2009-08-01	South Africa	lichens	Apiotrichum loubieri	WIDNA739-25	UDB07678675	KIXT01001450.1
WI011558	ITS	ITS5	ITS4	CBS 11636		2009-08-01	South Africa	unknown	Hanseniaspora valbyensis	WIDNA740-25	UDB07678676	KIXT01001127.1
WI011560	ITS	ITS5	ITS4	CBS 11637		2009-08-01	South Africa	unknown	Kregervanrija delftensis	WIDNA2284-25	UDB07678677	KIXT01002307.1
WI011563	ITS	ITS5	ITS4	CBS 11640		2009-08-01	South Africa	earth	Papiliotrema flavescens	WIDNA741-25	UDB07678678	KIXT01000727.1
WI011567	ITS	ITS5	ITS4	CBS 11642		2009-08-01	South Africa	lichens	Meyerozyma guilliermondii	WIDNA742-25	UDB07678679	KIXT01000394.1
WI011570	ITS	ITS5	ITS4	CBS 11646		2009-08-01	South Africa	earth	Trichosporon coremiiforme	WIDNA743-25	UDB07678680	KIXT01001514.1
WI011572	ITS	ITS5	ITS4	CBS 11647		2009-08-01	South Africa	lichens	Meyerozyma guilliermondii	WIDNA744-25	UDB07678681	KIXT01000906.1
WI011574	ITS	ITS5	ITS4	CBS 11648		2009-08-01	South Africa	lichens	Rhodotorula mucilaginosa	WIDNA2285-25	UDB07678682	KIXT01002196.1
WI011576	ITS	ITS5	ITS4	CBS 11649		2009-08-01	South Africa	lichens	Meyerozyma guilliermondii	WIDNA745-25	UDB07678683	KIXT01000401.1
WI011578	ITS	ITS5	ITS4	CBS 11650		2009-08-01	South Africa	lichens	Rhodotorula mucilaginosa	WIDNA746-25	UDB07678684	KIXT01001806.1
WI011580	ITS	ITS5	ITS4	CBS 11651		2009-08-01	South Africa	earth	Apiotrichum loubieri	WIDNA747-25	UDB07678685	KIXT01001946.1
WI011584	ITS	ITS5	ITS4	CBS 11653		2009-08-01	South Africa	earth	Yarrowia deformans	WIDNA748-25	UDB07678686	KIXT01000225.1
WI011590	ITS	ITS5	ITS4	CBS 11655		2009-08-01	missing	lichens	Meyerozyma guilliermondii	WIDNA749-25	UDB07678687	KIXT01001461.1
WI011592	ITS	ITS5	ITS4	CBS 11656		2009-08-01	South Africa	moss	Galactomyces candidus	WIDNA2286-25	UDB07678688	KIXT01002670.1
WI011595	ITS	ITS5	ITS4	CBS 11658		2009-08-01	missing	lichens	Meyerozyma guilliermondii	WIDNA750-25	UDB07678689	KIXT01000483.1
WI011600	ITS	ITS5	ITS4	CBS 11660		2009-08-01	South Africa	moss	Meyerozyma guilliermondii	WIDNA2287-25	UDB07678690	KIXT01002618.1
WI011602	ITS	ITS5	ITS4	CBS 11661		2009-08-01	South Africa	lichens	Apiotrichum loubieri	WIDNA751-25	UDB07678691	KIXT01001694.1
WI011607	ITS	ITS5	ITS4	CBS 11670		2009-08-01	South Africa	moss	Galactomyces candidus	WIDNA2288-25	UDB07678692	KIXT01002405.1
WI011610	ITS	ITS5	ITS4	CBS 11671		2009-08-01	South Africa	moss	Meyerozyma guilliermondii	WIDNA2289-25	UDB07678693	KIXT01002753.1
WI011612	ITS	ITS5	ITS4	CBS 11673		Oct-2009	Thailand	plant; flower	Candida spenceri	WIDNA752-25	UDB07678694	KIXT01001816.1
WI011613	ITS	ITS5	ITS4	CBS 11674		2003	Thailand	plant; flower	Starmerella potacharoeniae	WIDNA2290-25	UDB07678695	KIXT01002198.1
WI013387	ITS	ITS5	ITS4	CBS 181.33		1933-01-01	Netherlands		Galactomyces candidus	WIDNA2291-25	UDB07678696	KIXT01002166.1
WI013649	ITS	ITS5	ITS4	CBS 219.34		1931-12-01	Sweden	plant	Apiotrichum lignicola	WIDNA2292-25	UDB07678697	KIXT01002843.1
WI013862	ITS	ITS5	ITS4	CBS 409.34	Rottneros Pulp Mill	1932-09-01	Sweden	unknown	Geotrichum fermentans	WIDNA753-25	UDB07678698	KIXT01000821.1
WI018269	ITS	ITS5	ITS4	CBS 184.56		Mar-1956	Germany	animal	Galactomyces candidus	WIDNA754-25	UDB07678699	KIXT01001272.1
WI018270	ITS	ITS5	ITS4	CBS 185.56		1955-08-31	Netherlands	human	Galactomyces candidus	WIDNA2293-25	UDB07678700	KIXT01002840.1
WI021507	ITS	ITS5	ITS4	CBS 163.67		1963	Germany		Blastobotrys nivea	WIDNA755-25	UDB07678701	KIXT01001077.1
WI024847	ITS	ITS5	ITS4	CBS 425.71		May-1971	USA	human	Magnusiomyces clavatus	WIDNA2294-25	UDB07678702	KIXT01002660.1
WI025155	ITS	ITS5	ITS4	CBS 772.71		1967-06-26	Puerto Rico	soil	Galactomyces geotrichum	WIDNA2295-25	UDB07678703	KIXT01002633.1
WI025158	ITS	ITS5	ITS4	CBS 773.71	E.E. Butler	1967-07-30	Puerto Rico	soil	Galactomyces geotrichum	WIDNA756-25	UDB07678704	KIXT01001923.1
WI025160	ITS	ITS5	ITS4	CBS 774.71		1971-12-01	missing	unknown	Galactomyces geotrichum	WIDNA757-25	UDB07678705	KIXT01001641.1
WI025210	ITS	ITS5	ITS4	CBS 821.71		1971-11-01	missing		Saccharomycopsis schoenii	WIDNA2296-25	UDB07678706	KIXT01002089.1
WI026989	ITS	ITS5	ITS4	CBS 563.74	W. Gams, Jun 1974	1974-06-01	Netherlands		Trichomonascus farinosus	WIDNA758-25	UDB07678707	KIXT01000490.1
WI027328	ITS	ITS5	ITS4	CBS 521.75	L. Marvanova	1972	Czechoslovakia		Blastobotrys aristata	WIDNA759-25	UDB07678708	KIXT01001020.1
WI027430	ITS	ITS5	ITS4	CBS 126.76	S. Goto	1968	Japan		Saprochaete gigas	WIDNA2297-25	UDB07678709	KIXT01002291.1
WI027516	ITS	ITS5	ITS4	CBS 312.76		1976-06-01	Germany	human	Magnusiomyces capitatus	WIDNA760-25	UDB07678710	KIXT01000226.1
WI028056	ITS	ITS5	ITS4	CBS 421.78		1978-07-01	Greenland	human	Blastobotrys gigas	WIDNA761-25	UDB07678711	KIXT01000456.1
WI029256	ITS	ITS5	ITS4	CBS 572.82		1938-12-01	Sweden	plant	Magnusiomyces capitatus	WIDNA2298-25	UDB07678712	KIXT01002035.1
WI029259	ITS	ITS5	ITS4	CBS 573.82		1940-04-01	missing		Magnusiomyces capitatus	WIDNA2299-25	UDB07678713	KIXT01002070.1
WI029262	ITS	ITS5	ITS4	CBS 575.82		1956-01-01	South Africa	animal	Magnusiomyces capitatus	WIDNA2300-25	UDB07678714	KIXT01002167.1
WI029264	ITS	ITS5	ITS4	CBS 577.82		1961-12-01	Germany	human	Magnusiomyces capitatus	WIDNA762-25	UDB07678715	KIXT01001309.1
WI029266	ITS	ITS5	ITS4	CBS 579.82		1965-02-01	missing	unknown	Magnusiomyces capitatus	WIDNA763-25	UDB07678716	KIXT01000865.1
WI029397	ITS	ITS5	ITS4	CBS 227.83		Mar-1983	Finland	human	Blastobotrys arbuscula	WIDNA764-25	UDB07678717	KIXT01000139.1
WI029453	ITS	ITS5	ITS4	CBS 329.83		1912	Germany		Saccharomycopsis fibuligera	WIDNA2301-25	UDB07678718	KIXT01002213.1
WI029455	ITS	ITS5	ITS4	CBS 331.83		1913-09-01	missing	yeast	Saccharomycopsis fibuligera	WIDNA765-25	UDB07678719	KIXT01001147.1
WI029457	ITS	ITS5	ITS4	CBS 332.83		1928-04-01	missing	unknown	Saccharomycopsis fibuligera	WIDNA2302-25	UDB07678720	KIXT01002323.1
WI029458	ITS	ITS5	ITS4	CBS 333.83		Mar-1931	Netherlands		Saccharomycopsis fibuligera	WIDNA766-25	UDB07678721	KIXT01001349.1
WI029459	ITS	ITS5	ITS4	CBS 334.83		1929-07-01	China	unknown	Saccharomycopsis fibuligera	WIDNA767-25	UDB07678722	KIXT01000834.1
WI029460	ITS	ITS5	ITS4	CBS 335.83		1947	missing	unknown	Saccharomycopsis fibuligera	WIDNA768-25	UDB07678723	KIXT01000549.1
WI029461	ITS	ITS5	ITS4	CBS 337.83		1983-04-01	missing	unknown	Saccharomycopsis fibuligera	WIDNA769-25	UDB07678724	KIXT01001528.1
WI029462	ITS	ITS5	ITS4	CBS 338.83		Oct-1961	missing		Saccharomycopsis fibuligera	WIDNA770-25	UDB07678725	KIXT01000912.1
WI029463	ITS	ITS5	ITS4	CBS 340.83		1983-04-01	Switzerland	unknown	Saccharomycopsis fibuligera	WIDNA2303-25	UDB07678726	KIXT01002847.1
WI029465	ITS	ITS5	ITS4	CBS 341.83		1971-02-22	Indonesia		Saccharomycopsis fibuligera	WIDNA2304-25	UDB07678727	KIXT01002346.1
WI029467	ITS	ITS5	ITS4	CBS 342.83		1983-04-01	missing		Saccharomycopsis fibuligera	WIDNA771-25	UDB07678728	KIXT01001246.1
WI029469	ITS	ITS5	ITS4	CBS 343.83		1983-04-01	missing	unknown	Saccharomycopsis fibuligera	WIDNA772-25	UDB07678729	KIXT01001300.1
WI029471	ITS	ITS5	ITS4	CBS 344.83		1971-11-01	Netherlands	feed	Saccharomycopsis fibuligera	WIDNA2305-25	UDB07678730	KIXT01002785.1
WI029514	ITS	ITS5	ITS4	CBS 451.83		1965-05-31	France		Geotrichum fermentans	WIDNA2306-25	UDB07678731	KIXT01002277.1
WI029516	ITS	ITS5	ITS4	CBS 452.83		1956-01-06	France		Geotrichum fermentans	WIDNA2307-25	UDB07678732	KIXT01002524.1
WI029521	ITS	ITS5	ITS4	CBS 458.83	W. Gams, 3 Oct 1982	1982-10-03	Belgium	fungus	Dipodascus armillariae	WIDNA773-25	UDB07678733	KIXT01000025.1
WI029549	ITS	ITS5	ITS4	CBS 530.83A	A.H. Rantio-Lehtimaki	1983-09-01	Finland	indoor	Blastobotrys elegans	WIDNA774-25	UDB07678734	KIXT01000168.1
WI029552	ITS	ITS5	ITS4	CBS 530.83B		1983-09-01	Finland	indoor	Blastobotrys elegans	WIDNA2308-25	UDB07678735	KIXT01002102.1
WI029555	ITS	ITS5	ITS4	CBS 530.83C	A.H. Rantio-Lehtimaki	1983-09-01	Finland	indoor	Blastobotrys elegans	WIDNA775-25	UDB07678736	KIXT01001878.1
WI029574	ITS	ITS5	ITS4	CBS 557.83		Oct-1983	Egypt		Galactomyces candidus	WIDNA776-25	UDB07678737	KIXT01000783.1
WI029829	ITS	ITS5	ITS4	CBS 279.84		May-1984	missing	unknown	Galactomyces candidus	WIDNA777-25	UDB07678738	KIXT01001905.1
WI029839	ITS	ITS5	ITS4	CBS 299.84		1984-04-01	France		Galactomyces candidus	WIDNA778-25	UDB07678739	KIXT01001715.1
WI029978	ITS	ITS5	ITS4	CBS 607.84		Oct-1984	Netherlands		Galactomyces candidus	WIDNA779-25	UDB07678740	KIXT01000194.1
WI030046	ITS	ITS5	ITS4	CBS 716.84		1984-06-01	France		Magnusiomyces capitatus	WIDNA780-25	UDB07678741	KIXT01000931.1
WI030229	ITS	ITS5	ITS4	CBS 415.85		1985-07-01	Denmark		Blastobotrys arbuscula	WIDNA2309-25	UDB07678742	KIXT01002110.1
WI030288	ITS	ITS5	ITS4	CBS 605.85		1985-09-01	missing		Galactomyces citri-aurantii	WIDNA2310-25	UDB07678743	KIXT01002425.1
WI030290	ITS	ITS5	ITS4	CBS 606.85		1985-09-01	Cameroon	insect	Galactomyces candidus	WIDNA2311-25	UDB07678744	KIXT01002453.1
WI030292	ITS	ITS5	ITS4	CBS 607.85		1985-09-01	Cameroon	insect	Galactomyces candidus	WIDNA781-25	UDB07678745	KIXT01001643.1
WI030298	ITS	ITS5	ITS4	CBS 624.85		1985-09-01	missing	unknown	Galactomyces candidus	WIDNA782-25	UDB07678746	KIXT01001570.1
WI030452	ITS	ITS5	ITS4	CBS 327.86		1986-07-01	missing		Magnusiomyces capitatus	WIDNA783-25	UDB07678747	KIXT01000484.1
WI030465	ITS	ITS5	ITS4	CBS 357.86		1986-08-01	missing	unknown	Galactomyces candidus	WIDNA784-25	UDB07678748	KIXT01001760.1
WI030679	ITS	ITS5	ITS4	CBS 785.86		1986-12-01	USA	unknown	Saprochaete suaveolens	WIDNA2312-25	UDB07678749	KIXT01002068.1
WI030908	ITS	ITS5	ITS4	CBS 144.88		1980	Netherlands	food; fruit	Galactomyces candidus	WIDNA2313-25	UDB07678750	KIXT01002771.1
WI031081	ITS	ITS5	ITS4	CBS 176.89		1989-04-01	USA	soil	Galactomyces citri-aurantii	WIDNA785-25	UDB07678751	KIXT01001325.1
WI031128	ITS	ITS5	ITS4	CBS 321.89		1989-07-01	France		Blastobotrys aristata	WIDNA2314-25	UDB07678752	KIXT01002426.1
WI031453	ITS	ITS5	ITS4	CBS 495.91		1991-09-01	missing	unknown	Saccharomycopsis fibuligera	WIDNA2315-25	UDB07678753	KIXT01002503.1
WI032001	ITS	ITS5	ITS4	CBS 465.93		1993-09-01	missing	unknown	Galactomyces geotrichum	WIDNA786-25	UDB07678754	KIXT01000532.1
WI032003	ITS	ITS5	ITS4	CBS 466.93		1993-09-01	missing	unknown	Galactomyces geotrichum	WIDNA2316-25	UDB07678755	KIXT01002271.1
WI032005	ITS	ITS5	ITS4	CBS 467.93		1993-09-01	missing	unknown	Galactomyces geotrichum	WIDNA787-25	UDB07678756	KIXT01000166.1
WI032007	ITS	ITS5	ITS4	CBS 468.93		1993-09-01	missing	unknown	Galactomyces geotrichum	WIDNA788-25	UDB07678757	KIXT01001814.1
WI032609	ITS	ITS5	ITS4	CBS 623.96		1996-06-01	missing	human	Magnusiomyces capitatus	WIDNA2317-25	UDB07678758	KIXT01002423.1
WI032679	ITS	ITS5	ITS4	CBS 780.96		1972	USA	plant	Magnusiomyces starmeri	WIDNA789-25	UDB07678759	KIXT01001700.1
WI032864	ITS	ITS5	ITS4	CBS 559.97	J. Stenderup, Statens Seruminst, Copenhagen, Denmark	1989	Denmark	human	Galactomyces candidus	WIDNA790-25	UDB07678760	KIXT01001412.1
WI032866	ITS	ITS5	ITS4	CBS 560.97	J. Stenderup, Statens Seruminst, Copenhagen, Denmark	1996	Denmark		Galactomyces candidus	WIDNA791-25	UDB07678761	KIXT01000237.1
WI032868	ITS	ITS5	ITS4	CBS 561.97	J. Stenderup, Statens Seruminst, Copenhagen, Denmark	1988	Denmark	human	Magnusiomyces capitatus	WIDNA792-25	UDB07678762	KIXT01001050.1
WI032870	ITS	ITS5	ITS4	CBS 562.97	J. Stenderup, Statens Seruminst, Copenhagen, Denmark	1990	Denmark		Magnusiomyces capitatus	WIDNA793-25	UDB07678763	KIXT01001973.1
WI032872	ITS	ITS5	ITS4	CBS 563.97	J. Stenderup, Statens Seruminst, Copenhagen, Denmark	1993	Denmark		Magnusiomyces capitatus	WIDNA794-25	UDB07678764	KIXT01001629.1
WI033154	ITS	ITS5	ITS4	CBS 100812	R. Neal Band, Michigan State Univ., USA, 7 Jul 1997	1997-07-07	Switzerland		Galactomyces pseudocandidus	WIDNA2318-25	UDB07678765	KIXT01002261.1
WI033220	ITS	ITS5	ITS4	CBS 101161	H.A. Painter	1998-09-01	UK: England		Galactomyces pseudocandidus	WIDNA795-25	UDB07678766	KIXT01000514.1
WI033222	ITS	ITS5	ITS4	CBS 101162	J.P. van der Walt	1998-09-01	South Africa	soil	Galactomyces pseudocandidus	WIDNA2319-25	UDB07678767	KIXT01002007.1
WI034034	ITS	ITS5	ITS4	CBS 110052		Oct-1996	Israel	plant; leaf	Meira geulakonigii	WIDNA2320-25	UDB07678768	KIXT01002494.1
WI034087	ITS	ITS5	ITS4	CBS 110372	R. Summerbell & T. Goward, 14 Aug 1979	1979-08-14	Canada		Phenoliferia psychrophila	WIDNA2321-25	UDB07678769	KIXT01002416.1
WI034199	ITS	ITS5	ITS4	CBS 111234		2002	Sweden		Geotrichum restrictum	WIDNA796-25	UDB07678770	KIXT01001134.1
WI035205	ITS	ITS5	ITS4	CBS 117138	G. Innocenti	2005	Italy		Galactomyces candidus	WIDNA797-25	UDB07678771	KIXT01001241.1
WI035216	ITS	ITS5	ITS4	CBS 117161		2001-09-12	Japan	fruit	Meira nashicola	WIDNA2322-25	UDB07678772	KIXT01002434.1
WI035303	ITS	ITS5	ITS4	CBS 117695	H. Kwasna	2000-07-01	UK: England		Galactomyces britannicum	WIDNA798-25	UDB07678773	KIXT01001736.1
WI035321	ITS	ITS5	ITS4	CBS 117764	H. Vismer	2005	Germany		Galactomyces candidus	WIDNA2323-25	UDB07678774	KIXT01002631.1
WI037612	ITS	ITS5	ITS4	CBS 11706		2009-12-01	Thailand	insect	Cyberlindnera nakhonratchasimensis	WIDNA799-25	UDB07678775	KIXT01000529.1
WI037953	ITS	ITS5	ITS4	CBS 11730		2010-02-01	Hungary	plant	Spencermartinsiella europaea	WIDNA800-25	UDB07678776	KIXT01001638.1
WI037957	ITS	ITS5	ITS4	CBS 11731		2010-02-01	Hungary	plant	Spencermartinsiella europaea	WIDNA2324-25	UDB07678777	KIXT01002243.1
WI038805	ITS	ITS5	ITS4	CBS 11761		2010-04-01	Thailand	plant	Candida xylanilytica	WIDNA801-25	UDB07678783	KIXT01001891.1
WI040204	ITS	ITS5	ITS4	CBS 11871		2010-09-01	missing	unknown	Candida parapsilosis	WIDNA802-25	UDB07678778	KIXT01001472.1
WI040311	ITS	ITS5	ITS4	CBS 11898		2010-09-01	China	earth	Candida baotianensis	WIDNA2325-25	UDB07678779	KIXT01002471.1
WI040355	ITS	ITS5	ITS4	CBS 11922		Oct-2010	missing	unknown	Rhodotorula mucilaginosa	WIDNA2326-25	UDB07678780	KIXT01002398.1
WI040357	ITS	ITS5	ITS4	CBS 11923		Oct-2010	missing	unknown	Rhodotorula taiwanensis	WIDNA803-25	UDB07678781	KIXT01001734.1
WI040359	ITS	ITS5	ITS4	CBS 11924		Oct-2010	missing	unknown	Rhodotorula diobovata	WIDNA2327-25	UDB07678782	KIXT01002192.1
WI040361	ITS	ITS5	ITS4	CBS 11930		Oct-2010	missing	unknown	Rhodotorula diobovata	WIDNA2328-25	UDB07678784	KIXT01002358.1
WI040365	ITS	ITS5	ITS4	CBS 11933		Oct-2010	missing	unknown	Rhodotorula mucilaginosa	WIDNA2329-25	UDB07678785	KIXT01002767.1
WI040901	ITS	ITS5	ITS4	CBS 12017		2010-11-01	missing	unknown	Cutaneotrichosporon dermatis	WIDNA804-25	UDB07678786	KIXT01001223.1
WI040910	ITS	ITS5	ITS4	CBS 12026		2010-11-01	missing	unknown	Meyerozyma caribbica	WIDNA805-25	UDB07678787	KIXT01001401.1
WI040914	ITS	ITS5	ITS4	CBS 12032		2010-11-01	missing	unknown	Nakaseomyces glabratus	WIDNA806-25	UDB07678788	KIXT01001255.1
WI040917	ITS	ITS5	ITS4	CBS 12034		2010-11-01	missing	unknown	Meyerozyma caribbica	WIDNA807-25	UDB07678789	KIXT01000643.1
WI040950	ITS	ITS5	ITS4	CBS 12063		2010-11-01	missing	unknown	Candida parapsilosis	WIDNA808-25	UDB07678790	KIXT01001695.1
WI040952	ITS	ITS5	ITS4	CBS 12086		2010-11-01	missing	unknown	Rhodotorula diobovata	WIDNA809-25	UDB07678791	KIXT01001557.1
WI040987	ITS	ITS5	ITS4	CBS 12104		2010-11-01	missing	unknown	Metschnikowia shanxiensis	WIDNA810-25	UDB07678792	KIXT01001002.1
WI040988	ITS	ITS5	ITS4	CBS 12116		2010-11-01	missing	unknown	Nakaseomyces glabratus	WIDNA811-25	UDB07678793	KIXT01000967.1
WI041141	ITS	ITS5	ITS4	CBS 12139		2010-12-01	missing	unknown	Rhodotorula mucilaginosa	WIDNA2330-25	UDB07678794	KIXT01002460.1
WI041143	ITS	ITS5	ITS4	CBS 12140		2010-12-01	missing	unknown	Meyerozyma guilliermondii	WIDNA812-25	UDB07678795	KIXT01001280.1
WI041145	ITS	ITS5	ITS4	CBS 12141		2010-12-01	missing	contaminant	Debaryomyces hansenii	WIDNA813-25	UDB07678796	KIXT01001545.1
WI041147	ITS	ITS5	ITS4	CBS 12142		2010-12-01	missing	contaminant	Candida parapsilosis	WIDNA2331-25	UDB07678797	KIXT01002108.1
WI041149	ITS	ITS5	ITS4	CBS 12143		2010-12-01	missing	contaminant	Meyerozyma guilliermondii	WIDNA2332-25	UDB07678798	KIXT01002320.1
WI041151	ITS	ITS5	ITS4	CBS 12144		2010-12-01	missing	unknown	Meyerozyma guilliermondii	WIDNA814-25	UDB07678799	KIXT01000332.1
WI041153	ITS	ITS5	ITS4	CBS 12145		2010-12-01	missing	contaminant	Candida parapsilosis	WIDNA2333-25	UDB07678800	KIXT01002322.1
WI041155	ITS	ITS5	ITS4	CBS 12146		2010-12-01	missing	contaminant	Cutaneotrichosporon dermatis	WIDNA815-25	UDB07678801	KIXT01000232.1
WI041157	ITS	ITS5	ITS4	CBS 12147		2010-12-01	missing	unknown	Rhodotorula mucilaginosa	WIDNA816-25	UDB07678802	KIXT01001997.1
WI041159	ITS	ITS5	ITS4	CBS 12148		2010-12-01	missing	contaminant	Meyerozyma caribbica	WIDNA817-25	UDB07678803	KIXT01001540.1
WI041163	ITS	ITS5	ITS4	CBS 12150		2010-12-01	missing	contaminant	Meyerozyma caribbica	WIDNA818-25	UDB07678804	KIXT01001056.1
WI041166	ITS	ITS5	ITS4	CBS 12153		2003-08-01	China	human	Cryptococcus neoformans	WIDNA819-25	UDB07678805	KIXT01000634.1
WI041168	ITS	ITS5	ITS4	CBS 12154		2000-12-01	China	human	Cryptococcus neoformans	WIDNA820-25	UDB07678806	KIXT01001284.1
WI041170	ITS	ITS5	ITS4	CBS 12155		2001-12-01	China	human	Cryptococcus neoformans	WIDNA2334-25	UDB07678807	KIXT01002586.1
WI041172	ITS	ITS5	ITS4	CBS 12156		1998-06-01	China	human	Cryptococcus neoformans	WIDNA821-25	UDB07678808	KIXT01000577.1
WI041174	ITS	ITS5	ITS4	CBS 12158		2001-12-01	China	human	Cryptococcus neoformans	WIDNA2335-25	UDB07678809	KIXT01002579.1
WI041176	ITS	ITS5	ITS4	CBS 12159		2005-08-01	China	human	Cryptococcus neoformans	WIDNA822-25	UDB07678810	KIXT01000400.1
WI041178	ITS	ITS5	ITS4	CBS 12160		2004-07-01	China	human	Cryptococcus neoformans	WIDNA823-25	UDB07678811	KIXT01000692.1
WI041180	ITS	ITS5	ITS4	CBS 12161		May-2002	China	human	Cryptococcus neoformans	WIDNA824-25	UDB07678812	KIXT01001022.1
WI041182	ITS	ITS5	ITS4	CBS 12162		1999-06-01	China	human	Cryptococcus neoformans	WIDNA825-25	UDB07678813	KIXT01001861.1
WI041184	ITS	ITS5	ITS4	CBS 12163		Mar-2000	China	human	Cryptococcus neoformans	WIDNA826-25	UDB07678814	KIXT01000108.1
WI041186	ITS	ITS5	ITS4	CBS 12164		2007-12-01	China	human	Cryptococcus neoformans	WIDNA827-25	UDB07678815	KIXT01001030.1
WI041196	ITS	ITS5	ITS4	CBS 12169		2003-08-01	China	human	Cryptococcus neoformans	WIDNA828-25	UDB07678816	KIXT01000754.1
WI041198	ITS	ITS5	ITS4	CBS 12170		2010-12-01	missing	unknown	Sterigmatosporidium polymorphum	WIDNA829-25	UDB07678817	KIXT01000995.1
WI041925	ITS	ITS5	ITS4	CBS 12239		2009-05-22	Taiwan		Candida theae	WIDNA830-25	UDB07678818	KIXT01000940.1
WI041929	ITS	ITS5	ITS4	CBS 12240		2008-01-29	Taiwan	plant; leaf	Candida maesa	WIDNA831-25	UDB07678819	KIXT01000367.1
WI041933	ITS	ITS5	ITS4	CBS 12241		2004-05-31	Taiwan	plant; leaf	Candida stauntonica	WIDNA2336-25	UDB07678820	KIXT01002718.1
WI041937	ITS	ITS5	ITS4	CBS 12242		2004-05-31	Taiwan	soil	Candida taoyuanica	WIDNA832-25	UDB07678821	KIXT01000533.1
WI041941	ITS	ITS5	ITS4	CBS 12243		2010-10-31	Taiwan	plant; leaf	Candida hungchunana	WIDNA833-25	UDB07678822	KIXT01000451.1
WI041946	ITS	ITS5	ITS4	CBS 12244		2003-11-30	Taiwan	soil	Candida takata	WIDNA2337-25	UDB07678823	KIXT01002302.1
WI041961	ITS	ITS5	ITS4	CBS 12249		2007-11-02	Taiwan	soil	Vanderwaltozyma meishanica	WIDNA834-25	UDB07678824	KIXT01001130.1
WI041965	ITS	ITS5	ITS4	CBS 12250		2008	Taiwan	soil	Vanderwaltozyma huisunica	WIDNA835-25	UDB07678825	KIXT01000261.1
WI041967	ITS	ITS5	ITS4	CBS 12251		2008	Taiwan	soil	Vanderwaltozyma molinica	WIDNA836-25	UDB07678826	KIXT01000203.1
WI042251	ITS	ITS5	ITS4	CBS 12271	M. Suzuki in JCM	2011-04-01	Thailand	insect; food	Candida lundiana	WIDNA837-25	UDB07678827	KIXT01001344.1
WI043271	ITS	ITS5	ITS4	CBS 12358	S. Holland	2011-06-01	UK: Wales		Candida argentea	WIDNA838-25	UDB07678833	KIXT01001591.1
WI044010	ITS	ITS5	ITS4	CBS 12364	G.L. Hennebert (1970)	2011-08-01	France	dairy	Yarrowia deformans	WIDNA839-25	UDB07678828	KIXT01001073.1
WI044013	ITS	ITS5	ITS4	CBS 12366	G.L. Hennebert (1968)	2011-08-01	Belgium	dairy	Yarrowia hollandica	WIDNA840-25	UDB07678829	KIXT01000135.1
WI044015	ITS	ITS5	ITS4	CBS 12367	B. Thierry (1986)	2011-08-01	missing	dairy	Yarrowia alimentaria	WIDNA2338-25	UDB07678830	KIXT01002127.1
WI044017	ITS	ITS5	ITS4	CBS 12370		2011-08-01	Korea	human	Candidozyma pseudohaemuli	WIDNA841-25	UDB07678831	KIXT01000397.1
WI044019	ITS	ITS5	ITS4	CBS 12372		2011-08-01	Korea	human	Candidozyma auris	WIDNA2339-25	UDB07678832	KIXT01002165.1
WI044022	ITS	ITS5	ITS4	CBS 12373		2011-08-01	Korea	human	Candidozyma auris	WIDNA842-25	UDB07678834	KIXT01000570.1
WI044055	ITS	ITS5	ITS4	CBS 12389	J. Fell, Nov 1960	2011-08-01	USA	water; plant	Candida diddensiae	WIDNA843-25	UDB07678835	KIXT01000863.1
WI044057	ITS	ITS5	ITS4	CBS 12390	J. Fell, 1960	2011-08-01	USA	water; plant	Candida diddensiae	WIDNA2340-25	UDB07678836	KIXT01002269.1
WI044059	ITS	ITS5	ITS4	CBS 12391	J. Fell, 1960	2011-08-01	USA	water; plant	Candida diddensiae	WIDNA2341-25	UDB07678837	KIXT01002290.1
WI044062	ITS	ITS5	ITS4	CBS 12393	J. Fell 1960	2011-08-01	USA	water; plant	Nakaseomyces glabratus	WIDNA844-25	UDB07678838	KIXT01000522.1
WI044064	ITS	ITS5	ITS4	CBS 12394	J. Fell 1960	2011-08-01	USA	water; plant	Candida diddensiae	WIDNA2342-25	UDB07678839	KIXT01002562.1
WI044066	ITS	ITS5	ITS4	CBS 12395		2011-08-01	USA	water; plant	Candida diddensiae	WIDNA845-25	UDB07678840	KIXT01001603.1
WI044075	ITS	ITS5	ITS4	CBS 2241		2011-08-01	missing	food; fruit	Metschnikowia pulcherrima	WIDNA846-25	UDB07678841	KIXT01001463.1
WI044114	ITS	ITS5	ITS4	CBS 12421	D. Gouliamova	2011-08-01	Bulgaria	unknown	Maudiozyma bozae	WIDNA847-25	UDB07678842	KIXT01001941.1
WI044116	ITS	ITS5	ITS4	CBS 12424	D. Gouliamova	2011-08-01	Bulgaria		Monosporozyma chrysolinae	WIDNA848-25	UDB07678843	KIXT01000164.1
WI044123	ITS	ITS5	ITS4	CBS 12431	D. Gouliamova 23-24.04.2009	2011-08-01	Bulgaria	insect	Priceomyces vitoshaensis	WIDNA849-25	UDB07678844	KIXT01001621.1
WI044134	ITS	ITS5	ITS4	CBS 12438	Centro Nacional de Microbiologia(Spain). Servicio de Micologia	2011-09-01	Spain	unknown	Candidozyma haemuli var. vulneris	WIDNA850-25	UDB07678852	KIXT01001564.1
WI044154	ITS	ITS5	ITS4	CBS 12445	D. Gouliamova	2011-08-01	Bulgaria		Maudiozyma bozae	WIDNA851-25	UDB07678845	KIXT01000719.1
WI044170	ITS	ITS5	ITS4	CBS 12457	D. Gouliamova 23-24.04.2009	2011-08-01	Hungary	insect	Priceomyces vitoshaensis	WIDNA852-25	UDB07678846	KIXT01001912.1
WI044300	ITS	ITS5	ITS4	CBS 12463	D. Gouliamova 23-24.04.2009	2009-07-15	Bulgaria	insect	Candida cetoniae	WIDNA853-25	UDB07678847	KIXT01000971.1
WI044375	ITS	ITS5	ITS4	CBS 12471	D. Gouliamova 2007	2011-08-01	Bulgaria	insect	Yarrowia parophonii	WIDNA854-25	UDB07678848	KIXT01000250.1
WI044583	ITS	ITS5	ITS4	CBS 12507	Matthias Sipiczki	2011-11-01	Indonesia: Borneo	food; fruit	Kuraishia borneana	WIDNA855-25	UDB07678853	KIXT01001932.1
WI044585	ITS	ITS5	ITS4	CBS 12508	Veneziani & Servil	2011-11-01	Italy		Nakazawaea molendini-olei	WIDNA856-25	UDB07678849	KIXT01000221.1
WI044671	ITS	ITS5	ITS4	CBS 12529	Jamroonsri Poomtien	2011-12-01	Thailand	soil	Candida thasaenensis	WIDNA857-25	UDB07678850	KIXT01000627.1
WI044685	ITS	ITS5	ITS4	CBS 12537		2011-12-01	USA	unknown	Microbotryozyma collariae	WIDNA858-25	UDB07678851	KIXT01001181.1
WI044692	ITS	ITS5	ITS4	CBS 12541	Loveness k. Nyanga	2011-12-01	Zimbabwe		Candida parapsilosis	WIDNA859-25	UDB07678854	KIXT01000572.1
WI044863	ITS	ITS5	ITS4	CBS 12561		2009-05-25	Bulgaria		Nematodospora valgi	WIDNA860-25	UDB07678855	KIXT01000968.1
WI044865	ITS	ITS5	ITS4	CBS 12562	D Gouliamova	2009-05-25	Bulgaria		Nematodospora valgi	WIDNA861-25	UDB07678856	KIXT01000413.1
WI044867	ITS	ITS5	ITS4	CBS 12563	D Gouliamova	2009-05-25	Bulgaria		Nematodospora valgi	WIDNA862-25	UDB07678857	KIXT01000453.1
WI044869	ITS	ITS5	ITS4	CBS 12564	Dilnora Gouliamova	2009-05-25	Bulgaria		Nematodospora valgi	WIDNA2343-25	UDB07678858	KIXT01002632.1
WI044871	ITS	ITS5	ITS4	CBS 12565		2009-06-24	Bulgaria		Nematodospora valgi	WIDNA863-25	UDB07678859	KIXT01000515.1
WI044881	ITS	ITS5	ITS4	CBS 12569	Rungluk Kaewwichian, Savitree Limtong	2012-02-01	Thailand	plant; leaf	Nakazawaea siamensis	WIDNA864-25	UDB07678860	KIXT01000917.1
WI044894	ITS	ITS5	ITS4	CBS 12575	Rungluk Kaewwichian, Savitree Limtong	2012-02-01	Thailand	plant; leaf	Australozyma saccharicola	WIDNA865-25	UDB07678863	KIXT01000591.1
WI044899	ITS	ITS5	ITS4	CBS 12576		2012-02-01	missing	unknown	Ogataea angusta	WIDNA866-25	UDB07678861	KIXT01001975.1
WI044901	ITS	ITS5	ITS4	CBS 12577		2012-02-01	missing	unknown	Ogataea angusta	WIDNA2344-25	UDB07678862	KIXT01002385.1
WI044903	ITS	ITS5	ITS4	CBS 12578		2012-02-01	missing	unknown	Ogataea parapolymorpha	WIDNA2345-25	UDB07678864	KIXT01002173.1
WI044905	ITS	ITS5	ITS4	CBS 12579		2012-02-01	missing	unknown	Ogataea parapolymorpha	WIDNA867-25	UDB07678865	KIXT01000675.1
WI044907	ITS	ITS5	ITS4	CBS 12580		2012-02-01	missing	unknown	Ogataea parapolymorpha	WIDNA868-25	UDB07678866	KIXT01000782.1
WI044922	ITS	ITS5	ITS4	CBS 12584		2012-02-01	missing	unknown	Ogataea polymorpha	WIDNA869-25	UDB07678867	KIXT01000368.1
WI044925	ITS	ITS5	ITS4	CBS 12585	Gabor Peter	2012-02-01	Hungary	wood	Spencermartinsiella ligniputridi	WIDNA870-25	UDB07678868	KIXT01000037.1
WI045026	ITS	ITS5	ITS4	CBS 12614	Gabor Peter	Mar-2012	Hungary	plant	Diddensiella caesifluorescens	WIDNA2346-25	UDB07678869	KIXT01002281.1
WI045027	ITS	ITS5	ITS4	CBS 12615	Federico Laich	Mar-2012	Spain	Plant	Lachancea lanzarotensis	WIDNA871-25	UDB07678870	KIXT01001593.1
WI045028	ITS	ITS5	ITS4	CBS 12616	Federico Laich	Mar-2012	Spain		Lachancea lanzarotensis	WIDNA2347-25	UDB07678871	KIXT01002508.1
WI045030	ITS	ITS5	ITS4	CBS 12617	Federico Laich	Mar-2012	Spain		Lachancea lanzarotensis	WIDNA2348-25	UDB07678872	KIXT01002692.1
WI045031	ITS	ITS5	ITS4	CBS 12618	Federico Laich	Mar-2012	Spain		Lachancea lanzarotensis	WIDNA2349-25	UDB07678873	KIXT01002380.1
WI045032	ITS	ITS5	ITS4	CBS 12619	Federico Laich	Mar-2012	Spain		Lachancea lanzarotensis	WIDNA872-25	UDB07678874	KIXT01000770.1
WI045033	ITS	ITS5	ITS4	CBS 12620	Federico Laich	Mar-2012	Spain		Lachancea lanzarotensis	WIDNA2350-25	UDB07678875	KIXT01002052.1
WI045143	ITS	ITS5	ITS4	CBS 12626	Claire Reuter, Hector Urbina and Meredith Blackwell	Mar-2012	USA	plant	Scheffersomyces virginianus	WIDNA873-25	UDB07678876	KIXT01001547.1
WI045148	ITS	ITS5	ITS4	CBS 12628		Mar-2012	missing	unknown	Diutina neorugosa	WIDNA874-25	UDB07678877	KIXT01001672.1
WI045253	ITS	ITS5	ITS4	CBS 12637	Feng-Li Hui	2012-04-01	China	soil	Candida sanyaensis	WIDNA875-25	UDB07678878	KIXT01001217.1
WI045261	ITS	ITS5	ITS4	CBS 12642	Q-M Wang	2012-04-01	China	plant	Naumovozyma baii	WIDNA876-25	UDB07678879	KIXT01001172.1
WI045519	ITS	ITS5	ITS4	CBS 12672	Savitree Limtong et al.	2012-08-01	Thailand		Clavispora vitiphila	WIDNA2351-25	UDB07678883	KIXT01002253.1
WI045523	ITS	ITS5	ITS4	CBS 12673	Savitree Limtong et al.	2012-08-01	Thailand		Ogataea kanchanaburiensis	WIDNA877-25	UDB07678880	KIXT01001789.1
WI045528	ITS	ITS5	ITS4	CBS 12678	Feng-Li Hui, Liang Chen	2012-08-01	China	insect	Wickerhamomyces mori	WIDNA878-25	UDB07678881	KIXT01000284.1
WI045565	ITS	ITS5	ITS4	CBS 12692	Nina Gunde	2012-09-01	Norway		Papiliotrema fonsecae	WIDNA2352-25	UDB07678882	KIXT01002527.1
WI045566	ITS	ITS5	ITS4	CBS 12693	Virgina de Garcia Laboratorio de Microbiologia Aplicada y Biotechnologia, Centro Regional Universitario Bariloche, Universidad del Comahue, Argentina, INIBIOMA-CCT-CONICET	2012-09-01	Argentina	water	Papiliotrema frias	WIDNA879-25	UDB07678884	KIXT01000481.1
WI045632	ITS	ITS5	ITS4	CBS 12707	Zhang Tao	Oct-2012	China	soil	Kurtzmanomyces shapotouensis	WIDNA2353-25	UDB07678885	KIXT01002804.1
WI045643	ITS	ITS5	ITS4	CBS 12725		2012-11-01	USA	plant	Kuraishia capsulata	WIDNA880-25	UDB07678886	KIXT01001070.1
WI045645	ITS	ITS5	ITS4	CBS 12726		2012-11-01	Canada		Kuraishia capsulata	WIDNA2354-25	UDB07678887	KIXT01002409.1
WI045647	ITS	ITS5	ITS4	CBS 12727		2012-11-01	Canada		Kuraishia capsulata	WIDNA2355-25	UDB07678888	KIXT01002705.1
WI045649	ITS	ITS5	ITS4	CBS 12728		2012-11-01	Japan	insect	Kuraishia capsulata	WIDNA881-25	UDB07678889	KIXT01001955.1
WI045651	ITS	ITS5	ITS4	CBS 12729		2012-11-01	Germany	insect	Kuraishia capsulata	WIDNA882-25	UDB07678890	KIXT01000161.1
WI045653	ITS	ITS5	ITS4	CBS 12730		2012-11-01	Germany	insect	Kuraishia capsulata	WIDNA883-25	UDB07678891	KIXT01000476.1
WI045657	ITS	ITS5	ITS4	CBS 12732		2012-11-01	Canada		Kuraishia capsulata	WIDNA884-25	UDB07678892	KIXT01000180.1
WI045669	ITS	ITS5	ITS4	CBS 12734	Inmaculada Vaca	2012-11-01	Antarctica		Leucosporidium escuderoi	WIDNA885-25	UDB07678893	KIXT01001648.1
WI045671	ITS	ITS5	ITS4	CBS 12733	Inmaculada Vaca	2012-11-01	Antarctica		Cystobasidium portillonense	WIDNA886-25	UDB07678894	KIXT01001417.1
WI045693	ITS	ITS5	ITS4	CBS 12735	G. Peter	2012-12-01	Hungary	plant	Ogataea deakii	WIDNA887-25	UDB07678895	KIXT01001345.1
WI045760	ITS	ITS5	ITS4	CBS 12753		2013-01-01	Taiwan	plant; leaf	Saccharomyces cerevisiae	WIDNA2356-25	UDB07678896	KIXT01002604.1
WI045762	ITS	ITS5	ITS4	CBS 12754	M.T Illnait-Zaragozi	2013-01-01	Cuba	human	Cryptococcus bacillisporus	WIDNA888-25	UDB07678897	KIXT01000497.1
WI045764	ITS	ITS5	ITS4	CBS 12755	M.T Illnait-Zaragozi	2013-01-01	Cuba	human	Cryptococcus bacillisporus	WIDNA889-25	UDB07678898	KIXT01000838.1
WI045826	ITS	ITS5	ITS4	CBS 12779	Neza Cadez	2013-01-01	Slovenia		Ogataea histrianica	WIDNA2357-25	UDB07678899	KIXT01002273.1
WI045998	ITS	ITS5	ITS4	CBS 12813	F.L. Hui and L. Chen	2013-04-01	China	insect	Sympodiomycopsis yantaiensis	WIDNA890-25	UDB07678900	KIXT01001295.1
WI046034	ITS	ITS5	ITS4	CBS 12823	Javier Carvajal Barriga	May-2013	Ecuador	insect	Kodamaea transpacifica	WIDNA891-25	UDB07678901	KIXT01000293.1
WI046039	ITS	ITS5	ITS4	CBS 12827	Emmanual Nnadi	May-2013	Nigeria	human	Moesziomyces bullatus	WIDNA892-25	UDB07678902	KIXT01001679.1
WI046041	ITS	ITS5	ITS4	CBS 12828	Virginia Elena Masiulionis	2013-06-01	Argentina	unknown	Rhodosporidiobolus geoffroeae	WIDNA2358-25	UDB07678903	KIXT01002001.1
WI046050	ITS	ITS5	ITS4	CBS 12844		2013-06-01	China		Diutina mesorugosa	WIDNA2359-25	UDB07678904	KIXT01002187.1
WI046053	ITS	ITS5	ITS4	CBS 12846		2013-06-01	China		Diutina rugosa	WIDNA893-25	UDB07678905	KIXT01001580.1
WI046055	ITS	ITS5	ITS4	CBS 12847	Y. Kang	2013-06-01	China	human	Diutina mesorugosa	WIDNA894-25	UDB07678906	KIXT01000475.1
WI046064	ITS	ITS5	ITS4	CBS 12853	Constanza Giselle Taverna	2013-06-01	Argentina	human	Diutina pseudorugosa	WIDNA895-25	UDB07678907	KIXT01001387.1
WI046066	ITS	ITS5	ITS4	CBS 12854	Constanza Giselle Taverna	2013-06-01	Argentina	human	Diutina pseudorugosa	WIDNA896-25	UDB07678908	KIXT01001271.1
WI046068	ITS	ITS5	ITS4	CBS 12855	Constanza Giselle Taverna	2013-06-01	Argentina	human	Diutina pseudorugosa	WIDNA897-25	UDB07678909	KIXT01001296.1
WI046070	ITS	ITS5	ITS4	CBS 12856	Constanza Giselle Taverna	2013-06-01	Argentina	human	Diutina pseudorugosa	WIDNA898-25	UDB07678910	KIXT01001948.1
WI046072	ITS	ITS5	ITS4	CBS 12857	Constanza Giselle Taverna	2013-06-01	Argentina	human	Diutina pseudorugosa	WIDNA2360-25	UDB07678911	KIXT01002246.1
WI046074	ITS	ITS5	ITS4	CBS 12858	Constanza Giselle Taverna	2013-06-01	Argentina	human	Diutina pseudorugosa	WIDNA899-25	UDB07678912	KIXT01001027.1
WI046088	ITS	ITS5	ITS4	CBS 12864	J.B. Yntema	2013-07-01	Netherlands Antilles	plant	Cryptococcus deuterogattii	WIDNA900-25	UDB07678913	KIXT01000181.1
WI046090	ITS	ITS5	ITS4	CBS 12865	J.B. Yntema	2013-07-01	Netherlands Antilles	plant	Cryptococcus deuterogattii	WIDNA901-25	UDB07678914	KIXT01000684.1
WI046092	ITS	ITS5	ITS4	CBS 12867	J.B. Yntema	2013-07-01	Netherlands Antilles	plant	Cryptococcus deuterogattii	WIDNA902-25	UDB07678915	KIXT01001750.1
WI046094	ITS	ITS5	ITS4	CBS 12868	J.B. Yntema	2013-07-01	Netherlands Antilles	plant	Cryptococcus deuterogattii	WIDNA2361-25	UDB07678916	KIXT01002691.1
WI046096	ITS	ITS5	ITS4	CBS 12869	J.B. Yntema	2013-07-01	Netherlands Antilles	plant	Cryptococcus deuterogattii	WIDNA2362-25	UDB07678917	KIXT01002174.1
WI046098	ITS	ITS5	ITS4	CBS 12870	J.B. Yntema	2013-07-01	Netherlands Antilles	plant	Cryptococcus deuterogattii	WIDNA903-25	UDB07678918	KIXT01001228.1
WI046100	ITS	ITS5	ITS4	CBS 12871	J.B. Yntema	2013-07-01	Netherlands Antilles	plant	Cryptococcus deuterogattii	WIDNA904-25	UDB07678919	KIXT01000008.1
WI046102	ITS	ITS5	ITS4	CBS 12872	J.B. Yntema	2013-07-01	Netherlands Antilles	plant	Cryptococcus deuterogattii	WIDNA905-25	UDB07678920	KIXT01001084.1
WI046104	ITS	ITS5	ITS4	CBS 12873	J.B. Yntema	2013-07-01	Netherlands Antilles	plant	Cryptococcus deuterogattii	WIDNA906-25	UDB07678921	KIXT01001790.1
WI046135	ITS	ITS5	ITS4	CBS 12890		2013-07-01	missing	unknown	Cryptococcus neoformans	WIDNA2363-25	UDB07678922	KIXT01002645.1
WI046137	ITS	ITS5	ITS4	CBS 12891		2013-07-01	missing	unknown	Cryptococcus neoformans	WIDNA907-25	UDB07678923	KIXT01001098.1
WI046139	ITS	ITS5	ITS4	CBS 12895		2013-07-01	missing	unknown	Cryptococcus neoformans	WIDNA908-25	UDB07678924	KIXT01001655.1
WI046141	ITS	ITS5	ITS4	CBS 12896		2013-07-01	missing	unknown	Cryptococcus neoformans	WIDNA909-25	UDB07678925	KIXT01001663.1
WI046144	ITS	ITS5	ITS4	CBS 12898		2013-07-01	missing	unknown	Cryptococcus neoformans	WIDNA910-25	UDB07678926	KIXT01000311.1
WI046281	ITS	ITS5	ITS4	CBS 12914	Jacques Noemie	2013-09-01	French Guiana		Saccharomycopsis guyanensis	WIDNA911-25	UDB07678927	KIXT01000711.1
WI046282	ITS	ITS5	ITS4	CBS 12916	V.A. Arsenijevic	2013-09-01	Serbia	human	Cryptococcus neoformans	WIDNA912-25	UDB07678928	KIXT01000263.1
WI046284	ITS	ITS5	ITS4	CBS 12918	V.A. Arsenijevic	2013-09-01	Serbia	human	Cryptococcus neoformans	WIDNA913-25	UDB07678929	KIXT01000553.1
WI046286	ITS	ITS5	ITS4	CBS 12919	V.A. Arsenijevic	2013-09-01	Serbia	human	Cryptococcus neoformans	WIDNA914-25	UDB07678930	KIXT01000390.1
WI046288	ITS	ITS5	ITS4	CBS 12920	V.A. Arsenijevic	2013-09-01	Serbia	human	Cryptococcus neoformans	WIDNA915-25	UDB07678931	KIXT01001784.1
WI046290	ITS	ITS5	ITS4	CBS 12921	V.A. Arsenijevic	2013-09-01	Serbia	human	Cryptococcus neoformans	WIDNA916-25	UDB07678932	KIXT01001348.1
WI046292	ITS	ITS5	ITS4	CBS 12924	V.A. Arsenijevic	2013-09-01	Serbia	human	Cryptococcus neoformans	WIDNA917-25	UDB07678933	KIXT01000426.1
WI046294	ITS	ITS5	ITS4	CBS 12925	V.A. Arsenijevic	2013-09-01	Serbia	human	Cryptococcus neoformans	WIDNA918-25	UDB07678934	KIXT01000932.1
WI046296	ITS	ITS5	ITS4	CBS 12926	V.A. Arsenijevic	2013-09-01	Serbia	human	Cryptococcus neoformans	WIDNA919-25	UDB07678935	KIXT01001669.1
WI046298	ITS	ITS5	ITS4	CBS 12927	V.A. Arsenijevic	2013-09-01	Serbia	human	Cryptococcus neoformans	WIDNA920-25	UDB07678936	KIXT01001000.1
WI046300	ITS	ITS5	ITS4	CBS 12928	V.A. Arsenijevic	2013-09-01	Serbia	human	Cryptococcus neoformans	WIDNA921-25	UDB07678937	KIXT01000691.1
WI046434	ITS	ITS5	ITS4	CBS 12934	Gabor Peter	Oct-2013	Hungary	food	Yarrowia bubula	WIDNA2364-25	UDB07678938	KIXT01002034.1
WI046435	ITS	ITS5	ITS4	CBS 12935	Edina Nagy	Oct-2013	Hungary		Yarrowia porcina	WIDNA2365-25	UDB07678939	KIXT01002279.1
WI046445	ITS	ITS5	ITS4	CBS 12939	M.A. Lachance and J.M Bowles	Oct-2013	Belize	insect	Metschnikowia bowlesiae	WIDNA922-25	UDB07678940	KIXT01000520.1
WI046482	ITS	ITS5	ITS4	CBS 12942	Dr Labia Irene I. OUOBA	2013-11-01	Burkina Faso		Hanseniaspora jakobsenii	WIDNA2366-25	UDB07678941	KIXT01002283.1
WI046540	ITS	ITS5	ITS4	CBS 12945	A. Fonseca	2013-11-01	Portugal	plant; flower	Cystofilobasidium macerans	WIDNA2367-25	UDB07678942	KIXT01002653.1
WI046542	ITS	ITS5	ITS4	CBS 12946	unknown	1990-08-01	Uzbekistan		Solicoccozyma aeria	WIDNA923-25	UDB07678943	KIXT01001553.1
WI046543	ITS	ITS5	ITS4	CBS 12947	C. Cabeca-Silva	2013-11-01	Portugal	soil	Solicoccozyma aeria	WIDNA924-25	UDB07678944	KIXT01000961.1
WI046545	ITS	ITS5	ITS4	CBS 12948	C. Cabeca-Silva	2013-11-01	Portugal		Cystofilobasidium macerans	WIDNA2368-25	UDB07678945	KIXT01002347.1
WI046547	ITS	ITS5	ITS4	CBS 12949	J.P. Sampaio	1988-12-01	Portugal		Cystobasidium slooffiae	WIDNA925-25	UDB07678946	KIXT01001943.1
WI046549	ITS	ITS5	ITS4	CBS 12950	J.P. Sampaio	1988-12-01	Portugal	plant; leaf	Cystobasidium slooffiae	WIDNA926-25	UDB07678947	KIXT01000987.1
WI046551	ITS	ITS5	ITS4	CBS 12951	J.P. Sampaio	May-1988	Portugal		Cystobasidium slooffiae	WIDNA927-25	UDB07678948	KIXT01001426.1
WI046553	ITS	ITS5	ITS4	CBS 12952	C. Cabeca-Silva	2013-11-01	missing	unknown	Cystofilobasidium macerans	WIDNA928-25	UDB07678949	KIXT01000686.1
WI046555	ITS	ITS5	ITS4	CBS 12953	J.P. Sampaio	2013-11-01	Portugal	ocean; water	Occultifur externus	WIDNA2369-25	UDB07678950	KIXT01002301.1
WI046557	ITS	ITS5	ITS4	CBS 12954	A. Fonseca	2013-11-01	Portugal	soil	Solicoccozyma aeria	WIDNA929-25	UDB07678951	KIXT01000958.1
WI046560	ITS	ITS5	ITS4	CBS 12956	C. Sannino, 2012	2012	Italy		Wickerhamomyces sylviae	WIDNA930-25	UDB07678952	KIXT01001558.1
WI046562	ITS	ITS5	ITS4	CBS 12957	Kachalkin A. V. & Vustin M. M.	2013-11-01	Russia		Glaciozyma litorale	WIDNA2370-25	UDB07678953	KIXT01002361.1
WI046640	ITS	ITS5	ITS4	CBS 12961	Matthias Sipiczki	2013-11-01	Laos	food; fruit	Metschnikowia laotica	WIDNA2371-25	UDB07678963	KIXT01002117.1
WI046642	ITS	ITS5	ITS4	CBS 12962	V.A. Arsenijevic	2013-11-01	Serbia	human	Cryptococcus neoformans	WIDNA931-25	UDB07678954	KIXT01001005.1
WI046644	ITS	ITS5	ITS4	CBS 12963	V.A. Arsenijevic	2013-11-01	Serbia	human	Cryptococcus neoformans	WIDNA932-25	UDB07678955	KIXT01001109.1
WI046646	ITS	ITS5	ITS4	CBS 12964	V.A. Arsenijevic	2013-11-01	Serbia	human	Cryptococcus neoformans	WIDNA933-25	UDB07678956	KIXT01000811.1
WI046648	ITS	ITS5	ITS4	CBS 12965	V.A. Arsenijevic	2013-11-01	Serbia	human	Cryptococcus neoformans	WIDNA934-25	UDB07678957	KIXT01000946.1
WI046650	ITS	ITS5	ITS4	CBS 12966	V.A. Arsenijevic	2013-11-01	Serbia	human	Cryptococcus neoformans AD hybrid	WIDNA935-25	UDB07678958	KIXT01000762.1
WI046652	ITS	ITS5	ITS4	CBS 12967	V.A. Arsenijevic	1995-02-17	Serbia	human	Cryptococcus neoformans	WIDNA936-25	UDB07678959	KIXT01001854.1
WI046654	ITS	ITS5	ITS4	CBS 12968	V.A. Arsenijevic	1995-03-16	Serbia	human	Cryptococcus deneoformans	WIDNA937-25	UDB07678960	KIXT01001425.1
WI046656	ITS	ITS5	ITS4	CBS 12969	V.A. Arsenijevic	2013-11-01	Serbia	human	Cryptococcus neoformans	WIDNA938-25	UDB07678961	KIXT01001155.1
WI046658	ITS	ITS5	ITS4	CBS 12970	V.A. Arsenijevic	2013-11-01	Serbia	human	Cryptococcus neoformans AD hybrid	WIDNA939-25	UDB07678962	KIXT01001978.1
WI046660	ITS	ITS5	ITS4	CBS 12971	V.A. Arsenijevic	2013-11-01	Serbia	human	Cryptococcus neoformans AD hybrid	WIDNA940-25	UDB07678964	KIXT01000568.1
WI046662	ITS	ITS5	ITS4	CBS 12972	V.A. Arsenijevic	2013-11-01	Serbia	human	Cryptococcus neoformans AD hybrid	WIDNA2372-25	UDB07678965	KIXT01002799.1
WI046664	ITS	ITS5	ITS4	CBS 12973	V.A. Arsenijevic	2013-11-01	Serbia	human	Cryptococcus neoformans AD hybrid	WIDNA2373-25	UDB07678966	KIXT01002363.1
WI046666	ITS	ITS5	ITS4	CBS 12974	V.A. Arsenijevic	2013-11-01	Serbia	human	Cryptococcus neoformans	WIDNA941-25	UDB07678967	KIXT01001405.1
WI046668	ITS	ITS5	ITS4	CBS 12975	V.A. Arsenijevic	2013-11-01	Serbia	human	Cryptococcus neoformans AD hybrid	WIDNA2374-25	UDB07678968	KIXT01002815.1
WI046670	ITS	ITS5	ITS4	CBS 12976	V.A. Arsenijevic	2013-11-01	Serbia	human	Cryptococcus neoformans	WIDNA2375-25	UDB07678969	KIXT01002482.1
WI046672	ITS	ITS5	ITS4	CBS 12977	V.A. Arsenijevic	1998-10-01	Serbia	human	Cryptococcus neoformans	WIDNA2376-25	UDB07678970	KIXT01002312.1
WI046674	ITS	ITS5	ITS4	CBS 12978	V.A. Arsenijevic	2013-11-01	Serbia	human	Cryptococcus neoformans AD hybrid	WIDNA942-25	UDB07678971	KIXT01001959.1
WI046676	ITS	ITS5	ITS4	CBS 12979	V.A. Arsenijevic	2013-11-01	Serbia	human	Cryptococcus neoformans AD hybrid	WIDNA943-25	UDB07678972	KIXT01001364.1
WI046678	ITS	ITS5	ITS4	CBS 12980	V.A. Arsenijevic	2013-11-01	Serbia	human	Cryptococcus neoformans AD hybrid	WIDNA944-25	UDB07678973	KIXT01000891.1
WI046680	ITS	ITS5	ITS4	CBS 12981	V.A. Arsenijevic	2013-11-01	Serbia	human	Cryptococcus neoformans	WIDNA945-25	UDB07678974	KIXT01001817.1
WI046682	ITS	ITS5	ITS4	CBS 12982	V.A. Arsenijevic	2002-07-23	Serbia	human	Cryptococcus neoformans	WIDNA2377-25	UDB07678975	KIXT01002355.1
WI046783	ITS	ITS5	ITS4	CBS 12988	J. Fell, 1966	1966	missing	ocean; water	Candida parapsilosis	WIDNA2378-25	UDB07678976	KIXT01002163.1
WI046785	ITS	ITS5	ITS4	CBS 12989	J. Fell, 1966	1966	missing	ocean; water	Candida parapsilosis	WIDNA2379-25	UDB07678977	KIXT01002839.1
WI046787	ITS	ITS5	ITS4	CBS 12990	J. Fell, 1963	1963	missing	ocean; water	Candida parapsilosis	WIDNA946-25	UDB07678978	KIXT01000248.1
WI046797	ITS	ITS5	ITS4	CBS 12996	J. Fell, 1959?	1966	USA	water	Candida sake	WIDNA947-25	UDB07678979	KIXT01000845.1
WI046799	ITS	ITS5	ITS4	CBS 12997	J. Fell, 1959?	1966	USA	water	Candida sake	WIDNA948-25	UDB07678980	KIXT01001917.1
WI046801	ITS	ITS5	ITS4	CBS 12998	J. Fell, 1969	1969	missing	ocean; water	Leucosporidium scottii	WIDNA949-25	UDB07678981	KIXT01001040.1
WI046803	ITS	ITS5	ITS4	CBS 12999	J. Fell, 1966	1966	missing	ocean; water	Leucosporidium scottii	WIDNA950-25	UDB07678982	KIXT01001987.1
WI046805	ITS	ITS5	ITS4	CBS 13000	J. Fell, 1968	1968	missing		Leucosporidium scottii	WIDNA2380-25	UDB07678983	KIXT01002779.1
WI046807	ITS	ITS5	ITS4	CBS 13001	J. Fell, 1966	1966	missing	ocean; water	Leucosporidium scottii	WIDNA951-25	UDB07678984	KIXT01000326.1
WI046813	ITS	ITS5	ITS4	CBS 13004	J. Fell, 1966	1966	missing	ocean; water	Candida parapsilosis	WIDNA2381-25	UDB07678985	KIXT01002459.1
WI046825	ITS	ITS5	ITS4	CBS 13012	J. Fell, 1969	1969	missing	plant; water	Pichia fermentans	WIDNA952-25	UDB07678986	KIXT01000081.1
WI046835	ITS	ITS5	ITS4	CBS 13015	M. Drogari-Apiranthitou	2014-01-01	Greece		Cryptococcus deneoformans	WIDNA953-25	UDB07678987	KIXT01001889.1
WI046837	ITS	ITS5	ITS4	CBS 13016	M. Drogari-Apiranthitou	2014-01-01	Greece		Cryptococcus deneoformans	WIDNA2382-25	UDB07678988	KIXT01002183.1
WI046843	ITS	ITS5	ITS4	CBS 13022	Matthias Sipiczki	2014-01-01	Laos	fruit	Metahyphopichia laotica	WIDNA2383-25	UDB07678989	KIXT01002570.1
WI046845	ITS	ITS5	ITS4	CBS 13023	J.P. Samapio	2014-01-01	Portugal	plant; leaf	Occultifur externus	WIDNA954-25	UDB07678990	KIXT01000626.1
WI046848	ITS	ITS5	ITS4	CBS 13025	J. Fell, 1966	1966	missing	ocean; water	Leucosporidium scottii	WIDNA955-25	UDB07678991	KIXT01001775.1
WI046852	ITS	ITS5	ITS4	CBS 13028	J. Fell, 1968	1968	Antarctica		Bulleribasidium sanyaense	WIDNA956-25	UDB07678992	KIXT01001543.1
WI046854	ITS	ITS5	ITS4	CBS 13029	J. Fell, 1968	1968	Antarctica		Bulleribasidium sanyaense	WIDNA957-25	UDB07678993	KIXT01000358.1
WI046856	ITS	ITS5	ITS4	CBS 13030	J. Fell, 1968	1968	Antarctica		Bulleribasidium sanyaense	WIDNA958-25	UDB07678994	KIXT01000896.1
WI046858	ITS	ITS5	ITS4	CBS 13031	J. Fell, 1968	1968	Antarctica		Bulleribasidium sanyaense	WIDNA959-25	UDB07678995	KIXT01001842.1
WI046860	ITS	ITS5	ITS4	CBS 13032	J. Fell, 1968	1968	USA	ocean; water	Meyerozyma guilliermondii	WIDNA2384-25	UDB07678996	KIXT01002842.1
WI046862	ITS	ITS5	ITS4	CBS 13033	J. Fell, 1969	1969	USA	plant; water	Candida sake	WIDNA960-25	UDB07678997	KIXT01001504.1
WI046864	ITS	ITS5	ITS4	CBS 13034	J. Fell, 1969	1969	Mexico	ocean; water	Candida parapsilosis	WIDNA961-25	UDB07678998	KIXT01000233.1
WI046866	ITS	ITS5	ITS4	CBS 13035	J. Fell, 1969	1969	Mexico	ocean; water	Candida aaseri	WIDNA2385-25	UDB07678999	KIXT01002354.1
WI046868	ITS	ITS5	ITS4	CBS 13036	J. Fell, 1969	1969	Mexico	ocean; water	Debaryomyces hansenii	WIDNA962-25	UDB07679000	KIXT01000385.1
WI046870	ITS	ITS5	ITS4	CBS 13037	J. Fell, 1969	1969	Mexico	ocean; water	Debaryomyces hansenii	WIDNA963-25	UDB07679001	KIXT01001216.1
WI046872	ITS	ITS5	ITS4	CBS 13038	J. Fell, 1969	1969	Mexico	ocean; water	Candida parapsilosis	WIDNA964-25	UDB07679002	KIXT01001606.1
WI046874	ITS	ITS5	ITS4	CBS 13039	J. Fell, 1969	1969	Mexico	ocean; water	Debaryomyces hansenii	WIDNA965-25	UDB07679003	KIXT01000836.1
WI046878	ITS	ITS5	ITS4	CBS 13042	J. Fell, 1966	1966	Antarctica	ocean; water	Meyerozyma guilliermondii	WIDNA2386-25	UDB07679004	KIXT01002241.1
WI046880	ITS	ITS5	ITS4	CBS 13043	J. Fell, 1966	1966	Antarctica	ocean; water	Trichosporon asahii	WIDNA966-25	UDB07679005	KIXT01001624.1
WI046882	ITS	ITS5	ITS4	CBS 13044	J. Fell, 1966	1966	Antarctica	ocean; water	Candida aaseri	WIDNA967-25	UDB07679006	KIXT01001021.1
WI046884	ITS	ITS5	ITS4	CBS 13045	J. Fell, 27 Oct 1969	1969	Mexico	ocean; water	Candida parapsilosis	WIDNA968-25	UDB07679007	KIXT01001662.1
WI046888	ITS	ITS5	ITS4	CBS 13047	J. Fell, 1969	1969	missing	plant; water	Candida sake	WIDNA2387-25	UDB07679008	KIXT01002212.1
WI046890	ITS	ITS5	ITS4	CBS 13048	J. Fell, 1967	1967	missing	ocean; water	Candida sake	WIDNA969-25	UDB07679009	KIXT01000717.1
WI046902	ITS	ITS5	ITS4	CBS 13054	J. Fell, 1966	1966	Antarctica	ocean; water	Wickerhamiella sorbophila	WIDNA970-25	UDB07679010	KIXT01000589.1
WI046906	ITS	ITS5	ITS4	CBS 13059	J. Fell, 1966	1966	missing	ocean; water	Meyerozyma guilliermondii	WIDNA971-25	UDB07679011	KIXT01001940.1
WI046919	ITS	ITS5	ITS4	CBS 13066	J. Fell, 1963	1963	missing	ocean; water	Candida aaseri	WIDNA972-25	UDB07679012	KIXT01001407.1
WI046921	ITS	ITS5	ITS4	CBS 13067	J. Fell, 1966	1966	Antarctica	ocean; water	Candida aaseri	WIDNA973-25	UDB07679013	KIXT01001980.1
WI046923	ITS	ITS5	ITS4	CBS 13068	J. Fell, 1966	1966	Antarctica	ocean; water	Candida aaseri	WIDNA974-25	UDB07679014	KIXT01001219.1
WI046925	ITS	ITS5	ITS4	CBS 13069	J. Fell, 1966	1966	Antarctica	ocean; water	Candida aaseri	WIDNA2388-25	UDB07679015	KIXT01002792.1
WI046927	ITS	ITS5	ITS4	CBS 13070	J. Fell, 1966	1966	Antarctica	ocean; water	Candida aaseri	WIDNA975-25	UDB07679016	KIXT01000869.1
WI046933	ITS	ITS5	ITS4	CBS 13073	J. Fell, 1965	1965	USA	ocean; water	Candida aaseri	WIDNA2389-25	UDB07679017	KIXT01002332.1
WI046936	ITS	ITS5	ITS4	CBS 13075	J. Fell, 1966	1966	Antarctica	ocean; water	Candida tropicalis	WIDNA2390-25	UDB07679018	KIXT01002832.1
WI046939	ITS	ITS5	ITS4	CBS 13077	J. Fell, 1966	1966	Antarctica	ocean; water	Candida tropicalis	WIDNA2391-25	UDB07679019	KIXT01002603.1
WI046941	ITS	ITS5	ITS4	CBS 13078	J. Fell, 1966	1966	Antarctica	ocean; water	Candida viswanathii	WIDNA976-25	UDB07679020	KIXT01001133.1
WI046944	ITS	ITS5	ITS4	CBS 13080	J. Fell, 1966	1966	missing	ocean; water	Candida sake	WIDNA977-25	UDB07679021	KIXT01000504.1
WI046946	ITS	ITS5	ITS4	CBS 13081	J. Fell, 1966	1966	missing	ocean; water	Candida sake	WIDNA2392-25	UDB07679022	KIXT01002308.1
WI046948	ITS	ITS5	ITS4	CBS 13082	J. Fell, 1966	1966	Antarctica	ocean; water	Candida parapsilosis	WIDNA2393-25	UDB07679023	KIXT01002394.1
WI046952	ITS	ITS5	ITS4	CBS 13084	J. Fell, 3 nov 1969	1969	Mexico	ocean; water	Candida parapsilosis	WIDNA978-25	UDB07679024	KIXT01000882.1
WI046960	ITS	ITS5	ITS4	CBS 13091	J. Fell	1966-03-25	missing	ocean; water	Debaryomyces hansenii	WIDNA979-25	UDB07679025	KIXT01001729.1
WI046966	ITS	ITS5	ITS4	CBS 13094		1966	Antarctica	ocean; water	Meyerozyma guilliermondii	WIDNA980-25	UDB07679026	KIXT01001211.1
WI046972	ITS	ITS5	ITS4	CBS 13097		1966	Antarctica	ocean; water	Cutaneotrichosporon curvatum	WIDNA2394-25	UDB07679027	KIXT01002611.1
WI046982	ITS	ITS5	ITS4	CBS 13104		1966	Antarctica	ocean; water	Pichia kudriavzevii	WIDNA981-25	UDB07679028	KIXT01001058.1
WI046989	ITS	ITS5	ITS4	CBS 13108		1966	missing	ocean; water	Candida atlantica	WIDNA2395-25	UDB07679029	KIXT01002468.1
WI046991	ITS	ITS5	ITS4	CBS 13109		1966	missing	ocean; water	Candida atlantica	WIDNA982-25	UDB07679030	KIXT01001709.1
WI046993	ITS	ITS5	ITS4	CBS 13110		1966	missing	ocean; water	Candida atlantica	WIDNA983-25	UDB07679031	KIXT01000902.1
WI046995	ITS	ITS5	ITS4	CBS 13111		1966	missing	ocean; water	Candida atlantica	WIDNA984-25	UDB07679032	KIXT01000731.1
WI046997	ITS	ITS5	ITS4	CBS 13112		1966	Antarctica	ocean; water	Pichia norvegensis	WIDNA2396-25	UDB07679033	KIXT01002485.1
WI046998	ITS	ITS5	ITS4	CBS 13113		1966	Antarctica	ocean; water	Pichia norvegensis	WIDNA985-25	UDB07679034	KIXT01001276.1
WI047000	ITS	ITS5	ITS4	CBS 13114		1966	missing	ocean; water	Candida atlantica	WIDNA2397-25	UDB07679035	KIXT01002788.1
WI047002	ITS	ITS5	ITS4	CBS 13115		1966	missing	ocean; water	Candida atlantica	WIDNA2398-25	UDB07679036	KIXT01002116.1
WI047010	ITS	ITS5	ITS4	CBS 13119		1966	missing	ocean; water	Candida atlantica	WIDNA986-25	UDB07679037	KIXT01000482.1
WI047013	ITS	ITS5	ITS4	CBS 13123		1966	missing	ocean; water	Candida atlantica	WIDNA987-25	UDB07679038	KIXT01000022.1
WI047015	ITS	ITS5	ITS4	CBS 13124		1966	Antarctica	ocean; water	Pichia norvegensis	WIDNA2399-25	UDB07679039	KIXT01002784.1
WI047017	ITS	ITS5	ITS4	CBS 13125		1968	missing	ocean; water	Candida sake	WIDNA2400-25	UDB07679040	KIXT01002709.1
WI047019	ITS	ITS5	ITS4	CBS 13126		1966	Antarctica	ocean; water	Pichia norvegensis	WIDNA2401-25	UDB07679041	KIXT01002807.1
WI047023	ITS	ITS5	ITS4	CBS 13128		1969	missing	ocean; water	Candida sake	WIDNA988-25	UDB07679042	KIXT01001951.1
WI047025	ITS	ITS5	ITS4	CBS 13129		1969	missing	ocean; water	Candida sake	WIDNA989-25	UDB07679043	KIXT01001636.1
WI047028	ITS	ITS5	ITS4	CBS 13132		1969	missing	ocean; water	Candida sake	WIDNA990-25	UDB07679044	KIXT01001477.1
WI047030	ITS	ITS5	ITS4	CBS 13133		1969	missing	ocean; water	Candida sake	WIDNA2402-25	UDB07679045	KIXT01002501.1
WI047032	ITS	ITS5	ITS4	CBS 13134		1966	missing	ocean; water	Leucosporidium scottii	WIDNA991-25	UDB07679046	KIXT01000479.1
WI047034	ITS	ITS5	ITS4	CBS 13135		1969	missing	ocean; water	Candida sake	WIDNA992-25	UDB07679047	KIXT01000129.1
WI047036	ITS	ITS5	ITS4	CBS 13136		1969	missing	ocean; water	Candida sake	WIDNA993-25	UDB07679048	KIXT01000309.1
WI047039	ITS	ITS5	ITS4	CBS 13138		1969	missing	ocean; water	Candida sake	WIDNA994-25	UDB07679049	KIXT01000618.1
WI047042	ITS	ITS5	ITS4	CBS 13140		1969	missing	ocean; water	Candida sake	WIDNA995-25	UDB07679050	KIXT01001143.1
WI047044	ITS	ITS5	ITS4	CBS 13141		1969	missing	ocean; water	Candida sake	WIDNA2403-25	UDB07679051	KIXT01002412.1
WI047046	ITS	ITS5	ITS4	CBS 13142		1969	missing	ocean; water	Candida sake	WIDNA2404-25	UDB07679052	KIXT01002802.1
WI047048	ITS	ITS5	ITS4	CBS 13143		1967	missing	ocean; water	Candida sake	WIDNA996-25	UDB07679053	KIXT01000485.1
WI047050	ITS	ITS5	ITS4	CBS 13144		1969	missing	ocean; water	Candida sake	WIDNA997-25	UDB07679054	KIXT01000060.1
WI047052	ITS	ITS5	ITS4	CBS 13145		1967	missing	ocean; water	Candida sake	WIDNA998-25	UDB07679055	KIXT01000420.1
WI047056	ITS	ITS5	ITS4	CBS 13147	J. Fell, 1966	1966	Antarctica	ocean; water	Pichia norvegensis	WIDNA999-25	UDB07679056	KIXT01001269.1
WI047058	ITS	ITS5	ITS4	CBS 13148	J. Fell, 1966	1966	Antarctica	ocean; water	Wickerhamiella sorbophila	WIDNA1000-25	UDB07679057	KIXT01000462.1
WI047060	ITS	ITS5	ITS4	CBS 13149	J. Fell, 1966	1966	Antarctica	ocean; water	Pichia norvegensis	WIDNA1001-25	UDB07679058	KIXT01001054.1
WI047063	ITS	ITS5	ITS4	CBS 13151	J. Fell, 1966	1966	Antarctica	ocean; water	Pichia norvegensis	WIDNA2405-25	UDB07679059	KIXT01002185.1
WI047065	ITS	ITS5	ITS4	CBS 13152	J. Fell, 1966	1966	Antarctica	ocean; water	Pichia norvegensis	WIDNA1002-25	UDB07679060	KIXT01001214.1
WI047067	ITS	ITS5	ITS4	CBS 13153	J. Fell, 1966	1966	Antarctica	ocean; water	Pichia norvegensis	WIDNA2406-25	UDB07679061	KIXT01002765.1
WI047069	ITS	ITS5	ITS4	CBS 13154	J. Fell, 1966	1966	Antarctica	ocean; water	Pichia norvegensis	WIDNA1003-25	UDB07679062	KIXT01000934.1
WI047071	ITS	ITS5	ITS4	CBS 13155	J. Fell, 1966	1966	Antarctica	ocean; water	Pichia kudriavzevii	WIDNA1004-25	UDB07679063	KIXT01001532.1
WI047073	ITS	ITS5	ITS4	CBS 13156	J. Fell, 1966	1966	Antarctica	ocean; water	Pichia norvegensis	WIDNA2407-25	UDB07679064	KIXT01002399.1
WI047075	ITS	ITS5	ITS4	CBS 13157	J. Fell, 1966	1966	Antarctica	ocean; water	Pichia norvegensis	WIDNA1005-25	UDB07679065	KIXT01000721.1
WI047077	ITS	ITS5	ITS4	CBS 13158	J. Fell, 1966	1966	Antarctica	ocean; water	Pichia norvegensis	WIDNA1006-25	UDB07679066	KIXT01001107.1
WI047079	ITS	ITS5	ITS4	CBS 13159	J. Fell, 1966	1966	Antarctica	ocean; water	Pichia norvegensis	WIDNA2408-25	UDB07679067	KIXT01002029.1
WI047081	ITS	ITS5	ITS4	CBS 13160	J. Fell, 1966	1966	Antarctica	ocean; water	Pichia norvegensis	WIDNA1007-25	UDB07679068	KIXT01001383.1
WI047083	ITS	ITS5	ITS4	CBS 13161	J. Fell, 1966	1966	Antarctica	ocean; water	Pichia norvegensis	WIDNA1008-25	UDB07679069	KIXT01000548.1
WI047085	ITS	ITS5	ITS4	CBS 13162	J. Fell, 1966	1966	Antarctica	ocean; water	Pichia norvegensis	WIDNA1009-25	UDB07679070	KIXT01001324.1
WI047087	ITS	ITS5	ITS4	CBS 13163	J. Fell, 1969	1969	missing	ocean; water	Candida sake	WIDNA2409-25	UDB07679071	KIXT01002176.1
WI047089	ITS	ITS5	ITS4	CBS 13164	J. Fell, 1966	1966	Antarctica	ocean; water	Pichia norvegensis	WIDNA1010-25	UDB07679072	KIXT01001108.1
WI047091	ITS	ITS5	ITS4	CBS 13165	J. Fell, 1966	1966	Antarctica	ocean; water	Pichia norvegensis	WIDNA2410-25	UDB07679073	KIXT01002805.1
WI047128	ITS	ITS5	ITS4	CBS 13167	Yongcheng Ren and Liang Chen	2014-02-01	China	insect	Wickerhamiella allomyrinae	WIDNA1011-25	UDB07679074	KIXT01001808.1
WI047138	ITS	ITS5	ITS4	CBS 13193	J. Fell, 1 nov 1969	1969	Mexico	ocean; water	Candida aaseri	WIDNA1012-25	UDB07679075	KIXT01000091.1
WI047140	ITS	ITS5	ITS4	CBS 13194	J. Fell, 1966	1966	missing	ocean; water	Debaryomyces hansenii	WIDNA1013-25	UDB07679076	KIXT01000422.1
WI047142	ITS	ITS5	ITS4	CBS 13195	J. Fell, 1966	1966	missing	ocean; water	Debaryomyces hansenii	WIDNA1014-25	UDB07679077	KIXT01001614.1
WI047144	ITS	ITS5	ITS4	CBS 13196	J. Fell, 1966	1966	missing	ocean; water	Debaryomyces prosopidis	WIDNA2411-25	UDB07679078	KIXT01002025.1
WI047146	ITS	ITS5	ITS4	CBS 13197	J. Fell, 1966	1966	missing	ocean; water	Debaryomyces prosopidis	WIDNA1015-25	UDB07679079	KIXT01001250.1
WI047148	ITS	ITS5	ITS4	CBS 13198	J. Fell, 1966	1966	missing	ocean; water	Debaryomyces hansenii	WIDNA1016-25	UDB07679080	KIXT01001337.1
WI047150	ITS	ITS5	ITS4	CBS 13199	J. Fell, 1966	1966	missing	ocean; water	Debaryomyces hansenii	WIDNA1017-25	UDB07679081	KIXT01000031.1
WI047152	ITS	ITS5	ITS4	CBS 13200	J. Fell, 1966	1966	missing	ocean; water	Debaryomyces hansenii	WIDNA1018-25	UDB07679082	KIXT01000344.1
WI047154	ITS	ITS5	ITS4	CBS 13201	J. Fell, 1966	1966	missing	ocean; water	Debaryomyces hansenii	WIDNA1019-25	UDB07679083	KIXT01000070.1
WI047156	ITS	ITS5	ITS4	CBS 13202	J. Fell, 1966	1966	missing	ocean; water	Debaryomyces fabryi	WIDNA1020-25	UDB07679084	KIXT01000191.1
WI047160	ITS	ITS5	ITS4	CBS 13204	J. Fell,1966	2014-01-01	Antarctica	ocean; water	Debaryomyces hansenii	WIDNA2412-25	UDB07679085	KIXT01002013.1
WI047162	ITS	ITS5	ITS4	CBS 13205	J. Fell, 1966	2014-01-01	Antarctica	ocean; water	Debaryomyces hansenii	WIDNA1021-25	UDB07679086	KIXT01000523.1
WI047168	ITS	ITS5	ITS4	CBS 13208	J. Fell, 1966	1966	missing	ocean; water	Debaryomyces hansenii	WIDNA2413-25	UDB07679087	KIXT01002251.1
WI047170	ITS	ITS5	ITS4	CBS 13209	J. Fell, 1966	1966	missing	ocean; water	Debaryomyces hansenii	WIDNA1022-25	UDB07679088	KIXT01000888.1
WI047172	ITS	ITS5	ITS4	CBS 13210	J. Fell, 1966	1966	missing	ocean; water	Debaryomyces hansenii	WIDNA1023-25	UDB07679089	KIXT01000778.1
WI047174	ITS	ITS5	ITS4	CBS 13211	J. Fell, 1966	1966	missing	ocean; water	Debaryomyces hansenii	WIDNA1024-25	UDB07679090	KIXT01000543.1
WI047176	ITS	ITS5	ITS4	CBS 13212	J. Fell	1969-12-09	USA	plant	Debaryomyces hansenii	WIDNA2414-25	UDB07679091	KIXT01002428.1
WI047178	ITS	ITS5	ITS4	CBS 13213	J. Fell, 1966	1966	Antarctica	ocean; water	Debaryomyces hansenii	WIDNA1025-25	UDB07679092	KIXT01000887.1
WI047180	ITS	ITS5	ITS4	CBS 13214	J. Fell, 1966	1966	Antarctica	ocean; water	Debaryomyces fabryi	WIDNA1026-25	UDB07679093	KIXT01000381.1
WI047183	ITS	ITS5	ITS4	CBS 13216	J. Fell,1969	1969	missing	plant; water	Debaryomyces hansenii	WIDNA1027-25	UDB07679094	KIXT01001112.1
WI047185	ITS	ITS5	ITS4	CBS 13217	J. Fell, 1969	1969	missing	plant; water	Debaryomyces fabryi	WIDNA1028-25	UDB07679095	KIXT01001200.1
WI047187	ITS	ITS5	ITS4	CBS 13218	J. Fell, 1966	1966	missing	ocean; water	Debaryomyces hansenii	WIDNA2415-25	UDB07679096	KIXT01002294.1
WI047196	ITS	ITS5	ITS4	CBS 13226	J. Fell, 1966	1966	missing	ocean; water	Magnusiomyces capitatus	WIDNA2416-25	UDB07679097	KIXT01002641.1
WI047226	ITS	ITS5	ITS4	CBS 13245	J. Fell, 1971	1971	Greenland	water; ice	Naganishia globosa	WIDNA2417-25	UDB07679098	KIXT01002808.1
WI047227	ITS	ITS5	ITS4	CBS 13248	J. Fell, 1971	1971	Greenland	water; ice	Debaryomyces hansenii	WIDNA2418-25	UDB07679099	KIXT01002296.1
WI047228	ITS	ITS5	ITS4	CBS 13249	J. Fell, 1971	1971	Greenland	water; ice	Vishniacozyma carnescens	WIDNA1029-25	UDB07679100	KIXT01000544.1
WI047229	ITS	ITS5	ITS4	CBS 13250	J. Fell, 1966	1966	missing	ocean; water	Candida atlantica	WIDNA1030-25	UDB07679101	KIXT01000715.1
WI047237	ITS	ITS5	ITS4	CBS 13255	J. Fell, 1967	1967	missing	ocean; water	Debaryomyces hansenii	WIDNA2419-25	UDB07679102	KIXT01002232.1
WI047239	ITS	ITS5	ITS4	CBS 13256	J. Fell, 1966	1966	Antarctica	ocean; water	Candida aaseri	WIDNA2420-25	UDB07679103	KIXT01002720.1
WI047241	ITS	ITS5	ITS4	CBS 13257	J. Fell, 1966	1966	Antarctica	ocean; water	Pichia norvegensis	WIDNA1031-25	UDB07679104	KIXT01000777.1
WI047261	ITS	ITS5	ITS4	CBS 13270	J. Fell, 1966	1966	Antarctica	ocean; water	Meyerozyma guilliermondii	WIDNA1032-25	UDB07679105	KIXT01000092.1
WI047263	ITS	ITS5	ITS4	CBS 13271	J. Fell, 1966	1966	missing	ocean; water	Debaryomyces hansenii	WIDNA2421-25	UDB07679106	KIXT01002285.1
WI047264	ITS	ITS5	ITS4	CBS 13272	J. Fell, 1966	1966	missing	ocean; water	Debaryomyces hansenii	WIDNA1033-25	UDB07679107	KIXT01001003.1
WI047266	ITS	ITS5	ITS4	CBS 13273	J. Fell, 1966	1966	missing	ocean; water	Debaryomyces subglobosus	WIDNA2422-25	UDB07679108	KIXT01002610.1
WI047267	ITS	ITS5	ITS4	CBS 13274	J. Fell, 1969	1969	missing	plant; water	Candida atlantica	WIDNA1034-25	UDB07679109	KIXT01000240.1
WI047270	ITS	ITS5	ITS4	CBS 13276	J. Fell, 1966	1966	missing	ocean; water	Debaryomyces hansenii	WIDNA2423-25	UDB07679110	KIXT01002643.1
WI047272	ITS	ITS5	ITS4	CBS 13277	J. Fell, 1966	1966	missing	ocean; water	Debaryomyces fabryi	WIDNA1035-25	UDB07679111	KIXT01001637.1
WI047273	ITS	ITS5	ITS4	CBS 13278	J. Fell, 1966	1966	missing	ocean; water	Debaryomyces hansenii	WIDNA1036-25	UDB07679112	KIXT01000429.1
WI047275	ITS	ITS5	ITS4	CBS 13279	J. Fell, 1966	1966	missing	ocean; water	Debaryomyces fabryi	WIDNA1037-25	UDB07679113	KIXT01000084.1
WI047277	ITS	ITS5	ITS4	CBS 13280	J. Fell,1966	1966	missing	ocean; water	Debaryomyces fabryi	WIDNA2424-25	UDB07679114	KIXT01002697.1
WI047280	ITS	ITS5	ITS4	CBS 13282	J. Fell, 1966	1966	missing	ocean; water	Debaryomyces hansenii	WIDNA2425-25	UDB07679115	KIXT01002512.1
WI047282	ITS	ITS5	ITS4	CBS 13283	J. Fell, 1966	1966	missing	ocean; water	Debaryomyces hansenii	WIDNA1038-25	UDB07679116	KIXT01000656.1
WI047283	ITS	ITS5	ITS4	CBS 13284	J. Fell, 1966	1966	missing	ocean; water	Debaryomyces hansenii	WIDNA2426-25	UDB07679117	KIXT01002540.1
WI047285	ITS	ITS5	ITS4	CBS 13285	J. Fell,1966	1966	missing	ocean; water	Debaryomyces hansenii	WIDNA1039-25	UDB07679118	KIXT01001711.1
WI047287	ITS	ITS5	ITS4	CBS 13286	J. Fell, 1966	1966	missing	ocean; water	Debaryomyces hansenii	WIDNA1040-25	UDB07679119	KIXT01000536.1
WI047291	ITS	ITS5	ITS4	CBS 13288	J. Fell, 1966	1966	missing	ocean; water	Debaryomyces fabryi	WIDNA1041-25	UDB07679120	KIXT01000132.1
WI047293	ITS	ITS5	ITS4	CBS 13289	J. Fell, 1966	2014-01-01	Antarctica	ocean; water	Debaryomyces fabryi	WIDNA1042-25	UDB07679121	KIXT01001598.1
WI047294	ITS	ITS5	ITS4	CBS 13290	J. Fell, 1967	1966	missing	ocean; water	Debaryomyces hansenii	WIDNA2427-25	UDB07679122	KIXT01002162.1
WI047296	ITS	ITS5	ITS4	CBS 13291	J. Fell, 1967	1966	missing	ocean; water	Papiliotrema pseudoalba	WIDNA2428-25	UDB07679123	KIXT01002262.1
WI047297	ITS	ITS5	ITS4	CBS 13292	J. Fell, 1969	1966	missing	plant; water	Debaryomyces hansenii	WIDNA1043-25	UDB07679124	KIXT01001938.1
WI047303	ITS	ITS5	ITS4	CBS 13295	J. Fell, 1967	1967	missing	ocean; water	Candida norvegica	WIDNA1044-25	UDB07679125	KIXT01000944.1
WI047306	ITS	ITS5	ITS4	CBS 13298	J. Fell, 1969	1969	missing	ocean; water	Apiotrichum montevideense	WIDNA1045-25	UDB07679126	KIXT01000827.1
WI047308	ITS	ITS5	ITS4	CBS 13299	J. Fell, 1966	1966	Antarctica	ocean; water	Apiotrichum montevideense	WIDNA1046-25	UDB07679127	KIXT01001350.1
WI047310	ITS	ITS5	ITS4	CBS 13300	J. Fell, 1966	1966	Antarctica	ocean; water	Apiotrichum montevideense	WIDNA2429-25	UDB07679128	KIXT01002752.1
WI047312	ITS	ITS5	ITS4	CBS 13301	J. Fell, 1969	1969	missing	ocean; water	Apiotrichum montevideense	WIDNA1047-25	UDB07679129	KIXT01000440.1
WI047314	ITS	ITS5	ITS4	CBS 13302	J. Fell, 1966	1966	Antarctica	ocean; water	Tausonia pullulans	WIDNA1048-25	UDB07679130	KIXT01000592.1
WI047318	ITS	ITS5	ITS4	CBS 13305	Shaghayegh Nasr1, Mohammad Reza Soudi	2014-02-01	Iran	unknown	Fereydounia khargensis	WIDNA1049-25	UDB07679131	KIXT01001014.1
WI047320	ITS	ITS5	ITS4	CBS 13307	J. Fell, 1968	1968	missing	ocean; water	Cystofilobasidium bisporidii	WIDNA1050-25	UDB07679132	KIXT01001162.1
WI047321	ITS	ITS5	ITS4	CBS 13308	J. Fell, 1968	1968	missing	ocean; water	Cystofilobasidium capitatum	WIDNA2430-25	UDB07679133	KIXT01002522.1
WI047327	ITS	ITS5	ITS4	CBS 13315	J. Fell, 1969	1969	missing	plant; water	Filobasidium magnum	WIDNA1051-25	UDB07679134	KIXT01001160.1
WI047329	ITS	ITS5	ITS4	CBS 13317	J. Fell, 1969	1969	missing	ocean; water	Filobasidium magnum	WIDNA1052-25	UDB07679135	KIXT01000841.1
WI047330	ITS	ITS5	ITS4	CBS 13318	J. Fell, 1969	1969	missing	ocean; water	Naganishia diffluens	WIDNA1053-25	UDB07679136	KIXT01000282.1
WI047332	ITS	ITS5	ITS4	CBS 13320	J. Fell, 1969	1969	missing	plant; water	Cystofilobasidium macerans	WIDNA1054-25	UDB07679137	KIXT01000076.1
WI047334	ITS	ITS5	ITS4	CBS 13321	J. Fell, 1969	1969	missing	plant; water	Cystofilobasidium macerans	WIDNA1055-25	UDB07679138	KIXT01000437.1
WI047336	ITS	ITS5	ITS4	CBS 13322	J. Fell, 1969	1969	missing	plant; water	Cystofilobasidium macerans	WIDNA1056-25	UDB07679139	KIXT01000425.1
WI047338	ITS	ITS5	ITS4	CBS 13323	J. Fell, 1968	1968	missing	ocean; water	Cystofilobasidium macerans	WIDNA1057-25	UDB07679140	KIXT01000622.1
WI047340	ITS	ITS5	ITS4	CBS 13324	J. Fell,1969	1969	missing	plant; water	Rhodotorula sphaerocarpa	WIDNA1058-25	UDB07679141	KIXT01001351.1
WI047342	ITS	ITS5	ITS4	CBS 13325	J. Fell, 1966	1966	Antarctica	ocean; water	Metschnikowia australis	WIDNA1059-25	UDB07679142	KIXT01000911.1
WI047344	ITS	ITS5	ITS4	CBS 13327	J. Fell, 1966	1966	missing	ocean; water	Debaryomyces hansenii	WIDNA1060-25	UDB07679143	KIXT01001354.1
WI047346	ITS	ITS5	ITS4	CBS 13328	J. Fell, 1968	1968	missing	ocean; water	Rhodosporidiobolus odoratus	WIDNA1061-25	UDB07679144	KIXT01000600.1
WI047349	ITS	ITS5	ITS4	CBS 13330	Kanya Kokaew and Savitree Limtong	Mar-2014	Thailand	plant; leaf	Papiliotrema siamense	WIDNA1062-25	UDB07679145	KIXT01000670.1
WI047353	ITS	ITS5	ITS4	CBS 13332	J. Fell, 1966	1966	missing	ocean; water	Filobasidium chernovii	WIDNA1063-25	UDB07679146	KIXT01000661.1
WI047354	ITS	ITS5	ITS4	CBS 13333	J. Fell, 1969	1969	missing	plant; water	Vishniacozyma foliicola	WIDNA1064-25	UDB07679147	KIXT01000546.1
WI047356	ITS	ITS5	ITS4	CBS 13334	J. Fell, 1969	1969	missing	plant; water	Vishniacozyma foliicola	WIDNA2431-25	UDB07679148	KIXT01002226.1
WI047357	ITS	ITS5	ITS4	CBS 13335	J. Fell, 1969	1969	missing	plant; water	Vishniacozyma foliicola	WIDNA1065-25	UDB07679149	KIXT01000687.1
WI047358	ITS	ITS5	ITS4	CBS 13337	J. Fell, 1969	1969	missing	plant; water	Leucosporidium scottii	WIDNA1066-25	UDB07679150	KIXT01001613.1
WI047359	ITS	ITS5	ITS4	CBS 13338	J. Fell, 1969	1969	missing	plant; water	Leucosporidium scottii	WIDNA2432-25	UDB07679151	KIXT01002825.1
WI047360	ITS	ITS5	ITS4	CBS 13339	J. Fell, 1969	1969	missing	plant; water	Leucosporidium scottii	WIDNA2433-25	UDB07679152	KIXT01002091.1
WI047363	ITS	ITS5	ITS4	CBS 13341	J. Fell, 1966	1966	missing	ocean; water	Vishniacozyma carnescens	WIDNA1067-25	UDB07679153	KIXT01001849.1
WI047364	ITS	ITS5	ITS4	CBS 13342	J. Fell, 1966	1966	missing	ocean; water	Leucosporidium scottii	WIDNA2434-25	UDB07679154	KIXT01002048.1
WI047365	ITS	ITS5	ITS4	CBS 13343	J. Fell, 1966	1966	missing	ocean; water	Leucosporidium scottii	WIDNA1068-25	UDB07679155	KIXT01000604.1
WI047371	ITS	ITS5	ITS4	CBS 13349	J. Fell, 1968	1968	Antarctica	water	Leucosporidium scottii	WIDNA1069-25	UDB07679156	KIXT01000167.1
WI047373	ITS	ITS5	ITS4	CBS 13350	J. Fell, 1968	1968	Antarctica	water	Vishniacozyma victoriae	WIDNA1070-25	UDB07679157	KIXT01001260.1
WI047376	ITS	ITS5	ITS4	CBS 13352	J. Fell, 16 Feb 1968	1968	Antarctica	water	Leucosporidium scottii	WIDNA2435-25	UDB07679158	KIXT01002719.1
WI047378	ITS	ITS5	ITS4	CBS 13353	J. Fell, 16 Feb 1968	1968	Antarctica	water	Bulleribasidium sanyaense	WIDNA1071-25	UDB07679159	KIXT01001120.1
WI047380	ITS	ITS5	ITS4	CBS 13354	J. Fell, 16 Feb 1968	1968	Antarctica	water	Vishniacozyma victoriae	WIDNA1072-25	UDB07679160	KIXT01001537.1
WI047384	ITS	ITS5	ITS4	CBS 13356	J. Fell, 16 Feb 1968	1968	Antarctica	water	Bulleribasidium sanyaense	WIDNA1073-25	UDB07679161	KIXT01000639.1
WI047392	ITS	ITS5	ITS4	CBS 13360	J. Fell, 19 Feb 1968	1968	Antarctica	water; ice	Bulleribasidium sanyaense	WIDNA1074-25	UDB07679162	KIXT01000412.1
WI047398	ITS	ITS5	ITS4	CBS 13363	J. Fell, 9 Feb 1968	1968	Antarctica	water; ice	Leucosporidium scottii	WIDNA1075-25	UDB07679163	KIXT01000524.1
WI047399	ITS	ITS5	ITS4	CBS 13364	J. Fell, 4 March 1968	1968	Antarctica	water; ice	Leucosporidium scottii	WIDNA1076-25	UDB07679164	KIXT01000155.1
WI047401	ITS	ITS5	ITS4	CBS 13365	J. Fell, 25 Feb 1968	1968	Antarctica	water; ice	Leucosporidium scottii	WIDNA2436-25	UDB07679165	KIXT01002088.1
WI047402	ITS	ITS5	ITS4	CBS 13366	J. Fell, 28 March 1968	1968	Antarctica	water; ice	Leucosporidiella yakutica	WIDNA1077-25	UDB07679166	KIXT01000436.1
WI047404	ITS	ITS5	ITS4	CBS 13367	J. Fell, 9 Feb 1968	1968	Antarctica	water; ice	Vishniacozyma carnescens	WIDNA1078-25	UDB07679167	KIXT01001156.1
WI047407	ITS	ITS5	ITS4	CBS 13369	J. Fell, 9 Feb 1968	1968	Antarctica	water; ice	Leucosporidium scottii	WIDNA2437-25	UDB07679168	KIXT01002539.1
WI047409	ITS	ITS5	ITS4	CBS 13370	J. Fell, 9 Feb 1968	1968	Antarctica	water; ice	Leucosporidium scottii	WIDNA2438-25	UDB07679169	KIXT01002833.1
WI047410	ITS	ITS5	ITS4	CBS 13371	J. Fell, 9 Feb 1968	1968	Antarctica	water; ice	Leucosporidium scottii	WIDNA1079-25	UDB07679170	KIXT01001670.1
WI047414	ITS	ITS5	ITS4	CBS 13374	J. Fell, 4 March 1968	1968	Antarctica		Vishniacozyma foliicola	WIDNA1080-25	UDB07679171	KIXT01001594.1
WI047417	ITS	ITS5	ITS4	CBS 13377	J. Fell, Dec 1968	1968	USA	water	Filobasidium magnum	WIDNA1081-25	UDB07679172	KIXT01001847.1
WI047419	ITS	ITS5	ITS4	CBS 13378	J. Fell, Feb 1969	1969	USA	plant; water	Tausonia pullulans	WIDNA1082-25	UDB07679173	KIXT01001953.1
WI047421	ITS	ITS5	ITS4	CBS 13379	J. Fell, Feb 1969	1969	USA	plant; water	Naganishia liquefaciens	WIDNA1083-25	UDB07679174	KIXT01001807.1
WI047423	ITS	ITS5	ITS4	CBS 13380	J. Fell, Feb 1969	1969	USA	plant; water	Naganishia liquefaciens	WIDNA1084-25	UDB07679175	KIXT01001963.1
WI047425	ITS	ITS5	ITS4	CBS 13382	Sasitorn Jindamorakot	Mar-2014	Thailand	insect	Yamadazyma insecticola	WIDNA1085-25	UDB07679176	KIXT01001094.1
WI047429	ITS	ITS5	ITS4	CBS 13384	Somjit Am-In and Sasitorn Jindamorakot	Mar-2014	Thailand	plant; leaf	Yamadazyma epiphylla	WIDNA1086-25	UDB07679177	KIXT01000341.1
WI047459	ITS	ITS5	ITS4	CBS 13388	Pannida and and Savitree Limtong	Mar-2014	Thailand	plant; leaf	Diutina siamensis	WIDNA1087-25	UDB07679178	KIXT01001137.1
WI047461	ITS	ITS5	ITS4	CBS 13389	Pannida Khunnamwong and Savitree Limtong	Mar-2014	Thailand	plant; leaf	Occultifur tropicalis	WIDNA1088-25	UDB07679179	KIXT01001549.1
WI047463	ITS	ITS5	ITS4	CBS 13393	J. Fell, 1966	1966	missing	ocean; water	Vishniacozyma victoriae	WIDNA1089-25	UDB07679180	KIXT01000333.1
WI047468	ITS	ITS5	ITS4	CBS 13397	J. Fell, 26 Oct 1969	1969	Mexico	ocean; water	Naganishia liquefaciens	WIDNA1090-25	UDB07679181	KIXT01001743.1
WI047469	ITS	ITS5	ITS4	CBS 13398	J. Fell, 1966	1966	missing	ocean; water	Leucosporidium scottii	WIDNA1091-25	UDB07679182	KIXT01001717.1
WI047471	ITS	ITS5	ITS4	CBS 13399	J. Fell, 1966	1966	missing	ocean; water	Leucosporidium scottii	WIDNA1092-25	UDB07679183	KIXT01000919.1
WI047473	ITS	ITS5	ITS4	CBS 13402	J. Fell, 1966	1966	missing	ocean; water	Filobasidium magnum	WIDNA1093-25	UDB07679184	KIXT01001332.1
WI047477	ITS	ITS5	ITS4	CBS 13404	J. Fell, 1966	1966	missing	ocean; water	Leucosporidium scottii	WIDNA1094-25	UDB07679185	KIXT01001297.1
WI047479	ITS	ITS5	ITS4	CBS 13405	J. Fell, 1966	1966	missing	ocean; water	Hannaella sinensis	WIDNA2439-25	UDB07679186	KIXT01002648.1
WI047483	ITS	ITS5	ITS4	CBS 13407	J. Fell, 1964	1964	USA	water	Cystofilobasidium capitatum	WIDNA2440-25	UDB07679187	KIXT01002341.1
WI047485	ITS	ITS5	ITS4	CBS 13408	J. Fell, 1966	1966	missing	ocean; water	Cystofilobasidium infirmominiatum	WIDNA1095-25	UDB07679188	KIXT01000970.1
WI047489	ITS	ITS5	ITS4	CBS 13410	J. Fell, 1966	1966	missing	ocean; water	Cystofilobasidium infirmominiatum	WIDNA1096-25	UDB07679189	KIXT01000677.1
WI047491	ITS	ITS5	ITS4	CBS 13411	J. Fell,. 1966	1966	missing	ocean; water	Cystofilobasidium infirmominiatum	WIDNA2441-25	UDB07679190	KIXT01002082.1
WI047493	ITS	ITS5	ITS4	CBS 13412	J. Fell, 1966	1966	missing	ocean; water	Cystofilobasidium infirmominiatum	WIDNA1097-25	UDB07679191	KIXT01001189.1
WI047494	ITS	ITS5	ITS4	CBS 13413	J. Fell, 1968	1966	missing	ocean; water	Cystofilobasidium capitatum	WIDNA1098-25	UDB07679192	KIXT01001231.1
WI047495	ITS	ITS5	ITS4	CBS 13414	J. Fell, 1966	1966	missing	ocean; water	Cystofilobasidium bisporidii	WIDNA1099-25	UDB07679193	KIXT01001282.1
WI047497	ITS	ITS5	ITS4	CBS 13415	J. Fell, 1968	1968	missing	ocean; water	Sakaguchia dacryoidea	WIDNA2442-25	UDB07679194	KIXT01002588.1
WI047499	ITS	ITS5	ITS4	CBS 13417	J. Fell, 1968	1968	USA	ocean; water	Rhodotorula diobovata	WIDNA2443-25	UDB07679195	KIXT01002811.1
WI047500	ITS	ITS5	ITS4	CBS 13418	J. Fell, 1968	1968	missing	ocean; water	Rhodotorula diobovata	WIDNA2444-25	UDB07679196	KIXT01002326.1
WI047502	ITS	ITS5	ITS4	CBS 13419	J. Fell, Feb 1969	1969	USA	plant; water	Rhodotorula diobovata	WIDNA2445-25	UDB07679197	KIXT01002581.1
WI047504	ITS	ITS5	ITS4	CBS 13420	J. Fell, 1968	1968	missing	ocean; water	Kondoa aeria	WIDNA1100-25	UDB07679198	KIXT01001261.1
WI047511	ITS	ITS5	ITS4	CBS 13423		2000	Russia	plant	Saccharomyces cerevisiae	WIDNA1101-25	UDB07679199	KIXT01001998.1
WI047513	ITS	ITS5	ITS4	CBS 13424		1987	Russia	plant	Saccharomyces cerevisiae	WIDNA1102-25	UDB07679200	KIXT01001619.1
WI047515	ITS	ITS5	ITS4	CBS 13425		1995	USA	plant	Saccharomyces cerevisiae	WIDNA1103-25	UDB07679201	KIXT01000478.1
WI047518	ITS	ITS5	ITS4	CBS 13427		1980	Russia	plant	Saccharomyces cerevisiae	WIDNA2446-25	UDB07679202	KIXT01002755.1
WI047520	ITS	ITS5	ITS4	CBS 13428		1989	Russia	plant	Saccharomyces cerevisiae	WIDNA2447-25	UDB07679203	KIXT01002727.1
WI047522	ITS	ITS5	ITS4	CBS 13429		1989	Russia	plant	Saccharomyces cerevisiae	WIDNA1104-25	UDB07679204	KIXT01000867.1
WI047524	ITS	ITS5	ITS4	CBS 13430		2000	Russia		Saccharomyces cerevisiae	WIDNA1105-25	UDB07679205	KIXT01000689.1
WI047526	ITS	ITS5	ITS4	CBS 13431		2000	Russia	food; fruit	Saccharomyces cerevisiae	WIDNA1106-25	UDB07679206	KIXT01000175.1
WI047528	ITS	ITS5	ITS4	CBS 13432		2000	Russia	plant	Saccharomyces cerevisiae	WIDNA1107-25	UDB07679207	KIXT01001007.1
WI047534	ITS	ITS5	ITS4	CBS 13435	J. Fell, 1969	1969	missing	plant; water	Sakaguchia lamellibrachiae	WIDNA2448-25	UDB07679208	KIXT01002359.1
WI047536	ITS	ITS5	ITS4	CBS 13436	J. Fell,1968	1968	missing	ocean; water	Sporidiobolus salmonicolor	WIDNA1108-25	UDB07679209	KIXT01001732.1
WI047538	ITS	ITS5	ITS4	CBS 13437	J. Fell, 1968	1968	missing	ocean; water	Rhodotorula babjevae	WIDNA1109-25	UDB07679210	KIXT01001468.1
WI047539	ITS	ITS5	ITS4	CBS 13438	J. Fell, 1967	1967	missing	ocean; water	Rhodotorula diobovata	WIDNA2449-25	UDB07679211	KIXT01002274.1
WI047541	ITS	ITS5	ITS4	CBS 13439	J. Fell, 1969	1969	missing	ocean; water	Rhodotorula mucilaginosa	WIDNA2450-25	UDB07679212	KIXT01002636.1
WI047543	ITS	ITS5	ITS4	CBS 13440	J. Fell, 1969	1969	missing	plant; water	Rhodotorula sphaerocarpa	WIDNA1110-25	UDB07679213	KIXT01000874.1
WI047545	ITS	ITS5	ITS4	CBS 13441	J. Fell, 1969	1969	missing	plant; water	Rhodotorula kratochvilovae	WIDNA2451-25	UDB07679214	KIXT01002704.1
WI047547	ITS	ITS5	ITS4	CBS 13443	J. Fell, 1969	1969	missing	plant; water	Rhodotorula sphaerocarpa	WIDNA1111-25	UDB07679215	KIXT01001511.1
WI047549	ITS	ITS5	ITS4	CBS 13444	J. Fell, 1969	1969	missing	plant; water	Rhodotorula sphaerocarpa	WIDNA2452-25	UDB07679216	KIXT01002009.1
WI047550	ITS	ITS5	ITS4	CBS 13445	J. Fell, 1969	1969	missing	plant; water	Rhodotorula sphaerocarpa	WIDNA1112-25	UDB07679217	KIXT01000288.1
WI047552	ITS	ITS5	ITS4	CBS 13446	J. Fell, 1969	1969	missing	plant; water	Rhodotorula sphaerocarpa	WIDNA1113-25	UDB07679218	KIXT01000376.1
WI047553	ITS	ITS5	ITS4	CBS 13447	J. Fell, 1966	1966	missing	ocean; water	Rhodotorula babjevae	WIDNA1114-25	UDB07679219	KIXT01000465.1
WI047556	ITS	ITS5	ITS4	CBS 13449	J. Fell, 1966	1966	missing	ocean; water	Rhodotorula babjevae	WIDNA2453-25	UDB07679220	KIXT01002010.1
WI047557	ITS	ITS5	ITS4	CBS 13450	J. Fell, 1966	1966	missing	ocean; water	Rhodotorula glutinis	WIDNA1115-25	UDB07679221	KIXT01001079.1
WI047558	ITS	ITS5	ITS4	CBS 13452	J. Fell, Dec 1968 or Jan 1969, TW Thompson	1968	USA	ocean; water	Rhodotorula mucilaginosa	WIDNA2454-25	UDB07679222	KIXT01002536.1
WI047559	ITS	ITS5	ITS4	CBS 13453	J. Fell, 1968	1968	missing	ocean; water	Cystofilobasidium bisporidii	WIDNA1116-25	UDB07679223	KIXT01001976.1
WI047560	ITS	ITS5	ITS4	CBS 13454	J. Fell, 1966	1966	missing	ocean; water	Sakaguchia dacryoidea	WIDNA2455-25	UDB07679224	KIXT01002069.1
WI047565	ITS	ITS5	ITS4	CBS 13459	J. Fell, Dec 1968 or Jan 1969	1969	USA	ocean; water	Cystobasidium minuta	WIDNA1117-25	UDB07679225	KIXT01001848.1
WI047566	ITS	ITS5	ITS4	CBS 13460	J. Fell, 1966	1966	missing	ocean; water	Sakaguchia dacryoidea	WIDNA1118-25	UDB07679226	KIXT01001921.1
WI047567	ITS	ITS5	ITS4	CBS 13461	J. Fell, 1966	1966	missing	ocean; water	Rhodotorula mucilaginosa	WIDNA2456-25	UDB07679227	KIXT01002159.1
WI047613	ITS	ITS5	ITS4	CBS 13496	J. Fell, 1968	1968	missing	ocean; water	Cystofilobasidium infirmominiatum	WIDNA1119-25	UDB07679228	KIXT01001719.1
WI047617	ITS	ITS5	ITS4	CBS 13499	J. Fell, 1968	1968	missing	ocean; water	Sakaguchia dacryoidea	WIDNA1120-25	UDB07679229	KIXT01001840.1
WI047618	ITS	ITS5	ITS4	CBS 13500	J. Fell, 1969	1969	missing	plant; water	Sakaguchia dacryoidea	WIDNA1121-25	UDB07679230	KIXT01000455.1
WI047619	ITS	ITS5	ITS4	CBS 13501	J. Fell, 1969	1969	missing	plant; water	Rhodotorula mucilaginosa	WIDNA2457-25	UDB07679231	KIXT01002492.1
WI047620	ITS	ITS5	ITS4	CBS 13503	J. Fell, 1969	1969	missing	plant; water	Cystofilobasidium bisporidii	WIDNA1122-25	UDB07679232	KIXT01000498.1
WI047622	ITS	ITS5	ITS4	CBS 13505	J. Fell, 1969	1969	missing	plant; water	Cystofilobasidium infirmominiatum	WIDNA1123-25	UDB07679233	KIXT01000807.1
WI047623	ITS	ITS5	ITS4	CBS 13506	J. Fell, 1969	1969	missing	plant; water	Sporobolomyces lactosus	WIDNA1124-25	UDB07679234	KIXT01001125.1
WI047624	ITS	ITS5	ITS4	CBS 13507	J. Fell, 1969	1969	missing	plant; water	Cystofilobasidium capitatum	WIDNA2458-25	UDB07679235	KIXT01002330.1
WI047625	ITS	ITS5	ITS4	CBS 13508	J. Fell, 1969	1969	missing	plant; water	Cystofilobasidium capitatum	WIDNA1125-25	UDB07679236	KIXT01001032.1
WI047626	ITS	ITS5	ITS4	CBS 13509	J. Fell, 1969	1969	missing	plant; water	Cystofilobasidium infirmominiatum	WIDNA2459-25	UDB07679237	KIXT01002008.1
WI047627	ITS	ITS5	ITS4	CBS 13510	J. Fell, 16 feb 1968	1968	Antarctica	water	Rhodotorula mucilaginosa	WIDNA2460-25	UDB07679238	KIXT01002386.1
WI047629	ITS	ITS5	ITS4	CBS 13512	J. Fell, 4 March 1968	1968	Antarctica	water; ice	Papiliotrema fonsecae	WIDNA1126-25	UDB07679239	KIXT01000291.1
WI047630	ITS	ITS5	ITS4	CBS 13513	J. Fell, 9 Feb 1968	1968	Antarctica	water; ice	Papiliotrema fonsecae	WIDNA2461-25	UDB07679240	KIXT01002850.1
WI047631	ITS	ITS5	ITS4	CBS 13514	J. Fell, 9 Feb 1968	1968	Antarctica	water; ice	Sakaguchia dacryoidea	WIDNA2462-25	UDB07679241	KIXT01002145.1
WI047633	ITS	ITS5	ITS4	CBS 13515	J. Fell, 9 Feb 1968	1968	Antarctica	water; ice	Cystobasidium laryngis	WIDNA2463-25	UDB07679242	KIXT01002809.1
WI047634	ITS	ITS5	ITS4	CBS 13516	J. Fell, 1968	1968	missing	plant; water	Rhodotorula babjevae	WIDNA1127-25	UDB07679243	KIXT01000265.1
WI047635	ITS	ITS5	ITS4	CBS 13517	J. Fell, 4 March 1968	1968	Antarctica	water; ice	Sporobolomyces lactosus	WIDNA1128-25	UDB07679244	KIXT01001874.1
WI047637	ITS	ITS5	ITS4	CBS 13518	J. Fell, 1969	1969	USA	ocean; water	Rhodosporidium diobovatum	WIDNA1129-25	UDB07679245	KIXT01000567.1
WI047638	ITS	ITS5	ITS4	CBS 13519	J. Fell, 1963	1966	Antarctica	ocean; water	Rhodotorula sphaerocarpa	WIDNA1130-25	UDB07679246	KIXT01000764.1
WI047641	ITS	ITS5	ITS4	CBS 13521	J. Fell, 18 Feb 1968	1968	USA	ocean; water	Rhodotorula mucilaginosa	WIDNA1131-25	UDB07679247	KIXT01000439.1
WI047643	ITS	ITS5	ITS4	CBS 13522	J. Fell, 18 Feb 1968	1968	USA	ocean; water	Rhodotorula paludigena	WIDNA2464-25	UDB07679248	KIXT01002090.1
WI047644	ITS	ITS5	ITS4	CBS 13523	J. Fell, 18 Feb 1968	1968	USA	ocean; water	Rhodotorula mucilaginosa	WIDNA1132-25	UDB07679249	KIXT01001204.1
WI047646	ITS	ITS5	ITS4	CBS 13524	J. Fell, 11 Feb 1968	1968	USA	ocean; water	Rhodotorula paludigena	WIDNA1133-25	UDB07679250	KIXT01000114.1
WI047647	ITS	ITS5	ITS4	CBS 13525	J. Fell, 11 feb 1968	1968	USA	ocean; water	Rhodotorula diobovata	WIDNA2465-25	UDB07679251	KIXT01002199.1
WI047649	ITS	ITS5	ITS4	CBS 13526	J. Fell, 17 Dec 1967	1967	USA	ocean; water	Cystobasidium benthicum	WIDNA1134-25	UDB07679252	KIXT01000647.1
WI047651	ITS	ITS5	ITS4	CBS 13527	J. Fell, Feb 1969	1969	USA	plant; water	Rhodotorula mucilaginosa	WIDNA1135-25	UDB07679253	KIXT01001170.1
WI047653	ITS	ITS5	ITS4	CBS 13528	J. Fell, Feb 1969	1969	USA	plant; water	Rhodotorula diobovata	WIDNA2466-25	UDB07679254	KIXT01002484.1
WI047655	ITS	ITS5	ITS4	CBS 13529	J. Fell, 25 July 1968	1968	USA	ocean; water	Cystobasidium minuta	WIDNA1136-25	UDB07679255	KIXT01000960.1
WI047656	ITS	ITS5	ITS4	CBS 13530	J. Fell, 25 July 1968	1968	USA	ocean; water	Cystobasidium minuta	WIDNA1137-25	UDB07679256	KIXT01001126.1
WI047684	ITS	ITS5	ITS4	CBS 13533	Savitree Limtong	2014-04-01	Thailand	plant; leaf	Hannaella siamensis	WIDNA1138-25	UDB07679257	KIXT01001303.1
WI047688	ITS	ITS5	ITS4	CBS 13534	J. Fell, 1963	1963	missing	ocean; water	Sporidiobolus salmonicolor	WIDNA2467-25	UDB07679258	KIXT01002708.1
WI047728	ITS	ITS5	ITS4	CBS 13558	J. Fell, 2 nov 1969	1969	Mexico	ocean; water	Sterigmatomyces halophilus	WIDNA2468-25	UDB07679259	KIXT01002845.1
WI047730	ITS	ITS5	ITS4	CBS 13559	J. Fell, 1966	1966	missing	ocean; water	Blastobotrys parvus	WIDNA1139-25	UDB07679260	KIXT01000365.1
WI047732	ITS	ITS5	ITS4	CBS 13560	J. Fell, 1966	1966	missing	ocean; water	Blastobotrys parvus	WIDNA1140-25	UDB07679261	KIXT01001897.1
WI047734	ITS	ITS5	ITS4	CBS 13561	J. Fell, 1966	1966	missing	ocean; water	Blastobotrys parvus	WIDNA2469-25	UDB07679262	KIXT01002729.1
WI047753	ITS	ITS5	ITS4	CBS 13566	J. Fell, 1966	1966	missing	ocean; water	Filobasidium magnum	WIDNA1141-25	UDB07679263	KIXT01001714.1
WI047759	ITS	ITS5	ITS4	CBS 13574	J. Fell, 1966	1966	Antarctica	ocean; water	Naganishia diffluens	WIDNA1142-25	UDB07679264	KIXT01000308.1
WI047761	ITS	ITS5	ITS4	CBS 13578	J. Fell, 1969	1969	missing	plant; water	Vishniacozyma carnescens	WIDNA2470-25	UDB07679265	KIXT01002830.1
WI047763	ITS	ITS5	ITS4	CBS 13580	J. Fell, 1969	1969	missing	plant; water	Vishniacozyma carnescens	WIDNA1143-25	UDB07679266	KIXT01001927.1
WI047765	ITS	ITS5	ITS4	CBS 13581	J. Fell, 1969	1969	missing	plant; water	Vishniacozyma carnescens	WIDNA1144-25	UDB07679267	KIXT01000245.1
WI047767	ITS	ITS5	ITS4	CBS 13582	J. Fell, 1969	1969	missing	plant; water	Vishniacozyma carnescens	WIDNA1145-25	UDB07679268	KIXT01000216.1
WI047769	ITS	ITS5	ITS4	CBS 13584	J. Fell, 1969	1969	missing	plant; water	Vishniacozyma carnescens	WIDNA1146-25	UDB07679269	KIXT01000708.1
WI047771	ITS	ITS5	ITS4	CBS 13585	J. Fell, 1969	1969	missing	plant; water	Vishniacozyma carnescens	WIDNA1147-25	UDB07679270	KIXT01000657.1
WI047775	ITS	ITS5	ITS4	CBS 13590	J. Fell, 1966	1966	missing	ocean; water	Vishniacozyma foliicola	WIDNA1148-25	UDB07679271	KIXT01000703.1
WI047777	ITS	ITS5	ITS4	CBS 13591	J. Fell, 1966	1966	missing	ocean; water	Cryptococcus subarcticus	WIDNA1149-25	UDB07679273	KIXT01000100.1
WI047779	ITS	ITS5	ITS4	CBS 13592	J. Fell, 1968	1968	missing	ocean; water	Vishniacozyma foliicola	WIDNA1150-25	UDB07679272	KIXT01000949.1
WI047848	ITS	ITS5	ITS4	CBS 13594	J. Fell, 1966	1966	Antarctica	ocean; water	Cryptococcus subarcticus	WIDNA1151-25	UDB07679274	KIXT01000054.1
WI047849	ITS	ITS5	ITS4	CBS 13595	J. Fell, 1966	1966	Antarctica	ocean; water	Vishniacozyma foliicola	WIDNA1152-25	UDB07679275	KIXT01000477.1
WI047850	ITS	ITS5	ITS4	CBS 13596	J. Fell, 1966	1966	Antarctica	ocean; water	Vishniacozyma foliicola	WIDNA2471-25	UDB07679276	KIXT01002529.1
WI047852	ITS	ITS5	ITS4	CBS 13598	J. Fell, 1966	1966	Antarctica	ocean; water	Papiliotrema frias	WIDNA1153-25	UDB07679277	KIXT01000905.1
WI047854	ITS	ITS5	ITS4	CBS 13599	J. Fell, 1967	1967	New Zealand	ocean; water	Candida parapsilosis	WIDNA2472-25	UDB07679278	KIXT01002647.1
WI047858	ITS	ITS5	ITS4	CBS 13601	J. Fell, 1966	1966	New Zealand	water	Holtermanniella takashimae	WIDNA2473-25	UDB07679279	KIXT01002018.1
WI047861	ITS	ITS5	ITS4	CBS 13603	J. Fell, 1966	1966	Antarctica	ocean; water	Vishniacozyma foliicola	WIDNA1154-25	UDB07679280	KIXT01001299.1
WI047863	ITS	ITS5	ITS4	CBS 13604	J. Fell, 1966	1966	missing	ocean; water	Holtermanniella wattica	WIDNA1155-25	UDB07679281	KIXT01001467.1
WI047865	ITS	ITS5	ITS4	CBS 13605	J. Fell, 1966	1966	missing	ocean; water	Vishniacozyma foliicola	WIDNA2474-25	UDB07679282	KIXT01002582.1
WI047866	ITS	ITS5	ITS4	CBS 13606	J. Fell, 1966	1966	missing	ocean; water	Vishniacozyma carnescens	WIDNA1156-25	UDB07679283	KIXT01001671.1
WI047870	ITS	ITS5	ITS4	CBS 13608	J. Fell, 1966	1966	missing	ocean; water	Vishniacozyma foliicola	WIDNA1157-25	UDB07679284	KIXT01000140.1
WI047872	ITS	ITS5	ITS4	CBS 13609	J. Fell, 1966	1966	missing	ocean; water	Vishniacozyma carnescens	WIDNA2475-25	UDB07679285	KIXT01002688.1
WI047873	ITS	ITS5	ITS4	CBS 13610	J. Fell, 1966	1966	missing	ocean; water	Vishniacozyma carnescens	WIDNA1158-25	UDB07679286	KIXT01000109.1
WI047875	ITS	ITS5	ITS4	CBS 13611	J. Fell, 1966	1966	missing	ocean; water	Cryptococcus subarcticus	WIDNA1159-25	UDB07679287	KIXT01001443.1
WI047877	ITS	ITS5	ITS4	CBS 13612	J. Fell, 1966	1966	missing	ocean; water	Vishniacozyma carnescens	WIDNA2476-25	UDB07679288	KIXT01002360.1
WI047880	ITS	ITS5	ITS4	CBS 13615	J. Fell, 1967	1967	New Zealand	plant	Vishniacozyma carnescens	WIDNA1160-25	UDB07679289	KIXT01001551.1
WI047882	ITS	ITS5	ITS4	CBS 13617	J. Fell, 1966	1966	missing	ocean; water	Vishniacozyma foliicola	WIDNA2477-25	UDB07679290	KIXT01002543.1
WI047883	ITS	ITS5	ITS4	CBS 13618	J. Fell, 1966	1966	missing	ocean; water	Vishniacozyma carnescens	WIDNA1161-25	UDB07679291	KIXT01001298.1
WI047885	ITS	ITS5	ITS4	CBS 13619	J. Fell, 1963	1963	missing	ocean; water	Sterigmatomyces halophilus	WIDNA1162-25	UDB07679292	KIXT01001771.1
WI047902	ITS	ITS5	ITS4	CBS 13623	J. Fell, 1966	1966	Antarctica	ocean; water	Hanseniaspora uvarum	WIDNA1163-25	UDB07679293	KIXT01001681.1
WI047910	ITS	ITS5	ITS4	CBS 13627	J. Fell, 1966	1966	Antarctica	ocean; water	Vishniacozyma peneaus	WIDNA1164-25	UDB07679294	KIXT01000125.1
WI047911	ITS	ITS5	ITS4	CBS 13628	J. Fell, 1966	1966	Antarctica	ocean; water	Vishniacozyma tephrensis	WIDNA1165-25	UDB07679295	KIXT01000220.1
WI047913	ITS	ITS5	ITS4	CBS 13630	J. Fell, 1966	1966	Antarctica	ocean; water	Vishniacozyma peneaus	WIDNA1166-25	UDB07679296	KIXT01001947.1
WI047914	ITS	ITS5	ITS4	CBS 13631	J. Fell, 1966	1966	Antarctica		Vishniacozyma foliicola	WIDNA1167-25	UDB07679297	KIXT01000169.1
WI047917	ITS	ITS5	ITS4	CBS 13633	J. Fell, 1966	1966	Antarctica	ocean; water	Vishniacozyma foliicola	WIDNA1168-25	UDB07679298	KIXT01000755.1
WI047923	ITS	ITS5	ITS4	CBS 13637	J. Fell, 1966	1966	Antarctica	ocean; water	Cryptococcus subarcticus	WIDNA1169-25	UDB07679299	KIXT01001782.1
WI047926	ITS	ITS5	ITS4	CBS 13639	J. Fell, 1966	1966	Antarctica	ocean; water	Naganishia liquefaciens	WIDNA1170-25	UDB07679300	KIXT01000063.1
WI047960	ITS	ITS5	ITS4	CBS 13647		2014	missing	unknown	Meyerozyma guilliermondii	WIDNA1171-25	UDB07679301	KIXT01001470.1
WI047965	ITS	ITS5	ITS4	CBS 13649	Clara de Vega and Sandy-Lynn Steenhuisen	2014-06-01	South Africa	plant; flower	Metschnikowia drakensbergensis	WIDNA2478-25	UDB07679302	KIXT01002097.1
WI047969	ITS	ITS5	ITS4	CBS 13650	Clara de Vega, Sandy-Lynn Steenhuisen	2014-06-01	South Africa	plant	Metschnikowia drakensbergensis	WIDNA1172-25	UDB07679303	KIXT01000695.1
WI048009	ITS	ITS5	ITS4	CBS 13720	J. Fell, 1966	1966	missing	ocean; water	Vishniacozyma carnescens	WIDNA1173-25	UDB07679304	KIXT01001892.1
WI048011	ITS	ITS5	ITS4	CBS 13721	J. Fell, 1966	1966	missing	ocean; water	Vishniacozyma carnescens	WIDNA1174-25	UDB07679305	KIXT01000252.1
WI048012	ITS	ITS5	ITS4	CBS 13722	J. Fell, 1966	1966	missing	ocean; water	Vishniacozyma carnescens	WIDNA1175-25	UDB07679306	KIXT01000503.1
WI048015	ITS	ITS5	ITS4	CBS 13724	J. Fell, 1966	1966	Antarctica	ocean; water	Vishniacozyma peneaus	WIDNA2479-25	UDB07679307	KIXT01002139.1
WI048034	ITS	ITS5	ITS4	CBS 13733	J. Fell, 1966	1966	missing	ocean; water	Leucosporidium scottii	WIDNA1176-25	UDB07679308	KIXT01001841.1
WI048036	ITS	ITS5	ITS4	CBS 13734	J. Fell, 1966	1966	missing	ocean; water	Leucosporidium scottii	WIDNA1177-25	UDB07679309	KIXT01000941.1
WI048038	ITS	ITS5	ITS4	CBS 13735	J. Fell, 1966	1966	missing	ocean; water	Leucosporidium scottii	WIDNA2480-25	UDB07679310	KIXT01002084.1
WI048040	ITS	ITS5	ITS4	CBS 13736	J. Fell, 1966	1966	missing	ocean; water	Leucosporidium scottii	WIDNA2481-25	UDB07679311	KIXT01002449.1
WI048042	ITS	ITS5	ITS4	CBS 13738	J. Fell, 1966	1966	missing	ocean; water	Leucosporidium scottii	WIDNA1178-25	UDB07679312	KIXT01000545.1
WI048044	ITS	ITS5	ITS4	CBS 13739	J. Fell, 1966	1966	missing	ocean; water	Leucosporidium scottii	WIDNA1179-25	UDB07679313	KIXT01001243.1
WI048046	ITS	ITS5	ITS4	CBS 13740	J. Fell, 1966	1966	missing	ocean; water	Leucosporidium scottii	WIDNA1180-25	UDB07679314	KIXT01001191.1
WI048048	ITS	ITS5	ITS4	CBS 13741	J. Fell, 1966	1966	missing	ocean; water	Leucosporidium scottii	WIDNA2482-25	UDB07679315	KIXT01002368.1
WI048050	ITS	ITS5	ITS4	CBS 13742	J. Fell, 1966	1966	missing	ocean; water	Leucosporidium scottii	WIDNA1181-25	UDB07679316	KIXT01001411.1
WI048052	ITS	ITS5	ITS4	CBS 13743	J. Fell, 1966	1966	missing	ocean; water	Leucosporidium scottii	WIDNA2483-25	UDB07679317	KIXT01002244.1
WI048054	ITS	ITS5	ITS4	CBS 13744	J. Fell, 1966	1966	missing	ocean; water	Leucosporidium scottii	WIDNA2484-25	UDB07679318	KIXT01002552.1
WI048056	ITS	ITS5	ITS4	CBS 13745	J. Fell, 1966	1966	missing	ocean; water	Leucosporidium scottii	WIDNA1182-25	UDB07679319	KIXT01000557.1
WI048058	ITS	ITS5	ITS4	CBS 13746	J. Fell, 1966	1966	missing	ocean; water	Leucosporidium scottii	WIDNA2485-25	UDB07679320	KIXT01002440.1
WI048060	ITS	ITS5	ITS4	CBS 13747	J. Fell, 1966	1966	missing	ocean; water	Leucosporidium scottii	WIDNA1183-25	UDB07679321	KIXT01000001.1
WI048061	ITS	ITS5	ITS4	CBS 13748	J. Fell, 1966	1966	missing	ocean; water	Leucosporidium scottii	WIDNA2486-25	UDB07679322	KIXT01002120.1
WI048064	ITS	ITS5	ITS4	CBS 13750	J. Fell, 1966	1966	missing	ocean; water	Leucosporidium scottii	WIDNA1184-25	UDB07679323	KIXT01001601.1
WI048066	ITS	ITS5	ITS4	CBS 13751	J. Fell,1966	1966	missing	ocean; water	Leucosporidium scottii	WIDNA1185-25	UDB07679324	KIXT01000808.1
WI048068	ITS	ITS5	ITS4	CBS 13752	J. Fell, 1966	1966	missing	ocean; water	Leucosporidium scottii	WIDNA1186-25	UDB07679325	KIXT01001076.1
WI048070	ITS	ITS5	ITS4	CBS 13753	J. Fell, 1966	1966	missing	ocean; water	Leucosporidium scottii	WIDNA1187-25	UDB07679326	KIXT01000182.1
WI048072	ITS	ITS5	ITS4	CBS 13754	J. Fell, 1966	1966	missing	ocean; water	Leucosporidium scottii	WIDNA2487-25	UDB07679327	KIXT01002228.1
WI048074	ITS	ITS5	ITS4	CBS 13755	J. Fell, 1966	1966	missing	ocean; water	Leucosporidium scottii	WIDNA1188-25	UDB07679328	KIXT01000581.1
WI048075	ITS	ITS5	ITS4	CBS 13756	J. Fell, 1966	1966	missing	ocean; water	Leucosporidium scottii	WIDNA1189-25	UDB07679329	KIXT01001482.1
WI048076	ITS	ITS5	ITS4	CBS 13757	J. Fell, 1966	1966	missing	ocean; water	Leucosporidium scottii	WIDNA1190-25	UDB07679330	KIXT01000277.1
WI048078	ITS	ITS5	ITS4	CBS 13758	J. Fell, 1966	1966	missing	ocean; water	Leucosporidium scottii	WIDNA2488-25	UDB07679331	KIXT01002810.1
WI048080	ITS	ITS5	ITS4	CBS 13759	J. Fell, 1966	1966	missing	ocean; water	Leucosporidium scottii	WIDNA2489-25	UDB07679332	KIXT01002036.1
WI048082	ITS	ITS5	ITS4	CBS 13760	J. Fell,1966	1966	missing	ocean; water	Leucosporidium scottii	WIDNA1191-25	UDB07679333	KIXT01000500.1
WI048084	ITS	ITS5	ITS4	CBS 13761	J. Fell, 1966	1966	missing	ocean; water	Leucosporidium scottii	WIDNA2490-25	UDB07679334	KIXT01002684.1
WI048090	ITS	ITS5	ITS4	CBS 13762	J. Fell, 1966	1966	missing	ocean; water	Leucosporidium scottii	WIDNA2491-25	UDB07679335	KIXT01002856.1
WI048092	ITS	ITS5	ITS4	CBS 13763	J. Fell, 1966	1966	missing	ocean; water	Leucosporidium scottii	WIDNA1192-25	UDB07679336	KIXT01001830.1
WI048094	ITS	ITS5	ITS4	CBS 13764	J. Fell, 1966	1966	missing	ocean; water	Leucosporidium scottii	WIDNA1193-25	UDB07679337	KIXT01001756.1
WI048097	ITS	ITS5	ITS4	CBS 13766	J. Fell, 1966	1966	missing	ocean; water	Leucosporidium scottii	WIDNA1194-25	UDB07679338	KIXT01001991.1
WI048099	ITS	ITS5	ITS4	CBS 13767	J. Fell, 1966	1966	missing	ocean; water	Leucosporidium scottii	WIDNA1195-25	UDB07679339	KIXT01000892.1
WI048101	ITS	ITS5	ITS4	CBS 13768	J. Fell, 1967	1967	missing	ocean; water	Leucosporidium scottii	WIDNA1196-25	UDB07679340	KIXT01001313.1
WI048103	ITS	ITS5	ITS4	CBS 13769	J. Fell, 1967	1967	missing	ocean; water	Leucosporidium scottii	WIDNA1197-25	UDB07679341	KIXT01000446.1
WI048105	ITS	ITS5	ITS4	CBS 13770	J. Fell, 1967	1967	missing	ocean; water	Leucosporidium scottii	WIDNA2492-25	UDB07679342	KIXT01002762.1
WI048107	ITS	ITS5	ITS4	CBS 13771	J. Fell, 1969	1969	missing	plant; water	Leucosporidium scottii	WIDNA2493-25	UDB07679343	KIXT01002790.1
WI048109	ITS	ITS5	ITS4	CBS 13772	J. Fell, 1969	1969	missing	plant; water	Leucosporidium scottii	WIDNA1198-25	UDB07679344	KIXT01000399.1
WI048112	ITS	ITS5	ITS4	CBS 13774	J. Fell, 1966	1966	missing	ocean; water	Leucosporidium scottii	WIDNA2494-25	UDB07679345	KIXT01002566.1
WI048114	ITS	ITS5	ITS4	CBS 13775	J. Fell, Nov-Dec 1983, research cruise of ORV Cape Florida	1983	Cayman Islands	ocean; water	Rhodotorula sphaerocarpa	WIDNA2495-25	UDB07679346	KIXT01002457.1
WI048116	ITS	ITS5	ITS4	CBS 13776	J. Fell, 1968	1968	missing	ocean; water	Rhodotorula sphaerocarpa	WIDNA2496-25	UDB07679347	KIXT01002836.1
WI048118	ITS	ITS5	ITS4	CBS 13777	J. Fell, 1968	1968	missing	ocean; water	Rhodotorula sphaerocarpa	WIDNA1199-25	UDB07679348	KIXT01001369.1
WI048120	ITS	ITS5	ITS4	CBS 13778	J. Fell, 1966	1966	Antarctica	ocean; water	Rhodotorula sphaerocarpa	WIDNA1200-25	UDB07679349	KIXT01001481.1
WI048122	ITS	ITS5	ITS4	CBS 13779	J. Fell, 1966	1966	Antarctica	ocean; water	Rhodotorula sphaerocarpa	WIDNA1201-25	UDB07679350	KIXT01000551.1
WI048124	ITS	ITS5	ITS4	CBS 13780	J. Fell, 1966	1966	Antarctica	ocean; water	Rhodotorula sphaerocarpa	WIDNA1202-25	UDB07679351	KIXT01001491.1
WI048127	ITS	ITS5	ITS4	CBS 13782	J. Fell, 1966	1966	Antarctica	ocean; water	Rhodotorula sphaerocarpa	WIDNA1203-25	UDB07679352	KIXT01001984.1
WI048129	ITS	ITS5	ITS4	CBS 13783	J. Fell, 1966	1966	Antarctica	ocean; water	Rhodotorula sphaerocarpa	WIDNA2497-25	UDB07679353	KIXT01002126.1
WI048131	ITS	ITS5	ITS4	CBS 13784	J. Fell, 1966	1966	Antarctica	ocean; water	Rhodotorula sphaerocarpa	WIDNA2498-25	UDB07679354	KIXT01002823.1
WI048133	ITS	ITS5	ITS4	CBS 13785	J. Fell, 1966	1966	Antarctica	ocean; water	Rhodotorula sphaerocarpa	WIDNA1204-25	UDB07679355	KIXT01001690.1
WI048135	ITS	ITS5	ITS4	CBS 13786	J. Fell, 1966	1966	Antarctica	ocean; water	Rhodotorula sphaerocarpa	WIDNA1205-25	UDB07679356	KIXT01000215.1
WI048137	ITS	ITS5	ITS4	CBS 13787	J. Fell, 1966	1966	Antarctica	ocean; water	Rhodotorula sphaerocarpa	WIDNA1206-25	UDB07679357	KIXT01001590.1
WI048139	ITS	ITS5	ITS4	CBS 13788	J. Fell, 1966	1966	Antarctica	ocean; water	Rhodotorula sphaerocarpa	WIDNA1207-25	UDB07679358	KIXT01001171.1
WI048143	ITS	ITS5	ITS4	CBS 13789	J. Fell, 1966	1966	missing	ocean; water	Cystofilobasidium infirmominiatum	WIDNA2499-25	UDB07679359	KIXT01002844.1
WI048147	ITS	ITS5	ITS4	CBS 13793	J. Fell, 1966	1966	Antarctica	ocean; water	Rhodotorula sphaerocarpa	WIDNA2500-25	UDB07679360	KIXT01002305.1
WI048149	ITS	ITS5	ITS4	CBS 13794	J. Fell, 1966	1966	Antarctica	ocean; water	Rhodotorula sphaerocarpa	WIDNA1208-25	UDB07679361	KIXT01000393.1
WI048151	ITS	ITS5	ITS4	CBS 13795	J. Fell, 1966	1966	Antarctica	ocean; water	Rhodotorula sphaerocarpa	WIDNA1209-25	UDB07679362	KIXT01000434.1
WI048153	ITS	ITS5	ITS4	CBS 13796	J. Fell, 1966	1966	Antarctica	ocean; water	Rhodotorula sphaerocarpa	WIDNA2501-25	UDB07679363	KIXT01002780.1
WI048155	ITS	ITS5	ITS4	CBS 13797	J. Fell, 1966	1966	Antarctica	ocean; water	Rhodotorula sphaerocarpa	WIDNA1210-25	UDB07679364	KIXT01001415.1
WI048157	ITS	ITS5	ITS4	CBS 13798	J. Fell, 1966	1966	Antarctica	ocean; water	Rhodotorula sphaerocarpa	WIDNA2502-25	UDB07679365	KIXT01002141.1
WI048159	ITS	ITS5	ITS4	CBS 13799	J. Fell, 1966	1966	Antarctica	ocean; water	Rhodotorula sphaerocarpa	WIDNA1211-25	UDB07679366	KIXT01000094.1
WI048161	ITS	ITS5	ITS4	CBS 13800	J. Fell, 1969	1969	missing	plant; water	Rhodotorula diobovata	WIDNA1212-25	UDB07679367	KIXT01000966.1
WI048163	ITS	ITS5	ITS4	CBS 13801	J. Fell, 1966	1966	missing	ocean; water	Rhodotorula mucilaginosa	WIDNA1213-25	UDB07679368	KIXT01001082.1
WI048167	ITS	ITS5	ITS4	CBS 13803	J. Fell, 1966	1966	missing	ocean; water	Rhodotorula mucilaginosa	WIDNA2503-25	UDB07679369	KIXT01002544.1
WI048169	ITS	ITS5	ITS4	CBS 13804	J. Fell, 1966	1966	missing	ocean; water	Rhodotorula mucilaginosa	WIDNA1214-25	UDB07679370	KIXT01000910.1
WI048170	ITS	ITS5	ITS4	CBS 13805	J. Fell, 1966	1966	missing	ocean; water	Rhodotorula mucilaginosa	WIDNA2504-25	UDB07679371	KIXT01002683.1
WI048172	ITS	ITS5	ITS4	CBS 13806	J. Fell, 1966	1966	missing	ocean; water	Rhodotorula mucilaginosa	WIDNA2505-25	UDB07679372	KIXT01002044.1
WI048173	ITS	ITS5	ITS4	CBS 13807	J. Fell, 1966	1966	missing	ocean; water	Rhodotorula mucilaginosa	WIDNA1215-25	UDB07679373	KIXT01000447.1
WI048175	ITS	ITS5	ITS4	CBS 13808	J. Fell, 1967	1967	missing	ocean; water	Rhodotorula mucilaginosa	WIDNA1216-25	UDB07679374	KIXT01001724.1
WI048177	ITS	ITS5	ITS4	CBS 13809	J. Fell, 1966	1966	missing	ocean; water	Rhodotorula mucilaginosa	WIDNA1217-25	UDB07679375	KIXT01000916.1
WI048179	ITS	ITS5	ITS4	CBS 13810	J. Fell, 1969	1969	missing	ocean; water	Rhodotorula mucilaginosa	WIDNA1218-25	UDB07679376	KIXT01001265.1
WI048181	ITS	ITS5	ITS4	CBS 13811	J. Fell, 1969	1969	missing	ocean; water	Rhodotorula mucilaginosa	WIDNA1219-25	UDB07679377	KIXT01000678.1
WI048183	ITS	ITS5	ITS4	CBS 13812	J. Fell, 1969	1969	missing	ocean; water	Rhodotorula mucilaginosa	WIDNA1220-25	UDB07679378	KIXT01000566.1
WI048185	ITS	ITS5	ITS4	CBS 13813	J. Fell, 1969	1969	missing	ocean; water	Rhodotorula mucilaginosa	WIDNA1221-25	UDB07679379	KIXT01000574.1
WI048187	ITS	ITS5	ITS4	CBS 13814	J. Fell, 1969	1969	missing	plant; water	Rhodotorula mucilaginosa	WIDNA2506-25	UDB07679380	KIXT01002206.1
WI048189	ITS	ITS5	ITS4	CBS 13816	J. Fell, 1969	1969	missing	plant; water	Rhodotorula mucilaginosa	WIDNA2507-25	UDB07679381	KIXT01002094.1
WI048191	ITS	ITS5	ITS4	CBS 13817	J. Fell, 1969	1969	missing	plant; water	Rhodotorula mucilaginosa	WIDNA2508-25	UDB07679382	KIXT01002676.1
WI048193	ITS	ITS5	ITS4	CBS 13818	J. Fell, 1969	1969	missing	ocean; water	Rhodotorula mucilaginosa	WIDNA1222-25	UDB07679383	KIXT01001721.1
WI048195	ITS	ITS5	ITS4	CBS 13819	J. Fell, 1969	1969	missing	plant; water	Rhodotorula mucilaginosa	WIDNA1223-25	UDB07679384	KIXT01001390.1
WI048197	ITS	ITS5	ITS4	CBS 13820	J. Fell, 1969	1969	missing	ocean; water	Rhodotorula mucilaginosa	WIDNA1224-25	UDB07679385	KIXT01000262.1
WI048199	ITS	ITS5	ITS4	CBS 13821	J. Fell, 1969	1969	missing	plant; water	Rhodotorula mucilaginosa	WIDNA1225-25	UDB07679386	KIXT01000357.1
WI048201	ITS	ITS5	ITS4	CBS 13822	J. Fell, 1969	1969	missing	plant; water	Rhodotorula mucilaginosa	WIDNA1226-25	UDB07679387	KIXT01000781.1
WI048225	ITS	ITS5	ITS4	CBS 13824	J. Fell, 1969	1969	missing	ocean; water	Rhodotorula mucilaginosa	WIDNA2509-25	UDB07679388	KIXT01002738.1
WI048227	ITS	ITS5	ITS4	CBS 13825	J. Fell, 1969	1969	missing	plant; water	Rhodotorula mucilaginosa	WIDNA1227-25	UDB07679389	KIXT01001198.1
WI048229	ITS	ITS5	ITS4	CBS 13826	J. Fell, 23 April 1981	1981	Bahamas		Rhodotorula mucilaginosa	WIDNA1228-25	UDB07679390	KIXT01001359.1
WI048231	ITS	ITS5	ITS4	CBS 13827	J. Fell, 1981	1981	Bahamas		Rhodotorula mucilaginosa	WIDNA1229-25	UDB07679391	KIXT01001049.1
WI048233	ITS	ITS5	ITS4	CBS 13828	J. Fell, 1981	1981	Virgin Islands (British)	plant	Rhodotorula paludigena	WIDNA2510-25	UDB07679392	KIXT01002050.1
WI048235	ITS	ITS5	ITS4	CBS 13829	J. Fell	1968-05-15	USA		Rhodotorula evergladiensis	WIDNA1230-25	UDB07679393	KIXT01001785.1
WI048237	ITS	ITS5	ITS4	CBS 13830	J. Fell	1968-05-15	USA		Rhodotorula mucilaginosa	WIDNA1231-25	UDB07679394	KIXT01000780.1
WI048239	ITS	ITS5	ITS4	CBS 13831	J. Fell	1968-05-15	USA		Rhodotorula evergladiensis	WIDNA1232-25	UDB07679395	KIXT01001879.1
WI048241	ITS	ITS5	ITS4	CBS 13832	J. Fell, 9 Feb 1969	1969	Antarctica	water; ice	Rhodotorula babjevae	WIDNA1233-25	UDB07679396	KIXT01000729.1
WI048243	ITS	ITS5	ITS4	CBS 13833	J. Fell, 1968	1968	USA	ocean; water	Rhodotorula evergladiensis	WIDNA1234-25	UDB07679397	KIXT01001680.1
WI048245	ITS	ITS5	ITS4	CBS 13834	J. Fell, 1968	1968	USA	ocean; water	Rhodotorula mucilaginosa	WIDNA1235-25	UDB07679398	KIXT01000982.1
WI048247	ITS	ITS5	ITS4	CBS 13835	J. Fell, 1968	1968	USA	ocean; water	Rhodotorula mucilaginosa	WIDNA2511-25	UDB07679399	KIXT01002628.1
WI048249	ITS	ITS5	ITS4	CBS 13836	J. Fell, Feb 1969	1969	USA	plant; water	Rhodotorula evergladiensis	WIDNA2512-25	UDB07679400	KIXT01002112.1
WI048251	ITS	ITS5	ITS4	CBS 13837	J. Fell, Feb 1969	1969	USA	plant; water	Rhodotorula mucilaginosa	WIDNA1236-25	UDB07679401	KIXT01000641.1
WI048253	ITS	ITS5	ITS4	CBS 13838	J. Fell, 1969	1969	USA	ocean; water	Rhodotorula mucilaginosa	WIDNA2513-25	UDB07679402	KIXT01002286.1
WI048255	ITS	ITS5	ITS4	CBS 13839	J. Fell, 1966	1966	Antarctica	ocean; water	Rhodotorula mucilaginosa	WIDNA1237-25	UDB07679403	KIXT01001820.1
WI048257	ITS	ITS5	ITS4	CBS 13840	J. Fell, 1966	1966	Antarctica	ocean; water	Rhodotorula mucilaginosa	WIDNA1238-25	UDB07679404	KIXT01001720.1
WI048259	ITS	ITS5	ITS4	CBS 13841	J. Fell, 1966	1966	Antarctica	ocean; water	Rhodotorula mucilaginosa	WIDNA2514-25	UDB07679405	KIXT01002348.1
WI048261	ITS	ITS5	ITS4	CBS 13842	J. Fell, 1966	1966	Antarctica	ocean; water	Rhodotorula mucilaginosa	WIDNA1239-25	UDB07679406	KIXT01000255.1
WI048263	ITS	ITS5	ITS4	CBS 13843	J. Fell, 1966	1966	Antarctica	ocean; water	Rhodotorula mucilaginosa	WIDNA1240-25	UDB07679407	KIXT01000222.1
WI048265	ITS	ITS5	ITS4	CBS 13844	J. Fell, 1966	1966	Antarctica	ocean; water	Rhodotorula mucilaginosa	WIDNA2515-25	UDB07679408	KIXT01002677.1
WI048267	ITS	ITS5	ITS4	CBS 13845	J. Fell, 1966	1966	Antarctica	ocean; water	Rhodotorula mucilaginosa	WIDNA1241-25	UDB07679409	KIXT01000038.1
WI048269	ITS	ITS5	ITS4	CBS 13846	J. Fell, 1966	1966	Antarctica	ocean; water	Rhodotorula mucilaginosa	WIDNA1242-25	UDB07679410	KIXT01000044.1
WI048271	ITS	ITS5	ITS4	CBS 13847	J. Fell, 1966	1966	Antarctica	ocean; water	Rhodotorula mucilaginosa	WIDNA1243-25	UDB07679411	KIXT01001507.1
WI048273	ITS	ITS5	ITS4	CBS 13849	J. Fell, 1966	1966	missing	ocean; water	Rhodotorula mucilaginosa	WIDNA1244-25	UDB07679412	KIXT01000835.1
WI048275	ITS	ITS5	ITS4	CBS 13850	J. Fell, 1968	1968	USA	ocean; water	Rhodotorula mucilaginosa	WIDNA1245-25	UDB07679413	KIXT01001346.1
WI048277	ITS	ITS5	ITS4	CBS 13851	J. Fell, 2 nov 1969	1969	Mexico	ocean; water	Rhodosporidium sphaerocarpum	WIDNA1246-25	UDB07679414	KIXT01001088.1
WI048279	ITS	ITS5	ITS4	CBS 13852	J. Fell, 2 nov 1969	1969	Mexico	ocean; water	Rhodosporidium sphaerocarpum	WIDNA1247-25	UDB07679415	KIXT01001584.1
WI048282	ITS	ITS5	ITS4	CBS 13854	J. Fell, 31 Oct 1969	1969	Mexico	plant; water	Cystobasidium slooffiae	WIDNA1248-25	UDB07679416	KIXT01000183.1
WI048286	ITS	ITS5	ITS4	CBS 13856	J. Fell, 1966	1966	Antarctica	ocean; water	Rhodotorula mucilaginosa	WIDNA1249-25	UDB07679417	KIXT01001132.1
WI048289	ITS	ITS5	ITS4	CBS 13858	J. Fell, 1966	1966	missing	ocean; water	Cystofilobasidium infirmominiatum	WIDNA1250-25	UDB07679418	KIXT01000810.1
WI048291	ITS	ITS5	ITS4	CBS 13859	J. Fell, 1966	1966	missing	ocean; water	Sakaguchia dacryoidea	WIDNA1251-25	UDB07679419	KIXT01000461.1
WI048293	ITS	ITS5	ITS4	CBS 13860	J. Fell, 1966	1966	missing	ocean; water	Sakaguchia dacryoidea	WIDNA1252-25	UDB07679420	KIXT01001180.1
WI048295	ITS	ITS5	ITS4	CBS 13861	J. Fell, 1966	1966	missing	ocean; water	Kalmanozyma fusiformata	WIDNA1253-25	UDB07679421	KIXT01000873.1
WI048296	ITS	ITS5	ITS4	CBS 13862	J. Fell, 1966	1966	missing	ocean; water	Sakaguchia dacryoidea	WIDNA1254-25	UDB07679422	KIXT01001422.1
WI048298	ITS	ITS5	ITS4	CBS 13863	J. Fell, 1966	1966	missing	ocean; water	Rhodotorula mucilaginosa	WIDNA1255-25	UDB07679423	KIXT01001952.1
WI048300	ITS	ITS5	ITS4	CBS 13864	J. Fell, 1966	1966	missing	ocean; water	Cystofilobasidium infirmominiatum	WIDNA1256-25	UDB07679424	KIXT01000723.1
WI048302	ITS	ITS5	ITS4	CBS 13865	J. Fell, 1966	1966	missing	ocean; water	Cystofilobasidium infirmominiatum	WIDNA2516-25	UDB07679425	KIXT01002770.1
WI048304	ITS	ITS5	ITS4	CBS 13866	J. Fell, 9 Feb 1968	1968	Antarctica	water; ice	Vishniacozyma foliicola	WIDNA1257-25	UDB07679426	KIXT01001015.1
WI048339	ITS	ITS5	ITS4	CBS 13875		2014-08-01	missing	unknown	Rhodotorula dairenensis	WIDNA1258-25	UDB07679427	KIXT01000396.1
WI048341	ITS	ITS5	ITS4	CBS 13876		2014-08-01	missing	unknown	Rhodotorula evergladiensis	WIDNA1259-25	UDB07679428	KIXT01001381.1
WI048344	ITS	ITS5	ITS4	CBS 13878		2014-08-01	missing	unknown	Rhodotorula mucilaginosa	WIDNA1260-25	UDB07679429	KIXT01000674.1
WI048348	ITS	ITS5	ITS4	CBS 13879		2014-08-01	missing	unknown	Rhodotorula mucilaginosa	WIDNA1261-25	UDB07679430	KIXT01000981.1
WI048350	ITS	ITS5	ITS4	CBS 13880		2014-08-01	missing	unknown	Rhodotorula mucilaginosa	WIDNA1262-25	UDB07679431	KIXT01000192.1
WI048351	ITS	ITS5	ITS4	CBS 13881		2014-08-01	missing	unknown	Rhodotorula mucilaginosa	WIDNA1263-25	UDB07679432	KIXT01000310.1
WI048353	ITS	ITS5	ITS4	CBS 13882		2014-08-01	missing	unknown	Rhodotorula mucilaginosa	WIDNA1264-25	UDB07679433	KIXT01001353.1
WI048359	ITS	ITS5	ITS4	CBS 13885		2014-08-01	missing	unknown	Rhodotorula mucilaginosa	WIDNA1265-25	UDB07679434	KIXT01000964.1
WI048360	ITS	ITS5	ITS4	CBS 13886		2014-08-01	missing	unknown	Rhodotorula mucilaginosa	WIDNA1266-25	UDB07679435	KIXT01000185.1
WI048362	ITS	ITS5	ITS4	CBS 13887		2014-08-01	missing	unknown	Rhodotorula mucilaginosa	WIDNA1267-25	UDB07679436	KIXT01000320.1
WI048364	ITS	ITS5	ITS4	CBS 13888		2014-08-01	missing	unknown	Rhodotorula mucilaginosa	WIDNA1268-25	UDB07679437	KIXT01000594.1
WI048366	ITS	ITS5	ITS4	CBS 13889		2014-08-01	missing	unknown	Rhodotorula mucilaginosa	WIDNA1269-25	UDB07679438	KIXT01001936.1
WI048368	ITS	ITS5	ITS4	CBS 13890		2014-08-01	missing	unknown	Rhodotorula mucilaginosa	WIDNA2517-25	UDB07679439	KIXT01002155.1
WI048370	ITS	ITS5	ITS4	CBS 13891		2014-08-01	missing	unknown	Rhodotorula kratochvilovae	WIDNA1270-25	UDB07679440	KIXT01000318.1
WI048371	ITS	ITS5	ITS4	CBS 13892		2014-08-01	missing	unknown	Rhodotorula mucilaginosa	WIDNA1271-25	UDB07679441	KIXT01000658.1
WI048391	ITS	ITS5	ITS4	CBS 13895	Kayla Sylvester	2014-09-01	USA	plant	Cryptococcus wisconsinensis	WIDNA2518-25	UDB07679442	KIXT01002303.1
WI048393	ITS	ITS5	ITS4	CBS 13896	Alysha Heimberg	2014-09-01	USA	plant; leaf	Teunia betulae	WIDNA2519-25	UDB07679443	KIXT01002350.1
WI048413	ITS	ITS5	ITS4	CBS 13909	Matthias Sipiczki	2014-09-01	Syria	plant; flower	Starmerella syriaca	WIDNA2520-25	UDB07679444	KIXT01002644.1
WI048416	ITS	ITS5	ITS4	CBS 13911	Yong-Cheng Ren and Feng-Li Hui	2014-06-01	China	plant	Teunomyces funiuensis	WIDNA1272-25	UDB07679445	KIXT01000611.1
WI048420	ITS	ITS5	ITS4	CBS 13914	Yong-Cheng Ren and Feng-Li Hui	2014-06-01	China	plant	Yamadazyma dushanensis	WIDNA1273-25	UDB07679446	KIXT01000051.1
WI048422	ITS	ITS5	ITS4	CBS 13915	Yong-Cheng Ren and Feng-Li Hui	2014-07-01	China	insect	Helenozyma baotianmanensis	WIDNA2521-25	UDB07679452	KIXT01002164.1
WI048424	ITS	ITS5	ITS4	CBS 13916	Yong-Cheng Ren and Feng-Li Hui	2014-07-01	China	insect	Candida pseudoviswanathii	WIDNA2522-25	UDB07679447	KIXT01002795.1
WI048426	ITS	ITS5	ITS4	CBS 13917	Alysha Heimberg	2014-09-01	USA	insect	Kwoniella newhampshirensis	WIDNA1274-25	UDB07679448	KIXT01000348.1
WI048518	ITS	ITS5	ITS4	CBS 13921	Kanya Kokaew and Savitree Limtong	2012-03-03	Thailand	plant; leaf	Hannaella phyllophila	WIDNA1275-25	UDB07679449	KIXT01000884.1
WI048520	ITS	ITS5	ITS4	CBS 13923	Yong-Cheng Ren and Feng-Li Hui	2014-08-10	China	insect	Candida xiaguanensis	WIDNA1276-25	UDB07679450	KIXT01000914.1
WI048523	ITS	ITS5	ITS4	CBS 13926	Yong-Cheng Ren and Feng-Li Hui	2014-07-23	China	insect	Scheffersomyces titanus	WIDNA1277-25	UDB07679453	KIXT01001722.1
WI048525	ITS	ITS5	ITS4	CBS 13927	Yong-Cheng Ren and Feng-Li Hui	2014-09-13	China	insect	Nematodospora anomalae	WIDNA1278-25	UDB07679451	KIXT01000074.1
WI048527	ITS	ITS5	ITS4	CBS 13928	Yong-Cheng Ren and Feng-Li Hui	2014-09-22	China	insect	Candida parachauliodis	WIDNA2523-25	UDB07679463	KIXT01002661.1
WI048560	ITS	ITS5	ITS4	CBS 13940	Sebnem Ozturkoglu Budak, Sep 2012	2014-11-25	Turkey	dairy	Galactomyces candidus	WIDNA1279-25	UDB07679454	KIXT01001676.1
WI048562	ITS	ITS5	ITS4	CBS 13941	Sebnem Ozturkoglu Budak, Sep 2012	2014-11-25	Turkey	dairy	Debaryomyces hansenii	WIDNA1280-25	UDB07679455	KIXT01000575.1
WI048564	ITS	ITS5	ITS4	CBS 13942	Sebnem Ozturkoglu Budak, Sep 2012	2014-11-25	Turkey	dairy	Kluyveromyces lactis	WIDNA2524-25	UDB07679456	KIXT01002667.1
WI048566	ITS	ITS5	ITS4	CBS 13943	Sebnem Ozturkoglu Budak, Sep 2012	2014-11-25	Turkey	dairy	Candida zeylanoides	WIDNA1281-25	UDB07679457	KIXT01000424.1
WI048568	ITS	ITS5	ITS4	CBS 13944	Sebnem Ozturkoglu Budak, Sep 2012	2014-11-25	Turkey	dairy	Yarrowia lipolytica	WIDNA1282-25	UDB07679458	KIXT01000893.1
WI048646	ITS	ITS5	ITS4	CBS 13951	L-D Guo	2014-04-15	China	plant; leaf	Dioszegia kandeliae	WIDNA1283-25	UDB07679459	KIXT01001343.1
WI048648	ITS	ITS5	ITS4	CBS 13955	Q-M Wang	2014-08-28	China	plant; leaf	Genolevuria pseudoamylolytica	WIDNA2525-25	UDB07679460	KIXT01002238.1
WI048650	ITS	ITS5	ITS4	CBS 13957	Q-M Wang	2014-08-25	China	plant; leaf	Dioszegia heilongjiangensis	WIDNA2526-25	UDB07679461	KIXT01002338.1
WI048652	ITS	ITS5	ITS4	CBS 13964	Q-M Wang	2014-09-01	China	plant; leaf	Sporobolomyces cellobiolyticus	WIDNA1284-25	UDB07679462	KIXT01000915.1
WI048653	ITS	ITS5	ITS4	CBS 13974	Q-M Wang	2014-08-28	China	plant; leaf	Kondoa daliangziensis	WIDNA1285-25	UDB07679464	KIXT01000690.1
WI048655	ITS	ITS5	ITS4	CBS 13975	Q-M Wang	2014-08-25	China	plant; leaf	Phyllozyma jiayinensis	WIDNA1286-25	UDB07679465	KIXT01000593.1
WI048657	ITS	ITS5	ITS4	CBS 13979	Q-M Wang	2014-09-19	China	plant; leaf	Derxomyces longicylindricus	WIDNA2527-25	UDB07679466	KIXT01002768.1
WI048661	ITS	ITS5	ITS4	CBS 13982	D.T. Wicklow	2012-04-16	USA	soil	Occultifur kilbournensis	WIDNA1287-25	UDB07679467	KIXT01000751.1
WI048663	ITS	ITS5	ITS4	CBS 13983	D.T. Wicklow	2012-04-16	USA	soil	Occultifur kilbournensis	WIDNA1288-25	UDB07679468	KIXT01000736.1
WI048677	ITS	ITS5	ITS4	CBS 13984	R. Knight	1950-06-06	USA	insect	Cyberlindnera xylosilytica	WIDNA2528-25	UDB07679469	KIXT01002397.1
WI048684	ITS	ITS5	ITS4	CBS 13988	M.A. Lachance and J.M. Bowles	2012-02-24	Belize	insect	Metschnikowia ipomoeae	WIDNA2529-25	UDB07679470	KIXT01002545.1
WI048709	ITS	ITS5	ITS4	CBS 13997	Javier Carvajal Barriga	2009-10-19	Ecuador	plant	Cyberlindnera galapagoensis	WIDNA1289-25	UDB07679471	KIXT01000716.1
WI048746	ITS	ITS5	ITS4	CBS 14070	F. Hagen	1987-01-01	Kuwait	human	Cryptococcus deuterogattii	WIDNA1290-25	UDB07679472	KIXT01000156.1
WI048840	ITS	ITS5	ITS4	CBS 14087	Ciro Sannino	2009-04-05	Italy		Jaminaea phylloscopi	WIDNA2530-25	UDB07679473	KIXT01002662.1
WI048855	ITS	ITS5	ITS4	CBS 14089	O. Rohl	2013-10-25	Portugal	soil	Cystofilobasidium intermedium	WIDNA2531-25	UDB07679474	KIXT01002128.1
WI048907	ITS	ITS5	ITS4	CBS 14137	Chin-Feng, Chang	2005-11-11	Taiwan	ocean; water	Cystobasidium keelungensis	WIDNA1291-25	UDB07679483	KIXT01000174.1
WI049006	ITS	ITS5	ITS4	CBS 14138	J.B. Leducq	2013-09-24	Canada	plant; bark	Lachancea quebecensis	WIDNA1292-25	UDB07679475	KIXT01000200.1
WI049094	ITS	ITS5	ITS4	CBS 14139	J.L. Poirot	1996-06-01	France	human	Malassezia furfur	WIDNA1293-25	UDB07679476	KIXT01000067.1
WI049096	ITS	ITS5	ITS4	CBS 14140	J.L. Poirot	1996-06-01	France	human	Malassezia furfur	WIDNA1294-25	UDB07679477	KIXT01001140.1
WI049098	ITS	ITS5	ITS4	CBS 14141	J.L. Poirot	1996-06-01	France	human	Malassezia furfur	WIDNA1295-25	UDB07679478	KIXT01000398.1
WI049118	ITS	ITS5	ITS4	CBS 14144	Z. U. Khan	2014-05-26	Kuwait	human	Candidozyma auris	WIDNA1296-25	UDB07679479	KIXT01001968.1
WI049130	ITS	ITS5	ITS4	CBS 14157	Dr. Rika Kigawa	2006-12-08	Japan		Zygoascus biomembranicola	WIDNA1297-25	UDB07679480	KIXT01001235.1
WI049132	ITS	ITS5	ITS4	CBS 14158	Dr. Rika Kigawa	2008-06-17	Japan		Yamadazyma kitorensis	WIDNA1298-25	UDB07679481	KIXT01001903.1
WI049166	ITS	ITS5	ITS4	CBS 14161	Clara de Vega	2009-07-25	South Africa		Wickerhamiella natalensis	WIDNA1299-25	UDB07679482	KIXT01001227.1
WI049168	ITS	ITS5	ITS4	CBS 14162	Clara de Vega	2009-07-25	South Africa		Wickerhamiella nectarea	WIDNA1300-25	UDB07679484	KIXT01001753.1
WI049190	ITS	ITS5	ITS4	CBS 14163	Pannida Khunnamwong and Savitree Limtong	2012-03-02	Thailand	plant; leaf	Yamadazyma endophytica	WIDNA1301-25	UDB07679485	KIXT01001157.1
WI049192	ITS	ITS5	ITS4	CBS 14164	Andrey Yurkov	2013-10-15	Portugal	soil	Cystofilobasidium alribaticum	WIDNA2532-25	UDB07679486	KIXT01002357.1
WI049253	ITS	ITS5	ITS4	CBS 14171	Yong-Cheng Ren and Feng-Li Hui	2015-07-01	China	insect	Lodderomyces beijingensis	WIDNA1302-25	UDB07679487	KIXT01000852.1
WI049255	ITS	ITS5	ITS4	CBS 14172	Yong-Cheng Ren and Feng-Li Hui	2015-07-12	China	insect	Starmerella henanensis	WIDNA1303-25	UDB07679488	KIXT01000908.1
WI049257	ITS	ITS5	ITS4	CBS 14173	Yong-Cheng Ren and Feng-Li Hui	2015-07-12	China	insect	Starmerella asiatica	WIDNA1304-25	UDB07679489	KIXT01000747.1
WI049258	ITS	ITS5	ITS4	CBS 14174	Yong-Cheng Ren and Feng-Li Hui	2015-08-12	China	insect	Starmerella scarabaei	WIDNA1305-25	UDB07679490	KIXT01001612.1
WI049260	ITS	ITS5	ITS4	CBS 14175	Yong-Cheng Ren and Feng-Li Hui	2015-08-12	China	insect	Candida margitis	WIDNA2533-25	UDB07679491	KIXT01002598.1
WI049263	ITS	ITS5	ITS4	CBS 14178	Yong-Cheng Ren and Feng-Li Hui	2015-07-01	China	insect	Starmerella anomalae	WIDNA1306-25	UDB07679492	KIXT01001635.1
WI049265	ITS	ITS5	ITS4	CBS 14180	Yong-Cheng Ren and Feng-Li Hui	2015-08-01	China	insect	Candida coleopterorum	WIDNA1307-25	UDB07679493	KIXT01000959.1
WI049269	ITS	ITS5	ITS4	CBS 14182		2015-12-07	Germany		Sugiyamaella mastotermitis	WIDNA1308-25	UDB07679494	KIXT01001433.1
WI049343	ITS	ITS5	ITS4	CBS 14186	Nguyen Huu-Vang	2002-08-01	Vietnam		Saccharomyces uvarum	WIDNA1309-25	UDB07679495	KIXT01001469.1
WI049345	ITS	ITS5	ITS4	CBS 14191	Long Han, Zhi-Ying Li and Shao-Lan Li	2014-11-28	China	water	Hannaella dianchiensis	WIDNA1310-25	UDB07679503	KIXT01001696.1
WI049349	ITS	ITS5	ITS4	CBS 14193		2003-05-19	USA	insect	Teunomyces pallodes	WIDNA1311-25	UDB07679496	KIXT01000646.1
WI049373	ITS	ITS5	ITS4	CBS 14207		2004-02-20	USA	insect	Candida sinolaborantium	WIDNA1312-25	UDB07679497	KIXT01000213.1
WI049375	ITS	ITS5	ITS4	CBS 14208		2001-07-25	Panama	insect	Candida temnochilae	WIDNA2534-25	UDB07679498	KIXT01002599.1
WI049383	ITS	ITS5	ITS4	CBS 14214		2004-02-20	USA	insect	Candida sinolaborantium	WIDNA1313-25	UDB07679499	KIXT01001403.1
WI049385	ITS	ITS5	ITS4	CBS 14215		2004-02-20	USA	insect	Candida sinolaborantium	WIDNA2535-25	UDB07679500	KIXT01002411.1
WI049450	ITS	ITS5	ITS4	CBS 14259	Hoda Nouri; Hammid Moghimi	2015-01-01	Iran	soil	Blastobotrys persicus	WIDNA1314-25	UDB07679501	KIXT01001686.1
WI049452	ITS	ITS5	ITS4	CBS 14260	Nabaraj Banjara	2012-05-20	USA	dairy	Debaryomyces hansenii	WIDNA1315-25	UDB07679502	KIXT01001447.1
WI049454	ITS	ITS5	ITS4	CBS 14261	Nabaraj Banjara	2012-05-20	USA	dairy	Debaryomyces hansenii	WIDNA1316-25	UDB07679504	KIXT01001622.1
WI049456	ITS	ITS5	ITS4	CBS 14262	Nabaraj Banjara	2013-04-12	USA	dairy	Debaryomyces hansenii	WIDNA1317-25	UDB07679505	KIXT01001184.1
WI049458	ITS	ITS5	ITS4	CBS 14264	Nabaraj Banjara	2013-04-12	USA	dairy	Debaryomyces hansenii	WIDNA2536-25	UDB07679506	KIXT01002854.1
WI049460	ITS	ITS5	ITS4	CBS 14265	Nabaraj Banjara	2013-04-12	USA	dairy	Debaryomyces hansenii	WIDNA1318-25	UDB07679507	KIXT01000474.1
WI049462	ITS	ITS5	ITS4	CBS 14266	Nabaraj Banjara	2013-04-12	USA	dairy	Debaryomyces hansenii	WIDNA1319-25	UDB07679508	KIXT01000056.1
WI049464	ITS	ITS5	ITS4	CBS 14267	Nabaraj Banjara	2013-04-12	USA	dairy	Debaryomyces hansenii	WIDNA1320-25	UDB07679509	KIXT01000860.1
WI049467	ITS	ITS5	ITS4	CBS 14269	Nabaraj Banjara	2012-05-20	USA	dairy	Debaryomyces hansenii	WIDNA2537-25	UDB07679510	KIXT01002299.1
WI049503	ITS	ITS5	ITS4	CBS 14278		2001	USA	insect	Metschnikowia picachoensis	WIDNA2538-25	UDB07679511	KIXT01002229.1
WI049507	ITS	ITS5	ITS4	CBS 14280		2001	USA	insect	Metschnikowia chrysoperlae	WIDNA1321-25	UDB07679512	KIXT01001693.1
WI049509	ITS	ITS5	ITS4	CBS 14281		2001	USA	insect	Metschnikowia chrysoperlae	WIDNA1322-25	UDB07679513	KIXT01000438.1
WI049511	ITS	ITS5	ITS4	CBS 14282		2001	USA	insect	Metschnikowia picachoensis	WIDNA1323-25	UDB07679514	KIXT01001931.1
WI049513	ITS	ITS5	ITS4	CBS 14287		2003-08-14	USA	insect	Metschnikowia picachoensis	WIDNA2539-25	UDB07679515	KIXT01002701.1
WI049515	ITS	ITS5	ITS4	CBS 14294		2002-07-01	Panama	insect	Starmerella etchellsii	WIDNA2540-25	UDB07679516	KIXT01002021.1
WI049562	ITS	ITS5	ITS4	CBS 14298	Jacques N.	2010-04-22	French Guiana	insect	Suhomyces coccinellae	WIDNA1324-25	UDB07679517	KIXT01001268.1
WI049564	ITS	ITS5	ITS4	CBS 14300	Jacques N.	2008-05-08	French Guiana	food; fruit	Hyphopichia buzzinii	WIDNA1325-25	UDB07679518	KIXT01001961.1
WI049566	ITS	ITS5	ITS4	CBS 14302	Andrey Yurkov	2014-06-03	Portugal	soil	Cryptotrichosporon steropae	WIDNA1326-25	UDB07679519	KIXT01001456.1
WI049568	ITS	ITS5	ITS4	CBS 14303	Andrey Yurkov	2014-06-03	Portugal	soil	Cryptotrichosporon brontae	WIDNA2541-25	UDB07679520	KIXT01002142.1
WI049570	ITS	ITS5	ITS4	CBS 14307		2002-07-01	Panama	unknown	Candida blattariae	WIDNA1327-25	UDB07679521	KIXT01001751.1
WI049572	ITS	ITS5	ITS4	CBS 14308		2002-07-01	Panama	insect	Candida gorgasii	WIDNA2542-25	UDB07679522	KIXT01002147.1
WI049574	ITS	ITS5	ITS4	CBS 14309		2002-07-01	Panama	unknown	Candida blattariae	WIDNA1328-25	UDB07679523	KIXT01001358.1
WI049576	ITS	ITS5	ITS4	CBS 14310		2002-07-01	Panama	unknown	Candida lessepsii	WIDNA1329-25	UDB07679524	KIXT01001640.1
WI049578	ITS	ITS5	ITS4	CBS 14312		2002	Panama	insect	Candida michaelii	WIDNA1330-25	UDB07679525	KIXT01000795.1
WI049580	ITS	ITS5	ITS4	CBS 14313		2002-07-15	Panama	insect	Candida cerambycidarum	WIDNA1331-25	UDB07679526	KIXT01001307.1
WI049582	ITS	ITS5	ITS4	CBS 14314		2002-07-15	Panama	insect	Candida cerambycidarum	WIDNA2543-25	UDB07679527	KIXT01002786.1
WI049597	ITS	ITS5	ITS4	CBS 14346		1999-09-28	USA	insect	Diutina catenulata	WIDNA1332-25	UDB07679528	KIXT01000760.1
WI049600	ITS	ITS5	ITS4	CBS 14355		2016-04-08	USA	unknown	Pichia kudriavzevii	WIDNA1333-25	UDB07679529	KIXT01001908.1
WI049602	ITS	ITS5	ITS4	CBS 14358		2002-07-01	Panama	insect	Candida parapsilosis	WIDNA1334-25	UDB07679530	KIXT01000058.1
WI049606	ITS	ITS5	ITS4	CBS 14360		2002-07-01	Panama	insect	Candida buenavistaensis	WIDNA1335-25	UDB07679531	KIXT01000384.1
WI049609	ITS	ITS5	ITS4	CBS 14362		2002-07-21	Panama	insect	Candida bohiensis	WIDNA1336-25	UDB07679532	KIXT01000317.1
WI049613	ITS	ITS5	ITS4	CBS 14364		2016-04-08	USA	insect	Pichia kluyveri	WIDNA1337-25	UDB07679533	KIXT01001556.1
WI049615	ITS	ITS5	ITS4	CBS 14365		2004-11-16	USA	unknown	Danielia oregonensis	WIDNA1338-25	UDB07679534	KIXT01001793.1
WI049617	ITS	ITS5	ITS4	CBS 14366	M. Sipiczki	2012-05-22	Philippines	plant; flower	Candidozyma vulturna	WIDNA1339-25	UDB07679535	KIXT01000016.1
WI049725	ITS	ITS5	ITS4	CBS 14374	Charlotte Urien and Delphine Sicard	2012-11-01	France		Maudiozyma saulgeensis	WIDNA1340-25	UDB07679543	KIXT01001589.1
WI049727	ITS	ITS5	ITS4	CBS 14375	F. Hagen	2016-05-02	Netherlands	human	Naganishia uzbekistanensis	WIDNA1341-25	UDB07679536	KIXT01000805.1
WI049729	ITS	ITS5	ITS4	CBS 14376	Andrey Yurkov	2014-06-03	Portugal	soil	Cryptotrichosporon argae	WIDNA1342-25	UDB07679537	KIXT01001651.1
WI049757	ITS	ITS5	ITS4	CBS 14377	Isolated from rice wine starter sold in Viet Nam in 2006	2006	Vietnam		Saccharomyces cerevisiae	WIDNA2544-25	UDB07679538	KIXT01002534.1
WI049759	ITS	ITS5	ITS4	CBS 14378	Isolated from rice wine starter sold in Viet Nam in 2007	2007	Vietnam		Saccharomyces cerevisiae	WIDNA1343-25	UDB07679539	KIXT01001919.1
WI049769	ITS	ITS5	ITS4	CBS 14386	isolated from Cake Yeast in Viet Nam in 1996	1996	Vietnam	yeast; bakers	Saccharomyces cerevisiae	WIDNA1344-25	UDB07679540	KIXT01001945.1
WI049771	ITS	ITS5	ITS4	CBS 14387	Ronen Ben-Ami	2007-11-01	Israel	human	Nakaseomyces glabratus	WIDNA1345-25	UDB07679541	KIXT01000241.1
WI049773	ITS	ITS5	ITS4	CBS 14388	Ronen Ben-Ami	2007-08-26	Israel	human	Nakaseomyces glabratus	WIDNA2545-25	UDB07679542	KIXT01002043.1
WI049775	ITS	ITS5	ITS4	CBS 14389		2016-08-31	Israel	human	Nakaseomyces glabratus	WIDNA1346-25	UDB07679544	KIXT01000411.1
WI049777	ITS	ITS5	ITS4	CBS 14390	Ronen Ben-Ami	2006-02-28	Israel	human	Nakaseomyces glabratus	WIDNA1347-25	UDB07679545	KIXT01001826.1
WI049779	ITS	ITS5	ITS4	CBS 14391	Ronen Ben-Ami	2006-01-29	Israel	human	Nakaseomyces glabratus	WIDNA1348-25	UDB07679546	KIXT01000066.1
WI049781	ITS	ITS5	ITS4	CBS 14392	Ronen Ben-Ami	2006-12-28	Israel	human	Nakaseomyces glabratus	WIDNA2546-25	UDB07679547	KIXT01002746.1
WI049783	ITS	ITS5	ITS4	CBS 14393	Ronen Ben-Ami	2007-08-06	Israel	human	Nakaseomyces glabratus	WIDNA1349-25	UDB07679548	KIXT01000826.1
WI049785	ITS	ITS5	ITS4	CBS 14394	Ronen Ben-Ami	2010-12-30	Israel	human	Nakaseomyces glabratus	WIDNA1350-25	UDB07679549	KIXT01001925.1
WI049787	ITS	ITS5	ITS4	CBS 14395	Ronen Ben-Ami	2006-09-28	Israel	human	Nakaseomyces glabratus	WIDNA2547-25	UDB07679550	KIXT01002432.1
WI049789	ITS	ITS5	ITS4	CBS 14396	Ronen Ben-Ami	2006-09-05	Israel	human	Nakaseomyces glabratus	WIDNA1351-25	UDB07679551	KIXT01000334.1
WI049791	ITS	ITS5	ITS4	CBS 14397	Ronen Ben-Ami	2006-07-18	Israel	human	Nakaseomyces glabratus	WIDNA1352-25	UDB07679552	KIXT01001281.1
WI049793	ITS	ITS5	ITS4	CBS 14398	Ronen Ben-Ami	2010-09-27	Israel	human	Nakaseomyces glabratus	WIDNA1353-25	UDB07679553	KIXT01000796.1
WI049795	ITS	ITS5	ITS4	CBS 14399	Ronen Ben-Ami	2009-01-13	Israel	human	Nakaseomyces glabratus	WIDNA1354-25	UDB07679554	KIXT01000208.1
WI049797	ITS	ITS5	ITS4	CBS 14400	Ronen Ben-Ami	2010-07-13	Israel	human	Nakaseomyces glabratus	WIDNA2548-25	UDB07679555	KIXT01002510.1
WI049799	ITS	ITS5	ITS4	CBS 14401	Ronen Ben-Ami	2007-07-05	Israel	human	Nakaseomyces glabratus	WIDNA2549-25	UDB07679556	KIXT01002672.1
WI049802	ITS	ITS5	ITS4	CBS 14403	Ronen Ben-Ami	2007-04-14	Israel	human	Nakaseomyces glabratus	WIDNA1355-25	UDB07679557	KIXT01000294.1
WI049804	ITS	ITS5	ITS4	CBS 14404	Ronen Ben-Ami	14-Mar-2007	Israel	human	Nakaseomyces glabratus	WIDNA1356-25	UDB07679558	KIXT01000763.1
WI049806	ITS	ITS5	ITS4	CBS 14405	Ronen Ben-Ami	2008-09-02	Israel	human	Nakaseomyces glabratus	WIDNA2550-25	UDB07679559	KIXT01002327.1
WI049814	ITS	ITS5	ITS4	CBS 14408		2003-07-22	USA	insect	Candida labiduridarum	WIDNA1357-25	UDB07679560	KIXT01001972.1
WI049823	ITS	ITS5	ITS4	CBS 14413		19-Oct-2000	USA	insect	Pichia kluyveri	WIDNA1358-25	UDB07679561	KIXT01001737.1
WI049825	ITS	ITS5	ITS4	CBS 14414		2001-06-13	USA	insect	Candida sungouii	WIDNA2551-25	UDB07679562	KIXT01002056.1
WI049827	ITS	ITS5	ITS4	CBS 14416		2016-06-14	USA	insect	Pichia mandshurica	WIDNA2552-25	UDB07679563	KIXT01002054.1
WI049833	ITS	ITS5	ITS4	CBS 14420		2001-07-13	USA	insect	Candida sungouii	WIDNA2553-25	UDB07679564	KIXT01002622.1
WI049835	ITS	ITS5	ITS4	CBS 14421		2001-07-13	USA	insect	Candida sungouii	WIDNA2554-25	UDB07679565	KIXT01002319.1
WI049837	ITS	ITS5	ITS4	CBS 14424		2002-07-01	Panama	insect	Sugiyamaella smithiae	WIDNA1359-25	UDB07679566	KIXT01000149.1
WI049839	ITS	ITS5	ITS4	CBS 14425		30-May-2002	USA	insect	Candida sungouii	WIDNA2555-25	UDB07679567	KIXT01002476.1
WI049841	ITS	ITS5	ITS4	CBS 14426		2002-07-01	Panama	insect	Sugiyamaella smithiae	WIDNA1360-25	UDB07679568	KIXT01001410.1
WI049843	ITS	ITS5	ITS4	CBS 14427		30-May-2002	USA	insect	Candida sungouii	WIDNA1361-25	UDB07679569	KIXT01001233.1
WI049850	ITS	ITS5	ITS4	CBS 14431		1999-11-14	USA	insect	Kodamaea derodonti	WIDNA1362-25	UDB07679570	KIXT01001508.1
WI049852	ITS	ITS5	ITS4	CBS 14432		1999-11-14	USA	insect	Kodamaea derodonti	WIDNA1363-25	UDB07679571	KIXT01001384.1
WI049854	ITS	ITS5	ITS4	CBS 14433		19-Oct-2000	USA	insect	Starmera stellimalicola	WIDNA2556-25	UDB07679572	KIXT01002497.1
WI049856	ITS	ITS5	ITS4	CBS 14435		19-Oct-2000	USA	insect	Starmera stellimalicola	WIDNA1364-25	UDB07679573	KIXT01001075.1
WI049897	ITS	ITS5	ITS4	CBS 14445		2001-11-01	USA	insect	Suhomyces bolitotheri	WIDNA1365-25	UDB07679574	KIXT01001377.1
WI049899	ITS	ITS5	ITS4	CBS 14446		20-Oct-2000	USA	unknown	Candida boidinii	WIDNA1366-25	UDB07679575	KIXT01001375.1
WI049901	ITS	ITS5	ITS4	CBS 14447		20-Oct-2000	USA	unknown	Pichia kluyveri	WIDNA1367-25	UDB07679576	KIXT01001738.1
WI049905	ITS	ITS5	ITS4	CBS 14449		20-Oct-2000	USA	unknown	Pichia mandshurica	WIDNA1368-25	UDB07679577	KIXT01000610.1
WI049907	ITS	ITS5	ITS4	CBS 14450		20-Oct-2000	USA	unknown	Pichia kluyveri	WIDNA1369-25	UDB07679578	KIXT01000507.1
WI049910	ITS	ITS5	ITS4	CBS 14452		20-Oct-2000	USA	unknown	Pichia kluyveri	WIDNA1370-25	UDB07679579	KIXT01000957.1
WI049912	ITS	ITS5	ITS4	CBS 14453		20-Oct-2000	USA	unknown	Pichia kluyveri	WIDNA1371-25	UDB07679580	KIXT01000552.1
WI049914	ITS	ITS5	ITS4	CBS 14454		20-Oct-2000	USA	unknown	Starmera stellimalicola	WIDNA1372-25	UDB07679581	KIXT01000280.1
WI049918	ITS	ITS5	ITS4	CBS 14457		2001-07-09	USA	insect	Teunomyces pallodes	WIDNA1373-25	UDB07679582	KIXT01000433.1
WI049920	ITS	ITS5	ITS4	CBS 14458		20-Oct-2000	USA	unknown	Meyerozyma caribbica	WIDNA2557-25	UDB07679583	KIXT01002118.1
WI049922	ITS	ITS5	ITS4	CBS 14459		2001-07-09	USA	insect	Teunomyces atbi	WIDNA1374-25	UDB07679584	KIXT01001092.1
WI049924	ITS	ITS5	ITS4	CBS 14460		2001-07-09	USA	insect	Teunomyces atbi	WIDNA1375-25	UDB07679585	KIXT01001061.1
WI049926	ITS	ITS5	ITS4	CBS 14461		2001-07-09	USA	insect	Teunomyces atbi	WIDNA1376-25	UDB07679586	KIXT01000787.1
WI049928	ITS	ITS5	ITS4	CBS 14462		2001-07-09	USA	insect	Teunomyces pallodes	WIDNA1377-25	UDB07679587	KIXT01000628.1
WI049930	ITS	ITS5	ITS4	CBS 14464		2001-09-04	USA	insect	Teunomyces atbi	WIDNA1378-25	UDB07679588	KIXT01000516.1
WI049932	ITS	ITS5	ITS4	CBS 14465		2001-08-30	USA	insect	Teunomyces lycoperdinae	WIDNA1379-25	UDB07679589	KIXT01001427.1
WI049934	ITS	ITS5	ITS4	CBS 14466		2001-08-30	USA	insect	Teunomyces lycoperdinae	WIDNA1380-25	UDB07679590	KIXT01000820.1
WI049965	ITS	ITS5	ITS4	CBS 14472		2002-07-01	Panama	insect	Teunomyces panamensis	WIDNA1381-25	UDB07679591	KIXT01000360.1
WI049967	ITS	ITS5	ITS4	CBS 14473		2002-07-01	Panama	insect	Teunomyces panamensis	WIDNA1382-25	UDB07679592	KIXT01000694.1
WI049969	ITS	ITS5	ITS4	CBS 14474		27-May-2002	USA	fungus	Teunomyces atbi	WIDNA1383-25	UDB07679593	KIXT01001795.1
WI049971	ITS	ITS5	ITS4	CBS 14475		2002-07-01	Panama	insect	Kazachstania martiniae	WIDNA1384-25	UDB07679594	KIXT01000648.1
WI049975	ITS	ITS5	ITS4	CBS 14478		2002-07-24	Panama	insect	Limtongozyma cylindracea	WIDNA1385-25	UDB07679595	KIXT01001761.1
WI049979	ITS	ITS5	ITS4	CBS 14480		2002-07-01	Panama	insect	Kazachstania martiniae	WIDNA1386-25	UDB07679596	KIXT01000733.1
WI049981	ITS	ITS5	ITS4	CBS 14481		30-May-2003	USA	insect	Saccharomyces cerevisiae	WIDNA1387-25	UDB07679597	KIXT01000423.1
WI049985	ITS	ITS5	ITS4	CBS 14483		2002-07-01	Panama	insect	Hanseniaspora opuntiae	WIDNA1388-25	UDB07679598	KIXT01000976.1
WI049987	ITS	ITS5	ITS4	CBS 14485		2002-07-01	Panama	insect	Hanseniaspora opuntiae	WIDNA1389-25	UDB07679599	KIXT01000858.1
WI049989	ITS	ITS5	ITS4	CBS 14486		2003-04-30	USA	insect	Lachancea kluyveri	WIDNA2558-25	UDB07679600	KIXT01002351.1
WI049991	ITS	ITS5	ITS4	CBS 14487		25-May-2003	USA	insect	Saccharomyces cerevisiae	WIDNA2559-25	UDB07679601	KIXT01002855.1
WI049993	ITS	ITS5	ITS4	CBS 14488		2002-07-01	Panama	insect	Hanseniaspora opuntiae	WIDNA1390-25	UDB07679602	KIXT01000725.1
WI049995	ITS	ITS5	ITS4	CBS 14489		25-May-2003	USA	insect	Lachancea thermotolerans	WIDNA1391-25	UDB07679603	KIXT01001136.1
WI049997	ITS	ITS5	ITS4	CBS 14490		2003-06-07	USA	insect	Torulaspora delbrueckii	WIDNA2560-25	UDB07679604	KIXT01002217.1
WI050001	ITS	ITS5	ITS4	CBS 14492		2003-07-06	USA	insect	Lachancea thermotolerans	WIDNA2561-25	UDB07679605	KIXT01002006.1
WI050003	ITS	ITS5	ITS4	CBS 14494		26-May-2003	USA	insect	Candida tropicalis	WIDNA1392-25	UDB07679606	KIXT01001957.1
WI050005	ITS	ITS5	ITS4	CBS 14495		2003-06-22	USA	insect	Kodamaea ohmeri	WIDNA2562-25	UDB07679607	KIXT01002161.1
WI050007	ITS	ITS5	ITS4	CBS 14496		2002-07-01	Panama	insect	Candida gigantensis	WIDNA2563-25	UDB07679608	KIXT01002304.1
WI050030	ITS	ITS5	ITS4	CBS 14519	G. Peter	05-Mar-2016	Spain		Brettanomyces acidodurans	WIDNA1393-25	UDB07679609	KIXT01000362.1
WI050031	ITS	ITS5	ITS4	CBS 14520		24-May-2004	USA	insect	Suhomyces bolitotheri	WIDNA1394-25	UDB07679610	KIXT01000804.1
WI050033	ITS	ITS5	ITS4	CBS 14522		2003-06-05	USA	insect	Candida maltosa	WIDNA1395-25	UDB07679611	KIXT01000623.1
WI050038	ITS	ITS5	ITS4	CBS 14525		24-May-2004	USA	insect	Suhomyces bolitotheri	WIDNA2564-25	UDB07679612	KIXT01002841.1
WI050040	ITS	ITS5	ITS4	CBS 14527		24-May-2004	USA	insect	Suhomyces bolitotheri	WIDNA1396-25	UDB07679613	KIXT01001855.1
WI050042	ITS	ITS5	ITS4	CBS 14528		29-May-2004	USA	insect	Teunomyces atbi	WIDNA1397-25	UDB07679614	KIXT01000087.1
WI050044	ITS	ITS5	ITS4	CBS 14529		24-May-2004	USA	insect	Teunomyces pallodes	WIDNA1398-25	UDB07679615	KIXT01000722.1
WI050046	ITS	ITS5	ITS4	CBS 14530		24-May-2004	USA	insect	Teunomyces atbi	WIDNA1399-25	UDB07679616	KIXT01000701.1
WI050048	ITS	ITS5	ITS4	CBS 14531		24-May-2004	USA	insect	Teunomyces atbi	WIDNA1400-25	UDB07679617	KIXT01000921.1
WI050050	ITS	ITS5	ITS4	CBS 14532		24-May-2004	USA	insect	Teunomyces atbi	WIDNA2565-25	UDB07679618	KIXT01002257.1
WI050057	ITS	ITS5	ITS4	CBS 14537		2003-06-22	USA	insect	Kurtzmaniella quercitrusa	WIDNA2566-25	UDB07679619	KIXT01002619.1
WI050061	ITS	ITS5	ITS4	CBS 14539		2001-07-01	Panama	insect	Vanrija humicola	WIDNA1401-25	UDB07679620	KIXT01001128.1
WI050063	ITS	ITS5	ITS4	CBS 14540	N. H. Nguyen & S.-O. Suh	2003-07-28	USA	insect	Candida boleticola	WIDNA1402-25	UDB07679621	KIXT01001372.1
WI050067	ITS	ITS5	ITS4	CBS 14542		Mar-2002	USA	insect	Effuseotrichosporon vanderwaltii	WIDNA1403-25	UDB07679622	KIXT01001583.1
WI050069	ITS	ITS5	ITS4	CBS 14544		31-Mar-2002	USA	fungus	Rhodosporidiobolus ruineniae	WIDNA1404-25	UDB07679623	KIXT01000866.1
WI050071	ITS	ITS5	ITS4	CBS 14545		2001-07-01	Panama	insect	Vanrija humicola	WIDNA1405-25	UDB07679624	KIXT01000142.1
WI050073	ITS	ITS5	ITS4	CBS 14546		1999-09-28	USA	insect	Trichosporon asahii	WIDNA1406-25	UDB07679625	KIXT01000120.1
WI050075	ITS	ITS5	ITS4	CBS 14547		2001-07-01	Panama	insect	Vanrija humicola	WIDNA2567-25	UDB07679626	KIXT01002012.1
WI050077	ITS	ITS5	ITS4	CBS 14548		2001-07-01	Panama	insect	Vanrija humicola	WIDNA1407-25	UDB07679627	KIXT01001657.1
WI050104	ITS	ITS5	ITS4	CBS 14559	Wanatchaporn Boontham	2014-09-26	Thailand	water	Limtongozyma siamensis	WIDNA1408-25	UDB07679628	KIXT01001277.1
WI050135	ITS	ITS5	ITS4	CBS 14583		2001-07-01	Panama	insect	Vanrija humicola	WIDNA1409-25	UDB07679629	KIXT01000742.1
WI050139	ITS	ITS5	ITS4	CBS 14585		2001-07-01	Panama	insect	Vanrija humicola	WIDNA2568-25	UDB07679630	KIXT01002122.1
WI050141	ITS	ITS5	ITS4	CBS 14586		2001-07-01	Panama	insect	Geotrichum histeridarum	WIDNA1410-25	UDB07679631	KIXT01000371.1
WI050143	ITS	ITS5	ITS4	CBS 14587		2001-08-26	USA	insect	Suhomyces yuchorum	WIDNA2569-25	UDB07679632	KIXT01002597.1
WI050145	ITS	ITS5	ITS4	CBS 14588		2002	Panama	insect	Fellomyces borneensis	WIDNA1411-25	UDB07679633	KIXT01000353.1
WI050147	ITS	ITS5	ITS4	CBS 14589		2002-07-01	Panama	insect	Vanrija humicola	WIDNA1412-25	UDB07679634	KIXT01001275.1
WI050149	ITS	ITS5	ITS4	CBS 14590		2002-07-01	Panama	insect	Vanrija humicola	WIDNA1413-25	UDB07679635	KIXT01001285.1
WI050151	ITS	ITS5	ITS4	CBS 14591		2002-07-01	Panama	insect	Vanrija humicola	WIDNA1414-25	UDB07679636	KIXT01001355.1
WI050153	ITS	ITS5	ITS4	CBS 14592		2002-07-01	Panama	insect	Vanrija humicola	WIDNA1415-25	UDB07679637	KIXT01001363.1
WI050155	ITS	ITS5	ITS4	CBS 14593		2002-07-01	Panama	insect	Vanrija humicola	WIDNA1416-25	UDB07679638	KIXT01000224.1
WI050157	ITS	ITS5	ITS4	CBS 14594		2002-07-01	Panama	insect	Vanrija humicola	WIDNA1417-25	UDB07679639	KIXT01001914.1
WI050159	ITS	ITS5	ITS4	CBS 14595		2002-07-01	Panama	insect	Vanrija humicola	WIDNA1418-25	UDB07679640	KIXT01001893.1
WI050161	ITS	ITS5	ITS4	CBS 14596		2002-07-01	Panama	insect	Apiotrichum sporotrichoides	WIDNA1419-25	UDB07679641	KIXT01000009.1
WI050163	ITS	ITS5	ITS4	CBS 14597		2002-07-01	Panama	insect	Vanrija humicola	WIDNA1420-25	UDB07679642	KIXT01001440.1
WI050165	ITS	ITS5	ITS4	CBS 14598		30-May-2002	USA	insect	Effuseotrichosporon vanderwaltii	WIDNA1421-25	UDB07679643	KIXT01001836.1
WI050169	ITS	ITS5	ITS4	CBS 14600		2002-07-01	Panama	insect	Kockovaella fuzhouensis	WIDNA1422-25	UDB07679644	KIXT01001310.1
WI050172	ITS	ITS5	ITS4	CBS 14602		30-May-2002	USA	insect	Vanrija humicola	WIDNA1423-25	UDB07679645	KIXT01000814.1
WI050174	ITS	ITS5	ITS4	CBS 14603		30-May-2002	USA	insect	Effuseotrichosporon vanderwaltii	WIDNA1424-25	UDB07679646	KIXT01000937.1
WI050176	ITS	ITS5	ITS4	CBS 14604		30-May-2002	USA	insect	Vanrija humicola	WIDNA1425-25	UDB07679647	KIXT01000003.1
WI050180	ITS	ITS5	ITS4	CBS 14606		30-May-2002	USA	insect	Effuseotrichosporon vanderwaltii	WIDNA1426-25	UDB07679648	KIXT01001083.1
WI050183	ITS	ITS5	ITS4	CBS 14609		2002-07-01	USA	insect	Vanrija humicola	WIDNA1427-25	UDB07679649	KIXT01000547.1
WI050189	ITS	ITS5	ITS4	CBS 14611		2010-06-01	Slovenia	soil	Occultifur mephitis	WIDNA1428-25	UDB07679650	KIXT01001620.1
WI050205	ITS	ITS5	ITS4	CBS 14621	C.J. Marshall	2002	Panama	insect	Apiotrichum laibachii	WIDNA2570-25	UDB07679651	KIXT01002669.1
WI050207	ITS	ITS5	ITS4	CBS 14626		2002-12-12	USA	insect	Vanrija humicola	WIDNA1429-25	UDB07679652	KIXT01001055.1
[truncated: 857 more rows]

## Sheet: newLSU
ID	region	Fwd_primer_name	Rev_primer_name	Culture-Collection	Collected_by	Collection-Date	geo_loc_name	Isolation-Source	Organism	BOLD ID	UNITE ID	GenBank accession
WI000003	LSU	LROR	LR5	CBS 17		1930	missing	unknown	Rhodotorula mucilaginosa	WIDNA2857-25	UDB07680519	KIXS01001428.1
WI000014	LSU	LROR	LR5	CBS 73		1931	France	juice	Dekkera bruxellensis	WIDNA2858-25	UDB07680520	KIXS01001899.1
WI000018	LSU	LROR	LR5	CBS 75		1940	missing	beverage; beer	Dekkera bruxellensis	WIDNA4857-25	UDB07680521	KIXS01002486.1
WI000021	LSU	LROR	LR5	CBS 76		1927	missing	beverage; beer	Dekkera anomala	WIDNA2859-25	UDB07680522	KIXS01000174.1
WI000024	LSU	LROR	LR5	CBS 77		1939-01-01	United Kingdom	beverage; beer	Dekkera anomala	WIDNA4858-25	UDB07680523	KIXS01003737.1
WI000027	LSU	LROR	LR5	CBS 78		1940	Denmark	beverage; beer	Dekkera bruxellensis	WIDNA2860-25	UDB07680524	KIXS01000679.1
WI000031	LSU	LROR	LR5	CBS 82		1946	missing	fruit	Pichia membranifaciens	WIDNA4859-25	UDB07680525	KIXS01002587.1
WI000034	LSU	LROR	LR5	CBS 94		1935	missing	human	Candida tropicalis	WIDNA2861-25	UDB07680526	KIXS01001325.1
WI000037	LSU	LROR	LR5	CBS 95		1924	Netherlands	food	Hanseniaspora guilliermondii	WIDNA2862-25	UDB07680527	KIXS01000381.1
WI000044	LSU	LROR	LR5	CBS 99		1942-12-01	USA	juice	Schizosaccharomyces japonicus	WIDNA4860-25	UDB07680528	KIXS01003788.1
WI000046	LSU	LROR	LR5	CBS 100		1942-12-01	USA	juice	Schizosaccharomyces japonicus	WIDNA4861-25	UDB07680529	KIXS01002612.1
WI000049	LSU	LROR	LR5	CBS 101		1942-12-01	USA	juice	Schizosaccharomyces japonicus	WIDNA2863-25	UDB07680530	KIXS01001252.1
WI000057	LSU	LROR	LR5	CBS 106		1929-04-01	Denmark	plant; bark	Hanseniaspora osmophila	WIDNA2864-25	UDB07680531	KIXS01001277.1
WI000069	LSU	LROR	LR5	CBS 113		Mar-1922	missing	unknown	Wickerhamomyces anomalus	WIDNA4862-25	UDB07680532	KIXS01003301.1
WI000080	LSU	LROR	LR5	CBS 117		1931-11-01	New Zealand	food	Debaryomyces hansenii	WIDNA2865-25	UDB07680533	KIXS01000663.1
WI000083	LSU	LROR	LR5	CBS 118		1920	Denmark	soil	Pichia membranifaciens	WIDNA4863-25	UDB07680534	KIXS01002089.1
WI000085	LSU	LROR	LR5	CBS 131		1912	missing	unknown	Cryptococcus neoformans	WIDNA2866-25	UDB07680535	KIXS01000364.1
WI000092	LSU	LROR	LR5	CBS 135		1926-04-01	Netherlands	dairy	Maudiozyma exigua	WIDNA4864-25	UDB07680536	KIXS01002774.1
WI000098	LSU	LROR	LR5	CBS 138		Mar-1936	missing	human	Nakaseomyces glabratus	WIDNA4865-25	UDB07680537	KIXS01002437.1
WI000114	LSU	LROR	LR5	CBS 156		1925-07-01	missing	insect	Starmerella gropengiesseri	WIDNA2867-25	UDB07680538	KIXS01001842.1
WI000146	LSU	LROR	LR5	CBS 186		1920	Denmark	soil	Schwanniomyces polymorphus var. polymorphus	WIDNA2868-25	UDB07680539	KIXS01001824.1
WI000153	LSU	LROR	LR5	CBS 188		May-1946	missing	fruit	Pichia kluyveri	WIDNA4866-25	UDB07680540	KIXS01002525.1
WI000155	LSU	LROR	LR5	CBS 189		1924-12-01	missing	unknown	Pichia membranifaciens	WIDNA2869-25	UDB07680541	KIXS01000866.1
WI000156	LSU	LROR	LR5	CBS 191		Mar-1940	Italy	beverage; wine	Pichia membranifaciens	WIDNA4867-25	UDB07680542	KIXS01002333.1
WI000157	LSU	LROR	LR5	CBS 204		1948	missing		Saccharomyces cerevisiae or paradoxus	WIDNA2870-25	UDB07680547	KIXS01001250.1
WI000158	LSU	LROR	LR5	CBS 205		1935	missing	unknown	Saccharomyces cerevisiae or paradoxus	WIDNA4868-25	UDB07680548	KIXS01002981.1
WI000189	LSU	LROR	LR5	CBS 248		1895	Netherlands	fruit	Wickerhamomyces anomalus	WIDNA2871-25	UDB07680543	KIXS01000897.1
WI000193	LSU	LROR	LR5	CBS 250		1922-06-01	Netherlands	yeast	Wickerhamomyces anomalus	WIDNA4869-25	UDB07680544	KIXS01003114.1
WI000198	LSU	LROR	LR5	CBS 252		1931-07-01	USA	soil	Barnettozyma californica	WIDNA2872-25	UDB07680545	KIXS01001278.1
WI000206	LSU	LROR	LR5	CBS 258		1928-04-01	missing	unknown	Cyberlindnera saturnus	WIDNA2873-25	UDB07680546	KIXS01000275.1
WI000215	LSU	LROR	LR5	CBS 263		May-1928	missing	fruit	Wickerhamomyces anomalus	WIDNA4870-25	UDB07680549	KIXS01002758.1
WI000227	LSU	LROR	LR5	CBS 283		1927	Indonesia	soil	Hanseniaspora occidentalis var. occidentalis	WIDNA2874-25	UDB07680558	KIXS01000317.1
WI000236	LSU	LROR	LR5	CBS 311		1931	missing	beverage; beer	Hanseniaspora valbyensis	WIDNA2875-25	UDB07680550	KIXS01000254.1
WI000241	LSU	LROR	LR5	CBS 314		1930	Ukraine	fruit	Hanseniaspora uvarum	WIDNA2876-25	UDB07680551	KIXS01000647.1
WI000247	LSU	LROR	LR5	CBS 317		1923-09-01	Japan	air	Buckleyzyma aurantiaca	WIDNA2877-25	UDB07680552	KIXS01001906.1
WI000260	LSU	LROR	LR5	CBS 324		1946-11-01	Portugal	unknown	Rhodotorula diobovata	WIDNA2878-25	UDB07680553	KIXS01001850.1
WI000281	LSU	LROR	LR5	CBS 333		1924	Italy	human	Rhodotorula mucilaginosa	WIDNA4871-25	UDB07680554	KIXS01003714.1
WI000290	LSU	LROR	LR5	CBS 352		1937	Indonesia		Schizosaccharomyces pombe	WIDNA4872-25	UDB07680555	KIXS01003405.1
WI000291	LSU	LROR	LR5	CBS 354		1934-08-01	Japan	beverage; wine	Schizosaccharomyces japonicus	WIDNA2879-25	UDB07680556	KIXS01001355.1
WI000293	LSU	LROR	LR5	CBS 355		1934	missing	molass	Schizosaccharomyces pombe	WIDNA2880-25	UDB07680557	KIXS01000568.1
WI000296	LSU	LROR	LR5	CBS 356		1922	missing	unknown	Schizosaccharomyces pombe	WIDNA4873-25	UDB07680559	KIXS01003430.1
WI000299	LSU	LROR	LR5	CBS 357		1912	Jamaica	molass	Schizosaccharomyces pombe	WIDNA4874-25	UDB07680560	KIXS01003060.1
WI000301	LSU	LROR	LR5	CBS 358		1933	missing	unknown	Schizosaccharomyces pombe	WIDNA2881-25	UDB07680561	KIXS01001206.1
WI000303	LSU	LROR	LR5	CBS 371		1933	missing	unknown	Schizosaccharomyces octosporus	WIDNA4875-25	UDB07680562	KIXS01003395.1
WI000307	LSU	LROR	LR5	CBS 372		1933	missing	unknown	Schizosaccharomyces octosporus	WIDNA2882-25	UDB07680563	KIXS01001669.1
WI000308	LSU	LROR	LR5	CBS 374		1931	missing	molass	Schizosaccharomyces pombe	WIDNA4876-25	UDB07680565	KIXS01002668.1
WI000310	LSU	LROR	LR5	CBS 377		1934-08-01	Germany	beverage; wine	Saccharomyces uvarum	WIDNA2883-25	UDB07680566	KIXS01001455.1
WI000316	LSU	LROR	LR5	CBS 381		1927-07-01	missing	beverage; beer	Saccharomyces cerevisiae	WIDNA2884-25	UDB07680567	KIXS01000977.1
WI000318	LSU	LROR	LR5	CBS 382		1940	Brazil	beverage; beer	Saccharomyces cerevisiae	WIDNA2885-25	UDB07680568	KIXS01001059.1
WI000321	LSU	LROR	LR5	CBS 395		1925	Netherlands	juice	Saccharomyces uvarum	WIDNA4877-25	UDB07680569	KIXS01003000.1
WI000327	LSU	LROR	LR5	CBS 396		1925	Netherlands	air	Kluyveromyces marxianus	WIDNA4878-25	UDB07680570	KIXS01003140.1
WI000335	LSU	LROR	LR5	CBS 397		1925-02-01	Netherlands	dairy	Kluyveromyces marxianus	WIDNA4879-25	UDB07680571	KIXS01003635.1
WI000342	LSU	LROR	LR5	CBS 398		May-1924	missing	unknown	Monosporozyma unispora	WIDNA2886-25	UDB07680572	KIXS01001623.1
WI000345	LSU	LROR	LR5	CBS 399		1929-02-01	Mongolia		Monosporozyma unispora	WIDNA2887-25	UDB07680573	KIXS01001390.1
WI000349	LSU	LROR	LR5	CBS 400		1923	missing	beverage; wine	Saccharomyces cerevisiae	WIDNA4880-25	UDB07680574	KIXS01003017.1
WI000359	LSU	LROR	LR5	CBS 405		1923	missing	beverage; wine	Saccharomyces cerevisiae	WIDNA4881-25	UDB07680575	KIXS01003536.1
WI000364	LSU	LROR	LR5	CBS 420		1923	Italy	dairy	Saccharomyces cerevisiae	WIDNA2888-25	UDB07680576	KIXS01001038.1
WI000372	LSU	LROR	LR5	CBS 422		1923	Ukraine	beverage; beer	Saccharomyces cerevisiae	WIDNA4882-25	UDB07680577	KIXS01002477.1
WI000376	LSU	LROR	LR5	CBS 423		1924	Switzerland	beverage; wine	Saccharomyces cerevisiae	WIDNA2889-25	UDB07680578	KIXS01000039.1
WI000387	LSU	LROR	LR5	CBS 427		1904	Germany	juice	Torulaspora microellipsoides	WIDNA4883-25	UDB07680579	KIXS01002314.1
WI000402	LSU	LROR	LR5	CBS 433		1931	missing	plant	Candida tropicalis	WIDNA2890-25	UDB07680581	KIXS01001553.1
WI000410	LSU	LROR	LR5	CBS 436		1931	missing	sake	Saccharomyces cerevisiae	WIDNA4884-25	UDB07680582	KIXS01003369.1
WI000414	LSU	LROR	LR5	CBS 439		1931	Germany	fruit	Saccharomyces cerevisiae or paradoxus	WIDNA4885-25	UDB07680583	KIXS01003210.1
WI000419	LSU	LROR	LR5	CBS 440		1931	Taiwan		Saccharomyces cerevisiae	WIDNA4886-25	UDB07680584	KIXS01002975.1
WI000421	LSU	LROR	LR5	CBS 441		1934-01-01	missing	food	Zygosaccharomyces rouxii	WIDNA2891-25	UDB07680585	KIXS01001142.1
WI000428	LSU	LROR	LR5	CBS 457		1934	Italy	juice	Saccharomyces cerevisiae	WIDNA2892-25	UDB07680586	KIXS01000767.1
WI000435	LSU	LROR	LR5	CBS 462		1946	Spain	juice	Saccharomyces cerevisiae	WIDNA2893-25	UDB07680587	KIXS01000628.1
WI000466	LSU	LROR	LR5	CBS 491		1932	Japan	soil	Sporobolomyces shibatanus	WIDNA2894-25	UDB07680588	KIXS01000432.1
WI000490	LSU	LROR	LR5	CBS 562		1946	Uruguay	human	Candida albicans	WIDNA2895-25	UDB07680589	KIXS01001017.1
WI000499	LSU	LROR	LR5	CBS 566		1935	missing	human	Meyerozyma guilliermondii	WIDNA2896-25	UDB07680590	KIXS01001959.1
WI000504	LSU	LROR	LR5	CBS 567		1926	Italy		Cyberlindnera jadinii	WIDNA4887-25	UDB07680591	KIXS01002025.1
WI000507	LSU	LROR	LR5	CBS 568		1947-11-01	Indonesia	human	Kodamaea ohmeri	WIDNA4888-25	UDB07680592	KIXS01002639.1
WI000515	LSU	LROR	LR5	CBS 572		1931-12-01	Puerto Rico	human	Sungouiella intermedia	WIDNA2897-25	UDB07680593	KIXS01000871.1
WI000517	LSU	LROR	LR5	CBS 573		1935-09-01	Sri Lanka	human	Pichia kudriavzevii	WIDNA4889-25	UDB07680594	KIXS01002439.1
WI000527	LSU	LROR	LR5	CBS 600		May-1920	missing		Kluyveromyces marxianus	WIDNA2898-25	UDB07680595	KIXS01001568.1
WI000551	LSU	LROR	LR5	CBS 607		1935-09-01	Sri Lanka	human	Kluyveromyces marxianus	WIDNA4890-25	UDB07680596	KIXS01003217.1
WI000557	LSU	LROR	LR5	CBS 610		1931	Egypt	fruit	Metschnikowia pulcherrima	WIDNA2899-25	UDB07680597	KIXS01001166.1
WI000562	LSU	LROR	LR5	CBS 613		May-1935	missing	human	Diutina rugosa	WIDNA2900-25	UDB07680598	KIXS01000548.1
WI000567	LSU	LROR	LR5	CBS 615		1935	USA	insect	Candida tenuis	WIDNA2901-25	UDB07680599	KIXS01001466.1
WI000573	LSU	LROR	LR5	CBS 620		1946-04-01	Netherlands	food	Pichia cactophila	WIDNA4891-25	UDB07680600	KIXS01003251.1
WI000588	LSU	LROR	LR5	CBS 636		1893	missing		Pichia membranifaciens	WIDNA4892-25	UDB07680580	KIXS01003422.1
WI000597	LSU	LROR	LR5	CBS 640		1937-04-01	Germany	beverage; wine	Kregervanrija fluxuum	WIDNA4893-25	UDB07680601	KIXS01002302.1
WI000603	LSU	LROR	LR5	CBS 642		1922-07-01	missing	unknown	Candida tropicalis	WIDNA4894-25	UDB07680602	KIXS01002334.1
WI000607	LSU	LROR	LR5	CBS 643		1932	Netherlands	dairy	Candida tropicalis	WIDNA4895-25	UDB07680603	KIXS01002051.1
WI000611	LSU	LROR	LR5	CBS 644		1947	Germany		Candida tropicalis	WIDNA2902-25	UDB07680604	KIXS01001146.1
WI000615	LSU	LROR	LR5	CBS 679		1912	missing	unknown	Saccharomyces bayanus or pastorianus	WIDNA2903-25	UDB07680609	KIXS01000127.1
WI000623	LSU	LROR	LR5	CBS 683		1927	United Kingdom	dairy	Kluyveromyces lactis var. lactis	WIDNA2904-25	UDB07680605	KIXS01001370.1
WI000625	LSU	LROR	LR5	CBS 684		1927-07-01	missing	food	Zygosaccharomyces mellis	WIDNA2905-25	UDB07680606	KIXS01001592.1
WI000626	LSU	LROR	LR5	CBS 685		1916-02-01	missing		Zygosaccharomyces bailii	WIDNA2906-25	UDB07680607	KIXS01000038.1
WI000627	LSU	LROR	LR5	CBS 686		1915	France	food	Zygosaccharomyces rouxii	WIDNA4896-25	UDB07680608	KIXS01002922.1
WI000630	LSU	LROR	LR5	CBS 687		1927-07-01	missing		Zygosaccharomyces rouxii	WIDNA2907-25	UDB07680610	KIXS01001461.1
WI000634	LSU	LROR	LR5	CBS 689		1931	Netherlands	honey	Zygosaccharomyces rouxii	WIDNA2908-25	UDB07680611	KIXS01000455.1
WI000639	LSU	LROR	LR5	CBS 703		1929-02-01	missing	food	Zygosaccharomyces rouxii	WIDNA4897-25	UDB07680612	KIXS01003254.1
WI000641	LSU	LROR	LR5	CBS 704		1922-04-01	France	plant	Komagataella pastoris	WIDNA2909-25	UDB07680613	KIXS01001872.1
WI000644	LSU	LROR	LR5	CBS 705		1927-07-01	missing	dairy	Torulaspora delbrueckii	WIDNA4898-25	UDB07680614	KIXS01002570.1
WI000646	LSU	LROR	LR5	CBS 706		1929-02-01	missing	food	Zygosaccharomyces rouxii	WIDNA4899-25	UDB07680615	KIXS01003470.1
WI000649	LSU	LROR	LR5	CBS 707		1929-02-01	missing		Lachancea fermentati	WIDNA2910-25	UDB07680616	KIXS01000249.1
WI000654	LSU	LROR	LR5	CBS 709		1938-09-01	Netherlands	food	Zygosaccharomyces rouxii	WIDNA2911-25	UDB07680617	KIXS01000942.1
WI000655	LSU	LROR	LR5	CBS 710		1929-12-01	Tunisia	fruit	Zygosaccharomyces rouxii	WIDNA4900-25	UDB07680618	KIXS01003528.1
WI000657	LSU	LROR	LR5	CBS 711		1931-07-01	Germany	juice	Zygosaccharomyces rouxii	WIDNA2912-25	UDB07680619	KIXS01000134.1
WI000673	LSU	LROR	LR5	CBS 730		1931-07-01	Germany	fruit	Zygosaccharomyces rouxii	WIDNA2913-25	UDB07680620	KIXS01000448.1
WI000675	LSU	LROR	LR5	CBS 731		1931-07-01	missing	beverage; wine	Zygosaccharomyces rouxii	WIDNA4901-25	UDB07680621	KIXS01002055.1
WI000679	LSU	LROR	LR5	CBS 732		Oct-1932	missing	fruit	Zygosaccharomyces rouxii	WIDNA2914-25	UDB07680622	KIXS01001228.1
WI000686	LSU	LROR	LR5	CBS 735		Oct-1932	missing	honey	Zygosaccharomyces mellis	WIDNA2915-25	UDB07680623	KIXS01001070.1
WI000690	LSU	LROR	LR5	CBS 736		1933-01-01	USA	honey	Zygosaccharomyces mellis	WIDNA2916-25	UDB07680624	KIXS01000729.1
WI000694	LSU	LROR	LR5	CBS 738		1933-01-01	Canada	honey	Zygosaccharomyces mellis	WIDNA4902-25	UDB07680625	KIXS01003209.1
WI000697	LSU	LROR	LR5	CBS 739		1933	Italy	dairy	Kluyveromyces lactis var. lactis	WIDNA4903-25	UDB07680626	KIXS01003242.1
WI000708	LSU	LROR	LR5	CBS 745		1935	Tanzania	plant; leaf	Kluyveromyces marxianus	WIDNA2917-25	UDB07680627	KIXS01001150.1
WI000729	LSU	LROR	LR5	CBS 766		1914	Russia	dairy	Debaryomyces hansenii	WIDNA2918-25	UDB07680628	KIXS01000761.1
WI000754	LSU	LROR	LR5	CBS 771		1906	France	human	Debaryomyces hansenii	WIDNA2919-25	UDB07680629	KIXS01000029.1
WI000759	LSU	LROR	LR5	CBS 772		1931-11-01	New Zealand	food	Debaryomyces hansenii	WIDNA2920-25	UDB07680630	KIXS01001974.1
WI000765	LSU	LROR	LR5	CBS 773		1925-01-01	France	food	Debaryomyces hansenii	WIDNA2921-25	UDB07680631	KIXS01000952.1
WI000773	LSU	LROR	LR5	CBS 788		1924-12-01	Denmark	human	Debaryomyces hansenii	WIDNA2922-25	UDB07680632	KIXS01000021.1
WI000779	LSU	LROR	LR5	CBS 789		1924-12-01	Germany	human	Debaryomyces fabryi	WIDNA4904-25	UDB07680633	KIXS01002261.1
WI000784	LSU	LROR	LR5	CBS 790		1924-12-01	missing	human	Debaryomyces hansenii	WIDNA4905-25	UDB07680634	KIXS01003360.1
WI000788	LSU	LROR	LR5	CBS 791		1925-01-01	missing	food	Debaryomyces hansenii	WIDNA4906-25	UDB07680635	KIXS01003051.1
WI000793	LSU	LROR	LR5	CBS 792		1935-01-01	Austria	human	Debaryomyces subglobosus	WIDNA4907-25	UDB07680636	KIXS01002719.1
WI000796	LSU	LROR	LR5	CBS 794		1935	missing	plant	Saturnispora dispora	WIDNA2923-25	UDB07680637	KIXS01000712.1
WI000801	LSU	LROR	LR5	CBS 795		1935-06-01	Japan	beverage	Debaryomyces hansenii	WIDNA2924-25	UDB07680638	KIXS01000440.1
WI000807	LSU	LROR	LR5	CBS 796		1931-06-01	France	human	Debaryomyces fabryi	WIDNA2925-25	UDB07680639	KIXS01001776.1
WI000811	LSU	LROR	LR5	CBS 797		1935-06-01	missing	beverage; beer	Lachancea fermentati	WIDNA4908-25	UDB07680640	KIXS01002342.1
WI000814	LSU	LROR	LR5	CBS 810		1937	Germany	beverage; wine	Priceomyces carsonii	WIDNA2926-25	UDB07680641	KIXS01000119.1
WI000819	LSU	LROR	LR5	CBS 811		1938-06-01	Italy	tobacc	Debaryomyces hansenii	WIDNA4909-25	UDB07680642	KIXS01002621.1
WI000825	LSU	LROR	LR5	CBS 812		1938-06-01	Italy	tobacc	Debaryomyces hansenii	WIDNA4910-25	UDB07680643	KIXS01002546.1
WI000836	LSU	LROR	LR5	CBS 818		1927-07-01	China	distil	Torulaspora delbrueckii	WIDNA2927-25	UDB07680644	KIXS01001333.1
WI000841	LSU	LROR	LR5	CBS 820		1912	Germany	juice	Saccharomycodes ludwigii	WIDNA4911-25	UDB07680645	KIXS01002967.1
WI000848	LSU	LROR	LR5	CBS 834		1935	Netherlands	dairy product	Kluyveromyces marxianus	WIDNA4912-25	UDB07680646	KIXS01002649.1
WI000864	LSU	LROR	LR5	CBS 842		1930	missing	yeast	Cyberlindnera jadinii	WIDNA2928-25	UDB07680647	KIXS01000875.1
WI000877	LSU	LROR	LR5	CBS 862		1935	Netherlands	human	Nakaseomyces glabratus	WIDNA2929-25	UDB07680648	KIXS01001016.1
WI000885	LSU	LROR	LR5	CBS 879		1924-08-01	missing	human	Cryptococcus neoformans	WIDNA4913-25	UDB07680649	KIXS01002957.1
WI000886	LSU	LROR	LR5	CBS 880		1925-09-01	missing	unknown	Cryptococcus neoformans	WIDNA2930-25	UDB07680650	KIXS01000150.1
WI000888	LSU	LROR	LR5	CBS 881		1929	missing	human	Cryptococcus neoformans	WIDNA4914-25	UDB07680651	KIXS01003541.1
WI000890	LSU	LROR	LR5	CBS 882		1912	USA	animal	Cryptococcus deneoformans	WIDNA4915-25	UDB07680652	KIXS01002911.1
WI000894	LSU	LROR	LR5	CBS 883		1935-09-01	missing	human	Cryptococcus gattii	WIDNA4916-25	UDB07680653	KIXS01002373.1
WI000901	LSU	LROR	LR5	CBS 886		May-1933	missing	unknown	Cryptococcus neoformans	WIDNA2931-25	UDB07680654	KIXS01001303.1
WI000921	LSU	LROR	LR5	CBS 926		1927-07-01	missing	air	Naganishia diffluens	WIDNA2932-25	UDB07680655	KIXS01000556.1
WI000925	LSU	LROR	LR5	CBS 940		1927	Japan	air	Candida saitoana	WIDNA2933-25	UDB07680656	KIXS01001465.1
WI000930	LSU	LROR	LR5	CBS 943		1923-09-01	Japan	air	Hannaella luteola	WIDNA2934-25	UDB07680657	KIXS01000480.1
WI000939	LSU	LROR	LR5	CBS 947		1930	Italy	human	Candida zeylanoides var. zeylanoides	WIDNA2935-25	UDB07680660	KIXS01000065.1
WI000944	LSU	LROR	LR5	CBS 949		1929-11-01	missing	unknown	Debaryomyces hansenii	WIDNA2936-25	UDB07680658	KIXS01000576.1
WI000956	LSU	LROR	LR5	CBS 973		Oct-1934	Italy	fruit	Vishniacozyma carnescens	WIDNA4917-25	UDB07680661	KIXS01002885.1
WI000966	LSU	LROR	LR5	CBS 993		1947	Somalia	soil	Sporidiobolus metaroseus	WIDNA4918-25	UDB07680662	KIXS01003006.1
WI000969	LSU	LROR	LR5	CBS 996		1928	missing	human	Cryptococcus neoformans	WIDNA2937-25	UDB07680663	KIXS01001285.1
WI000971	LSU	LROR	LR5	CBS 1009		1924	Netherlands	human	Cryptococcus neoformans	WIDNA2938-25	UDB07680664	KIXS01001635.1
WI000982	LSU	LROR	LR5	CBS 1015		1935	USA	air	Sporidiobolus metaroseus	WIDNA2939-25	UDB07680665	KIXS01001901.1
WI000983	LSU	LROR	LR5	CBS 1034		1935	missing	contaminant	Sporidiobolus metaroseus	WIDNA4919-25	UDB07680666	KIXS01003019.1
WI000986	LSU	LROR	LR5	CBS 1039		Oct-1935	USA	air	Sporidiobolus salmonicolor	WIDNA2940-25	UDB07680667	KIXS01001395.1
WI000988	LSU	LROR	LR5	CBS 1040		1927	Germany	beverage; beer	Trigonopsis variabilis	WIDNA2941-25	UDB07680668	KIXS01000931.1
WI000990	LSU	LROR	LR5	CBS 1042		1921-11-01	missing	juice	Schizosaccharomyces pombe	WIDNA4920-25	UDB07680669	KIXS01003659.1
WI000992	LSU	LROR	LR5	CBS 1043		1927	missing	molass	Schizosaccharomyces pombe	WIDNA4921-25	UDB07680670	KIXS01002899.1
WI000994	LSU	LROR	LR5	CBS 1044		1927	missing	molass	Schizosaccharomyces pombe	WIDNA2942-25	UDB07680671	KIXS01000796.1
WI000996	LSU	LROR	LR5	CBS 1057		1933	Sweden	yeast; brewers	Schizosaccharomyces pombe	WIDNA4922-25	UDB07680672	KIXS01003641.1
WI000997	LSU	LROR	LR5	CBS 1058		1929	Indonesia	molass	Schizosaccharomyces pombe	WIDNA2943-25	UDB07680673	KIXS01000611.1
WI000998	LSU	LROR	LR5	CBS 1059		1951	Mauritius	food	Schizosaccharomyces pombe	WIDNA4923-25	UDB07680674	KIXS01002787.1
WI000999	LSU	LROR	LR5	CBS 1061		1934	missing	molass	Schizosaccharomyces pombe	WIDNA4924-25	UDB07680675	KIXS01003650.1
WI001003	LSU	LROR	LR5	CBS 1063		1934	missing	molass	Schizosaccharomyces pombe	WIDNA2944-25	UDB07680676	KIXS01001024.1
WI001005	LSU	LROR	LR5	CBS 1064		1934-01-01	USA	food	Zygosaccharomyces rouxii	WIDNA4925-25	UDB07680677	KIXS01002090.1
WI001020	LSU	LROR	LR5	CBS 1091		Oct-1932	Italy	honey	Zygosaccharomyces mellis	WIDNA4926-25	UDB07680678	KIXS01002978.1
WI001026	LSU	LROR	LR5	CBS 1098		1914	Russia	dairy	Debaryomyces hansenii	WIDNA4927-25	UDB07680679	KIXS01002204.1
WI001054	LSU	LROR	LR5	CBS 1125		1924	United Kingdom	human	Debaryomyces hansenii	WIDNA4928-25	UDB07680680	KIXS01002022.1
WI001065	LSU	LROR	LR5	CBS 1143		Oct-1936	missing	human	Cryptococcus neoformans	WIDNA2945-25	UDB07680681	KIXS01000580.1
WI001067	LSU	LROR	LR5	CBS 1144		Oct-1936	missing	human	Cryptococcus neoformans	WIDNA4929-25	UDB07680682	KIXS01003515.1
WI001081	LSU	LROR	LR5	CBS 1168		Oct-1933	missing	unknown	Saccharomycodes ludwigii	WIDNA2946-25	UDB07680683	KIXS01000358.1
WI001082	LSU	LROR	LR5	CBS 1169		Oct-1933	Italy		Saccharomycodes ludwigii	WIDNA4930-25	UDB07680684	KIXS01002467.1
WI001085	LSU	LROR	LR5	CBS 1171		1935	Netherlands	beverage; beer	Saccharomyces cerevisiae	WIDNA2947-25	UDB07680685	KIXS01001141.1
WI001086	LSU	LROR	LR5	CBS 1172		1935	Netherlands	bakers	Saccharomyces cerevisiae	WIDNA4931-25	UDB07680686	KIXS01003322.1
WI001090	LSU	LROR	LR5	CBS 1175		1931	Switzerland	beverage; wine	Saccharomyces cerevisiae	WIDNA2948-25	UDB07680687	KIXS01001416.1
WI001091	LSU	LROR	LR5	CBS 1176		1931	missing	beverage; wine	Saccharomyces cerevisiae	WIDNA4932-25	UDB07680688	KIXS01002960.1
WI001098	LSU	LROR	LR5	CBS 1191		1931	missing	beverage; wine	Saccharomyces cerevisiae	WIDNA4933-25	UDB07680689	KIXS01003394.1
WI001102	LSU	LROR	LR5	CBS 1192		1931	missing	beverage; wine	Saccharomyces cerevisiae	WIDNA2949-25	UDB07680690	KIXS01001705.1
WI001106	LSU	LROR	LR5	CBS 1193		1931	missing	beverage; wine	Saccharomyces cerevisiae	WIDNA2950-25	UDB07680691	KIXS01000002.1
WI001110	LSU	LROR	LR5	CBS 1194		1931	missing	beverage; wine	Saccharomyces cerevisiae	WIDNA4934-25	UDB07680692	KIXS01002623.1
WI001115	LSU	LROR	LR5	CBS 1196		1927	Indonesia		Saccharomyces cerevisiae	WIDNA4935-25	UDB07680693	KIXS01002890.1
WI001117	LSU	LROR	LR5	CBS 1198		1927	Japan	sake	Saccharomyces cerevisiae or paradoxus	WIDNA2951-25	UDB07680694	KIXS01001595.1
WI001123	LSU	LROR	LR5	CBS 1227		1927	Romania	human	Saccharomyces cerevisiae or paradoxus	WIDNA2952-25	UDB07680695	KIXS01001253.1
WI001128	LSU	LROR	LR5	CBS 1233		1927	missing	beverage; wine	Saccharomyces cerevisiae or paradoxus	WIDNA4936-25	UDB07680696	KIXS01003187.1
WI001129	LSU	LROR	LR5	CBS 1234		1927	Netherlands	bakers	Saccharomyces cerevisiae	WIDNA2953-25	UDB07680697	KIXS01001866.1
WI001130	LSU	LROR	LR5	CBS 1236		1927	France	bakers	Saccharomyces cerevisiae	WIDNA2954-25	UDB07680698	KIXS01001367.1
WI001131	LSU	LROR	LR5	CBS 1237		Oct-1924	missing	distil	Saccharomyces cerevisiae or paradoxus	WIDNA4937-25	UDB07680699	KIXS01003038.1
WI001132	LSU	LROR	LR5	CBS 1239		1927	missing	distil	Saccharomyces cerevisiae	WIDNA4938-25	UDB07680700	KIXS01002073.1
WI001133	LSU	LROR	LR5	CBS 1240		1935	missing	bakers	Saccharomyces cerevisiae	WIDNA4939-25	UDB07680701	KIXS01003445.1
WI001134	LSU	LROR	LR5	CBS 1242		1930	missing	distil	Saccharomyces cerevisiae or paradoxus	WIDNA4940-25	UDB07680702	KIXS01002201.1
WI001138	LSU	LROR	LR5	CBS 1246		1932	missing	perry	Saccharomyces cerevisiae or paradoxus	WIDNA2955-25	UDB07680703	KIXS01000838.1
WI001140	LSU	LROR	LR5	CBS 1248		1932	missing	yeast; brewers	Saccharomyces cerevisiae	WIDNA2956-25	UDB07680704	KIXS01001018.1
WI001141	LSU	LROR	LR5	CBS 1250		1936	Spain		Saccharomyces cerevisiae	WIDNA2957-25	UDB07680705	KIXS01000621.1
WI001142	LSU	LROR	LR5	CBS 1251		1935	missing	unknown	Saccharomyces cerevisiae or paradoxus	WIDNA4941-25	UDB07680706	KIXS01003747.1
WI001144	LSU	LROR	LR5	CBS 1252		1935	missing	bakers	Saccharomyces cerevisiae	WIDNA4942-25	UDB07680707	KIXS01003566.1
WI001145	LSU	LROR	LR5	CBS 1253		Oct-1925	missing	bakers	Saccharomyces cerevisiae	WIDNA2958-25	UDB07680708	KIXS01001257.1
WI001147	LSU	LROR	LR5	CBS 1255		1935	missing	wine	Saccharomyces cerevisiae or paradoxus	WIDNA2959-25	UDB07680709	KIXS01001000.1
WI001149	LSU	LROR	LR5	CBS 1257		1935	Germany	beverage; wine	Saccharomyces cerevisiae or paradoxus	WIDNA4943-25	UDB07680710	KIXS01002359.1
WI001151	LSU	LROR	LR5	CBS 1321		1937	missing	assay	Saccharomyces cerevisiae or paradoxus	WIDNA4944-25	UDB07680711	KIXS01002179.1
WI001157	LSU	LROR	LR5	CBS 1325		Mar-1949	Italy	tobacc	Debaryomyces nepalensis	WIDNA2960-25	UDB07680712	KIXS01001293.1
WI001163	LSU	LROR	LR5	CBS 1326		Mar-1949	Italy	tobacc	Debaryomyces hansenii	WIDNA2961-25	UDB07680713	KIXS01001991.1
WI001170	LSU	LROR	LR5	CBS 1329		1935	Denmark	soil	Pichia membranifaciens	WIDNA2962-25	UDB07680714	KIXS01000983.1
WI001174	LSU	LROR	LR5	CBS 1331		May-1928	missing	fruit	Pichia membranifaciens	WIDNA2963-25	UDB07680715	KIXS01000392.1
WI001184	LSU	LROR	LR5	CBS 1362		Mar-1950	missing		Pichia kluyveri	WIDNA2964-25	UDB07680716	KIXS01000877.1
WI001189	LSU	LROR	LR5	CBS 1368		1949	missing	assay	Saccharomyces cerevisiae or paradoxus	WIDNA4945-25	UDB07680717	KIXS01002351.1
WI001190	LSU	LROR	LR5	CBS 1387		1944	missing	bakers	Saccharomyces cerevisiae	WIDNA4946-25	UDB07680718	KIXS01003379.1
WI001191	LSU	LROR	LR5	CBS 1392		1949	missing	unknown	Saccharomyces cerevisiae or paradoxus	WIDNA2965-25	UDB07680719	KIXS01000538.1
WI001192	LSU	LROR	LR5	CBS 1393		1935	missing	bakers	Saccharomyces cerevisiae	WIDNA2966-25	UDB07680720	KIXS01000825.1
WI001193	LSU	LROR	LR5	CBS 1394		1935	missing	distil	Saccharomyces cerevisiae or paradoxus	WIDNA4947-25	UDB07680721	KIXS01002592.1
WI001203	LSU	LROR	LR5	CBS 1428		1932	missing	bakers	Saccharomyces cerevisiae	WIDNA4948-25	UDB07680722	KIXS01003701.1
WI001210	LSU	LROR	LR5	CBS 1464		1935	Austria	human	Saccharomyces cerevisiae	WIDNA2967-25	UDB07680723	KIXS01001650.1
WI001211	LSU	LROR	LR5	CBS 1465		1922	missing	beverage; brewery	Saccharomyces pastorianus	WIDNA4949-25	UDB07680724	KIXS01002716.1
WI001214	LSU	LROR	LR5	CBS 1483		1927-07-01	missing	beverage; beer	Saccharomyces pastorianus	WIDNA2968-25	UDB07680725	KIXS01001676.1
WI001215	LSU	LROR	LR5	CBS 1484		1925-02-01	missing	beverage; beer	Saccharomyces pastorianus	WIDNA2969-25	UDB07680726	KIXS01001917.1
WI001225	LSU	LROR	LR5	CBS 1508		1927	missing	distil	Saccharomyces cerevisiae	WIDNA4950-25	UDB07680727	KIXS01002298.1
WI001246	LSU	LROR	LR5	CBS 1544		1942	Netherlands	juice	Saccharomyces cerevisiae or paradoxus	WIDNA4951-25	UDB07680728	KIXS01002112.1
WI001255	LSU	LROR	LR5	CBS 1548		1932-01-01	missing	perry	Saccharomyces bayanus or pastorianus	WIDNA4952-25	UDB07680729	KIXS01002591.1
WI001256	LSU	LROR	LR5	CBS 1550		1932-01-01	missing	perry	Saccharomyces bayanus or pastorianus	WIDNA4953-25	UDB07680730	KIXS01002249.1
WI001262	LSU	LROR	LR5	CBS 1553		1924	Italy	human	Kluyveromyces marxianus	WIDNA4954-25	UDB07680731	KIXS01002939.1
WI001277	LSU	LROR	LR5	CBS 1559		1930	Italy	human	Kluyveromyces marxianus	WIDNA2970-25	UDB07680732	KIXS01001907.1
WI001288	LSU	LROR	LR5	CBS 1584		1910	missing	unknown	Cryptococcus neoformans	WIDNA2971-25	UDB07680733	KIXS01001863.1
WI001292	LSU	LROR	LR5	CBS 1600		1931	France	human	Cyberlindnera jadinii	WIDNA2972-25	UDB07680734	KIXS01001401.1
WI001297	LSU	LROR	LR5	CBS 1603		1932-01-01	missing	perry	Saccharomyces bayanus or pastorianus	WIDNA2973-25	UDB07680735	KIXS01000839.1
WI001302	LSU	LROR	LR5	CBS 1608		1932-01-01	missing	perry	Saccharomyces bayanus or pastorianus	WIDNA4955-25	UDB07680736	KIXS01002239.1
WI001308	LSU	LROR	LR5	CBS 1623		1939-02-01	missing	softdrink	Pichia membranifaciens	WIDNA4956-25	UDB07680737	KIXS01002268.1
WI001322	LSU	LROR	LR5	CBS 1643		1939	missing	unknown	Saccharomyces cerevisiae	WIDNA4957-25	UDB07680738	KIXS01003291.1
WI001325	LSU	LROR	LR5	CBS 1645		1939	missing	unknown	Saccharomyces cerevisiae	WIDNA2974-25	UDB07680739	KIXS01000845.1
WI001327	LSU	LROR	LR5	CBS 1647		1939	missing	unknown	Saccharomyces cerevisiae	WIDNA2975-25	UDB07680740	KIXS01000644.1
WI001329	LSU	LROR	LR5	CBS 1660		1939	missing	unknown	Saccharomyces cerevisiae	WIDNA2976-25	UDB07680741	KIXS01001891.1
WI001330	LSU	LROR	LR5	CBS 1663		1939	missing	unknown	Saccharomyces cerevisiae	WIDNA2977-25	UDB07680742	KIXS01001903.1
WI001332	LSU	LROR	LR5	CBS 1664		1939	missing	unknown	Saccharomyces cerevisiae	WIDNA2978-25	UDB07680743	KIXS01000112.1
WI001341	LSU	LROR	LR5	CBS 1671		1952-08-01	Netherlands	human	Zygosaccharomyces rouxii	WIDNA2979-25	UDB07680744	KIXS01000421.1
WI001343	LSU	LROR	LR5	CBS 1683		1930-09-01	Netherlands	softdrink	Wickerhamomyces anomalus	WIDNA4958-25	UDB07680745	KIXS01003617.1
WI001345	LSU	LROR	LR5	CBS 1684		1933	Netherlands	dairy	Wickerhamomyces anomalus	WIDNA4959-25	UDB07680746	KIXS01003338.1
WI001347	LSU	LROR	LR5	CBS 1685		1935-02-01	missing	tobacc	Wickerhamomyces anomalus	WIDNA2980-25	UDB07680747	KIXS01001868.1
WI001349	LSU	LROR	LR5	CBS 1686		1933-11-01	missing	human	Wickerhamomyces anomalus	WIDNA2981-25	UDB07680748	KIXS01000426.1
WI001352	LSU	LROR	LR5	CBS 1705		Mar-1949	USA	plant	Wickerhamomyces silvicola	WIDNA2982-25	UDB07680749	KIXS01000395.1
WI001359	LSU	LROR	LR5	CBS 1707		1944-04-01	Papua New Guinea	soil	Cyberlindnera mrakii	WIDNA2983-25	UDB07680750	KIXS01001046.1
WI001361	LSU	LROR	LR5	CBS 1708		Mar-1949	USA	fungus	Ogataea minuta	WIDNA2984-25	UDB07680751	KIXS01000985.1
WI001375	LSU	LROR	LR5	CBS 1731		1948	USA	food	Wickerhamiella versatilis	WIDNA2985-25	UDB07680752	KIXS01001352.1
WI001415	LSU	LROR	LR5	CBS 1782		1952	missing	beverage; beer	Saccharomyces cerevisiae	WIDNA2986-25	UDB07680753	KIXS01000442.1
WI001420	LSU	LROR	LR5	CBS 1786		1951-08-01	Switzerland	human	Nakazawaea anatomiae	WIDNA2987-25	UDB07680754	KIXS01000146.1
WI001422	LSU	LROR	LR5	CBS 1787		Mar-1952	missing	animal	Arxiozyma pintolopesii	WIDNA2988-25	UDB07680755	KIXS01001170.1
WI001430	LSU	LROR	LR5	CBS 1793		1932	missing	human	Debaryomyces fabryi	WIDNA4960-25	UDB07680756	KIXS01002958.1
WI001440	LSU	LROR	LR5	CBS 1795		Oct-1936	missing	human	Debaryomyces hansenii	WIDNA4961-25	UDB07680757	KIXS01003385.1
WI001447	LSU	LROR	LR5	CBS 1796		1931	Italy	human	Debaryomyces subglobosus	WIDNA2989-25	UDB07680758	KIXS01000248.1
WI001458	LSU	LROR	LR5	CBS 1809		1946	missing	yeast	Lipomyces starkeyi	WIDNA2990-25	UDB07680759	KIXS01000028.1
WI001477	LSU	LROR	LR5	CBS 1890		1923	Austria	insect	Wickerhamomyces bisporus	WIDNA4962-25	UDB07680761	KIXS01002953.1
WI001482	LSU	LROR	LR5	CBS 1893		1953	New Zealand	soil	Candida albicans	WIDNA4963-25	UDB07680763	KIXS01002838.1
WI001485	LSU	LROR	LR5	CBS 1895		1953-06-01	New Zealand	soil	Solicoccozyma terrea	WIDNA4964-25	UDB07680764	KIXS01002430.1
WI001488	LSU	LROR	LR5	CBS 1896		1954-06-01	Netherlands	human	Cutaneotrichosporon debeurmannianum	WIDNA4965-25	UDB07680765	KIXS01002897.1
WI001494	LSU	LROR	LR5	CBS 1898		1954	Canada	animal	Tardiomyces blankii	WIDNA2991-25	UDB07680766	KIXS01000619.1
WI001497	LSU	LROR	LR5	CBS 1899		1954	Democratic Republic of the Congo	human	Candida albicans	WIDNA2992-25	UDB07680768	KIXS01001487.1
WI001501	LSU	LROR	LR5	CBS 1900		1953-04-01	Italy	tannin	Wickerhamomyces chambardii	WIDNA4966-25	UDB07680769	KIXS01002313.1
WI001505	LSU	LROR	LR5	CBS 1903		Oct-1928	missing	unknown	Metschnikowia reukaufii	WIDNA2993-25	UDB07680770	KIXS01000843.1
WI001512	LSU	LROR	LR5	CBS 1905		1950	missing	human	Candida albicans	WIDNA4967-25	UDB07680772	KIXS01003400.1
WI001517	LSU	LROR	LR5	CBS 1907		1930	missing	unknown	Saccharomyces cerevisiae	WIDNA2994-25	UDB07680773	KIXS01000286.1
WI001520	LSU	LROR	LR5	CBS 1908		1950	Netherlands	food	Candida solani	WIDNA4968-25	UDB07680774	KIXS01002637.1
WI001534	LSU	LROR	LR5	CBS 1913		1952	Norway	human	Candida aaseri	WIDNA2995-25	UDB07680775	KIXS01000492.1
WI001539	LSU	LROR	LR5	CBS 1918		1954	missing	unknown	Candida albicans	WIDNA2996-25	UDB07680776	KIXS01001475.1
WI001544	LSU	LROR	LR5	CBS 1920		1942	missing	fruit	Candida tropicalis	WIDNA2997-25	UDB07680777	KIXS01001288.1
WI001546	LSU	LROR	LR5	CBS 1921		1954-07-01	Norway	human	Pichia norvegensis	WIDNA4969-25	UDB07680778	KIXS01002508.1
WI001552	LSU	LROR	LR5	CBS 1924		Oct-1951	Mexico	crusta	Candida viswanathii	WIDNA4970-25	UDB07680779	KIXS01002311.1
WI001568	LSU	LROR	LR5	CBS 1942		1954-08-01	France	beverage; wine	Dekkera bruxellensis	WIDNA2998-25	UDB07680780	KIXS01000660.1
WI001572	LSU	LROR	LR5	CBS 1944		1935	Norway	human	Clavispora lusitaniae	WIDNA2999-25	UDB07680781	KIXS01001100.1
WI001577	LSU	LROR	LR5	CBS 1945		Oct-1952	Sweden	beverage; beer	Brettanomyces nanus	WIDNA4971-25	UDB07680782	KIXS01002003.1
WI001580	LSU	LROR	LR5	CBS 1946		1953-11-01	Denmark		Candida sake	WIDNA4972-25	UDB07680784	KIXS01002613.1
WI001586	LSU	LROR	LR5	CBS 1949		1912	missing	unknown	Candida albicans	WIDNA3000-25	UDB07680785	KIXS01000067.1
WI001588	LSU	LROR	LR5	CBS 1950		1946	missing	fruit	Kodamaea ohmeri	WIDNA3001-25	UDB07680786	KIXS01000241.1
WI001593	LSU	LROR	LR5	CBS 1952		1924	missing	human	Candida membranifaciens	WIDNA3002-25	UDB07680787	KIXS01001134.1
WI001600	LSU	LROR	LR5	CBS 1954		1951	Italy	fruit	Candida parapsilosis	WIDNA4973-25	UDB07680788	KIXS01002479.1
WI001605	LSU	LROR	LR5	CBS 1958		1953-07-01	New Zealand	air	Debaryomyces marama	WIDNA3003-25	UDB07680789	KIXS01000135.1
WI001622	LSU	LROR	LR5	CBS 1970		1926-02-01	Netherlands	dairy	Kluyveromyces marxianus	WIDNA4974-25	UDB07680790	KIXS01002916.1
WI001628	LSU	LROR	LR5	CBS 1975		1935	Norway	human	Naganishia globosa	WIDNA3004-25	UDB07680791	KIXS01001300.1
WI001636	LSU	LROR	LR5	CBS 1979		1951-04-01	USA	food	Wickerhamomyces anomalus	WIDNA3005-25	UDB07680792	KIXS01001019.1
WI001654	LSU	LROR	LR5	CBS 1992		1951-06-01	Canada	insect	Wickerhamomyces canadensis	WIDNA3006-25	UDB07680793	KIXS01000476.1
WI001676	LSU	LROR	LR5	CBS 2006		1954-11-01	missing		Millerozyma farinosa	WIDNA4975-25	UDB07680794	KIXS01003037.1
WI001682	LSU	LROR	LR5	CBS 2010		1953-04-01	France	tannin	Cyberlindnera rhodanensis	WIDNA4976-25	UDB07680795	KIXS01003064.1
WI001684	LSU	LROR	LR5	CBS 2011		1951-04-01	USA	food	Schwanniomyces etchellsii	WIDNA3007-25	UDB07680796	KIXS01000882.1
WI001685	LSU	LROR	LR5	CBS 2012		1951	USA	food	Schwanniomyces etchellsii	WIDNA4977-25	UDB07680797	KIXS01002617.1
WI001692	LSU	LROR	LR5	CBS 2018		1924	Italy	human	Candida conglobata	WIDNA4978-25	UDB07680798	KIXS01002072.1
WI001703	LSU	LROR	LR5	CBS 2024		1924	Germany	animal	Meyerozyma guilliermondii	WIDNA3008-25	UDB07680799	KIXS01001995.1
WI001710	LSU	LROR	LR5	CBS 2027		1955-01-01	USA	insect	Candida nitratophila	WIDNA3009-25	UDB07680800	KIXS01001841.1
WI001713	LSU	LROR	LR5	CBS 2028		1955-01-01	USA	insect	Priceomyces haplophilus	WIDNA3010-25	UDB07680801	KIXS01001238.1
WI001720	LSU	LROR	LR5	CBS 2032		1954	Japan		Osmozyma mogii	WIDNA4979-25	UDB07680803	KIXS01002645.1
WI001734	LSU	LROR	LR5	CBS 2040		1930-04-01	missing	plant	Apiotrichum porosum	WIDNA3011-25	UDB07680804	KIXS01001860.1
WI001775	LSU	LROR	LR5	CBS 2061		1951-02-01	missing	unknown	Pichia fermentans	WIDNA4980-25	UDB07680805	KIXS01003519.1
WI001779	LSU	LROR	LR5	CBS 2063		1951	United Kingdom	silage	Pichia pseudolambica	WIDNA4981-25	UDB07680806	KIXS01002296.1
WI001785	LSU	LROR	LR5	CBS 2066		May-1952	United Kingdom	yeast; brewers	Pichia fermentans	WIDNA4982-25	UDB07680807	KIXS01002214.1
WI001786	LSU	LROR	LR5	CBS 2068		1934-07-01	Netherlands	food	Pichia fermentans	WIDNA3012-25	UDB07680808	KIXS01000179.1
WI001810	LSU	LROR	LR5	CBS 2079		1936	Netherlands		Kluyveromyces marxianus	WIDNA4983-25	UDB07680809	KIXS01002071.1
WI001814	LSU	LROR	LR5	CBS 2080		1949-06-01	missing	bakers	Kluyveromyces marxianus	WIDNA4984-25	UDB07680810	KIXS01002077.1
WI001835	LSU	LROR	LR5	CBS 2092		1936-12-01	missing	insect	Danielia oregonensis	WIDNA3013-25	UDB07680811	KIXS01000916.1
WI001842	LSU	LROR	LR5	CBS 2095		Oct-1950	Germany	beverage; beer	Kodamaea mesenterica	WIDNA3014-25	UDB07680816	KIXS01001488.1
WI001855	LSU	LROR	LR5	CBS 2102		1955-04-01	USA	insect	Myxozyma melibiosi	WIDNA3015-25	UDB07680812	KIXS01000667.1
WI001867	LSU	LROR	LR5	CBS 2118		1934-09-01	Netherlands		Kodamaea mesenterica	WIDNA4985-25	UDB07680817	KIXS01002733.1
WI001869	LSU	LROR	LR5	CBS 2120		1932-04-01	Ghana	food	Candida sorboxylosa	WIDNA4986-25	UDB07680813	KIXS01002118.1
WI001870	LSU	LROR	LR5	CBS 2121		1932-04-01	Ghana	food	Candida sorboxylosa	WIDNA3016-25	UDB07680814	KIXS01000250.1
WI001875	LSU	LROR	LR5	CBS 2126		1964-04-01	Netherlands	food	Pichia norvegensis	WIDNA3017-25	UDB07680818	KIXS01000640.1
WI001876	LSU	LROR	LR5	CBS 2128		1946-11-01	Netherlands	human	Pichia norvegensis	WIDNA4987-25	UDB07680819	KIXS01002471.1
WI001881	LSU	LROR	LR5	CBS 2144		1947-09-01	Netherlands	human	Pichia norvegensis	WIDNA4988-25	UDB07680820	KIXS01002170.1
WI001882	LSU	LROR	LR5	CBS 2145		Oct-1946	Netherlands	human	Pichia norvegensis	WIDNA4989-25	UDB07680821	KIXS01003443.1
WI001889	LSU	LROR	LR5	CBS 2153		1950	missing	unknown	Saccharomyces cerevisiae or paradoxus	WIDNA4990-25	UDB07680822	KIXS01002634.1
WI001892	LSU	LROR	LR5	CBS 2156		1955-06-01	Netherlands	beverage; beer	Saccharomyces cerevisiae x Saccharomyces eubayanus	WIDNA3018-25	UDB07680823	KIXS01001594.1
WI001893	LSU	LROR	LR5	CBS 2157		1950-08-01	Denmark	plant; flower	Hanseniaspora osmophila	WIDNA3019-25	UDB07680824	KIXS01000810.1
WI001899	LSU	LROR	LR5	CBS 2160		1949	Denmark	plant; flower	Cyberlindnera jadinii	WIDNA4991-25	UDB07680825	KIXS01003561.1
WI001901	LSU	LROR	LR5	CBS 2161		1955-07-01	missing	wood	Candida freyschussii	WIDNA3020-25	UDB07680826	KIXS01000702.1
WI001905	LSU	LROR	LR5	CBS 2163		1955	South Africa	soil	Vanderwaltozyma polyspora	WIDNA3021-25	UDB07680827	KIXS01000688.1
WI001910	LSU	LROR	LR5	CBS 2166		1955	missing	beverage; brewery	Saccharomyces cerevisiae	WIDNA3022-25	UDB07680762	KIXS01001567.1
WI001911	LSU	LROR	LR5	CBS 2167		1955	missing	beverage; brewery	Saccharomyces cerevisiae	WIDNA3023-25	UDB07680829	KIXS01001452.1
WI001912	LSU	LROR	LR5	CBS 2168		1955	missing	beverage; brewery	Saccharomyces cerevisiae	WIDNA4992-25	UDB07680830	KIXS01003261.1
WI001920	LSU	LROR	LR5	CBS 2171		1955	South Africa	soil	Hanseniaspora vineae	WIDNA3024-25	UDB07680831	KIXS01000745.1
WI001925	LSU	LROR	LR5	CBS 2174		1955-07-01	Netherlands	human	Papiliotrema laurentii	WIDNA4993-25	UDB07680832	KIXS01002480.1
WI001933	LSU	LROR	LR5	CBS 2177		Oct-1951	USA	crusta	Cystobasidium minuta	WIDNA3025-25	UDB07680833	KIXS01001652.1
WI001937	LSU	LROR	LR5	CBS 2180		1955-09-01	missing	beverage; wine	Saccharomyces cerevisiae or paradoxus	WIDNA3026-25	UDB07680834	KIXS01000804.1
WI001939	LSU	LROR	LR5	CBS 2184		1955	missing		Saccharomyces cerevisiae or paradoxus	WIDNA4994-25	UDB07680835	KIXS01002410.1
WI001944	LSU	LROR	LR5	CBS 2187		1955	South Africa	soil	Torulaspora pretoriensis	WIDNA3027-25	UDB07680836	KIXS01000393.1
WI001955	LSU	LROR	LR5	CBS 2194		1933-12-01	Austria	human	Candida parapsilosis	WIDNA4995-25	UDB07680837	KIXS01002107.1
WI001961	LSU	LROR	LR5	CBS 2195		1933	Austria	human	Candida parapsilosis	WIDNA4996-25	UDB07680838	KIXS01002490.1
WI001967	LSU	LROR	LR5	CBS 2196		1929-07-01	Dominican Republic	human	Candida parapsilosis	WIDNA3028-25	UDB07680839	KIXS01001225.1
WI001973	LSU	LROR	LR5	CBS 2197		Oct-1936	Denmark	human	Candida parapsilosis	WIDNA3029-25	UDB07680840	KIXS01001439.1
WI001998	LSU	LROR	LR5	CBS 2214		Oct-1951	USA	crusta	Candida diddensiae	WIDNA3030-25	UDB07680841	KIXS01001668.1
WI002006	LSU	LROR	LR5	CBS 2219		1958	missing	food	Candida oleophila	WIDNA3031-25	UDB07680842	KIXS01000720.1
WI002009	LSU	LROR	LR5	CBS 2221		1955-09-01	Norway	human	Cystobasidium laryngis	WIDNA3032-25	UDB07680843	KIXS01000944.1
WI002021	LSU	LROR	LR5	CBS 2231		1924	Italy	human	Kluyveromyces marxianus	WIDNA4997-25	UDB07680844	KIXS01002211.1
WI002025	LSU	LROR	LR5	CBS 2232		1935-01-01	Austria	human	Kluyveromyces marxianus	WIDNA4998-25	UDB07680845	KIXS01003753.1
WI002029	LSU	LROR	LR5	CBS 2233		1938-02-01	Czech Republic	dairy	Kluyveromyces marxianus	WIDNA3033-25	UDB07680848	KIXS01000763.1
WI002030	LSU	LROR	LR5	CBS 2234		May-1935	Italy	food	Debaryomyces nepalensis	WIDNA3034-25	UDB07680846	KIXS01001581.1
WI002032	LSU	LROR	LR5	CBS 2235		Oct-1954	missing	dairy	Kluyveromyces marxianus	WIDNA4999-25	UDB07680849	KIXS01002190.1
WI002047	LSU	LROR	LR5	CBS 2247		1957	South Africa	juice	Saccharomyces cerevisiae	WIDNA5000-25	UDB07680850	KIXS01003762.1
WI002051	LSU	LROR	LR5	CBS 2249		1956	South Africa	soil	Candida albicans	WIDNA3035-25	UDB07680852	KIXS01000802.1
WI002056	LSU	LROR	LR5	CBS 2251		1940-02-01	missing	fruit	Metschnikowia pulcherrima	WIDNA5001-25	UDB07680853	KIXS01003327.1
WI002057	LSU	LROR	LR5	CBS 2255		1950-01-01	Austria	juice	Metschnikowia pulcherrima	WIDNA5002-25	UDB07680854	KIXS01003284.1
WI002061	LSU	LROR	LR5	CBS 2259		1956-01-01	Netherlands	human	Rhodotorula mucilaginosa	WIDNA5003-25	UDB07680855	KIXS01003359.1
WI002063	LSU	LROR	LR5	CBS 2260		1956-01-01	France	leathe	Cyberlindnera rhodanensis	WIDNA3036-25	UDB07680856	KIXS01001218.1
WI002064	LSU	LROR	LR5	CBS 2261		1956-01-01	France	leathe	Cyberlindnera rhodanensis	WIDNA3037-25	UDB07680857	KIXS01000659.1
WI002065	LSU	LROR	LR5	CBS 2271		1927-07-01	Belgium	beverage; wine	Saccharomyces cerevisiae or paradoxus	WIDNA5004-25	UDB07680858	KIXS01003352.1
WI002066	LSU	LROR	LR5	CBS 2272		1930	missing	dairy	Saccharomyces cerevisiae or paradoxus	WIDNA3038-25	UDB07680859	KIXS01001634.1
WI002069	LSU	LROR	LR5	CBS 2274		1929-12-01	missing	human	Wickerhamiella pararugosa	WIDNA5005-25	UDB07680860	KIXS01003567.1
WI002072	LSU	LROR	LR5	CBS 2275		1946-04-01	Netherlands	food	Diutina rugosa	WIDNA3039-25	UDB07680861	KIXS01001189.1
WI002074	LSU	LROR	LR5	CBS 2276		1946-04-01	Netherlands	food	Diutina rugosa	WIDNA3040-25	UDB07680862	KIXS01000088.1
WI002075	LSU	LROR	LR5	CBS 2277		1946-04-01	Netherlands	food	Diutina rugosa	WIDNA3041-25	UDB07680863	KIXS01000177.1
WI002077	LSU	LROR	LR5	CBS 2278		1951-11-01	missing	human	Wickerhamiella pararugosa	WIDNA5006-25	UDB07680864	KIXS01002929.1
WI002080	LSU	LROR	LR5	CBS 2280		1954-12-01	United Kingdom	contaminant	Wickerhamiella sorbophila	WIDNA5007-25	UDB07680865	KIXS01002289.1
WI002083	LSU	LROR	LR5	CBS 2283		1955-11-01	USA	plant	Starmera quercuum	WIDNA5008-25	UDB07680866	KIXS01002009.1
WI002084	LSU	LROR	LR5	CBS 2284		1950	USA	plant	Pichia mandshurica	WIDNA5009-25	UDB07680867	KIXS01003676.1
WI002100	LSU	LROR	LR5	CBS 2300		1952-07-01	Norway	air	Leucosporidium scottii	WIDNA3042-25	UDB07680868	KIXS01000704.1
WI002105	LSU	LROR	LR5	CBS 2310		1922	missing	unknown	Candida tropicalis	WIDNA5010-25	UDB07680869	KIXS01003278.1
WI002109	LSU	LROR	LR5	CBS 2311		1935	missing	unknown	Candida tropicalis	WIDNA3043-25	UDB07680870	KIXS01001243.1
WI002114	LSU	LROR	LR5	CBS 2313		1930	Egypt	human	Candida tropicalis	WIDNA3044-25	UDB07680871	KIXS01001761.1
WI002119	LSU	LROR	LR5	CBS 2314		1921	Italy	human	Candida tropicalis	WIDNA3045-25	UDB07680872	KIXS01001275.1
WI002121	LSU	LROR	LR5	CBS 2315		1925	Italy	human	Candida metapsilosis	WIDNA5011-25	UDB07680873	KIXS01003679.1
WI002127	LSU	LROR	LR5	CBS 2317		1947-06-01	Russia	fodder	Candida tropicalis	WIDNA5012-25	UDB07680874	KIXS01003109.1
WI002130	LSU	LROR	LR5	CBS 2318		1929-09-01	Puerto Rico	human	Candida tropicalis	WIDNA3046-25	UDB07680875	KIXS01001806.1
WI002138	LSU	LROR	LR5	CBS 2321		1947-04-01	missing		Candida tropicalis	WIDNA3047-25	UDB07680876	KIXS01000775.1
WI002143	LSU	LROR	LR5	CBS 2322		1947-04-01	missing		Candida tropicalis	WIDNA3048-25	UDB07680877	KIXS01001677.1
WI002146	LSU	LROR	LR5	CBS 2323		Oct-1954	Japan	beverage	Candida tropicalis	WIDNA5013-25	UDB07680878	KIXS01002519.1
WI002157	LSU	LROR	LR5	CBS 2330		1938	Japan	sake	Debaryomyces fabryi	WIDNA3049-25	UDB07680879	KIXS01000613.1
WI002167	LSU	LROR	LR5	CBS 2334		1928	Japan	sake	Debaryomyces nepalensis	WIDNA3050-25	UDB07680880	KIXS01001798.1
WI002177	LSU	LROR	LR5	CBS 2354		1956	missing	assay	Saccharomyces cerevisiae	WIDNA5014-25	UDB07680881	KIXS01002559.1
WI002182	LSU	LROR	LR5	CBS 2356		1956	missing	assay	Saccharomyces cerevisiae or paradoxus	WIDNA3051-25	UDB07680882	KIXS01001666.1
WI002187	LSU	LROR	LR5	CBS 2361		1956	United Kingdom	food	Saccharomyces cerevisiae or paradoxus	WIDNA3052-25	UDB07680883	KIXS01000190.1
WI002194	LSU	LROR	LR5	CBS 2366		1923-09-01	Japan	air	Rhodotorula babjevae	WIDNA3053-25	UDB07680884	KIXS01000062.1
WI002197	LSU	LROR	LR5	CBS 2367		1939-02-01	Italy	fruit	Rhodotorula glutinis	WIDNA5015-25	UDB07680885	KIXS01002934.1
WI002200	LSU	LROR	LR5	CBS 2373		Oct-1953	Croatia	unknown	Cystobasidium psychroaquaticum	WIDNA5016-25	UDB07680886	KIXS01002640.1
WI002225	LSU	LROR	LR5	CBS 2390		1928-11-01	Dominican Republic	human	Rhodotorula mucilaginosa	WIDNA5017-25	UDB07680887	KIXS01003632.1
WI002252	LSU	LROR	LR5	CBS 2407		1951-12-01	missing	yeast	Rhodotorula mucilaginosa	WIDNA5018-25	UDB07680888	KIXS01002242.1
WI002254	LSU	LROR	LR5	CBS 2408		1951-04-01	USA	food	Cystobasidium pallidum	WIDNA5019-25	UDB07680889	KIXS01003337.1
WI002264	LSU	LROR	LR5	CBS 2419		1957	missing	animal	Arxiozyma slooffiae	WIDNA5020-25	UDB07680899	KIXS01003681.1
WI002275	LSU	LROR	LR5	CBS 2424		1955-01-01	Austria	human	Candida tropicalis	WIDNA3054-25	UDB07680890	KIXS01000265.1
WI002280	LSU	LROR	LR5	CBS 2428		1957	missing	tannin	Candida boidinii	WIDNA5021-25	UDB07680891	KIXS01003523.1
WI002284	LSU	LROR	LR5	CBS 2431		1950	USA	insect	Wickerhamomyces canadensis	WIDNA5022-25	UDB07680892	KIXS01002043.1
WI002286	LSU	LROR	LR5	CBS 2432		May-1956	missing	yeast	Wickerhamomyces canadensis	WIDNA5023-25	UDB07680893	KIXS01002902.1
WI002288	LSU	LROR	LR5	CBS 2441		1957	missing	distil	Saccharomyces cerevisiae or paradoxus	WIDNA5024-25	UDB07680894	KIXS01002954.1
WI002291	LSU	LROR	LR5	CBS 2445		1959	Italy	juice	Saccharomyces cerevisiae or paradoxus	WIDNA3055-25	UDB07680895	KIXS01001145.1
WI002292	LSU	LROR	LR5	CBS 2446		Oct-1954	missing	unknown	Zygosaccharomyces bailii	WIDNA3056-25	UDB07680896	KIXS01001382.1
WI002293	LSU	LROR	LR5	CBS 2449		1951-04-01	USA	pickle	Zygosaccharomyces bisporus	WIDNA5025-25	UDB07680897	KIXS01003758.1
WI002296	LSU	LROR	LR5	CBS 2452		1949-11-01	Netherlands	human	Hyphopichia burtonii	WIDNA5026-25	UDB07680898	KIXS01002380.1
WI002305	LSU	LROR	LR5	CBS 2467		1910	missing	dairy	Cutaneotrichosporon moniliiforme	WIDNA5027-25	UDB07680900	KIXS01003587.1
WI002308	LSU	LROR	LR5	CBS 2469		1926-07-01	Sri Lanka	human	Trichosporon coremiiforme	WIDNA5028-25	UDB07680901	KIXS01003582.1
WI002310	LSU	LROR	LR5	CBS 2477		Oct-1928	missing	unknown	Cutaneotrichosporon jirovecii	WIDNA5029-25	UDB07680902	KIXS01003137.1
WI002311	LSU	LROR	LR5	CBS 2478		1931-01-01	missing	human	Trichosporon coremiiforme	WIDNA3057-25	UDB07680903	KIXS01000690.1
WI002313	LSU	LROR	LR5	CBS 2479		1935-09-01	Japan	human	Trichosporon asahii	WIDNA3058-25	UDB07680904	KIXS01001608.1
WI002319	LSU	LROR	LR5	CBS 2481		1933-06-01	Switzerland	human	Trichosporon asteroides	WIDNA3059-25	UDB07680905	KIXS01001365.1
WI002322	LSU	LROR	LR5	CBS 2482		1935-07-01	Costa Rica	human	Trichosporon coremiiforme	WIDNA3060-25	UDB07680906	KIXS01000772.1
WI002326	LSU	LROR	LR5	CBS 2488		1949-12-01	Israel	fruit	Trichosporon moniliiforme	WIDNA5030-25	UDB07680907	KIXS01003646.1
WI002331	LSU	LROR	LR5	CBS 2493		1953	United Kingdom	soil	Apiotrichum domesticum	WIDNA5031-25	UDB07680908	KIXS01002845.1
WI002338	LSU	LROR	LR5	CBS 2498		1956-07-01	Netherlands		Nakaseomyces glabratus	WIDNA5032-25	UDB07680909	KIXS01002691.1
WI002339	LSU	LROR	LR5	CBS 2499		1954-11-01	France	beverage; wine	Dekkera bruxellensis	WIDNA3061-25	UDB07680910	KIXS01001607.1
WI002352	LSU	LROR	LR5	CBS 2514		Mar-1955	Trinidad and Tobago	soil	Lipomyces kononenkoae	WIDNA3062-25	UDB07680911	KIXS01001153.1
WI002356	LSU	LROR	LR5	CBS 2517		1956	South Africa	soil	Kazachstania africana	WIDNA5033-25	UDB07680912	KIXS01003212.1
WI002358	LSU	LROR	LR5	CBS 2518		Mar-1956	missing	tannin	Cyberlindnera rhodanensis	WIDNA5034-25	UDB07680913	KIXS01003402.1
WI002367	LSU	LROR	LR5	CBS 2532		1912	missing	air	Tausonia pullulans	WIDNA3063-25	UDB07680914	KIXS01001159.1
WI002368	LSU	LROR	LR5	CBS 2533		1926-06-01	missing	unknown	Tausonia pullulans	WIDNA3064-25	UDB07680915	KIXS01001213.1
WI002370	LSU	LROR	LR5	CBS 2534		Mar-1939	missing	unknown	Tausonia pullulans	WIDNA5035-25	UDB07680916	KIXS01002657.1
WI002372	LSU	LROR	LR5	CBS 2535		1930-04-01	missing	plant	Tausonia pullulans	WIDNA5036-25	UDB07680917	KIXS01002794.1
WI002374	LSU	LROR	LR5	CBS 2536		1934-09-01	Netherlands	equipm	Tausonia pullulans	WIDNA3065-25	UDB07680918	KIXS01000668.1
WI002376	LSU	LROR	LR5	CBS 2538		May-1933	Finland	plant	Tausonia pullulans	WIDNA5037-25	UDB07680919	KIXS01003050.1
WI002378	LSU	LROR	LR5	CBS 2539		Oct-1935	Sweden	plant	Tausonia pullulans	WIDNA5038-25	UDB07680920	KIXS01002426.1
WI002380	LSU	LROR	LR5	CBS 2540		1935-12-01	Australia	food	Tausonia pullulans	WIDNA3066-25	UDB07680921	KIXS01000947.1
WI002382	LSU	LROR	LR5	CBS 2541		1937-04-01	Denmark	food	Tausonia pullulans	WIDNA3067-25	UDB07680923	KIXS01001477.1
WI002384	LSU	LROR	LR5	CBS 2542		1940-04-01	Netherlands	plant	Tausonia pullulans	WIDNA5039-25	UDB07680924	KIXS01003517.1
WI002386	LSU	LROR	LR5	CBS 2543		1952-07-01	Norway	air	Tausonia pullulans	WIDNA3068-25	UDB07680925	KIXS01000811.1
WI002390	LSU	LROR	LR5	CBS 2546		Mar-1953	missing	unknown	Trichosporon coremiiforme	WIDNA5040-25	UDB07680926	KIXS01003448.1
WI002407	LSU	LROR	LR5	CBS 2560		1951-06-01	missing	pickle	Kodamaea ohmeri	WIDNA3069-25	UDB07680927	KIXS01001749.1
WI002414	LSU	LROR	LR5	CBS 2564		1956	South Africa	soil	Cyberlindnera saturnus	WIDNA5041-25	UDB07680928	KIXS01002528.1
WI002426	LSU	LROR	LR5	CBS 2570		1955-04-01	Brazil	insect	Hanseniaspora uvarum	WIDNA3070-25	UDB07680929	KIXS01001700.1
WI002430	LSU	LROR	LR5	CBS 2578		1924	missing	soil	Hanseniaspora occidentalis var. occidentalis	WIDNA5042-25	UDB07680930	KIXS01002174.1
WI002457	LSU	LROR	LR5	CBS 2592		1924	missing	soil	Hanseniaspora occidentalis var. occidentalis	WIDNA3071-25	UDB07680931	KIXS01001988.1
WI002459	LSU	LROR	LR5	CBS 2593		1927-07-01	Czech Republic	plant	Nadsonia fulvescens var. elongata	WIDNA3072-25	UDB07680932	KIXS01000279.1
WI002465	LSU	LROR	LR5	CBS 2596		Mar-1913	Russia	plant	Nadsonia fulvescens var. fulvescens	WIDNA3073-25	UDB07680933	KIXS01001962.1
WI002475	LSU	LROR	LR5	CBS 2605		1963-08-01	USA	juice	Lodderomyces elongisporus	WIDNA3074-25	UDB07680935	KIXS01001859.1
WI002486	LSU	LROR	LR5	CBS 2610		1954-08-01	South Africa	fruit	Pichia sporocuriosa	WIDNA3075-25	UDB07680936	KIXS01001205.1
WI002488	LSU	LROR	LR5	CBS 2611		1955-09-01	Netherlands	human	Pichia cactophila	WIDNA5043-25	UDB07680937	KIXS01003556.1
WI002510	LSU	LROR	LR5	CBS 2628		1955	Pakistan	beverage; wine	Schizosaccharomyces pombe	WIDNA3076-25	UDB07680938	KIXS01001281.1
WI002518	LSU	LROR	LR5	CBS 2634		1954-06-01	Japan	plant	Sporobolomyces johnsonii	WIDNA3077-25	UDB07680939	KIXS01001574.1
WI002527	LSU	LROR	LR5	CBS 2641		1953-06-01	Netherlands	air	Sporidiobolus salmonicolor	WIDNA5044-25	UDB07680940	KIXS01002216.1
WI002554	LSU	LROR	LR5	CBS 2665		1956	missing	unknown	Candida albicans	WIDNA3078-25	UDB07680941	KIXS01001921.1
WI002555	LSU	LROR	LR5	CBS 2666		1956	missing	unknown	Candida albicans	WIDNA3079-25	UDB07680942	KIXS01000588.1
WI002558	LSU	LROR	LR5	CBS 2668		1946	Uruguay	human	Candida albicans	WIDNA3080-25	UDB07680943	KIXS01000708.1
WI002562	LSU	LROR	LR5	CBS 2673		1953	missing	unknown	Candida albicans	WIDNA3081-25	UDB07680944	KIXS01000149.1
WI002567	LSU	LROR	LR5	CBS 2675		Oct-1953	New Zealand	animal	Arxiozyma heterogenica	WIDNA5045-25	UDB07680945	KIXS01003305.1
WI002575	LSU	LROR	LR5	CBS 2685		1956	South Africa	soil	Kazachstania telluris	WIDNA3082-25	UDB07680946	KIXS01000019.1
WI002579	LSU	LROR	LR5	CBS 2688		1935	Switzerland	human	Candida albicans	WIDNA3083-25	UDB07680947	KIXS01001308.1
WI002587	LSU	LROR	LR5	CBS 2690		1935	missing	human	Candida albicans	WIDNA3084-25	UDB07680948	KIXS01001975.1
WI002591	LSU	LROR	LR5	CBS 2692		1935-09-01	missing	human	Candida albicans	WIDNA3085-25	UDB07680949	KIXS01000336.1
WI002594	LSU	LROR	LR5	CBS 2693		1935	missing	human	Candida albicans	WIDNA5046-25	UDB07680950	KIXS01003391.1
WI002596	LSU	LROR	LR5	CBS 2694		1935	missing	unknown	Candida albicans	WIDNA5047-25	UDB07680951	KIXS01003604.1
WI002599	LSU	LROR	LR5	CBS 2695		1935	Puerto Rico	human	Candida albicans	WIDNA3086-25	UDB07680952	KIXS01000033.1
WI002604	LSU	LROR	LR5	CBS 2696		1927-11-01	Germany	human	Candida albicans	WIDNA3087-25	UDB07680953	KIXS01001311.1
WI002610	LSU	LROR	LR5	CBS 2697		1935	France	human	Candida albicans	WIDNA3088-25	UDB07680955	KIXS01000197.1
WI002616	LSU	LROR	LR5	CBS 2699		1935	missing	unknown	Candida albicans	WIDNA3089-25	UDB07680956	KIXS01001871.1
WI002620	LSU	LROR	LR5	CBS 2700		1926-01-01	Brazil	human	Candida albicans	WIDNA3090-25	UDB07680957	KIXS01001561.1
WI002624	LSU	LROR	LR5	CBS 2701		1935	Italy	human	Candida albicans	WIDNA5048-25	UDB07680958	KIXS01003516.1
WI002628	LSU	LROR	LR5	CBS 2702		1935	Italy	bird; animal	Candida albicans	WIDNA5049-25	UDB07680959	KIXS01003524.1
WI002634	LSU	LROR	LR5	CBS 2703		1928	Italy	human	Candida albicans	WIDNA5050-25	UDB07680960	KIXS01002290.1
WI002640	LSU	LROR	LR5	CBS 2704		1935	missing	human	Candida albicans	WIDNA5051-25	UDB07680961	KIXS01003183.1
WI002646	LSU	LROR	LR5	CBS 2705		1932	Italy	human	Candida albicans	WIDNA5052-25	UDB07680962	KIXS01002336.1
WI002652	LSU	LROR	LR5	CBS 2706		1935	Argentina	human	Candida albicans	WIDNA3091-25	UDB07680815	KIXS01001221.1
WI002658	LSU	LROR	LR5	CBS 2707		1935	missing	human	Candida albicans	WIDNA5053-25	UDB07680964	KIXS01002936.1
WI002662	LSU	LROR	LR5	CBS 2708		1926	missing	human	Candida albicans	WIDNA3092-25	UDB07680965	KIXS01001935.1
WI002668	LSU	LROR	LR5	CBS 2712		1933	China	human	Candida albicans	WIDNA5054-25	UDB07680966	KIXS01003398.1
WI002672	LSU	LROR	LR5	CBS 2713		1933	missing	bird; animal	Candida albicans	WIDNA5055-25	UDB07680967	KIXS01002603.1
WI002674	LSU	LROR	LR5	CBS 2714		1930	missing	unknown	Candida albicans	WIDNA5056-25	UDB07680968	KIXS01003283.1
WI002676	LSU	LROR	LR5	CBS 2715		1946	missing	unknown	Candida albicans	WIDNA3093-25	UDB07680969	KIXS01001421.1
WI002678	LSU	LROR	LR5	CBS 2716		1946	Netherlands	human	Candida albicans	WIDNA3094-25	UDB07680970	KIXS01001570.1
WI002680	LSU	LROR	LR5	CBS 2717		1946	Netherlands	human	Candida albicans	WIDNA3095-25	UDB07680971	KIXS01001563.1
WI002682	LSU	LROR	LR5	CBS 2718		1946	missing	human	Candida albicans	WIDNA3096-25	UDB07680972	KIXS01000131.1
WI002684	LSU	LROR	LR5	CBS 2719		1946	missing	membra	Candida albicans	WIDNA3097-25	UDB07680973	KIXS01001186.1
WI002686	LSU	LROR	LR5	CBS 2720		1946	missing	unknown	Candida albicans	WIDNA3098-25	UDB07680974	KIXS01001324.1
WI002694	LSU	LROR	LR5	CBS 2725		1953	Germany	human	Candida albicans	WIDNA5057-25	UDB07680975	KIXS01002200.1
WI002696	LSU	LROR	LR5	CBS 2726		1953	Germany	human	Candida albicans	WIDNA3099-25	UDB07680976	KIXS01001655.1
WI002698	LSU	LROR	LR5	CBS 2728		1953	Netherlands	human	Candida albicans	WIDNA3100-25	UDB07680977	KIXS01001251.1
WI002700	LSU	LROR	LR5	CBS 2729		1953	Netherlands	human	Candida albicans	WIDNA3101-25	UDB07680978	KIXS01001697.1
WI002702	LSU	LROR	LR5	CBS 2730		1953	missing	test	Candida albicans	WIDNA3102-25	UDB07680979	KIXS01001005.1
WI002704	LSU	LROR	LR5	CBS 2731		1953	Netherlands	human	Candida albicans	WIDNA5058-25	UDB07680980	KIXS01003273.1
WI002706	LSU	LROR	LR5	CBS 2732		1953	Germany	human	Candida albicans	WIDNA3103-25	UDB07680981	KIXS01001121.1
WI002710	LSU	LROR	LR5	CBS 2735		1955	Germany	human	Candida albicans	WIDNA3104-25	UDB07680982	KIXS01001689.1
WI002712	LSU	LROR	LR5	CBS 2738		1955	Portugal	human	Candida albicans	WIDNA5059-25	UDB07680983	KIXS01003358.1
WI002714	LSU	LROR	LR5	CBS 2739		1955	Netherlands	human	Candida albicans	WIDNA3105-25	UDB07680984	KIXS01001193.1
WI002716	LSU	LROR	LR5	CBS 2740		1953	missing	plant; leaf	Candida albicans	WIDNA5060-25	UDB07680985	KIXS01002576.1
WI002718	LSU	LROR	LR5	CBS 2741		1953	missing	plant; flower	Candida albicans	WIDNA5061-25	UDB07680987	KIXS01002171.1
WI002720	LSU	LROR	LR5	CBS 2742		1953	missing	food	Candida albicans	WIDNA3106-25	UDB07680988	KIXS01001095.1
WI002728	LSU	LROR	LR5	CBS 2747		1955	Netherlands	human	Candida dubliniensis	WIDNA5062-25	UDB07680989	KIXS01003800.1
WI002729	LSU	LROR	LR5	CBS 2751		1932-07-01	missing	insect	Nakazawaea ernobii	WIDNA3107-25	UDB07680991	KIXS01000549.1
WI002730	LSU	LROR	LR5	CBS 2752		1952-12-01	Norway	human	Zygosaccharomyces rouxii	WIDNA5063-25	UDB07680992	KIXS01003132.1
WI002738	LSU	LROR	LR5	CBS 2757		1956	South Africa	soil	Jamesozyma lodderae	WIDNA3108-25	UDB07680828	KIXS01000013.1
WI002745	LSU	LROR	LR5	CBS 2760		1956	missing	animal	Arxiozyma bovina	WIDNA3109-25	UDB07680993	KIXS01001990.1
WI002747	LSU	LROR	LR5	CBS 2762		1957-01-01	missing	dairy	Kluyveromyces marxianus	WIDNA5064-25	UDB07680994	KIXS01002760.1
WI002757	LSU	LROR	LR5	CBS 2767		1957-02-01	missing	unknown	Pichia membranifaciens	WIDNA5065-25	UDB07680995	KIXS01003732.1
WI002760	LSU	LROR	LR5	CBS 2768		1957-02-01	Japan	food	Millerozyma farinosa	WIDNA3110-25	UDB07680996	KIXS01000172.1
WI002772	LSU	LROR	LR5	CBS 2775		1957	Japan	molass	Schizosaccharomyces pombe	WIDNA3111-25	UDB07680997	KIXS01000542.1
WI002773	LSU	LROR	LR5	CBS 2776		1957	Japan	molass	Schizosaccharomyces pombe	WIDNA3112-25	UDB07680998	KIXS01000578.1
WI002774	LSU	LROR	LR5	CBS 2777		1957	Japan	molass	Schizosaccharomyces pombe	WIDNA3113-25	UDB07680999	KIXS01000990.1
WI002777	LSU	LROR	LR5	CBS 2783		1957-02-01	missing	animal	Arxiozyma slooffiae	WIDNA5066-25	UDB07681000	KIXS01003776.1
WI002779	LSU	LROR	LR5	CBS 2784		1956	South Africa	soil	Candida lyxosophila	WIDNA5067-25	UDB07681001	KIXS01002821.1
WI002782	LSU	LROR	LR5	CBS 2788		1956	missing	beverage; wine	Saccharomyces cerevisiae or paradoxus	WIDNA5068-25	UDB07681002	KIXS01002052.1
WI002783	LSU	LROR	LR5	CBS 2793		1956	missing	beverage; brewery	Saccharomyces cerevisiae	WIDNA5069-25	UDB07681003	KIXS01002023.1
WI002785	LSU	LROR	LR5	CBS 2796		1957-01-01	Germany	beverage; wine	Dekkera bruxellensis	WIDNA3114-25	UDB07681005	KIXS01001340.1
WI002789	LSU	LROR	LR5	CBS 2798		1957-04-01	missing	plant; flower	Starmerella magnoliae	WIDNA3115-25	UDB07681006	KIXS01000898.1
WI002795	LSU	LROR	LR5	CBS 2804		1956	missing	fruit	Saccharomyces cerevisiae or paradoxus	WIDNA3116-25	UDB07681007	KIXS01000929.1
WI002796	LSU	LROR	LR5	CBS 2806		1956	missing	wine	Saccharomyces cerevisiae or paradoxus	WIDNA5070-25	UDB07681008	KIXS01002141.1
WI002798	LSU	LROR	LR5	CBS 2809		1956	missing	fruit	Saccharomyces cerevisiae or paradoxus	WIDNA3117-25	UDB07681009	KIXS01000701.1
WI002799	LSU	LROR	LR5	CBS 2812		1956	missing	wine	Saccharomyces cerevisiae or paradoxus	WIDNA3118-25	UDB07681010	KIXS01001099.1
WI002801	LSU	LROR	LR5	CBS 2813		1956	missing	wine	Saccharomyces cerevisiae or paradoxus	WIDNA3119-25	UDB07681011	KIXS01000604.1
WI002821	LSU	LROR	LR5	CBS 2837		1957-08-01	China	diploi	Hyphopichia burtonii	WIDNA5071-25	UDB07681012	KIXS01002980.1
WI002834	LSU	LROR	LR5	CBS 2848		1957	missing	soil	Apiotrichum porosum	WIDNA3120-25	UDB07681013	KIXS01000785.1
WI002840	LSU	LROR	LR5	CBS 2855		1957-02-01	missing	unknown	Zygosaccharomyces bailii	WIDNA5072-25	UDB07681014	KIXS01002515.1
WI002841	LSU	LROR	LR5	CBS 2856		1931	missing	pickle	Zygosaccharomyces pseudobailii	WIDNA3121-25	UDB07681015	KIXS01001630.1
WI002842	LSU	LROR	LR5	CBS 2859		1957	missing	substr	Saccharomyces cerevisiae or paradoxus	WIDNA5073-25	UDB07681016	KIXS01002891.1
WI002848	LSU	LROR	LR5	CBS 2863		1955	Spain	soil	Schwanniomyces occidentalis var. occidentalis	WIDNA5074-25	UDB07681017	KIXS01003374.1
WI002852	LSU	LROR	LR5	CBS 2864		1955	Spain	soil	Schwanniomyces occidentalis var. occidentalis	WIDNA5075-25	UDB07681018	KIXS01002547.1
WI002879	LSU	LROR	LR5	CBS 2892		1956-06-01	Turkey	animal	Trichosporon domesticum	WIDNA5076-25	UDB07681019	KIXS01002863.1
WI002887	LSU	LROR	LR5	CBS 2902		1956-08-01	South Africa	beverage; wine	Zygosaccharomyces bailii	WIDNA5077-25	UDB07681020	KIXS01003451.1
WI002893	LSU	LROR	LR5	CBS 2909		1956	missing	human	Saccharomyces cerevisiae or paradoxus	WIDNA3122-25	UDB07681021	KIXS01000609.1
WI002896	LSU	LROR	LR5	CBS 2911		1956-07-01	missing	beverage; beer	Pichia kudriavzevii	WIDNA5078-25	UDB07681022	KIXS01002655.1
WI002902	LSU	LROR	LR5	CBS 2915		1943	Norway	human	Candida parapsilosis	WIDNA5079-25	UDB07681023	KIXS01002129.1
WI002907	LSU	LROR	LR5	CBS 2916		1952-07-01	Norway	human	Candida metapsilosis	WIDNA5080-25	UDB07681024	KIXS01003571.1
WI002912	LSU	LROR	LR5	CBS 2919		1952	Norway	human	Saccharomyces cerevisiae or paradoxus	WIDNA3123-25	UDB07681025	KIXS01000527.1
WI002925	LSU	LROR	LR5	CBS 2928		1957-08-01	missing	fodder	Nakazawaea wickerhamii	WIDNA5081-25	UDB07681027	KIXS01002697.1
WI002935	LSU	LROR	LR5	CBS 2937		1957-08-01	missing	animal	Trichosporon asahii	WIDNA3124-25	UDB07681028	KIXS01000061.1
WI002947	LSU	LROR	LR5	CBS 2948		Oct-1954	Croatia	human	Zygosaccharomyces bailii	WIDNA5082-25	UDB07681029	KIXS01003211.1
WI002959	LSU	LROR	LR5	CBS 2959		1947	USA	distil	Saccharomyces cerevisiae or paradoxus	WIDNA5083-25	UDB07681030	KIXS01002044.1
WI002964	LSU	LROR	LR5	CBS 2970		1947	Puerto Rico	distil	Saccharomyces cerevisiae or paradoxus	WIDNA5084-25	UDB07681031	KIXS01002840.1
WI002966	LSU	LROR	LR5	CBS 2973		1935	missing	beverage; brewery	Saccharomyces cerevisiae	WIDNA5085-25	UDB07681032	KIXS01002737.1
WI002968	LSU	LROR	LR5	CBS 2978		1956	missing	distil	Saccharomyces cerevisiae or paradoxus	WIDNA5086-25	UDB07681033	KIXS01002707.1
WI002969	LSU	LROR	LR5	CBS 2980		1956	missing	insect	Saccharomyces cerevisiae	WIDNA5087-25	UDB07681034	KIXS01002542.1
WI002970	LSU	LROR	LR5	CBS 2981		1957	missing	spores	Saccharomyces cerevisiae or paradoxus	WIDNA3125-25	UDB07681035	KIXS01001378.1
WI002972	LSU	LROR	LR5	CBS 2983		1957	Switzerland	wine	Saccharomyces cerevisiae or paradoxus	WIDNA3126-25	UDB07681036	KIXS01000719.1
WI002974	LSU	LROR	LR5	CBS 2985		1957	Indonesia	animal	Arxiozyma pintolopesii	WIDNA3127-25	UDB07681037	KIXS01000674.1
WI002979	LSU	LROR	LR5	CBS 2988		1957	missing	unknown	Saccharomyces cerevisiae or paradoxus	WIDNA5088-25	UDB07681038	KIXS01002735.1
WI002980	LSU	LROR	LR5	CBS 2990		1957	Netherlands	human	Candida albicans	WIDNA3128-25	UDB07681039	KIXS01001508.1
WI002983	LSU	LROR	LR5	CBS 2994		1957-11-01	France	human	Filobasidium uniguttulatum	WIDNA5089-25	UDB07681040	KIXS01003377.1
WI002984	LSU	LROR	LR5	CBS 2998		1951-11-01	missing	spores	Zygosaccharomyces bailii	WIDNA5090-25	UDB07681041	KIXS01003199.1
WI002986	LSU	LROR	LR5	CBS 3002		1952-07-01	Norway	human	Kluyveromyces marxianus	WIDNA5091-25	UDB07681042	KIXS01002831.1
WI003000	LSU	LROR	LR5	CBS 3012		1957	missing	wine	Saccharomyces cerevisiae or paradoxus	WIDNA3129-25	UDB07681043	KIXS01001672.1
WI003001	LSU	LROR	LR5	CBS 3013		1957	missing	wine	Saccharomyces cerevisiae or paradoxus	WIDNA3130-25	UDB07681044	KIXS01000159.1
WI003004	LSU	LROR	LR5	CBS 3016		Oct-1954	missing	unknown	Zygosaccharomyces bailii	WIDNA5092-25	UDB07681045	KIXS01002060.1
WI003006	LSU	LROR	LR5	CBS 3018		1951-07-01	missing	unknown	Torulaspora delbrueckii	WIDNA3131-25	UDB07681047	KIXS01000833.1
WI003009	LSU	LROR	LR5	CBS 3019		1958	South Africa	soil	Jamesozyma spencerorum	WIDNA3132-25	UDB07681048	KIXS01001869.1
WI003014	LSU	LROR	LR5	CBS 3021		Oct-1954	Austria	human	Kluyveromyces marxianus	WIDNA3133-25	UDB07681049	KIXS01001925.1
WI003015	LSU	LROR	LR5	CBS 3022		Oct-1954	Germany	human	Kluyveromyces marxianus	WIDNA3134-25	UDB07681050	KIXS01000246.1
WI003019	LSU	LROR	LR5	CBS 3026		1957-09-01	United Kingdom	cider	Dekkera anomala	WIDNA3135-25	UDB07681051	KIXS01000213.1
WI003022	LSU	LROR	LR5	CBS 3045		1958-07-01	Uruguay	soil	Arxiozyma pintolopesii	WIDNA5093-25	UDB07681052	KIXS01002572.1
WI003023	LSU	LROR	LR5	CBS 3046		1958-07-01	USA	soil	Arxiozyma heterogenica	WIDNA3136-25	UDB07681053	KIXS01001497.1
WI003024	LSU	LROR	LR5	CBS 3047		1958-07-01	USA	bird; animal	Arxiozyma pintolopesii	WIDNA3137-25	UDB07681054	KIXS01000513.1
WI003025	LSU	LROR	LR5	CBS 3073		1955-01-01	Netherlands	human	Kluyveromyces marxianus	WIDNA5094-25	UDB07681055	KIXS01002138.1
WI003026	LSU	LROR	LR5	CBS 3074		1955-01-01	Netherlands	human	Kluyveromyces marxianus	WIDNA5095-25	UDB07681056	KIXS01003653.1
WI003033	LSU	LROR	LR5	CBS 3082		1951	missing	insect	Lachancea kluyveri	WIDNA3138-25	UDB07681057	KIXS01001533.1
WI003035	LSU	LROR	LR5	CBS 3084		1958-04-01	Canada	animal	Arxiozyma pintolopesii	WIDNA3139-25	UDB07681058	KIXS01001649.1
WI003042	LSU	LROR	LR5	CBS 3089		1958-09-01	Netherlands	human	Pichia cactophila	WIDNA3140-25	UDB07681059	KIXS01000268.1
WI003043	LSU	LROR	LR5	CBS 3090		1960	missing	juice	Saccharomyces cerevisiae or paradoxus	WIDNA5096-25	UDB07681060	KIXS01003551.1
WI003048	LSU	LROR	LR5	CBS 3093		1960	Spain	fruit	Saccharomyces cerevisiae	WIDNA3141-25	UDB07681061	KIXS01001029.1
WI003056	LSU	LROR	LR5	CBS 4021		1957-12-01	missing	soya	Zygosaccharomyces rouxii	WIDNA3142-25	UDB07681062	KIXS01001247.1
WI003061	LSU	LROR	LR5	CBS 4025		1957	Germany	soil	Leucosporidium scottii	WIDNA5097-25	UDB07681063	KIXS01003105.1
WI003062	LSU	LROR	LR5	CBS 4026		1958-07-01	missing	unknown	Leucosporidium scottii	WIDNA5098-25	UDB07681064	KIXS01002391.1
WI003064	LSU	LROR	LR5	CBS 4027		May-1958	Netherlands	human	Candida norvegica	WIDNA5099-25	UDB07681065	KIXS01003296.1
WI003066	LSU	LROR	LR5	CBS 4030		1951	New Zealand	soil	Sporobolomyces johnsonii	WIDNA3143-25	UDB07681066	KIXS01001718.1
WI003074	LSU	LROR	LR5	CBS 4046		1959	United Kingdom	sugar	Citeromyces matritensis	WIDNA5100-25	UDB07681067	KIXS01002013.1
WI003075	LSU	LROR	LR5	CBS 4047		1958-07-01	Spain	dairy	Citeromyces matritensis	WIDNA3144-25	UDB07681068	KIXS01000559.1
WI003076	LSU	LROR	LR5	CBS 4048		1958-07-01	Spain	sugar	Citeromyces matritensis	WIDNA5101-25	UDB07681069	KIXS01002495.1
WI003077	LSU	LROR	LR5	CBS 4050		1958	South Africa	beverage; wine	Priceomyces carsonii	WIDNA3145-25	UDB07681070	KIXS01001660.1
WI003079	LSU	LROR	LR5	CBS 4054		1960	Spain	beverage; wine	Saccharomyces cerevisiae	WIDNA5102-25	UDB07681071	KIXS01003139.1
WI003081	LSU	LROR	LR5	CBS 4068		1958-04-01	missing	animal	Arxiozyma slooffiae	WIDNA5103-25	UDB07681072	KIXS01003540.1
WI003083	LSU	LROR	LR5	CBS 4070		1960	Spain	beverage; wine	Saccharomyces cerevisiae	WIDNA3146-25	UDB07681073	KIXS01000437.1
WI003084	LSU	LROR	LR5	CBS 4071		1960	Spain	beverage; wine	Saccharomyces cerevisiae	WIDNA5104-25	UDB07681074	KIXS01002370.1
WI003085	LSU	LROR	LR5	CBS 4072		1928	Russia	plant	Schwanniomyces vanrijiae var. vanrijiae	WIDNA3147-25	UDB07681075	KIXS01000465.1
WI003089	LSU	LROR	LR5	CBS 4073		Oct-1958	missing		Millerozyma farinosa	WIDNA5105-25	UDB07681076	KIXS01002947.1
WI003101	LSU	LROR	LR5	CBS 4092		1960	Spain	beverage; wine	Saccharomyces cerevisiae or paradoxus	WIDNA5106-25	UDB07681078	KIXS01003421.1
WI003102	LSU	LROR	LR5	CBS 4093		1960	Spain	beverage; wine	Saccharomyces cerevisiae or paradoxus	WIDNA5107-25	UDB07681079	KIXS01003596.1
WI003109	LSU	LROR	LR5	CBS 4100		1958	missing	assay	Schizosaccharomyces pombe	WIDNA3148-25	UDB07681080	KIXS01000726.1
WI003116	LSU	LROR	LR5	CBS 4106		1958-06-01	South Africa	insect	Barnettozyma wickerhamii	WIDNA5108-25	UDB07681081	KIXS01003803.1
WI003117	LSU	LROR	LR5	CBS 4107		1958-06-01	South Africa	insect	Barnettozyma wickerhamii	WIDNA5109-25	UDB07681082	KIXS01002219.1
WI003118	LSU	LROR	LR5	CBS 4108		1958-06-01	South Africa	insect	Barnettozyma wickerhamii	WIDNA3149-25	UDB07681083	KIXS01000650.1
WI003119	LSU	LROR	LR5	CBS 4109		May-1958	Chile	fruit	Saccharomycopsis vini	WIDNA3150-25	UDB07681084	KIXS01000685.1
WI003124	LSU	LROR	LR5	CBS 4112		1958-02-01	missing	insect	Cyberlindnera maritima	WIDNA3151-25	UDB07681085	KIXS01000560.1
WI003133	LSU	LROR	LR5	CBS 4143		1958-08-01	missing	unknown	Barnettozyma wickerhamii	WIDNA5110-25	UDB07681086	KIXS01003456.1
WI003134	LSU	LROR	LR5	CBS 4144		1958-08-01	missing	mating	Barnettozyma wickerhamii	WIDNA5111-25	UDB07681087	KIXS01002117.1
WI003135	LSU	LROR	LR5	CBS 4145		1958-08-01	missing	unknown	Barnettozyma wickerhamii	WIDNA5112-25	UDB07681004	KIXS01003004.1
WI003143	LSU	LROR	LR5	CBS 4165		1958-01-01	Germany	animal	Malassezia pachydermatis	WIDNA5113-25	UDB07681088	KIXS01002586.1
WI003144	LSU	LROR	LR5	CBS 4167		1958	Netherlands	human	Malassezia japonica	WIDNA5114-25	UDB07681089	KIXS01003085.1
WI003146	LSU	LROR	LR5	CBS 4187		Oct-1957	Italy	human	Trichosporon lactis	WIDNA3152-25	UDB07681091	KIXS01001639.1
WI003153	LSU	LROR	LR5	CBS 4208		Mar-1959	Germany	human	Barnettozyma salicaria	WIDNA3153-25	UDB07681092	KIXS01001408.1
WI003156	LSU	LROR	LR5	CBS 4210		1958-11-01	missing	cider	Dekkera anomala	WIDNA3154-25	UDB07681093	KIXS01000478.1
WI003158	LSU	LROR	LR5	CBS 4211		1958-11-01	missing	cider	Dekkera anomala	WIDNA3155-25	UDB07681094	KIXS01001887.1
WI003166	LSU	LROR	LR5	CBS 4215		1957-11-01	missing	unknown	Sporobolomyces carnicolor	WIDNA5115-25	UDB07681095	KIXS01002029.1
WI003171	LSU	LROR	LR5	CBS 4217		1958-07-01	missing	air	Sporobolomyces salmoneus	WIDNA3156-25	UDB07681096	KIXS01001590.1
WI003173	LSU	LROR	LR5	CBS 4218		1958-02-01	Italy	silage	Zygotorulaspora mrakii	WIDNA5116-25	UDB07681097	KIXS01003096.1
WI003183	LSU	LROR	LR5	CBS 4237		1959	Germany	insect	Isabelozyma rhagii	WIDNA5117-25	UDB07681098	KIXS01002772.1
WI003203	LSU	LROR	LR5	CBS 4261		1957	United Kingdom	cider	Candida santamariae var. santamariae	WIDNA3157-25	UDB07681099	KIXS01000909.1
WI003210	LSU	LROR	LR5	CBS 4264		1957-09-01	United Kingdom	cider	Debaryomyces marama	WIDNA5118-25	UDB07681100	KIXS01003444.1
WI003213	LSU	LROR	LR5	CBS 4266		1957-09-01	United Kingdom	cider	Hanseniaspora osmophila	WIDNA3158-25	UDB07681101	KIXS01000958.1
WI003215	LSU	LROR	LR5	CBS 4267		1958	Netherlands	animal	Candida albicans	WIDNA5119-25	UDB07681102	KIXS01002688.1
WI003216	LSU	LROR	LR5	CBS 4280		1958-09-01	Czechoslovakia	fungus	Vanrija humicola	WIDNA5120-25	UDB07681103	KIXS01002319.1
WI003227	LSU	LROR	LR5	CBS 4288		May-1959	South Africa	insect	Debaryomyces robertsiae	WIDNA3159-25	UDB07681104	KIXS01000450.1
WI003246	LSU	LROR	LR5	CBS 4309		1957-08-01	Finland	soil	Naumovozyma castellii	WIDNA3160-25	UDB07681105	KIXS01000627.1
WI003249	LSU	LROR	LR5	CBS 4310		1957-08-01	Finland	soil	Naumovozyma castellii	WIDNA5121-25	UDB07681106	KIXS01003186.1
WI003251	LSU	LROR	LR5	CBS 4311		1957-08-01	Finland	soil	Monosporozyma servazzii	WIDNA5122-25	UDB07681107	KIXS01002441.1
WI003259	LSU	LROR	LR5	CBS 4328		1959	Japan	soil	Priceomyces carsonii	WIDNA3161-25	UDB07681109	KIXS01000774.1
WI003267	LSU	LROR	LR5	CBS 4346		1959	Finland	soil	Schwanniomyces polymorphus var. polymorphus	WIDNA5123-25	UDB07681110	KIXS01003207.1
WI003277	LSU	LROR	LR5	CBS 4349		1957	Finland	soil	Schwanniomyces polymorphus var. polymorphus	WIDNA5124-25	UDB07681111	KIXS01003190.1
WI003282	LSU	LROR	LR5	CBS 4351		May-1959	South Africa	beverage; wine	Wickerhamiella domercqiae	WIDNA5125-25	UDB07681112	KIXS01002307.1
WI003286	LSU	LROR	LR5	CBS 4354		1959-04-01	Yugoslavia	dairy	Kluyveromyces marxianus	WIDNA3162-25	UDB07681119	KIXS01001526.1
WI003296	LSU	LROR	LR5	CBS 4374		Oct-1959	New Zealand	animal	Apiotrichum scarabaeorum	WIDNA5126-25	UDB07681113	KIXS01003411.1
WI003297	LSU	LROR	LR5	CBS 4375		Oct-1959	New Zealand	animal	Apiotrichum scarabaeorum	WIDNA5127-25	UDB07681114	KIXS01002494.1
WI003299	LSU	LROR	LR5	CBS 4381		1957-09-01	United Kingdom	cider	Piskurozyma capsuligena	WIDNA3163-25	UDB07681115	KIXS01001486.1
WI003314	LSU	LROR	LR5	CBS 4412		1958	missing	insect	Kurtzmaniella quercitrusa	WIDNA5128-25	UDB07681116	KIXS01003292.1
WI003322	LSU	LROR	LR5	CBS 4413		1958	Portugal	animal	Clavispora lusitaniae	WIDNA5129-25	UDB07681118	KIXS01002949.1
WI003329	LSU	LROR	LR5	CBS 4416		1959	missing	mutant	Saccharomyces cerevisiae or paradoxus	WIDNA5130-25	UDB07681121	KIXS01003809.1
WI003331	LSU	LROR	LR5	CBS 4417		1959	South Africa	soil	Tetrapisispora phaffii	WIDNA3164-25	UDB07681122	KIXS01001876.1
WI003336	LSU	LROR	LR5	CBS 4434		Oct-1958	Sweden	animal	Yamadazyma mexicana	WIDNA3165-25	UDB07681123	KIXS01001950.1
WI003341	LSU	LROR	LR5	CBS 4441		1959-08-01	South Africa	juice	Pichia membranifaciens	WIDNA3166-25	UDB07681124	KIXS01001447.1
WI003352	LSU	LROR	LR5	CBS 4462		Oct-1958	missing	cider	Dekkera anomala	WIDNA3167-25	UDB07681125	KIXS01001885.1
WI003357	LSU	LROR	LR5	CBS 4480		May-1959	South Africa	beverage; wine	Dekkera bruxellensis	WIDNA3168-25	UDB07681126	KIXS01001245.1
WI003358	LSU	LROR	LR5	CBS 4481		May-1959	South Africa		Dekkera bruxellensis	WIDNA3169-25	UDB07681127	KIXS01000657.1
WI003364	LSU	LROR	LR5	CBS 4507		1960	missing	beverage; brewery	Saccharomyces cerevisiae	WIDNA5131-25	UDB07681128	KIXS01003789.1
WI003371	LSU	LROR	LR5	CBS 4511		1960-02-01	missing		Cyberlindnera jadinii	WIDNA3170-25	UDB07681129	KIXS01001260.1
WI003373	LSU	LROR	LR5	CBS 4514		1960-02-01	Spain	sugar	Candida diddensiae	WIDNA3171-25	UDB07681130	KIXS01001979.1
WI003377	LSU	LROR	LR5	CBS 4516		1956	USA	soil	Schwanniomyces occidentalis var. occidentalis	WIDNA5132-25	UDB07681131	KIXS01002194.1
WI003384	LSU	LROR	LR5	CBS 4545		1951-04-01	USA	pickle	Zygosaccharomyces rouxii	WIDNA3172-25	UDB07681132	KIXS01000903.1
WI003387	LSU	LROR	LR5	CBS 4547		1960	Spain	air	Candida atmosphaerica	WIDNA5133-25	UDB07681133	KIXS01003583.1
WI003390	LSU	LROR	LR5	CBS 4548		1960-01-01	Japan	animal	Millerozyma farinosa	WIDNA3173-25	UDB07681134	KIXS01000203.1
WI003397	LSU	LROR	LR5	CBS 4551		1960-01-01	Japan	animal	Curvibasidium cygneicollum	WIDNA3174-25	UDB07681135	KIXS01001724.1
WI003411	LSU	LROR	LR5	CBS 4575		1955-02-01	France	cider	Lachancea cidri	WIDNA5134-25	UDB07681136	KIXS01002105.1
WI003413	LSU	LROR	LR5	CBS 4601		1960-02-01	South Africa	beverage; wine	Dekkera bruxellensis	WIDNA3175-25	UDB07681137	KIXS01001571.1
WI003424	LSU	LROR	LR5	CBS 4608		1960	South Africa		Dekkera anomala	WIDNA3176-25	UDB07681138	KIXS01001736.1
WI003430	LSU	LROR	LR5	CBS 4611		1952-07-01	Norway	human	Pichia fermentans	WIDNA3177-25	UDB07681139	KIXS01001345.1
WI003434	LSU	LROR	LR5	CBS 4626		1951-07-01	missing	unknown	Zygosaccharomyces bailii	WIDNA3178-25	UDB07681140	KIXS01001130.1
WI003437	LSU	LROR	LR5	CBS 4630		Oct-1954	Japan	food	Zygosaccharomyces rouxii	WIDNA5135-25	UDB07681120	KIXS01002320.1
WI003440	LSU	LROR	LR5	CBS 4632		Oct-1954	missing	food	Zygosaccharomyces rouxii	WIDNA3179-25	UDB07681141	KIXS01001470.1
WI003441	LSU	LROR	LR5	CBS 4633		1954-11-01	missing	food	Zygosaccharomyces rouxii	WIDNA3180-25	UDB07681142	KIXS01001827.1
WI003442	LSU	LROR	LR5	CBS 4634		1954-11-01	missing	food	Zygosaccharomyces rouxii	WIDNA3181-25	UDB07681143	KIXS01000598.1
WI003467	LSU	LROR	LR5	CBS 4688		Mar-1960	Italy	juice	Zygosaccharomyces bailii	WIDNA3182-25	UDB07681144	KIXS01000383.1
WI003482	LSU	LROR	LR5	CBS 4709		1959	Japan	miso	Millerozyma farinosa	WIDNA5136-25	UDB07681145	KIXS01002384.1
WI003485	LSU	LROR	LR5	CBS 4711		1959	Germany	beverage; beer	Dekkera anomala	WIDNA3183-25	UDB07681146	KIXS01000748.1
WI003486	LSU	LROR	LR5	CBS 4712		1959	Germany	beverage; beer	Dekkera anomala	WIDNA3184-25	UDB07681147	KIXS01000195.1
WI003487	LSU	LROR	LR5	CBS 4713		1959	missing	juice	Pichia terricola	WIDNA3185-25	UDB07681148	KIXS01000292.1
WI003488	LSU	LROR	LR5	CBS 4714		1959	Italy	soil	Pichia terricola	WIDNA3186-25	UDB07681149	KIXS01001384.1
WI003496	LSU	LROR	LR5	CBS 4732		1960	Brazil	soil	Ogataea polymorpha	WIDNA5137-25	UDB07681108	KIXS01002924.1
WI003498	LSU	LROR	LR5	CBS 4733		1959	missing	effleu	Wickerhamiella domercqiae	WIDNA5138-25	UDB07681151	KIXS01002169.1
WI003502	LSU	LROR	LR5	CBS 4737		1960	South Africa	equipm	Candida norvegica	WIDNA3187-25	UDB07681152	KIXS01000521.1
WI003504	LSU	LROR	LR5	CBS 4802		1956	USA	insect	Yamadazyma scolyti	WIDNA3188-25	UDB07681153	KIXS01000523.1
WI003506	LSU	LROR	LR5	CBS 4803		1956	USA	insect	Yamadazyma scolyti	WIDNA5139-25	UDB07681154	KIXS01002488.1
WI003516	LSU	LROR	LR5	CBS 4822		1959	missing	fish	Metschnikowia zobellii	WIDNA3189-25	UDB07681155	KIXS01000558.1
WI003518	LSU	LROR	LR5	CBS 4823		1959	USA	ocean; water	Metschnikowia krissii	WIDNA5140-25	UDB07681156	KIXS01002847.1
WI003519	LSU	LROR	LR5	CBS 4824		1959	USA	ocean; water	Metschnikowia krissii	WIDNA5141-25	UDB07681158	KIXS01002765.1
WI003534	LSU	LROR	LR5	CBS 4836		1959	missing	unknown	Kluyveromyces marxianus	WIDNA5142-25	UDB07681159	KIXS01003427.1
WI003535	LSU	LROR	LR5	CBS 4837		1959	missing	food	Zygosaccharomyces rouxii	WIDNA3190-25	UDB07681160	KIXS01001953.1
WI003536	LSU	LROR	LR5	CBS 4839		1959	missing	food	Cyberlindnera rhodanensis	WIDNA3191-25	UDB07681161	KIXS01000079.1
WI003541	LSU	LROR	LR5	CBS 4842		1954	missing	unknown	Millerozyma farinosa	WIDNA5143-25	UDB07681162	KIXS01002972.1
WI003557	LSU	LROR	LR5	CBS 4866		1959	Germany	unknown	Candida sake	WIDNA5144-25	UDB07681164	KIXS01002590.1
WI003564	LSU	LROR	LR5	CBS 4876		1960	missing	patent	Saccharomyces cerevisiae or paradoxus	WIDNA3192-25	UDB07681165	KIXS01000245.1
WI003565	LSU	LROR	LR5	CBS 4877		1960	missing	patent	Saccharomyces cerevisiae or paradoxus	WIDNA3193-25	UDB07681166	KIXS01000360.1
WI003571	LSU	LROR	LR5	CBS 4890		1960	Belgium	food	Debaryomyces hansenii	WIDNA3194-25	UDB07681167	KIXS01001503.1
WI003573	LSU	LROR	LR5	CBS 4903		1960	Spain	alpech	Saccharomyces cerevisiae	WIDNA3195-25	UDB07681168	KIXS01000778.1
WI003574	LSU	LROR	LR5	CBS 4904		1957	Australia	ocean; water	Kluyveromyces aestuarii	WIDNA3196-25	UDB07681169	KIXS01001456.1
WI003577	LSU	LROR	LR5	CBS 4908		1959	Denmark	human	Candida albicans	WIDNA5145-25	UDB07681170	KIXS01003014.1
WI003583	LSU	LROR	LR5	CBS 4911		1959	missing	insect	Pichia membranifaciens	WIDNA5146-25	UDB07681171	KIXS01002683.1
WI003588	LSU	LROR	LR5	CBS 4913		1959	missing	unknown	Candida tropicalis	WIDNA3197-25	UDB07681172	KIXS01000456.1
WI003592	LSU	LROR	LR5	CBS 4926		1960	Indonesia	plant; leaf	Papiliotrema ruineniae	WIDNA5147-25	UDB07681173	KIXS01003342.1
WI003613	LSU	LROR	LR5	CBS 5029		1960	USA	insect	Phaeotremella skinneri	WIDNA5148-25	UDB07681174	KIXS01002580.1
WI003623	LSU	LROR	LR5	CBS 5035		1960	South Africa	insect	Suhomyces pyralidae	WIDNA5149-25	UDB07681175	KIXS01002155.1
WI003636	LSU	LROR	LR5	CBS 5040		1960	South Africa	insect	Nakaseomyces glabratus	WIDNA5150-25	UDB07681176	KIXS01003630.1
WI003640	LSU	LROR	LR5	CBS 5059		1960	South Africa	insect	Meyerozyma guilliermondii	WIDNA5151-25	UDB07681177	KIXS01003496.1
WI003642	LSU	LROR	LR5	CBS 5060		1960	USA	contaminant	Hanseniaspora guilliermondii	WIDNA5152-25	UDB07681178	KIXS01002512.1
WI003643	LSU	LROR	LR5	CBS 5063		1960	missing	unknown	Saccharomycopsis capsularis	WIDNA3198-25	UDB07681179	KIXS01001040.1
WI003646	LSU	LROR	LR5	CBS 5066		1960	United Kingdom	food	Apiotrichum gracile	WIDNA5153-25	UDB07681180	KIXS01003372.1
WI003649	LSU	LROR	LR5	CBS 5068		1960	missing	unknown	Hanseniaspora vineae	WIDNA3199-25	UDB07681181	KIXS01000590.1
WI003650	LSU	LROR	LR5	CBS 5069		1960	Netherlands	animal	Kluyveromyces marxianus	WIDNA3200-25	UDB07681182	KIXS01000485.1
WI003651	LSU	LROR	LR5	CBS 5073		1960	Chile	fruit	Hanseniaspora uvarum	WIDNA3201-25	UDB07681183	KIXS01000282.1
WI003652	LSU	LROR	LR5	CBS 5074		1960	Chile	juice	Hanseniaspora uvarum	WIDNA5154-25	UDB07681184	KIXS01002434.1
WI003653	LSU	LROR	LR5	CBS 5078		1960	missing	unknown	Rhodosporidiobolus ruineniae	WIDNA3202-25	UDB07681185	KIXS01000943.1
WI003654	LSU	LROR	LR5	CBS 5079		1960	missing	unknown	Sporidiobolus metaroseus	WIDNA5155-25	UDB07681186	KIXS01003386.1
WI003655	LSU	LROR	LR5	CBS 5080		1960	missing	plant	Torulaspora pretoriensis	WIDNA5156-25	UDB07681188	KIXS01003607.1
WI003657	LSU	LROR	LR5	CBS 5093		1960	France	juice	Candida sake	WIDNA5157-25	UDB07681189	KIXS01002192.1
WI003660	LSU	LROR	LR5	CBS 5096		1960	Chile	insect	Ogataea pini	WIDNA3203-25	UDB07681190	KIXS01000514.1
WI003661	LSU	LROR	LR5	CBS 5097		1960	Chile	insect	Ogataea pini	WIDNA5158-25	UDB07681191	KIXS01003743.1
WI003662	LSU	LROR	LR5	CBS 5098		1960	Chile	plant	Ogataea pini	WIDNA5159-25	UDB07681192	KIXS01003335.1
WI003665	LSU	LROR	LR5	CBS 5105		1960	Chile	plant; leaf	Naganishia albidosimilis	WIDNA3204-25	UDB07681194	KIXS01000234.1
WI003671	LSU	LROR	LR5	CBS 5108		1960	Antarctica	soil	Tausonia pullulans	WIDNA3205-25	UDB07681195	KIXS01001494.1
WI003676	LSU	LROR	LR5	CBS 5111		1960	Ireland	beverage; beer	Dekkera anomala	WIDNA3206-25	UDB07681196	KIXS01000747.1
WI003679	LSU	LROR	LR5	CBS 5112		1960	Spain	juice	Saccharomyces cerevisiae	WIDNA3207-25	UDB07681197	KIXS01001617.1
WI003698	LSU	LROR	LR5	CBS 5124		1960	USA	plant; flower	Dioszegia hungarica	WIDNA5160-25	UDB07681198	KIXS01002464.1
WI003700	LSU	LROR	LR5	CBS 5137		1960	Netherlands	human	Candida albicans	WIDNA5161-25	UDB07681199	KIXS01003522.1
WI003705	LSU	LROR	LR5	CBS 5138		1960	Hungary	human	Debaryomyces fabryi	WIDNA3208-25	UDB07681200	KIXS01000487.1
WI003712	LSU	LROR	LR5	CBS 5141		1960	Chile	juice	Pichia nakasei	WIDNA3209-25	UDB07681201	KIXS01000623.1
WI003715	LSU	LROR	LR5	CBS 5144		1960	Brazil	human	Candida albicans	WIDNA3210-25	UDB07681202	KIXS01000055.1
WI003717	LSU	LROR	LR5	CBS 5145		1957-11-01	Brazil	human	Candida albicans	WIDNA3211-25	UDB07681203	KIXS01000438.1
WI003720	LSU	LROR	LR5	CBS 5146		Oct-1957	Brazil	human	Pichia kudriavzevii	WIDNA5162-25	UDB07681204	KIXS01002243.1
WI003729	LSU	LROR	LR5	CBS 5147		1960	missing	juice	Pichia kudriavzevii	WIDNA3212-25	UDB07681205	KIXS01000625.1
WI003738	LSU	LROR	LR5	CBS 5148		1960	missing	beverage; brewery	Pichia kudriavzevii	WIDNA3213-25	UDB07681206	KIXS01001708.1
WI003748	LSU	LROR	LR5	CBS 5151		1960	Australia	ocean; water	Candida maris	WIDNA3214-25	UDB07681207	KIXS01000283.1
WI003751	LSU	LROR	LR5	CBS 5152		1960	Australia	ocean; water	Candida torresii	WIDNA5163-25	UDB07681208	KIXS01002679.1
WI003755	LSU	LROR	LR5	CBS 5154		1960	missing	human	Candida diddensiae	WIDNA3215-25	UDB07681209	KIXS01000215.1
WI003759	LSU	LROR	LR5	CBS 5155		1960	missing		Saccharomyces cerevisiae	WIDNA5164-25	UDB07681210	KIXS01003633.1
WI003762	LSU	LROR	LR5	CBS 5157		1960	missing	unknown	Saccharomyces cerevisiae	WIDNA3216-25	UDB07681211	KIXS01000800.1
WI003767	LSU	LROR	LR5	CBS 5162		1960	Croatia	human	Cutaneotrichosporon curvatum	WIDNA5165-25	UDB07681212	KIXS01003315.1
WI003775	LSU	LROR	LR5	CBS 5167		1960-02-01	France	bird; animal	Debaryomyces coudertii	WIDNA3217-25	UDB07681213	KIXS01000946.1
WI003781	LSU	LROR	LR5	CBS 5182		1960	Netherlands	soil	Rhodotorula glutinis	WIDNA5166-25	UDB07681215	KIXS01002309.1
WI003785	LSU	LROR	LR5	CBS 5186		1960	missing	unknown	Kuraishia molischiana	WIDNA5167-25	UDB07681216	KIXS01003208.1
WI003791	LSU	LROR	LR5	CBS 5207		1960	South Africa	beverage; beer	Brettanomyces custersianus	WIDNA3218-25	UDB07681217	KIXS01000151.1
WI003794	LSU	LROR	LR5	CBS 5213		1960	Japan	sake	Diutina rugosa	WIDNA5168-25	UDB07681218	KIXS01003774.1
WI003805	LSU	LROR	LR5	CBS 5230		1960	Japan	food	Debaryomyces fabryi	WIDNA5169-25	UDB07681219	KIXS01002693.1
WI003816	LSU	LROR	LR5	CBS 5235		1960	Australia	ocean; water	Bandonia marina	WIDNA5170-25	UDB07681221	KIXS01003526.1
WI003826	LSU	LROR	LR5	CBS 5254		1960	Spain	alpech	Priceomyces carsonii	WIDNA3219-25	UDB07681222	KIXS01000511.1
WI003828	LSU	LROR	LR5	CBS 5255		1960	Spain	alpech	Priceomyces carsonii	WIDNA3220-25	UDB07681223	KIXS01001054.1
WI003835	LSU	LROR	LR5	CBS 5258		1960	missing	insect	Meyerozyma carpophila	WIDNA3221-25	UDB07681224	KIXS01000550.1
WI003836	LSU	LROR	LR5	CBS 5259		1960	missing	ocean; water	Pichia terricola	WIDNA3222-25	UDB07681225	KIXS01000232.1
WI003845	LSU	LROR	LR5	CBS 5266		1960	Antarctica	soil	Mrakia frigida	WIDNA5171-25	UDB07681226	KIXS01002618.1
WI003847	LSU	LROR	LR5	CBS 5267		1960	Antarctica	soil	Mrakia frigida	WIDNA5172-25	UDB07681227	KIXS01002213.1
WI003852	LSU	LROR	LR5	CBS 5271		1960	Antarctica	soil	Mrakia frigida	WIDNA5173-25	UDB07681228	KIXS01003203.1
WI003859	LSU	LROR	LR5	CBS 5275		1960	Antarctica	soil	Mrakia frigida	WIDNA5174-25	UDB07681229	KIXS01002833.1
WI003863	LSU	LROR	LR5	CBS 5280		1960	Netherlands	human	Yamadazyma triangularis	WIDNA5175-25	UDB07681230	KIXS01003497.1
WI003881	LSU	LROR	LR5	CBS 5304		1954	missing	human	Pichia norvegensis	WIDNA3223-25	UDB07681231	KIXS01001804.1
WI003882	LSU	LROR	LR5	CBS 5307		1960	USA	fish	Debaryomyces hansenii	WIDNA5176-25	UDB07681232	KIXS01003461.1
WI003893	LSU	LROR	LR5	CBS 5326		1960	missing	ocean; water	Candida albicans	WIDNA5177-25	UDB07681233	KIXS01002680.1
WI003894	LSU	LROR	LR5	CBS 5329		1960	USA	ocean; water	Sporobolomyces shibatanus	WIDNA5178-25	UDB07681234	KIXS01002188.1
WI003911	LSU	LROR	LR5	CBS 5365		1960	USA	plant	Martiniozyma abiesophila	WIDNA5179-25	UDB07681235	KIXS01003690.1
WI003913	LSU	LROR	LR5	CBS 5366		1960	USA	plant	Martiniozyma abiesophila	WIDNA5180-25	UDB07681236	KIXS01002276.1
WI003916	LSU	LROR	LR5	CBS 5367		1960	USA	pickle	Kodamaea ohmeri	WIDNA3224-25	UDB07681237	KIXS01000142.1
WI003931	LSU	LROR	LR5	CBS 5382		1960	Poland	unknown	Apiotrichum laibachii	WIDNA3225-25	UDB07681238	KIXS01000807.1
WI003936	LSU	LROR	LR5	CBS 5436		1960	missing	insect	Ogataea pini	WIDNA3226-25	UDB07681239	KIXS01001636.1
WI003938	LSU	LROR	LR5	CBS 5437		1960	missing	insect	Ogataea pini	WIDNA3227-25	UDB07681240	KIXS01001644.1
WI003952	LSU	LROR	LR5	CBS 5447		1960	Yugoslavia	food	Candida zeylanoides	WIDNA5181-25	UDB07681241	KIXS01002921.1
WI003963	LSU	LROR	LR5	CBS 5453		1959	missing	gumara	Candida berthetii	WIDNA3228-25	UDB07681242	KIXS01001073.1
WI003964	LSU	LROR	LR5	CBS 5456		1960	USA	plant	Barnettozyma salicaria	WIDNA3229-25	UDB07681244	KIXS01001007.1
WI003986	LSU	LROR	LR5	CBS 5481		1960	Japan	food	Cyberlindnera fabianii	WIDNA3230-25	UDB07681245	KIXS01000752.1
WI003993	LSU	LROR	LR5	CBS 5484		1960	Japan	insect	Ogataea pini	WIDNA3231-25	UDB07681246	KIXS01001564.1
WI003994	LSU	LROR	LR5	CBS 5485		1960	Japan	insect	Ogataea pini	WIDNA3232-25	UDB07681247	KIXS01001633.1
WI003995	LSU	LROR	LR5	CBS 5487		1960	USA	plant	Ogataea pini	WIDNA5182-25	UDB07681248	KIXS01002447.1
WI004004	LSU	LROR	LR5	CBS 5494		1960	missing	mating	Saccharomyces cerevisiae	WIDNA3233-25	UDB07681249	KIXS01000316.1
WI004005	LSU	LROR	LR5	CBS 5495		1960	missing	mating	Saccharomyces cerevisiae	WIDNA5183-25	UDB07681250	KIXS01002172.1
WI004007	LSU	LROR	LR5	CBS 5496		1960	missing	mating	Saccharomyces cerevisiae or paradoxus	WIDNA3234-25	UDB07681251	KIXS01001079.1
WI004017	LSU	LROR	LR5	CBS 5504		1960	missing	unknown	Hyphopichia pseudoburtonii	WIDNA3235-25	UDB07681252	KIXS01001022.1
WI004026	LSU	LROR	LR5	CBS 5511		1960	Germany	beverage; beer	Wickerhamiella spandovensis	WIDNA3236-25	UDB07681253	KIXS01000138.1
WI004028	LSU	LROR	LR5	CBS 5512		1960	South Africa	equipm	Dekkera bruxellensis	WIDNA5184-25	UDB07681255	KIXS01002876.1
WI004030	LSU	LROR	LR5	CBS 5513		1960	South Africa	beverage; beer	Dekkera bruxellensis	WIDNA3237-25	UDB07681256	KIXS01000865.1
WI004039	LSU	LROR	LR5	CBS 5518		1947	France	tannin	Cyberlindnera rhodanensis	WIDNA5185-25	UDB07681257	KIXS01003236.1
WI004044	LSU	LROR	LR5	CBS 5521		1960	France	insect	Priceomyces medius	WIDNA3238-25	UDB07681077	KIXS01001900.1
WI004047	LSU	LROR	LR5	CBS 5522		1960	Netherlands	reptil	Apiotrichum laibachii	WIDNA3239-25	UDB07681258	KIXS01001958.1
WI004050	LSU	LROR	LR5	CBS 5524		1960	South Africa	equipm	Wickerhamiella vanderwaltii	WIDNA3240-25	UDB07681259	KIXS01000497.1
WI004052	LSU	LROR	LR5	CBS 5525		1960	missing	spores	Saccharomyces cerevisiae or paradoxus	WIDNA3241-25	UDB07681260	KIXS01000607.1
WI004064	LSU	LROR	LR5	CBS 5538		1960	France	animal	Cystobasidium slooffiae	WIDNA5186-25	UDB07681261	KIXS01002725.1
WI004075	LSU	LROR	LR5	CBS 5553		1959-09-01	Canada	fruit	Metschnikowia reukaufii	WIDNA5187-25	UDB07681263	KIXS01003691.1
WI004077	LSU	LROR	LR5	CBS 5555		1954	missing	human	Cyberlindnera petersonii	WIDNA3242-25	UDB07681264	KIXS01000530.1
WI004081	LSU	LROR	LR5	CBS 5557		1960	Spain	fruit	Schizosaccharomyces pombe	WIDNA3243-25	UDB07681265	KIXS01001175.1
WI004086	LSU	LROR	LR5	CBS 5564		1964	missing	yeast	Nakazawaea peltata	WIDNA5188-25	UDB07681266	KIXS01002820.1
WI004091	LSU	LROR	LR5	CBS 5572		1960	Australia	soil	Debaryomyces macquariensis	WIDNA5189-25	UDB07681267	KIXS01002667.1
WI004102	LSU	LROR	LR5	CBS 5581		1960	Korea	human	Trichosporon ovoides	WIDNA3244-25	UDB07681277	KIXS01000011.1
WI004109	LSU	LROR	LR5	CBS 5588		1961-07-01	missing	insect	Guehomyces pullulans	WIDNA3245-25	UDB07681268	KIXS01000896.1
WI004121	LSU	LROR	LR5	CBS 5597		1960	Netherlands	soil	Apiotrichum porosum	WIDNA5190-25	UDB07681269	KIXS01002354.1
WI004123	LSU	LROR	LR5	CBS 5600		1960	missing	insect	Apiotrichum scarabaeorum	WIDNA3246-25	UDB07681270	KIXS01000321.1
WI004126	LSU	LROR	LR5	CBS 5601		1960	South Africa	insect	Apiotrichum scarabaeorum	WIDNA3247-25	UDB07681271	KIXS01000516.1
WI004134	LSU	LROR	LR5	CBS 5605		1960	Japan	beverage; wine	Helenozyma melibiosica	WIDNA3248-25	UDB07681272	KIXS01001108.1
WI004142	LSU	LROR	LR5	CBS 5611		1960	Japan	equipm	Candida maltosa	WIDNA3249-25	UDB07681273	KIXS01001105.1
WI004157	LSU	LROR	LR5	CBS 5623		1960	Spain	alpech	Danielia oregonensis	WIDNA3250-25	UDB07681274	KIXS01001894.1
WI004162	LSU	LROR	LR5	CBS 5629		1960	missing	ocean; water	Sterigmatomyces halophilus	WIDNA3251-25	UDB07681276	KIXS01000289.1
WI004170	LSU	LROR	LR5	CBS 5640		1942	Korea	equipm	Cyberlindnera fabianii	WIDNA3252-25	UDB07681278	KIXS01001722.1
WI004179	LSU	LROR	LR5	CBS 5643		1960	Spain	insect	Cyberlindnera bimundalis	WIDNA3253-25	UDB07681150	KIXS01001006.1
WI004181	LSU	LROR	LR5	CBS 5644		1960	USA	insect	Cyberlindnera americana	WIDNA3254-25	UDB07681280	KIXS01000369.1
WI004189	LSU	LROR	LR5	CBS 5648		1960	Netherlands	food	Maudiozyma barnettii	WIDNA5191-25	UDB07681281	KIXS01002195.1
WI004191	LSU	LROR	LR5	CBS 5649		1960	Germany	soil	Wickerhamomyces onychis	WIDNA3255-25	UDB07681282	KIXS01001849.1
WI004198	LSU	LROR	LR5	CBS 5654		1960	Japan	juice	Trigonopsis cantarellii	WIDNA3256-25	UDB07681283	KIXS01000675.1
WI004205	LSU	LROR	LR5	CBS 5656		1960	South Africa	insect	Millerozyma acaciae	WIDNA3257-25	UDB07681284	KIXS01001422.1
WI004208	LSU	LROR	LR5	CBS 5657		1960	South Africa	insect	Sugiyamaella smithiae	WIDNA5192-25	UDB07681285	KIXS01002628.1
WI004214	LSU	LROR	LR5	CBS 5660		1960	South Africa	insect	Meyerozyma athensensis	WIDNA5193-25	UDB07681286	KIXS01002115.1
WI004235	LSU	LROR	LR5	CBS 5671		1960	South Africa	beverage; beer	Kluyveromyces marxianus	WIDNA3258-25	UDB07681287	KIXS01001061.1
WI004246	LSU	LROR	LR5	CBS 5677		1959-08-01	Canada	plant	Wickerhamomyces canadensis	WIDNA3259-25	UDB07681288	KIXS01001944.1
WI004249	LSU	LROR	LR5	CBS 5680		1970	Poland	fruit	Schizosaccharomyces pombe	WIDNA3260-25	UDB07681289	KIXS01000770.1
WI004253	LSU	LROR	LR5	CBS 5682		1970	South Africa	beverage; beer	Schizosaccharomyces pombe	WIDNA5194-25	UDB07681290	KIXS01002965.1
WI004257	LSU	LROR	LR5	CBS 5686		1970	Hungary	proces	Pichia kudriavzevii	WIDNA5195-25	UDB07681291	KIXS01002839.1
WI004261	LSU	LROR	LR5	CBS 5687		1970	Hungary	bakers	Pichia kudriavzevii	WIDNA5196-25	UDB07681292	KIXS01002503.1
WI004272	LSU	LROR	LR5	CBS 5695		1970	Hungary	human	Cystobasidium laryngis	WIDNA3261-25	UDB07681293	KIXS01000326.1
WI004282	LSU	LROR	LR5	CBS 5703		1970	Hungary	human	Candida albicans	WIDNA5197-25	UDB07681294	KIXS01002903.1
WI004286	LSU	LROR	LR5	CBS 5704		1970	Hungary	human	Debaryomyces hansenii	WIDNA5198-25	UDB07681295	KIXS01003220.1
WI004295	LSU	LROR	LR5	CBS 5710		1970	missing	glycol	Starmerella bombicola	WIDNA5199-25	UDB07681296	KIXS01002791.1
WI004298	LSU	LROR	LR5	CBS 5713		1970	Japan	food	Zygosaccharomyces rouxii	WIDNA5200-25	UDB07681297	KIXS01003408.1
WI004300	LSU	LROR	LR5	CBS 5714		1970	Japan	food	Zygosaccharomyces rouxii	WIDNA3262-25	UDB07681298	KIXS01000217.1
WI004303	LSU	LROR	LR5	CBS 5716		1970	Japan	food	Zygosaccharomyces rouxii	WIDNA3263-25	UDB07681299	KIXS01000610.1
WI004310	LSU	LROR	LR5	CBS 5719		Oct-1961	Chile	plant	Candida chilensis	WIDNA3264-25	UDB07681300	KIXS01000528.1
WI004314	LSU	LROR	LR5	CBS 5720		1961-12-01	Chile	plant	Candida chilensis	WIDNA3265-25	UDB07681301	KIXS01000416.1
WI004318	LSU	LROR	LR5	CBS 5722		1970	missing	yeast	Candida albicans	WIDNA5201-25	UDB07681302	KIXS01002983.1
WI004320	LSU	LROR	LR5	CBS 5724		1965	Sweden	ocean; water	Kodamaea suecica	WIDNA5202-25	UDB07681303	KIXS01003464.1
WI004324	LSU	LROR	LR5	CBS 5726		1970	missing		Candida albicans	WIDNA5203-25	UDB07681304	KIXS01003501.1
WI004334	LSU	LROR	LR5	CBS 5736		1970	South Africa	human	Candida albicans	WIDNA3266-25	UDB07681305	KIXS01000593.1
WI004344	LSU	LROR	LR5	CBS 5744		1970	Japan	water	Sporobolomyces japonicus	WIDNA3267-25	UDB07681306	KIXS01000008.1
WI004346	LSU	LROR	LR5	CBS 5745		1970	Japan	soil	Rhodotorula toruloides	WIDNA5204-25	UDB07681307	KIXS01002074.1
WI004350	LSU	LROR	LR5	CBS 5752		1970	missing	hybrid	Saccharomyces cerevisiae or paradoxus	WIDNA3268-25	UDB07681308	KIXS01000766.1
WI004361	LSU	LROR	LR5	CBS 5759		1970	missing	unknown	Wickerhamomyces anomalus	WIDNA3269-25	UDB07681309	KIXS01000121.1
WI004364	LSU	LROR	LR5	CBS 5760		1970	Australia	soil	Barnettozyma californica	WIDNA5205-25	UDB07681310	KIXS01003353.1
WI004373	LSU	LROR	LR5	CBS 5764		1950-08-01	USA	water	Ogataea nonfermentans	WIDNA3270-25	UDB07681311	KIXS01000853.1
WI004377	LSU	LROR	LR5	CBS 5765		1950	USA	bird; animal	Ogataea henricii	WIDNA5206-25	UDB07681312	KIXS01002143.1
WI004381	LSU	LROR	LR5	CBS 5766		1970	USA	insect	Ogataea glucozyma	WIDNA3271-25	UDB07681313	KIXS01000129.1
WI004385	LSU	LROR	LR5	CBS 5767		1970	USA	pickle	Wickerhamomyces subpelliculosus	WIDNA3272-25	UDB07681314	KIXS01001289.1
WI004401	LSU	LROR	LR5	CBS 5777		1970	Japan	beverage; wine	Candida boidinii	WIDNA5207-25	UDB07681315	KIXS01002396.1
WI004415	LSU	LROR	LR5	CBS 5790		1970	missing	soil	Apiotrichum laibachii	WIDNA5208-25	UDB07681316	KIXS01002450.1
WI004419	LSU	LROR	LR5	CBS 5794		1970	United Kingdom	beverage; beer	Saccharomyces cerevisiae	WIDNA3273-25	UDB07681317	KIXS01000210.1
WI004423	LSU	LROR	LR5	CBS 5796		1970	missing	filame	Candida albicans	WIDNA5209-25	UDB07681318	KIXS01002636.1
WI004427	LSU	LROR	LR5	CBS 5800		1963	Japan	plant	Wickerhamomyces silvicola	WIDNA3274-25	UDB07681319	KIXS01000886.1
WI004430	LSU	LROR	LR5	CBS 5802		1970	missing		Candida albicans	WIDNA5210-25	UDB07681320	KIXS01003010.1
WI004432	LSU	LROR	LR5	CBS 5803		1970	missing		Candida albicans	WIDNA5211-25	UDB07681321	KIXS01002800.1
WI004442	LSU	LROR	LR5	CBS 5812		1970	France	human	Arxiozyma bovina	WIDNA3275-25	UDB07681322	KIXS01000401.1
WI004445	LSU	LROR	LR5	CBS 5814		1970	missing	human	Helenozyma melibiosica	WIDNA5212-25	UDB07681323	KIXS01003200.1
WI004448	LSU	LROR	LR5	CBS 5815		1970	Italy	juice	Yamadazyma mexicana	WIDNA5213-25	UDB07681324	KIXS01003106.1
WI004450	LSU	LROR	LR5	CBS 5816		1970	missing	maltwi	Saccharomyces cerevisiae	WIDNA3276-25	UDB07681325	KIXS01001409.1
WI004451	LSU	LROR	LR5	CBS 5817		1970	missing	maltwi	Saccharomyces cerevisiae	WIDNA5214-25	UDB07681326	KIXS01002597.1
WI004453	LSU	LROR	LR5	CBS 5819		1970	missing	maltwi	Saccharomyces cerevisiae	WIDNA5215-25	UDB07681327	KIXS01002558.1
WI004455	LSU	LROR	LR5	CBS 5820		1970	missing	maltwi	Saccharomyces cerevisiae	WIDNA3277-25	UDB07681328	KIXS01001524.1
WI004457	LSU	LROR	LR5	CBS 5822		1970	missing	maltwi	Saccharomyces cerevisiae	WIDNA5216-25	UDB07681193	KIXS01003521.1
WI004462	LSU	LROR	LR5	CBS 5826		1970	missing	unknown	Hasegawazyma lactosa	WIDNA3278-25	UDB07681329	KIXS01000377.1
WI004475	LSU	LROR	LR5	CBS 5833		1970	USA	plant	Metschnikowia pulcherrima	WIDNA3279-25	UDB07681330	KIXS01000534.1
WI004481	LSU	LROR	LR5	CBS 5835		1959-01-01	Spain	beverage; wine	Saccharomyces cerevisiae	WIDNA5217-25	UDB07681331	KIXS01002446.1
WI004485	LSU	LROR	LR5	CBS 5836		1961-09-01	missing	insect	Starmerella bombi	WIDNA3280-25	UDB07681332	KIXS01000526.1
WI004499	LSU	LROR	LR5	CBS 5901		1970	missing	bird; animal	Clavispora lusitaniae	WIDNA3281-25	UDB07681333	KIXS01001932.1
WI004505	LSU	LROR	LR5	CBS 5905		1970	Japan	plant	Phaffia rhodozyma	WIDNA3282-25	UDB07681335	KIXS01001229.1
WI004509	LSU	LROR	LR5	CBS 5908		1970	Japan	plant	Phaffia rhodozyma	WIDNA3283-25	UDB07681336	KIXS01000932.1
WI004511	LSU	LROR	LR5	CBS 5909		1970	missing	unknown	Cutaneotrichosporon jirovecii	WIDNA5218-25	UDB07681337	KIXS01002064.1
WI004513	LSU	LROR	LR5	CBS 5910		1970	Russia	soil	Lipomyces tetrasporus	WIDNA3284-25	UDB07681338	KIXS01001180.1
WI004515	LSU	LROR	LR5	CBS 5911		1960-07-01	Russia	soil	Lipomyces tetrasporus	WIDNA5219-25	UDB07681339	KIXS01002153.1
WI004531	LSU	LROR	LR5	CBS 5921		1963-07-01	Nepal	soil	Debaryomyces nepalensis	WIDNA3285-25	UDB07681340	KIXS01000695.1
WI004546	LSU	LROR	LR5	CBS 5928		1970	Finland	animal	Hyphopichia fennica	WIDNA3286-25	UDB07681341	KIXS01000319.1
WI004557	LSU	LROR	LR5	CBS 5936		1970	missing	human	Candida albicans	WIDNA3287-25	UDB07681342	KIXS01001942.1
WI004571	LSU	LROR	LR5	CBS 5944		1970	Russia	biomas	Tardiomyces blankii	WIDNA3288-25	UDB07681343	KIXS01000409.1
WI004585	LSU	LROR	LR5	CBS 5952		1970	missing	unknown	Saccharomyces cerevisiae or paradoxus	WIDNA5220-25	UDB07681344	KIXS01003591.1
WI004586	LSU	LROR	LR5	CBS 5953		1970	missing	mutant	Saccharomyces cerevisiae or paradoxus	WIDNA5221-25	UDB07681345	KIXS01002881.1
WI004609	LSU	LROR	LR5	CBS 5980		1970	New Zealand	water	Metschnikowia bicuspidata var. chathamia	WIDNA5222-25	UDB07681346	KIXS01003245.1
WI004614	LSU	LROR	LR5	CBS 5982		1970	missing	human	Candida albicans	WIDNA3289-25	UDB07681347	KIXS01000296.1
WI004616	LSU	LROR	LR5	CBS 5983		1970	missing	human	Candida albicans	WIDNA3290-25	UDB07681348	KIXS01001123.1
WI004626	LSU	LROR	LR5	CBS 5989		1970	USA: Alaska	water	Tausonia pullulans	WIDNA3291-25	UDB07681349	KIXS01000744.1
WI004628	LSU	LROR	LR5	CBS 5990		1970	South Africa	human	Candida albicans	WIDNA3292-25	UDB07681350	KIXS01001839.1
WI004635	LSU	LROR	LR5	CBS 5994		1970	missing	unknown	Saccharomyces cerevisiae or paradoxus	WIDNA5223-25	UDB07681351	KIXS01003494.1
WI004642	LSU	LROR	LR5	CBS 5998		1970	missing	animal	Nakazawaea holstii	WIDNA5224-25	UDB07681353	KIXS01003365.1
WI004647	LSU	LROR	LR5	CBS 5999		1970	South Africa	insect	Hyphopichia lachancei	WIDNA5225-25	UDB07681354	KIXS01003218.1
WI004651	LSU	LROR	LR5	CBS 6006		1980	Spain	beverage; wine	Saccharomyces cerevisiae	WIDNA5226-25	UDB07681355	KIXS01003263.1
WI004653	LSU	LROR	LR5	CBS 6007		1980	Spain	beverage; wine	Saccharomyces cerevisiae	WIDNA5227-25	UDB07681356	KIXS01003584.1
WI004661	LSU	LROR	LR5	CBS 6010		1980	USA	ocean; water	Metschnikowia bicuspidata var. californica	WIDNA5228-25	UDB07681358	KIXS01002696.1
WI004674	LSU	LROR	LR5	CBS 6020		1963-06-01	Japan	soil	Rhodotorula babjevae	WIDNA5229-25	UDB07681359	KIXS01003256.1
WI004679	LSU	LROR	LR5	CBS 6021		1963-08-01	Japan	soil	Meyerozyma guilliermondii	WIDNA3293-25	UDB07681360	KIXS01001459.1
WI004687	LSU	LROR	LR5	CBS 6023		1963-08-01	Japan	soil	Yamadazyma mexicana	WIDNA3294-25	UDB07681361	KIXS01001702.1
WI004698	LSU	LROR	LR5	CBS 6028		1980	Finland		Hyphopichia fennica	WIDNA3295-25	UDB07681362	KIXS01001430.1
WI004700	LSU	LROR	LR5	CBS 6030		1980	Russia	plant	Candida argentea	WIDNA5230-25	UDB07681363	KIXS01002405.1
WI004703	LSU	LROR	LR5	CBS 6031		1980	Chile	plant; bark	Rhodotorula araucariae	WIDNA3296-25	UDB07681364	KIXS01000849.1
WI004707	LSU	LROR	LR5	CBS 6033		1980	South Africa	insect	Hemisphaericaspora insectamans	WIDNA5231-25	UDB07681370	KIXS01002526.1
WI004712	LSU	LROR	LR5	CBS 6037		1980	South Africa	insect	Suhomyces xylopsoci	WIDNA3297-25	UDB07681365	KIXS01000768.1
WI004715	LSU	LROR	LR5	CBS 6038		1980	South Africa	insect	Candida insectorum	WIDNA5232-25	UDB07681366	KIXS01002126.1
WI004735	LSU	LROR	LR5	CBS 6053		1980	Spain	insect	Priceomyces castillae	WIDNA5233-25	UDB07681367	KIXS01002491.1
WI004741	LSU	LROR	LR5	CBS 6058		1980	USA	efflue	Sporopachydermia lactativora	WIDNA3298-25	UDB07681368	KIXS01000101.1
WI004745	LSU	LROR	LR5	CBS 6060		1980	USA	water	Candida membranifaciens	WIDNA5234-25	UDB07681369	KIXS01002722.1
WI004748	LSU	LROR	LR5	CBS 6064		1980	Colombia	animal	Blastobotrys chiropterorum	WIDNA3299-25	UDB07681371	KIXS01001037.1
WI004753	LSU	LROR	LR5	CBS 6066		1980	France	tannin	Debaryomyces fabryi	WIDNA3300-25	UDB07681372	KIXS01000500.1
WI004770	LSU	LROR	LR5	CBS 6075		1980	South Africa	insect	Ogataea philodendra	WIDNA5235-25	UDB07681380	KIXS01003098.1
WI004788	LSU	LROR	LR5	CBS 6082		1980	Antarctica	ocean; water	Kondoa malvinella	WIDNA3301-25	UDB07681373	KIXS01000955.1
WI004793	LSU	LROR	LR5	CBS 6084		1980	USA	ocean; water	Rhodotorula diobovata	WIDNA3302-25	UDB07681374	KIXS01000483.1
WI004802	LSU	LROR	LR5	CBS 6088		1980	South Africa	insect	Ogataea philodendra	WIDNA3303-25	UDB07681381	KIXS01001499.1
WI004835	LSU	LROR	LR5	CBS 6110		1980	South Africa	insect	Ambrosiozyma platypodis	WIDNA5236-25	UDB07681375	KIXS01002217.1
WI004838	LSU	LROR	LR5	CBS 6112		1980	South Africa	insect	Candida berthetii	WIDNA5237-25	UDB07681376	KIXS01003042.1
WI004852	LSU	LROR	LR5	CBS 6120		1980	Netherlands	juice	Lodderomyces elongisporus	WIDNA3304-25	UDB07681377	KIXS01001048.1
WI004861	LSU	LROR	LR5	CBS 6124		1945	USA	equipm	Yarrowia lipolytica	WIDNA5238-25	UDB07681378	KIXS01003441.1
WI004866	LSU	LROR	LR5	CBS 6128		1980	missing	bakers	Saccharomyces cerevisiae	WIDNA3305-25	UDB07681279	KIXS01000832.1
WI004867	LSU	LROR	LR5	CBS 6131		1980	missing	bakers	Saccharomyces cerevisiae	WIDNA5239-25	UDB07681382	KIXS01003180.1
WI004878	LSU	LROR	LR5	CBS 6137		1980	USA	plant; leaf	Sporobolomyces johnsonii	WIDNA3306-25	UDB07681383	KIXS01001329.1
WI004881	LSU	LROR	LR5	CBS 6140		1980	missing	distil	Saccharomyces cerevisiae or paradoxus	WIDNA3307-25	UDB07681384	KIXS01001332.1
WI004883	LSU	LROR	LR5	CBS 6141		1980	United Kingdom		Hyphopichia burtonii	WIDNA5240-25	UDB07681385	KIXS01002638.1
WI004884	LSU	LROR	LR5	CBS 6142		1980	Finland	teabee	Torulaspora microellipsoides	WIDNA5241-25	UDB07681386	KIXS01003324.1
WI004887	LSU	LROR	LR5	CBS 6144		1980	Finland	human	Nakaseomyces glabratus	WIDNA3308-25	UDB07681387	KIXS01000510.1
WI004889	LSU	LROR	LR5	CBS 6145		1969-09-01	Finland	human	Diutina catenulata	WIDNA5242-25	UDB07681388	KIXS01002914.1
WI004892	LSU	LROR	LR5	CBS 6149		1980	South Africa	insect	Candida insectalens	WIDNA3309-25	UDB07681389	KIXS01001337.1
WI004893	LSU	LROR	LR5	CBS 6150		1980	South Africa	insect	Ogataea pini	WIDNA3310-25	UDB07681390	KIXS01001094.1
WI004901	LSU	LROR	LR5	CBS 6154		1980	South Africa	insect	Starmera dryadoides	WIDNA5243-25	UDB07681214	KIXS01003628.1
WI004936	LSU	LROR	LR5	CBS 6174		1980	Netherlands	dairy	Diutina catenulata	WIDNA5244-25	UDB07681392	KIXS01002808.1
WI004971	LSU	LROR	LR5	CBS 6203		1980	Spain	beverage; wine	Saccharomyces cerevisiae	WIDNA3311-25	UDB07681393	KIXS01000342.1
WI004983	LSU	LROR	LR5	CBS 6216		1980	Netherlands	water	Saccharomyces cerevisiae	WIDNA5245-25	UDB07681394	KIXS01003103.1
WI004984	LSU	LROR	LR5	CBS 6218		1980	South Africa	insect	Ogataea philodendra	WIDNA5246-25	UDB07681395	KIXS01002919.1
WI004985	LSU	LROR	LR5	CBS 6219		1980	Italy	juice	Piskurozyma capsuligena	WIDNA5247-25	UDB07681396	KIXS01003269.1
WI005001	LSU	LROR	LR5	CBS 6231		1980	missing	insect	Curvibasidium pallidicorallinum	WIDNA3312-25	UDB07681397	KIXS01000954.1
WI005017	LSU	LROR	LR5	CBS 6248		1980	Spain	insect	Scheffersomyces ergatensis	WIDNA5248-25	UDB07681398	KIXS01003575.1
WI005020	LSU	LROR	LR5	CBS 6250		1980	Canada	plant	Nakazawaea wyomingensis	WIDNA5249-25	UDB07681399	KIXS01003585.1
WI005022	LSU	LROR	LR5	CBS 6251		1980	Canada	plant	Nakazawaea wyomingensis	WIDNA5250-25	UDB07681400	KIXS01002709.1
WI005027	LSU	LROR	LR5	CBS 6256		1980	United Kingdom	fruit	Leucosporidiella fragaria	WIDNA3313-25	UDB07681401	KIXS01000777.1
WI005033	LSU	LROR	LR5	CBS 6267		1980	Indonesia	food	Saccharomycopsis malanga	WIDNA5251-25	UDB07681402	KIXS01002401.1
WI005035	LSU	LROR	LR5	CBS 6268		1980	Japan	soya	Starmerella etchellsii	WIDNA3314-25	UDB07681403	KIXS01001743.1
WI005040	LSU	LROR	LR5	CBS 6270		1980	South Africa	insect	Candida dendronema	WIDNA5252-25	UDB07681404	KIXS01002180.1
WI005045	LSU	LROR	LR5	CBS 6272		1980	South Africa	insect	Colacogloea philyla	WIDNA3315-25	UDB07681405	KIXS01001752.1
WI005055	LSU	LROR	LR5	CBS 6279		1980	South Africa	insect	Ambrosiozyma philentoma	WIDNA5253-25	UDB07681406	KIXS01002732.1
WI005062	LSU	LROR	LR5	CBS 6284		1980	missing	insect	Henningerozyma blattae	WIDNA5254-25	UDB07681411	KIXS01003793.1
WI005067	LSU	LROR	LR5	CBS 6289		1966-06-01	Democratic Republic of the Congo	human	Cryptococcus gattii	WIDNA5255-25	UDB07681407	KIXS01003578.1
WI005071	LSU	LROR	LR5	CBS 6291		1980	Nigeria	unknown	Cyberlindnera saturnus	WIDNA5256-25	UDB07681409	KIXS01003512.1
WI005072	LSU	LROR	LR5	CBS 6292		1980	Australia	unknown	Lachancea thermotolerans	WIDNA3316-25	UDB07681410	KIXS01001053.1
WI005078	LSU	LROR	LR5	CBS 6295		1980	Netherlands	soil	Candida boidinii	WIDNA5257-25	UDB07681413	KIXS01002997.1
WI005085	LSU	LROR	LR5	CBS 6299		1980	Germany	beverage; beer	Kodamaea mesenterica	WIDNA3317-25	UDB07681414	KIXS01001181.1
WI005091	LSU	LROR	LR5	CBS 6304		1964	Antarctica	soil	Candida sake	WIDNA5258-25	UDB07681415	KIXS01003811.1
WI005095	LSU	LROR	LR5	CBS 6306		1980	South Africa	insect	Yamadazyma mexicana	WIDNA5259-25	UDB07681416	KIXS01002776.1
WI005097	LSU	LROR	LR5	CBS 6308		1980	missing	beverage; brewery	Saccharomyces cerevisiae	WIDNA3318-25	UDB07681417	KIXS01001648.1
WI005099	LSU	LROR	LR5	CBS 6312		1980	South Africa	insect	Hyphopichia homilentoma	WIDNA3319-25	UDB07681418	KIXS01000561.1
WI005104	LSU	LROR	LR5	CBS 6314		1980	missing	unknown	Sungouiella akabanensis	WIDNA5260-25	UDB07681422	KIXS01003711.1
WI005105	LSU	LROR	LR5	CBS 6315		1980	USA	dairy	Kluyveromyces lactis var. lactis	WIDNA5261-25	UDB07681419	KIXS01002281.1
WI005107	LSU	LROR	LR5	CBS 6316		1980	Japan	efflue	Meyerozyma guilliermondii	WIDNA3320-25	UDB07681420	KIXS01000022.1
WI005115	LSU	LROR	LR5	CBS 6321		1980	missing	human	Tausonia pullulans	WIDNA3321-25	UDB07681421	KIXS01001389.1
WI005126	LSU	LROR	LR5	CBS 6334		1980	missing	fungus	Kazachstania martiniae	WIDNA3322-25	UDB07681424	KIXS01001830.1
WI005130	LSU	LROR	LR5	CBS 6335		1980	Antarctica	ocean; water	Blastobotrys parvus	WIDNA3323-25	UDB07681425	KIXS01000631.1
WI005131	LSU	LROR	LR5	CBS 6336		1980	Antarctica	ocean; water	Blastobotrys parvus	WIDNA3324-25	UDB07681426	KIXS01000093.1
WI005138	LSU	LROR	LR5	CBS 6340		1980	Russia	confec	Lachancea thermotolerans	WIDNA3325-25	UDB07681427	KIXS01001905.1
WI005150	LSU	LROR	LR5	CBS 6345		1980	Netherlands		Candida zeylanoides	WIDNA3326-25	UDB07681428	KIXS01001687.1
WI005152	LSU	LROR	LR5	CBS 6346		1968-08-01	Antarctica	ocean; water	Cystofilobasidium bisporidii	WIDNA3327-25	UDB07681429	KIXS01001496.1
WI005176	LSU	LROR	LR5	CBS 6358		1969-04-01	Antarctica	ocean; plancton	Cystofilobasidium capitatum	WIDNA3328-25	UDB07681430	KIXS01000006.1
WI005183	LSU	LROR	LR5	CBS 6361		1980	USA	human	Candida tropicalis	WIDNA3329-25	UDB07681431	KIXS01001998.1
WI005187	LSU	LROR	LR5	CBS 6362		1980	USA	human	Candida tropicalis	WIDNA5262-25	UDB07681432	KIXS01003622.1
WI005191	LSU	LROR	LR5	CBS 6368		1971-04-01	missing	equipm	Candida boidinii	WIDNA3330-25	UDB07681433	KIXS01001837.1
WI005197	LSU	LROR	LR5	CBS 6373		1980	missing	unknown	Candida viswanathii	WIDNA3331-25	UDB07681434	KIXS01000214.1
WI005202	LSU	LROR	LR5	CBS 6375		May-1962	Japan	fruit	Hyphopichia burtonii	WIDNA5263-25	UDB07681435	KIXS01003508.1
WI005210	LSU	LROR	LR5	CBS 6378		1980	missing	fruit	Candida sorboxylosa	WIDNA5264-25	UDB07681436	KIXS01002202.1
WI005219	LSU	LROR	LR5	CBS 6382		May-1962	Japan	plant	Apiotrichum brassicae	WIDNA5265-25	UDB07681437	KIXS01003146.1
WI005243	LSU	LROR	LR5	CBS 6402		1980	missing	human	Candida zeylanoides	WIDNA3332-25	UDB07681438	KIXS01000532.1
WI005244	LSU	LROR	LR5	CBS 6403		1980	missing	plant; leaf	Ustilentyloma graminis	WIDNA5266-25	UDB07681439	KIXS01002237.1
WI005248	LSU	LROR	LR5	CBS 6406		1980	missing	unknown	Saccharomyces cerevisiae or paradoxus	WIDNA5267-25	UDB07681440	KIXS01002148.1
WI005255	LSU	LROR	LR5	CBS 6411		1980	Spain	food	Candida zeylanoides	WIDNA5268-25	UDB07681441	KIXS01002053.1
WI005258	LSU	LROR	LR5	CBS 6416		1980	missing	food	Zygosaccharomyces rouxii	WIDNA5269-25	UDB07681442	KIXS01002132.1
WI005263	LSU	LROR	LR5	CBS 6419		1980	missing	unknown	Candida tropicalis	WIDNA3333-25	UDB07681443	KIXS01000124.1
WI005270	LSU	LROR	LR5	CBS 6422		May-1965	Japan	plant	Candida quercuum	WIDNA3334-25	UDB07681445	KIXS01001966.1
WI005275	LSU	LROR	LR5	CBS 6424		1980	missing	unknown	Starmerella magnoliae	WIDNA5270-25	UDB07681446	KIXS01002775.1
WI005279	LSU	LROR	LR5	CBS 6426		1980	missing	unknown	Candida albicans	WIDNA3335-25	UDB07681447	KIXS01001397.1
WI005281	LSU	LROR	LR5	CBS 6427		1980	Japan	soil	Tardiomyces blankii	WIDNA3336-25	UDB07681448	KIXS01001770.1
WI005283	LSU	LROR	LR5	CBS 6429		1980	Japan	plant	Ogataea naganishii	WIDNA3337-25	UDB07681449	KIXS01001104.1
WI005286	LSU	LROR	LR5	CBS 6430		1980	Japan	plant	Lachancea waltii	WIDNA3338-25	UDB07681450	KIXS01001877.1
WI005289	LSU	LROR	LR5	CBS 6431		1980	missing	test	Candida albicans	WIDNA5271-25	UDB07681451	KIXS01003574.1
WI005318	LSU	LROR	LR5	CBS 6452		1980	Czechoslovakia	fungus	Candida schatavii	WIDNA5272-25	UDB07681452	KIXS01003527.1
WI005320	LSU	LROR	LR5	CBS 6453		1980	Netherlands	soil	Schwanniomyces polymorphus var. polymorphus	WIDNA3339-25	UDB07681453	KIXS01001306.1
WI005322	LSU	LROR	LR5	CBS 6454		1970-07-01	Russia	insect	Schwanniomyces vanrijiae var. vanrijiae	WIDNA3340-25	UDB07681454	KIXS01000042.1
WI005335	LSU	LROR	LR5	CBS 6463		1987	Kazakhstan	fruit	Kazachstania viticola	WIDNA3341-25	UDB07681455	KIXS01000792.1
WI005343	LSU	LROR	LR5	CBS 6468		1988	Finland	human	Wickerhamomyces bisporus	WIDNA3342-25	UDB07681456	KIXS01000918.1
WI005355	LSU	LROR	LR5	CBS 6476		1992	USA	plant	Papiliotrema flavescens	WIDNA3343-25	UDB07681457	KIXS01000031.1
WI005360	LSU	LROR	LR5	CBS 6490		1990	Denmark	soil	Saitozyma podzolica	WIDNA5273-25	UDB07681458	KIXS01002773.1
WI005371	LSU	LROR	LR5	CBS 6503		1990	United Kingdom	beverage; brewery	Saccharomyces cerevisiae	WIDNA3344-25	UDB07681459	KIXS01000860.1
WI005372	LSU	LROR	LR5	CBS 6504		1990	United Kingdom	beverage; brewery	Saccharomyces cerevisiae	WIDNA3345-25	UDB07681460	KIXS01000579.1
WI005373	LSU	LROR	LR5	CBS 6506		1990	Italy	beverage; brewery	Saccharomyces cerevisiae	WIDNA3346-25	UDB07681461	KIXS01001541.1
WI005380	LSU	LROR	LR5	CBS 6512		1990	Japan	soil	Ogataea methanolica	WIDNA3347-25	UDB07681462	KIXS01001028.1
WI005397	LSU	LROR	LR5	CBS 6526		1990	United Kingdom	fruit	Rhodotorula bacarum	WIDNA3348-25	UDB07681463	KIXS01001413.1
WI005408	LSU	LROR	LR5	CBS 6533		1990	France	animal	Cystofilobasidium macerans	WIDNA3349-25	UDB07681464	KIXS01000771.1
WI005410	LSU	LROR	LR5	CBS 6535		1990	USA	animal	Malassezia pachydermatis	WIDNA3350-25	UDB07681412	KIXS01000840.1
WI005417	LSU	LROR	LR5	CBS 6539		1990	USA	animal	Malassezia pachydermatis	WIDNA3351-25	UDB07681465	KIXS01000730.1
WI005422	LSU	LROR	LR5	CBS 6542		1990	USA	animal	Malassezia pachydermatis	WIDNA3352-25	UDB07681466	KIXS01000370.1
WI005429	LSU	LROR	LR5	CBS 6552		1987	France	animal	Candida albicans	WIDNA5274-25	UDB07681467	KIXS01002240.1
WI005433	LSU	LROR	LR5	CBS 6554		1987	missing	patent	Hanseniaspora osmophila	WIDNA5275-25	UDB07681468	KIXS01002879.1
WI005434	LSU	LROR	LR5	CBS 6555		1987	missing	patent	Hanseniaspora vineae	WIDNA5276-25	UDB07681469	KIXS01002752.1
WI005438	LSU	LROR	LR5	CBS 6556		1971	Mexico	pozol	Kluyveromyces marxianus	WIDNA5277-25	UDB07681470	KIXS01003075.1
WI005444	LSU	LROR	LR5	CBS 6558		1987	Mexico	pulque	Hanseniaspora valbyensis	WIDNA5278-25	UDB07681471	KIXS01003765.1
WI005457	LSU	LROR	LR5	CBS 6568		Oct-1972	USA	water	Rhodosporidiobolus fluvialis	WIDNA3353-25	UDB07681472	KIXS01000168.1
WI005462	LSU	LROR	LR5	CBS 6573		1980	missing	ocean; water	Wickerhamomyces onychis	WIDNA5279-25	UDB07681473	KIXS01003530.1
WI005470	LSU	LROR	LR5	CBS 6588		1980	Antarctica	ocean; water	Candida sake	WIDNA5280-25	UDB07681474	KIXS01002063.1
WI005472	LSU	LROR	LR5	CBS 6589		1980	United Kingdom	human	Candida albicans	WIDNA5281-25	UDB07681475	KIXS01003055.1
WI005477	LSU	LROR	LR5	CBS 6592		1980	missing	insect	Wickerhamiella pararugosa	WIDNA5282-25	UDB07681476	KIXS01002297.1
WI005483	LSU	LROR	LR5	CBS 6600		1980	missing	ocean; water	Glaciozyma antarctica	WIDNA3354-25	UDB07681477	KIXS01000198.1
WI005499	LSU	LROR	LR5	CBS 6628		1987	missing	unknown	Candida tropicalis	WIDNA5283-25	UDB07681478	KIXS01003040.1
WI005503	LSU	LROR	LR5	CBS 6631		1987	missing	unknown	Pichia kudriavzevii	WIDNA5284-25	UDB07681479	KIXS01003781.1
WI005507	LSU	LROR	LR5	CBS 6632		1987	missing	unknown	Candida tropicalis	WIDNA3355-25	UDB07681480	KIXS01000581.1
WI005525	LSU	LROR	LR5	CBS 6642		1987	missing	plant	Filobasidium magnum	WIDNA5285-25	UDB07681481	KIXS01002551.1
WI005529	LSU	LROR	LR5	CBS 6645		1987	missing	cactus	Sporopachydermia cereana	WIDNA5286-25	UDB07681482	KIXS01003668.1
WI005531	LSU	LROR	LR5	CBS 6652		1987	Denmark	fodder	Groenewaldozyma tartarivorans	WIDNA5287-25	UDB07681483	KIXS01003463.1
WI005538	LSU	LROR	LR5	CBS 6665		1992	USA	plant	Scheffersomyces spartinae	WIDNA3356-25	UDB07681484	KIXS01001502.1
WI005541	LSU	LROR	LR5	CBS 6668		1992	missing	mating	Scheffersomyces spartinae	WIDNA3357-25	UDB07681485	KIXS01000323.1
WI005545	LSU	LROR	LR5	CBS 6680		1986	Japan	soil	Candida maltosa	WIDNA3358-25	UDB07681486	KIXS01001152.1
WI005549	LSU	LROR	LR5	CBS 6687		1992	USA	plant	Scheffersomyces spartinae	WIDNA3359-25	UDB07681487	KIXS01001800.1
WI005550	LSU	LROR	LR5	CBS 6688		1992	Canada	water	Scheffersomyces spartinae	WIDNA3360-25	UDB07681488	KIXS01000861.1
WI005557	LSU	LROR	LR5	CBS 6698		1987	missing	soil	Millerozyma acaciae	WIDNA3361-25	UDB07681489	KIXS01000956.1
WI005561	LSU	LROR	LR5	CBS 6700		1987	Japan	plant	Yamadazyma nakazawae	WIDNA3362-25	UDB07681490	KIXS01001772.1
WI005564	LSU	LROR	LR5	CBS 6701		1987	Japan	plant	Yamadazyma akitaensis	WIDNA5288-25	UDB07681491	KIXS01002985.1
WI005565	LSU	LROR	LR5	CBS 6703		1964	France	softdrink	Zygotorulaspora florentina	WIDNA5289-25	UDB07681492	KIXS01003749.1
WI005566	LSU	LROR	LR5	CBS 6704		1986	missing	unknown	Hanseniaspora osmophila	WIDNA5290-25	UDB07681493	KIXS01002251.1
WI005567	LSU	LROR	LR5	CBS 6708		1969	missing	juice	Zygosaccharomyces bailii	WIDNA5291-25	UDB07681494	KIXS01003196.1
WI005568	LSU	LROR	LR5	CBS 6710		1987	Hungary	softdrink	Saccharomyces cerevisiae or paradoxus	WIDNA5292-25	UDB07681495	KIXS01002352.1
WI005586	LSU	LROR	LR5	CBS 6721		1987	Uruguay	water	Apiotrichum montevideense	WIDNA3363-25	UDB07681496	KIXS01000697.1
WI005591	LSU	LROR	LR5	CBS 6725		1987	South Africa	soil	Yamadazyma philogaea	WIDNA3364-25	UDB07681497	KIXS01001550.1
WI005595	LSU	LROR	LR5	CBS 6729		1987	Canada	water	Candida saitoana	WIDNA5293-25	UDB07681498	KIXS01003026.1
WI005596	LSU	LROR	LR5	CBS 6730		1987	Canada	efflue	Peterozyma toletana	WIDNA3365-25	UDB07681499	KIXS01001946.1
WI005597	LSU	LROR	LR5	CBS 6731		1987	missing	unknown	Lachancea kluyveri	WIDNA3366-25	UDB07681500	KIXS01000454.1
WI005602	LSU	LROR	LR5	CBS 6737		1986	Japan	fruit	Pichia nakasei	WIDNA3367-25	UDB07681501	KIXS01000505.1
WI005606	LSU	LROR	LR5	CBS 6740		1987	Armenia	soil	Babjevia anomala	WIDNA5294-25	UDB07681502	KIXS01003764.1
WI005609	LSU	LROR	LR5	CBS 6741		1987	South Africa	soil	Schwanniomyces polymorphus var. africanus	WIDNA3368-25	UDB07681503	KIXS01000482.1
WI005614	LSU	LROR	LR5	CBS 6743		1987	missing	human	Candidozyma haemuli	WIDNA3369-25	UDB07681504	KIXS01001690.1
WI005626	LSU	LROR	LR5	CBS 6754		May-1974	Switzerland	plant; leaf	Udeniomyces pyricola	WIDNA5295-25	UDB07681505	KIXS01002085.1
WI005635	LSU	LROR	LR5	CBS 6764		1988	missing	unknown	Candida methanosorbosa	WIDNA3370-25	UDB07681506	KIXS01000314.1
WI005637	LSU	LROR	LR5	CBS 6765		1988	South Korea	softdrink	Candida boidinii	WIDNA3371-25	UDB07681507	KIXS01001704.1
WI005639	LSU	LROR	LR5	CBS 6766		1988	South Korea	softdrink	Candida sojae	WIDNA3372-25	UDB07681508	KIXS01001414.1
WI005640	LSU	LROR	LR5	CBS 6767		1988	South Korea	softdrink	Candida sojae	WIDNA3373-25	UDB07681509	KIXS01001334.1
WI005642	LSU	LROR	LR5	CBS 6768		1988	South Korea	softdrink	Candida sophiae-reginae	WIDNA5296-25	UDB07681510	KIXS01002411.1
WI005644	LSU	LROR	LR5	CBS 6770		1988	South Korea	softdrink	Limtongozyma cylindracea	WIDNA5297-25	UDB07681511	KIXS01003370.1
WI005651	LSU	LROR	LR5	CBS 6775		1988	USA	water	Candida fluviatilis	WIDNA5298-25	UDB07681512	KIXS01003235.1
WI005653	LSU	LROR	LR5	CBS 6776		1967-02-01	USA	water	Candida fluviatilis	WIDNA3374-25	UDB07681513	KIXS01000781.1
WI005663	LSU	LROR	LR5	CBS 6782		1974	Italy	juice	Hanseniaspora occidentalis var. citrica	WIDNA5299-25	UDB07681523	KIXS01002154.1
WI005673	LSU	LROR	LR5	CBS 6791		1988	missing	unknown	Candida palmioleophila	WIDNA3375-25	UDB07681514	KIXS01001474.1
WI005679	LSU	LROR	LR5	CBS 6794		1987	missing	unknown	Meyerozyma caribbica	WIDNA5300-25	UDB07681515	KIXS01002892.1
WI005685	LSU	LROR	LR5	CBS 6797		1969	Papua New Guinea	mollus	Wickerhamomyces rabaulensis	WIDNA3376-25	UDB07681516	KIXS01001030.1
WI005687	LSU	LROR	LR5	CBS 6798		1987	missing	plant	Metschnikowia lunata	WIDNA5301-25	UDB07681517	KIXS01002700.1
WI005695	LSU	LROR	LR5	CBS 6801		1987	missing	unknown	Blastobotrys raffinosifermentans	WIDNA3377-25	UDB07681518	KIXS01000466.1
WI005701	LSU	LROR	LR5	CBS 6810		1987	Antarctica	soil	Naganishia vishniacii	WIDNA5302-25	UDB07681519	KIXS01003034.1
WI005702	LSU	LROR	LR5	CBS 6811		1987	Antarctica	soil	Naganishia vishniacii	WIDNA5303-25	UDB07681520	KIXS01003796.1
WI005718	LSU	LROR	LR5	CBS 6836		1987	USA	insect	Pichia exigua	WIDNA3378-25	UDB07681521	KIXS01001715.1
WI005721	LSU	LROR	LR5	CBS 6840		1987	Egypt	softdrink	Candida sojae	WIDNA3379-25	UDB07681522	KIXS01001742.1
WI005723	LSU	LROR	LR5	CBS 6842		1987	Mexico	softdrink	Candida sophiae-reginae	WIDNA5304-25	UDB07681524	KIXS01002209.1
WI005725	LSU	LROR	LR5	CBS 6843		1987	France	softdrink	Candida sophiae-reginae	WIDNA5305-25	UDB07681525	KIXS01002721.1
WI005727	LSU	LROR	LR5	CBS 6845		1987	United Kingdom	softdrink	Candida sophiae-reginae	WIDNA5306-25	UDB07681526	KIXS01002884.1
WI005729	LSU	LROR	LR5	CBS 6846		1987	Netherlands	softdrink	Candida sophiae-reginae	WIDNA5307-25	UDB07681527	KIXS01003631.1
WI005731	LSU	LROR	LR5	CBS 6847		1987	Netherlands	softdrink	Candida sophiae-reginae	WIDNA3380-25	UDB07681528	KIXS01001460.1
WI005733	LSU	LROR	LR5	CBS 6848		1987	Austria	softdrink	Candida sophiae-reginae	WIDNA5308-25	UDB07681529	KIXS01002258.1
WI005735	LSU	LROR	LR5	CBS 6849		1987	Switzerland	equipm	Candida sophiae-reginae	WIDNA3381-25	UDB07681530	KIXS01001160.1
WI005737	LSU	LROR	LR5	CBS 6852		1987	Japan	efflue	Candida methanosorbosa	WIDNA3382-25	UDB07681531	KIXS01000441.1
WI005740	LSU	LROR	LR5	CBS 6853		1987	Japan	efflue	Candida methanosorbosa	WIDNA5309-25	UDB07681532	KIXS01002706.1
WI005743	LSU	LROR	LR5	CBS 6854		1987	missing	unknown	Candida palmioleophila	WIDNA3383-25	UDB07681533	KIXS01001442.1
WI005748	LSU	LROR	LR5	CBS 6861		1987	France	animal	Apiotrichum gracile	WIDNA5310-25	UDB07681535	KIXS01002692.1
WI005761	LSU	LROR	LR5	CBS 6867		1987	Netherlands	water	Scheffersomyces spartinae	WIDNA3384-25	UDB07681536	KIXS01001363.1
WI005765	LSU	LROR	LR5	CBS 6872		1987	missing	unknown	Saccharomyces cerevisiae or paradoxus	WIDNA5311-25	UDB07681537	KIXS01002835.1
WI005770	LSU	LROR	LR5	CBS 6874		1968-06-01	Japan	plant	Hyphopichia burtonii	WIDNA5312-25	UDB07681538	KIXS01003552.1
WI005799	LSU	LROR	LR5	CBS 6893		1992	missing	yeast	Pichia terricola	WIDNA5313-25	UDB07681539	KIXS01002810.1
WI005803	LSU	LROR	LR5	CBS 6895		1992	missing	mating	Cyberlindnera veronae	WIDNA3385-25	UDB07681540	KIXS01000566.1
WI005805	LSU	LROR	LR5	CBS 6896		1992	missing	laboratory	Cyberlindnera veronae	WIDNA5314-25	UDB07681542	KIXS01002095.1
WI005807	LSU	LROR	LR5	CBS 6897		1992	USA	food	Candida milleri	WIDNA5315-25	UDB07681545	KIXS01002027.1
WI005811	LSU	LROR	LR5	CBS 6900		1987	missing	mating	Cryptococcus deneoformans	WIDNA3386-25	UDB07681543	KIXS01001351.1
WI005812	LSU	LROR	LR5	CBS 6901		1987	missing	mating	Cryptococcus deneoformans	WIDNA3387-25	UDB07681544	KIXS01001093.1
WI005818	LSU	LROR	LR5	CBS 6907		1987	USA	animal	Cyberlindnera rhodanensis	WIDNA3388-25	UDB07681546	KIXS01000828.1
WI005822	LSU	LROR	LR5	CBS 6910		1987	New Zealand	human	Candida albicans	WIDNA5316-25	UDB07681547	KIXS01002362.1
WI005841	LSU	LROR	LR5	CBS 6927		1987	USA: Hawaii	cactus	Pichia cactophila	WIDNA3389-25	UDB07681548	KIXS01000749.1
WI005844	LSU	LROR	LR5	CBS 6929		1987	Mexico	cactus	Pichia pseudocactophila	WIDNA3390-25	UDB07681549	KIXS01000091.1
WI005849	LSU	LROR	LR5	CBS 6930		1987	Mexico	cactus	Pichia heedii	WIDNA3391-25	UDB07681550	KIXS01001596.1
WI005856	LSU	LROR	LR5	CBS 6942		1987	missing	unknown	Starmera amethionina	WIDNA5317-25	UDB07681551	KIXS01002619.1
WI005857	LSU	LROR	LR5	CBS 6943		1987	Mexico	cactus	Starmera pachycereana	WIDNA5318-25	UDB07681552	KIXS01003694.1
WI005861	LSU	LROR	LR5	CBS 6944		1987	missing	unknown	Starmera pachycereana	WIDNA3392-25	UDB07681553	KIXS01001371.1
WI005862	LSU	LROR	LR5	CBS 6945		1987	missing	unknown	Starmera pachycereana	WIDNA3393-25	UDB07681554	KIXS01001427.1
WI005868	LSU	LROR	LR5	CBS 6948		1987	missing	patent	Candida tropicalis	WIDNA3394-25	UDB07681555	KIXS01001744.1
WI005869	LSU	LROR	LR5	CBS 6949		1987	missing	insect; food	Zygosaccharomyces bailii	WIDNA3395-25	UDB07681556	KIXS01000813.1
WI005877	LSU	LROR	LR5	CBS 6956		1987	USA	human	Cryptococcus deuterogattii	WIDNA5319-25	UDB07681557	KIXS01002182.1
WI005880	LSU	LROR	LR5	CBS 6957		1987	missing	patent	Candida viswanathii	WIDNA3396-25	UDB07681558	KIXS01000400.1
WI005887	LSU	LROR	LR5	CBS 6960		1987	missing	animal	Debaryomyces hansenii	WIDNA3397-25	UDB07681559	KIXS01000814.1
WI005894	LSU	LROR	LR5	CBS 6962		1988	China	fruit	Cystofilobasidium infirmominiatum	WIDNA5320-25	UDB07681560	KIXS01002507.1
WI005898	LSU	LROR	LR5	CBS 6966		Mar-1962	Costa Rica	unknown	Tremella brasiliensis	WIDNA3398-25	UDB07681561	KIXS01000553.1
WI005913	LSU	LROR	LR5	CBS 6979		1977-12-01	Japan	plant	Holtermannia corniformis	WIDNA3399-25	UDB07681562	KIXS01000755.1
WI005922	LSU	LROR	LR5	CBS 6983		Mar-1971	missing	plant; leaf	Buckleyzyma salicina	WIDNA5321-25	UDB07681563	KIXS01002413.1
WI005928	LSU	LROR	LR5	CBS 6987		1987	Canada	insect	Wickerhamomyces alni	WIDNA3400-25	UDB07681564	KIXS01001861.1
WI005935	LSU	LROR	LR5	CBS 6990		1987	Mexico	drink	Candida boidinii	WIDNA3401-25	UDB07681565	KIXS01000643.1
WI005939	LSU	LROR	LR5	CBS 6991		1987	missing	drink	Torulaspora delbrueckii	WIDNA3402-25	UDB07681566	KIXS01001527.1
WI005955	LSU	LROR	LR5	CBS 7000		1987	Denmark	bird; animal	Cryptococcus deneoformans	WIDNA5322-25	UDB07681567	KIXS01002781.1
WI005960	LSU	LROR	LR5	CBS 7002		1987	Spain	alpech	Saccharomyces cerevisiae	WIDNA5323-25	UDB07681568	KIXS01003343.1
WI005964	LSU	LROR	LR5	CBS 7003		1987	Spain	beverage; brewery	Saccharomyces cerevisiae	WIDNA5324-25	UDB07681569	KIXS01002518.1
WI005973	LSU	LROR	LR5	CBS 7010		1990	Australia	cactus	Phaffomyces opuntiae	WIDNA3403-25	UDB07681570	KIXS01001710.1
WI005984	LSU	LROR	LR5	CBS 7019		1990	Finland	human	Malassezia furfur	WIDNA3404-25	UDB07681571	KIXS01000105.1
WI005989	LSU	LROR	LR5	CBS 7021		1992	missing	mating	Cyberlindnera amylophila	WIDNA5325-25	UDB07681572	KIXS01003041.1
WI005991	LSU	LROR	LR5	CBS 7022		1992	missing	mating	Cyberlindnera amylophila	WIDNA5326-25	UDB07681573	KIXS01002689.1
WI005995	LSU	LROR	LR5	CBS 7024		1992	missing	mating	Cyberlindnera mississippiensis	WIDNA3405-25	UDB07681574	KIXS01001031.1
WI005997	LSU	LROR	LR5	CBS 7025		1992	missing	mating	Cyberlindnera mississippiensis	WIDNA5327-25	UDB07681575	KIXS01003058.1
WI005999	LSU	LROR	LR5	CBS 7026		1992	USA	insect	Cyberlindnera mississippiensis	WIDNA5328-25	UDB07681576	KIXS01003718.1
WI006001	LSU	LROR	LR5	CBS 7027		1992	missing	unknown	Cyberlindnera mississippiensis	WIDNA3406-25	UDB07681577	KIXS01001360.1
WI006022	LSU	LROR	LR5	CBS 7040		1987	South Africa	lichen	Priceomyces fermenticarens	WIDNA3407-25	UDB07681578	KIXS01000310.1
WI006025	LSU	LROR	LR5	CBS 7041		1987	Jamaica	plant	Rhodosporidiobolus microsporus	WIDNA3408-25	UDB07681579	KIXS01000111.1
WI006026	LSU	LROR	LR5	CBS 7042		1987	missing	xylito	Kodamaea ohmeri	WIDNA5329-25	UDB07681580	KIXS01002562.1
WI006029	LSU	LROR	LR5	CBS 7045		1987	missing	wine	Saccharomyces cerevisiae	WIDNA5330-25	UDB07681581	KIXS01002584.1
WI006032	LSU	LROR	LR5	CBS 7047		1976	Russia	soil	Candida tenuis	WIDNA5331-25	UDB07681582	KIXS01003233.1
WI006037	LSU	LROR	LR5	CBS 7049		1987	Finland	air	Candida zeylanoides	WIDNA5332-25	UDB07681583	KIXS01003597.1
WI006045	LSU	LROR	LR5	CBS 7056		1987	Canada	soil	Debaryomyces udenii	WIDNA5333-25	UDB07681584	KIXS01003177.1
WI006047	LSU	LROR	LR5	CBS 7057		1987	Canada	soil	Debaryomyces udenii	WIDNA3409-25	UDB07681585	KIXS01000537.1
WI006049	LSU	LROR	LR5	CBS 7059		1987	South Africa	cactus	Pichia cactophila	WIDNA5334-25	UDB07681586	KIXS01002481.1
WI006065	LSU	LROR	LR5	CBS 7068		1990	Australia	cactus	Clavispora opuntiae	WIDNA3410-25	UDB07681587	KIXS01000251.1
WI006067	LSU	LROR	LR5	CBS 7069		1990	Australia	cactus	Clavispora opuntiae	WIDNA3411-25	UDB07681588	KIXS01000783.1
WI006078	LSU	LROR	LR5	CBS 7077		1987	missing	yeast	Cyberlindnera meyerae	WIDNA3412-25	UDB07681589	KIXS01000063.1
WI006080	LSU	LROR	LR5	CBS 7078		1987	missing	yeast	Cyberlindnera meyerae	WIDNA3413-25	UDB07681590	KIXS01000380.1
WI006083	LSU	LROR	LR5	CBS 7079		1987	Russia	soil	Barnettozyma pratensis	WIDNA5335-25	UDB07681591	KIXS01003121.1
WI006086	LSU	LROR	LR5	CBS 7081		1987	South Africa	plant	Ogataea kodamae	WIDNA3414-25	UDB07681592	KIXS01001981.1
WI006089	LSU	LROR	LR5	CBS 7082		1987	South Africa	plant	Cyberlindnera euphorbiae	WIDNA5336-25	UDB07681593	KIXS01002928.1
WI006091	LSU	LROR	LR5	CBS 7083		1987	South Africa	plant	Cyberlindnera euphorbiae	WIDNA3415-25	UDB07681594	KIXS01000907.1
WI006092	LSU	LROR	LR5	CBS 7084		1987	South Africa	plant	Cyberlindnera euphorbiae	WIDNA5337-25	UDB07681595	KIXS01003553.1
WI006098	LSU	LROR	LR5	CBS 7090		1987	South Africa	plant	Candida nanaspora	WIDNA5338-25	UDB07681597	KIXS01003089.1
WI006105	LSU	LROR	LR5	CBS 7097		1987	Japan	human	Candida tropicalis	WIDNA5339-25	UDB07681598	KIXS01003412.1
WI006107	LSU	LROR	LR5	CBS 7098		1987	Japan	human	Candidozyma duobushaemuli	WIDNA3416-25	UDB07681599	KIXS01001908.1
WI006110	LSU	LROR	LR5	CBS 7099		1988	Japan	dairy	Meyerozyma guilliermondii	WIDNA3417-25	UDB07681600	KIXS01001084.1
WI006112	LSU	LROR	LR5	CBS 7101		1992	missing	yeast	Barnettozyma wickerhamii	WIDNA3418-25	UDB07681601	KIXS01001755.1
WI006115	LSU	LROR	LR5	CBS 7103		1990	United Kingdom	human	Pichia cactophila	WIDNA3419-25	UDB07681602	KIXS01000586.1
WI006121	LSU	LROR	LR5	CBS 7111		1987	missing	cactus	Phaffomyces antillensis	WIDNA5340-25	UDB07681603	KIXS01003387.1
WI006131	LSU	LROR	LR5	CBS 7119		1987	USA	cactus	Pichia deserticola	WIDNA3420-25	UDB07681604	KIXS01001215.1
WI006156	LSU	LROR	LR5	CBS 7136		1984	Italy	animal	Apiotrichum veenhuisii	WIDNA5341-25	UDB07681605	KIXS01003429.1
WI006160	LSU	LROR	LR5	CBS 7138		1987	Netherlands	soil	Diutina rugosa	WIDNA3421-25	UDB07681606	KIXS01001482.1
WI006172	LSU	LROR	LR5	CBS 7147		1987	South Africa	soil	Saitozyma podzolica	WIDNA3422-25	UDB07681607	KIXS01001809.1
WI006174	LSU	LROR	LR5	CBS 7149		1987	South Africa	soil	Saitozyma podzolica	WIDNA3423-25	UDB07681608	KIXS01000158.1
WI006177	LSU	LROR	LR5	CBS 7151		1987	Netherlands	sugar	Citeromyces matritensis	WIDNA5342-25	UDB07681609	KIXS01003330.1
WI006193	LSU	LROR	LR5	CBS 7161		1992	USA	insect	Eremothecium sinecaudum	WIDNA3424-25	UDB07681610	KIXS01000648.1
WI006198	LSU	LROR	LR5	CBS 7165		1987	South Africa	plant; leaf	Bullera alba	WIDNA3425-25	UDB07681611	KIXS01001274.1
WI006200	LSU	LROR	LR5	CBS 7166		1987	South Africa	plant; leaf	Hannaella sinensis	WIDNA5343-25	UDB07681612	KIXS01002783.1
WI006204	LSU	LROR	LR5	CBS 7169		1987	South Africa	plant; leaf	Kondoa phyllada	WIDNA5344-25	UDB07681613	KIXS01003290.1
WI006210	LSU	LROR	LR5	CBS 7189		1987	Tajikistan	soil	Solicoccozyma fuscescens	WIDNA3426-25	UDB07681614	KIXS01000278.1
WI006212	LSU	LROR	LR5	CBS 7190		1987	Italy	fruit	Saccharomycopsis crataegensis	WIDNA5345-25	UDB07681615	KIXS01003784.1
WI006217	LSU	LROR	LR5	CBS 7194		1986	Japan	plant; leaf	Hannaella oryzae	WIDNA5346-25	UDB07681616	KIXS01002971.1
WI006221	LSU	LROR	LR5	CBS 7195		1966	Japan	plant	Sungouiella tsuchiyae	WIDNA3427-25	UDB07681617	KIXS01000892.1
WI006229	LSU	LROR	LR5	CBS 7200		1987	France	animal	Candida nanaspora	WIDNA3428-25	UDB07681618	KIXS01001305.1
WI006237	LSU	LROR	LR5	CBS 7204		1987	South Africa	plant; leaf	Dioszegia zsoltii	WIDNA3429-25	UDB07681619	KIXS01000973.1
WI006243	LSU	LROR	LR5	CBS 7210		1951	Japan	plant	Cyberlindnera japonica	WIDNA5347-25	UDB07681620	KIXS01002918.1
WI006245	LSU	LROR	LR5	CBS 7211		1951	Japan	plant	Cyberlindnera japonica	WIDNA3430-25	UDB07681621	KIXS01001438.1
WI006247	LSU	LROR	LR5	CBS 7212		1951	Japan	plant	Cyberlindnera japonica	WIDNA5348-25	UDB07681622	KIXS01002177.1
WI006251	LSU	LROR	LR5	CBS 7217		1990	Australia	efflue	Pichia kluyveri	WIDNA3431-25	UDB07681623	KIXS01001721.1
WI006259	LSU	LROR	LR5	CBS 7224		1986-07-01	Mauritius	soil	Saitozyma podzolica	WIDNA5349-25	UDB07681624	KIXS01003206.1
WI006262	LSU	LROR	LR5	CBS 7225		1988	Japan	plant; leaf	Hannaella sinensis	WIDNA3432-25	UDB07681625	KIXS01001078.1
WI006266	LSU	LROR	LR5	CBS 7226		1986	Japan	plant; leaf	Mastigobasidium intermedium	WIDNA3433-25	UDB07681626	KIXS01000612.1
WI006272	LSU	LROR	LR5	CBS 7229		1990	China	human	Cryptococcus gattii	WIDNA5350-25	UDB07681627	KIXS01003733.1
WI006275	LSU	LROR	LR5	CBS 7231		1990	New Zealand	human	Malassezia pachydermatis	WIDNA3434-25	UDB07681628	KIXS01000173.1
WI006279	LSU	LROR	LR5	CBS 7232		1990	Italy	soil	Cyberlindnera jadinii	WIDNA5351-25	UDB07681629	KIXS01002982.1
WI006289	LSU	LROR	LR5	CBS 7241		1988	missing	unknown	Mastigobasidium intermedium	WIDNA5352-25	UDB07681630	KIXS01003194.1
WI006299	LSU	LROR	LR5	CBS 7249		1987	South Africa	soil	Candidozyma heveicola	WIDNA5353-25	UDB07681631	KIXS01003767.1
WI006305	LSU	LROR	LR5	CBS 7253		1990	missing	unknown	Sporobolomyces ruberrimus	WIDNA5354-25	UDB07681632	KIXS01002652.1
WI006314	LSU	LROR	LR5	CBS 7264		1987	missing	mat	Schizosaccharomyces pombe	WIDNA3435-25	UDB07681633	KIXS01001598.1
WI006315	LSU	LROR	LR5	CBS 7265		1987	missing	mat	Schizosaccharomyces pombe	WIDNA5355-25	UDB07681634	KIXS01002943.1
WI006320	LSU	LROR	LR5	CBS 7268		1987	South Africa	soil	Candida lyxosophila	WIDNA3436-25	UDB07681635	KIXS01000077.1
WI006327	LSU	LROR	LR5	CBS 7277		1987	Spain	food	Zygosaccharomyces mellis	WIDNA3437-25	UDB07681636	KIXS01000355.1
WI006329	LSU	LROR	LR5	CBS 7281		1986	Japan	plant; leaf	Mastigobasidium intermedium	WIDNA3438-25	UDB07681637	KIXS01001286.1
WI006336	LSU	LROR	LR5	CBS 7283		1985	Japan	plant; leaf	Kondoa subrosea	WIDNA5356-25	UDB07681638	KIXS01003594.1
WI006347	LSU	LROR	LR5	CBS 7287		1987-01-01	Portugal	soil	Leucosporidium fellii	WIDNA5357-25	UDB07681639	KIXS01002908.1
WI006359	LSU	LROR	LR5	CBS 7293		1988	missing	unknown	Rhodotorula kratochvilovae	WIDNA5358-25	UDB07681641	KIXS01002360.1
WI006360	LSU	LROR	LR5	CBS 7296		1988	missing	unknown	Cystobasidium minuta	WIDNA5359-25	UDB07681642	KIXS01003645.1
WI006365	LSU	LROR	LR5	CBS 7298		1988	Japan	soil	Candida ovalis	WIDNA3439-25	UDB07681643	KIXS01001569.1
WI006368	LSU	LROR	LR5	CBS 7299		1988	Japan	soil	Candida boidinii	WIDNA5360-25	UDB07681644	KIXS01003083.1
WI006373	LSU	LROR	LR5	CBS 7301		1967	Bhutan	soil	Saitoella complicata	WIDNA5361-25	UDB07681645	KIXS01003413.1
WI006377	LSU	LROR	LR5	CBS 7304		1988	missing	unknown	Saccharomyces cerevisiae or paradoxus	WIDNA3440-25	UDB07681646	KIXS01000605.1
WI006380	LSU	LROR	LR5	CBS 7307		1988	New Zealand	human	Nakaseomyces glabratus	WIDNA5362-25	UDB07681647	KIXS01002393.1
WI006381	LSU	LROR	LR5	CBS 7308		1988	Spain	food	Zygosaccharomyces mellis	WIDNA5363-25	UDB07681648	KIXS01003185.1
WI006396	LSU	LROR	LR5	CBS 7315		1988	missing	test	Zygosaccharomyces bailii	WIDNA5364-25	UDB07681649	KIXS01003138.1
WI006397	LSU	LROR	LR5	CBS 7316		1988	missing	test	Zygosaccharomyces bailii	WIDNA3441-25	UDB07681650	KIXS01000330.1
WI006401	LSU	LROR	LR5	CBS 7318		1988	Japan	plant; flower	Starmerella vaccinii	WIDNA3442-25	UDB07681651	KIXS01001803.1
WI006406	LSU	LROR	LR5	CBS 7319		1987-12-01	Japan	soil	Lipomyces japonicus	WIDNA3443-25	UDB07681652	KIXS01000229.1
WI006410	LSU	LROR	LR5	CBS 7321		1988	Japan	soil	Pichia occidentalis	WIDNA3444-25	UDB07681653	KIXS01001604.1
WI006424	LSU	LROR	LR5	CBS 7327		1988	Germany	efflue	Candida maltosa	WIDNA5365-25	UDB07681654	KIXS01003155.1
WI006426	LSU	LROR	LR5	CBS 7329		1988	missing	unknown	Candida sp.	WIDNA3445-25	UDB07681596	KIXS01000098.1
WI006435	LSU	LROR	LR5	CBS 7335		1988	Spain	alpech	Schizosaccharomyces pombe	WIDNA5366-25	UDB07681655	KIXS01002091.1
WI006448	LSU	LROR	LR5	CBS 7347		1988	Japan	plant; leaf	Bulleribasidium variabile	WIDNA5367-25	UDB07681656	KIXS01002813.1
WI006449	LSU	LROR	LR5	CBS 7348		1988-01-01	Finland	human	Nakazawaea ishiwadae	WIDNA3446-25	UDB07681657	KIXS01000291.1
WI006454	LSU	LROR	LR5	CBS 7351		1988	USA: Alaska	plant	Nakazawaea populi	WIDNA3447-25	UDB07681658	KIXS01000738.1
WI006458	LSU	LROR	LR5	CBS 7354		1985-01-01	Canada	plant	Derxomyces pseudoschimicola	WIDNA3448-25	UDB07681659	KIXS01000267.1
WI006486	LSU	LROR	LR5	CBS 7371		1988	United Kingdom		Saccharomyces cerevisiae	WIDNA3449-25	UDB07681660	KIXS01000073.1
WI006487	LSU	LROR	LR5	CBS 7372		1988	missing	unknown	Saccharomyces cerevisiae or paradoxus	WIDNA5368-25	UDB07681661	KIXS01002385.1
WI006488	LSU	LROR	LR5	CBS 7375		1988	USA	human	Candidozyma haemuli	WIDNA5369-25	UDB07681662	KIXS01003700.1
WI006529	LSU	LROR	LR5	CBS 7427		1967	Bhutan	soil	Saitoella complicata	WIDNA5370-25	UDB07681663	KIXS01003446.1
WI006532	LSU	LROR	LR5	CBS 7429		May-1985	Japan	plant	Sympodiomycopsis paphiopedili	WIDNA3450-25	UDB07681664	KIXS01000467.1
WI006541	LSU	LROR	LR5	CBS 7436		1989	missing	unknown	Rhodotorula kratochvilovae	WIDNA3451-25	UDB07681665	KIXS01000662.1
WI006542	LSU	LROR	LR5	CBS 7437		1989	missing	unknown	Saccharomyces cerevisiae	WIDNA3452-25	UDB07681666	KIXS01001852.1
WI006543	LSU	LROR	LR5	CBS 7438		1989	missing	wine	Saccharomyces cerevisiae	WIDNA5371-25	UDB07681667	KIXS01002561.1
WI006554	LSU	LROR	LR5	CBS 7500		1941-06-01	Japan	air	Sporobolomyces ruberrimus	WIDNA3453-25	UDB07681668	KIXS01000050.1
WI006569	LSU	LROR	LR5	CBS 7513		Oct-1986	Japan	plant; leaf	Ballistosporomyces xanthus	WIDNA3454-25	UDB07681669	KIXS01001478.1
WI006583	LSU	LROR	LR5	CBS 7522		1990-01-01	Brazil	soil	Sugiyamaella smithiae	WIDNA5372-25	UDB07681670	KIXS01002041.1
WI006589	LSU	LROR	LR5	CBS 7525		1990	Russia	soil	Goffeauzyma gilvescens	WIDNA5373-25	UDB07681671	KIXS01002163.1
WI006592	LSU	LROR	LR5	CBS 7526		1986-06-01	Japan	plant	Sugitazyma miyagiana	WIDNA3455-25	UDB07681672	KIXS01000577.1
WI006606	LSU	LROR	LR5	CBS 7534		1987-04-01	South Africa	soil	Lipomyces spencermartinsiae	WIDNA5374-25	UDB07681673	KIXS01003801.1
WI006613	LSU	LROR	LR5	CBS 7542		1983	South Africa	soil	Lipomyces doorenjongii	WIDNA5375-25	UDB07681674	KIXS01002809.1
WI006615	LSU	LROR	LR5	CBS 7551		Oct-1990	Netherlands	food	Yamadazyma triangularis	WIDNA3456-25	UDB07681675	KIXS01001838.1
WI006621	LSU	LROR	LR5	CBS 7554		1987-12-01	Thailand	plant; leaf	Kockovaella imperatae	WIDNA3457-25	UDB07681676	KIXS01000536.1
WI006626	LSU	LROR	LR5	CBS 7556		1990-12-01	Italy		Trichosporon ovoides	WIDNA3458-25	UDB07681677	KIXS01001167.1
WI006630	LSU	LROR	LR5	CBS 7600		Mar-1990	South Africa	soil	Lipomyces mesembrius	WIDNA3459-25	UDB07681678	KIXS01001658.1
WI006631	LSU	LROR	LR5	CBS 7601		Mar-1990	South Africa	soil	Lipomyces mesembrius	WIDNA5376-25	UDB07681679	KIXS01003602.1
WI006632	LSU	LROR	LR5	CBS 7602		1984-07-01	Russia	soil	Lipomyces lipofer	WIDNA3460-25	UDB07681680	KIXS01000622.1
WI006634	LSU	LROR	LR5	CBS 7603		1984-07-01	Armenia	soil	Lipomyces lipofer	WIDNA5377-25	UDB07681681	KIXS01003542.1
WI006637	LSU	LROR	LR5	CBS 7605		1990-12-01	South Africa	soil	Lipomyces mesembrius	WIDNA5378-25	UDB07681682	KIXS01003128.1
WI006650	LSU	LROR	LR5	CBS 7616		1985	USA	human	Cutaneotrichosporon mucoides	WIDNA3461-25	UDB07681683	KIXS01001328.1
WI006653	LSU	LROR	LR5	CBS 7617		1991	missing	soil	Cutaneotrichosporon mucoides	WIDNA5379-25	UDB07681684	KIXS01002187.1
WI006655	LSU	LROR	LR5	CBS 7618		1991	missing	soil	Cutaneotrichosporon mucoides	WIDNA3462-25	UDB07681685	KIXS01000415.1
WI006656	LSU	LROR	LR5	CBS 7619		1991	missing	unknown	Saccharomyces cerevisiae or paradoxus	WIDNA5380-25	UDB07681686	KIXS01003738.1
WI006665	LSU	LROR	LR5	CBS 7625		1991-06-01	Belgium	human	Cutaneotrichosporon mucoides	WIDNA3463-25	UDB07681688	KIXS01001190.1
WI006701	LSU	LROR	LR5	CBS 7657		Oct-1991	Portugal	plant; flower	Metschnikowia gruessii	WIDNA3464-25	UDB07681689	KIXS01001135.1
WI006704	LSU	LROR	LR5	CBS 7658		May-1991	Portugal	plant; flower	Metschnikowia gruessii	WIDNA3465-25	UDB07681690	KIXS01000552.1
WI006705	LSU	LROR	LR5	CBS 7659		May-1991	Portugal	plant; flower	Metschnikowia gruessii	WIDNA5381-25	UDB07681691	KIXS01003351.1
WI006706	LSU	LROR	LR5	CBS 7660		1991-11-01	China	bird; animal	Huiozyma sinensis	WIDNA3466-25	UDB07681692	KIXS01000024.1
WI006710	LSU	LROR	LR5	CBS 7662		1991	Russia	soil	Kazachstania kunashirensis	WIDNA3467-25	UDB07681693	KIXS01001632.1
WI006728	LSU	LROR	LR5	CBS 7687		1992	Antarctica	soil	Naganishia antarctica	WIDNA3468-25	UDB07681694	KIXS01001518.1
WI006737	LSU	LROR	LR5	CBS 7693		Mar-1992	missing	plant	Starmera caribaea	WIDNA5382-25	UDB07681695	KIXS01002369.1
WI006740	LSU	LROR	LR5	CBS 7695		Mar-1992	missing	plant	Starmera caribaea	WIDNA5383-25	UDB07681696	KIXS01003639.1
WI006741	LSU	LROR	LR5	CBS 7696		Mar-1992	missing	plant	Starmera caribaea	WIDNA3469-25	UDB07681697	KIXS01001795.1
WI006749	LSU	LROR	LR5	CBS 7704		1992-06-01	Norway	plant	Metschnikowia zobellii	WIDNA3470-25	UDB07681698	KIXS01001920.1
WI006751	LSU	LROR	LR5	CBS 7705		Oct-1991	Netherlands	human	Malassezia globosa	WIDNA5384-25	UDB07681699	KIXS01002807.1
WI006755	LSU	LROR	LR5	CBS 7706		Oct-1991	Netherlands	human	Malassezia furfur	WIDNA5385-25	UDB07681700	KIXS01002033.1
WI006756	LSU	LROR	LR5	CBS 7707		Oct-1991	Netherlands	human	Malassezia globosa	WIDNA5386-25	UDB07681701	KIXS01002049.1
WI006757	LSU	LROR	LR5	CBS 7708		1990-11-01	Netherlands	human	Malassezia globosa	WIDNA5387-25	UDB07681702	KIXS01002829.1
WI006760	LSU	LROR	LR5	CBS 7711		1992	Antarctica	soil	Naganishia albidosimilis	WIDNA5388-25	UDB07681703	KIXS01002279.1
WI006762	LSU	LROR	LR5	CBS 7712		Mar-1972	Antarctica	soil	Holtermanniella mycelialis	WIDNA5389-25	UDB07681704	KIXS01002330.1
WI006772	LSU	LROR	LR5	CBS 7720		1992-08-01	USA	plant	Cylindricascospora bacillispora	WIDNA3471-25	UDB07681707	KIXS01000097.1
WI006774	LSU	LROR	LR5	CBS 7721		May-1992	Germany	human	Monosporozyma servazzii	WIDNA3472-25	UDB07681705	KIXS01000410.1
WI006791	LSU	LROR	LR5	CBS 7736		1988-01-01	South Africa	soil	Lipomyces tetrasporus	WIDNA3473-25	UDB07681706	KIXS01001292.1
WI006792	LSU	LROR	LR5	CBS 7737		1988-01-01	South Africa	soil	Lipomyces mesembrius	WIDNA5390-25	UDB07681708	KIXS01003201.1
WI006807	LSU	LROR	LR5	CBS 7747		1989-12-01	Australia	plant	Cryptococcus gattii	WIDNA5391-25	UDB07681710	KIXS01002529.1
WI006813	LSU	LROR	LR5	CBS 7752		1993	missing	mutant	Saccharomyces cerevisiae	WIDNA3474-25	UDB07681711	KIXS01000680.1
WI006823	LSU	LROR	LR5	CBS 7763		1992-08-01	Italy	insect	Saccharomycopsis synnaedendra	WIDNA5392-25	UDB07681712	KIXS01003258.1
WI006833	LSU	LROR	LR5	CBS 7771		Oct-1993	Brazil	wood	Pichia kluyveri	WIDNA5393-25	UDB07681713	KIXS01002834.1
WI006845	LSU	LROR	LR5	CBS 7780		1993-08-01	Belgium	drink	Saccharomycodes ludwigii	WIDNA5394-25	UDB07681714	KIXS01002938.1
WI006853	LSU	LROR	LR5	CBS 7788		1993-06-01	Brazil	soil	Lipomyces mesembrius	WIDNA3475-25	UDB07681715	KIXS01001223.1
WI006876	LSU	LROR	LR5	CBS 7807		1993-11-01	South Africa	crusta	Schwanniomyces vanrijiae var. yarrowii	WIDNA3476-25	UDB07681716	KIXS01000498.1
WI006878	LSU	LROR	LR5	CBS 7808		1970	Russia	plant	Rhodotorula babjevae	WIDNA5395-25	UDB07681717	KIXS01003388.1
WI006880	LSU	LROR	LR5	CBS 7809		1970	Russia	plant	Rhodotorula babjevae	WIDNA5396-25	UDB07681718	KIXS01002624.1
WI006909	LSU	LROR	LR5	CBS 7824		1994-02-01	missing		Cryptococcus neoformans	WIDNA3477-25	UDB07681719	KIXS01001994.1
WI006922	LSU	LROR	LR5	CBS 7832		1991-12-01	Taiwan	soil	Saccharomycopsis fermentans	WIDNA5397-25	UDB07681720	KIXS01002415.1
WI006923	LSU	LROR	LR5	CBS 7833		1994	USA	human	Saccharomyces cerevisiae	WIDNA3478-25	UDB07681721	KIXS01000870.1
WI006925	LSU	LROR	LR5	CBS 7835		1994	USA	human	Saccharomyces cerevisiae	WIDNA3479-25	UDB07681722	KIXS01001514.1
WI006927	LSU	LROR	LR5	CBS 7837		1994	USA	human	Saccharomyces cerevisiae	WIDNA3480-25	UDB07681723	KIXS01000100.1
WI006929	LSU	LROR	LR5	CBS 7841		Oct-1976	Canada	insect	Cryptococcus depauperatus	WIDNA3481-25	UDB07681724	KIXS01001520.1
WI006943	LSU	LROR	LR5	CBS 7853		1994	Thailand	fruit	Starmera stellimalicola	WIDNA5398-25	UDB07681725	KIXS01003423.1
WI006952	LSU	LROR	LR5	CBS 7861		Oct-1994	missing	unknown	Malassezia slooffiae	WIDNA5399-25	UDB07681726	KIXS01003193.1
WI006953	LSU	LROR	LR5	CBS 7862		Oct-1994	missing	unknown	Malassezia slooffiae	WIDNA5400-25	UDB07681727	KIXS01003669.1
WI006955	LSU	LROR	LR5	CBS 7863		Oct-1994	missing	unknown	Malassezia slooffiae	WIDNA3482-25	UDB07681728	KIXS01001321.1
WI006957	LSU	LROR	LR5	CBS 7864		Oct-1994	missing	unknown	Malassezia slooffiae	WIDNA5401-25	UDB07681729	KIXS01003769.1
WI006962	LSU	LROR	LR5	CBS 7870		1994-11-01	Portugal	water	Vanderwaltozyma polyspora	WIDNA5402-25	UDB07681730	KIXS01003489.1
WI006966	LSU	LROR	LR5	CBS 7872		Mar-1992	Brazil	fruit	Saccharomycopsis amapae	WIDNA3483-25	UDB07681731	KIXS01000734.1
WI006971	LSU	LROR	LR5	CBS 7876		1989	United Kingdom	human	Malassezia obtusa	WIDNA5403-25	UDB07681732	KIXS01002736.1
WI006974	LSU	LROR	LR5	CBS 7877		1990	United Kingdom	human	Malassezia restricta	WIDNA5404-25	UDB07681733	KIXS01003810.1
WI006979	LSU	LROR	LR5	CBS 7880		1994-09-01	Netherlands	food	Yamadazyma takamatsuzukensis	WIDNA3484-25	UDB07681734	KIXS01001788.1
WI006987	LSU	LROR	LR5	CBS 7886		1995-01-01	United Kingdom	human	Malassezia globosa	WIDNA3485-25	UDB07681735	KIXS01001835.1
WI007004	LSU	LROR	LR5	CBS 7903		1995-02-01	Nigeria	palmwi	Saccharomyces cerevisiae or paradoxus	WIDNA3486-25	UDB07681736	KIXS01001580.1
WI007005	LSU	LROR	LR5	CBS 7907		Mar-1995	missing	cactus	Pichia kluyveri	WIDNA5405-25	UDB07681737	KIXS01002337.1
WI007011	LSU	LROR	LR5	CBS 7912		Mar-1995	missing		Cyberlindnera euphorbiae	WIDNA5406-25	UDB07681738	KIXS01002565.1
WI007013	LSU	LROR	LR5	CBS 7913		Mar-1995	missing		Cyberlindnera euphorbiae	WIDNA5407-25	UDB07681739	KIXS01002300.1
WI007014	LSU	LROR	LR5	CBS 7914		Mar-1995	missing	unknown	Pichia nakasei	WIDNA5408-25	UDB07681740	KIXS01002930.1
WI007023	LSU	LROR	LR5	CBS 7921		1990-06-01	Japan	water	Meyerozyma carpophila	WIDNA5409-25	UDB07681741	KIXS01002416.1
WI007029	LSU	LROR	LR5	CBS 7924		1994-04-01	Slovenia	insect	Cyberlindnera japonica	WIDNA5410-25	UDB07681742	KIXS01003662.1
WI007056	LSU	LROR	LR5	CBS 7938		May-1995	missing	unknown	Cryptococcus neoformans	WIDNA5411-25	UDB07681743	KIXS01002263.1
WI007062	LSU	LROR	LR5	CBS 7942		1990-02-01	South Africa	soil	Lipomyces tetrasporus	WIDNA5412-25	UDB07681744	KIXS01003453.1
WI007063	LSU	LROR	LR5	CBS 7943		1995-06-01	Portugal	fungus	Solicoccozyma terrea	WIDNA5413-25	UDB07681745	KIXS01003332.1
WI007072	LSU	LROR	LR5	CBS 7951		1995-06-01	Portugal	plant	Curvibasidium cygneicollum	WIDNA5414-25	UDB07681746	KIXS01003671.1
WI007077	LSU	LROR	LR5	CBS 7954		May-1995	Netherlands	softdrink	Candida sophiae-reginae	WIDNA5415-25	UDB07681747	KIXS01002659.1
WI007082	LSU	LROR	LR5	CBS 7956		1992	France	animal	Malassezia slooffiae	WIDNA3487-25	UDB07681748	KIXS01001831.1
WI007088	LSU	LROR	LR5	CBS 7965		1990-12-01	Thailand	plant; leaf	Pseudobensingtonia musae	WIDNA5416-25	UDB07681749	KIXS01003253.1
WI007094	LSU	LROR	LR5	CBS 7970		1990	France	animal	Malassezia japonica	WIDNA3488-25	UDB07681750	KIXS01001928.1
WI007097	LSU	LROR	LR5	CBS 7972		Oct-1995	France	human	Malassezia slooffiae	WIDNA5417-25	UDB07681751	KIXS01002577.1
WI007100	LSU	LROR	LR5	CBS 7974		Oct-1995	France	human	Malassezia slooffiae	WIDNA3489-25	UDB07681752	KIXS01001643.1
WI007104	LSU	LROR	LR5	CBS 7976		Oct-1995	France	human	Malassezia slooffiae	WIDNA5418-25	UDB07681753	KIXS01003069.1
WI007113	LSU	LROR	LR5	CBS 7987		1995-11-01	Ireland	human	Candida dubliniensis	WIDNA5419-25	UDB07681754	KIXS01003715.1
WI007117	LSU	LROR	LR5	CBS 7988		1995-11-01	Australia	human	Candida dubliniensis	WIDNA5420-25	UDB07681755	KIXS01002026.1
WI007119	LSU	LROR	LR5	CBS 7991		1995-11-01	UK: England	human	Malassezia restricta	WIDNA3490-25	UDB07681757	KIXS01001509.1
WI007133	LSU	LROR	LR5	CBS 8001		1980	Japan	plant	Ogataea methylivora	WIDNA5421-25	UDB07681759	KIXS01003281.1
WI007136	LSU	LROR	LR5	CBS 8002		1977	Japan	soil	Ogataea methanolica	WIDNA3491-25	UDB07681758	KIXS01000463.1
WI007139	LSU	LROR	LR5	CBS 8003		1980	Japan	plant	Candida succiphila	WIDNA5422-25	UDB07681760	KIXS01003147.1
WI007141	LSU	LROR	LR5	CBS 8004		1980	missing	nitrat	Rhodotorula toruloides	WIDNA5423-25	UDB07681761	KIXS01002083.1
WI007143	LSU	LROR	LR5	CBS 8005		1980	Russia	soil	Sugiyamaella paludigena	WIDNA3492-25	UDB07681762	KIXS01001187.1
WI007146	LSU	LROR	LR5	CBS 8006		1980	Russia	soil	Babjeviella inositovora	WIDNA5424-25	UDB07681763	KIXS01002493.1
WI007151	LSU	LROR	LR5	CBS 8020		Oct-1980	Sweden	ocean; water	Cystobasidium laryngis	WIDNA3493-25	UDB07681764	KIXS01000453.1
WI007153	LSU	LROR	LR5	CBS 8021		1980	Ukraine	soil	Wickerhamomyces anomalus	WIDNA3494-25	UDB07681765	KIXS01001263.1
WI007156	LSU	LROR	LR5	CBS 8022		Oct-1980	Ukraine	plant	Schwanniomyces occidentalis var. occidentalis	WIDNA5425-25	UDB07681767	KIXS01003108.1
WI007164	LSU	LROR	LR5	CBS 8030		1980	Russia	soil	Candida boidinii	WIDNA5426-25	UDB07681768	KIXS01002724.1
WI007168	LSU	LROR	LR5	CBS 8031		1981-01-01	Canada	plant	Hanseniaspora vineae	WIDNA3495-25	UDB07681769	KIXS01001344.1
WI007171	LSU	LROR	LR5	CBS 8033		1981-04-01	South Africa	hybrid	Cyberlindnera euphorbiae	WIDNA3496-25	UDB07681770	KIXS01000295.1
WI007179	LSU	LROR	LR5	CBS 8042		1981-07-01	Indonesia	plant	Candida sorboxylosa	WIDNA3497-25	UDB07681771	KIXS01001081.1
WI007185	LSU	LROR	LR5	CBS 8051		1981	Japan	soil	Candida boidinii	WIDNA5427-25	UDB07681772	KIXS01003770.1
WI007187	LSU	LROR	LR5	CBS 8052		1981	missing	soil	Candida boidinii	WIDNA3498-25	UDB07681773	KIXS01001750.1
WI007189	LSU	LROR	LR5	CBS 8053		1981	Japan	soil	Ogataea methanolica	WIDNA5428-25	UDB07681774	KIXS01003046.1
WI007193	LSU	LROR	LR5	CBS 8055		1981	Japan	fruit	Saturnispora zaruensis	WIDNA3499-25	UDB07681775	KIXS01000001.1
WI007198	LSU	LROR	LR5	CBS 8057		1981	Japan	fruit	Candida montana	WIDNA3500-25	UDB07681776	KIXS01000624.1
WI007201	LSU	LROR	LR5	CBS 8058		1981	Japan	fruit	Metschnikowia kofuensis	WIDNA5429-25	UDB07681777	KIXS01002511.1
WI007205	LSU	LROR	LR5	CBS 8061		1981	South Africa	dairy	Saccharomyces cerevisiae	WIDNA3501-25	UDB07681778	KIXS01001745.1
WI007207	LSU	LROR	LR5	CBS 8062		1981	Japan	soil	Cyberlindnera misumaiensis	WIDNA3502-25	UDB07681779	KIXS01000971.1
WI007209	LSU	LROR	LR5	CBS 8063		1981	Japan	soil	Cyberlindnera misumaiensis	WIDNA3503-25	UDB07681780	KIXS01000801.1
WI007214	LSU	LROR	LR5	CBS 8070		1981-12-01	Canada	plant	Sporopachydermia quercuum	WIDNA5430-25	UDB07681781	KIXS01003674.1
WI007218	LSU	LROR	LR5	CBS 8071		1980-04-01	France	water	Ogataea salicorniae	WIDNA3504-25	UDB07681782	KIXS01001662.1
WI007222	LSU	LROR	LR5	CBS 8072		1981	USA	human	Candida tropicalis	WIDNA3505-25	UDB07681783	KIXS01001919.1
WI007238	LSU	LROR	LR5	CBS 8083		1982-02-01	South Africa	plant	Cyberlindnera euphorbiae	WIDNA5431-25	UDB07681784	KIXS01002284.1
WI007241	LSU	LROR	LR5	CBS 8084		1982-04-01	Czechoslovakia	fodder	Pichia ethanolica	WIDNA5432-25	UDB07681785	KIXS01003708.1
WI007244	LSU	LROR	LR5	CBS 8085		1982-04-01	missing	fodder	Pichia ethanolica	WIDNA3506-25	UDB07681786	KIXS01000253.1
WI007250	LSU	LROR	LR5	CBS 8091		1982	missing	human	Wickerhamiella versatilis	WIDNA5433-25	UDB07681787	KIXS01002176.1
WI007252	LSU	LROR	LR5	CBS 8094		1982-06-01	Canada	plant	Barnettozyma populi	WIDNA5434-25	UDB07681788	KIXS01002893.1
[truncated: 2,587 more rows]

## Sheet: yeastITS_2024
ID	CBS_Seq_ID	GB_ID	kingdom	phylum	class	order	family	genus	species	strain	Type status	literature	name status	MBnumber	is ex-type
[truncated: 7,190 more rows]

[truncated: 6 more sheets: yeastITS_2023, yeastLSU_2024, yeastLSU_2023, WI yeast species not in UNITE, filfungITS2, CBSITS2]
