# Supplementary material for: Advancing Yeast Identification Using High‐Throughput DNA Barcode Data From a Curated Culture Collection
Source: Mol Ecol Resour. 2025 Nov 26;26(1):e70082. doi: 10.1111/1755-0998.70082 (PMC12649295; doi:10.1111/1755-0998.70082)
Supplement: Supplementary file 2 — Appendix S2: men70082‐sup‐0002‐AppendixS2.json. [file MEN-26-e70082-s013.json]

{
  "species": {
    "All": {
      "cut-off": 0.994,
      "confidence": 0.9099,
      "sequence number": 14590,
      "group number": 5810,
      "min alignment length": 50,
      "fasta filename": "dnabarcoder/CBSITS2.species.diff.fasta",
      "classification filename": "CBSITS2.classification",
      "max proportion": 0.0145,
      "original cut-off": 0.994,
      "original confidence": 0.9099,
      "dataset with max confidence": "All",
      "original min alignment length": 50
    },
    "Candida": {
      "cut-off": 0.991,
      "confidence": 0.9499,
      "sequence number": 728,
      "group number": 157,
      "min alignment length": 50,
      "fasta filename": "dnabarcoder/CBSITS2.species.diff.fasta",
      "classification filename": "CBSITS2.classification",
      "max proportion": 0.1593,
      "original cut-off": 0.991,
      "original confidence": 0.9499,
      "dataset with max confidence": "Candida",
      "original min alignment length": 50
    },
    "Scheffersomyces": {
      "cut-off": 0.985,
      "confidence": 0.9498,
      "sequence number": 34,
      "group number": 14,
      "min alignment length": 50,
      "fasta filename": "dnabarcoder/CBSITS2.species.diff.fasta",
      "classification filename": "CBSITS2.classification",
      "max proportion": 0.2647,
      "original cut-off": 0.995,
      "original confidence": 0.8837,
      "dataset with max confidence": "Debaryomycetaceae",
      "original min alignment length": 50
    },
    "Rhodosporidiobolus": {
      "cut-off": 0.981,
      "confidence": 1.0,
      "sequence number": 38,
      "group number": 13,
      "min alignment length": 50,
      "fasta filename": "dnabarcoder/CBSITS2.species.diff.fasta",
      "classification filename": "CBSITS2.classification",
      "max proportion": 0.3158,
      "original cut-off": 0.981,
      "original confidence": 1.0,
      "dataset with max confidence": "Rhodosporidiobolus",
      "original min alignment length": 50
    },
    "Apiotrichum": {
      "cut-off": 0.994,
      "confidence": 0.9828,
      "sequence number": 100,
      "group number": 16,
      "min alignment length": 50,
      "fasta filename": "dnabarcoder/CBSITS2.species.diff.fasta",
      "classification filename": "CBSITS2.classification",
      "max proportion": 0.26,
      "original cut-off": 0.994,
      "original confidence": 0.9828,
      "dataset with max confidence": "Apiotrichum",
      "original min alignment length": 50
    },
    "Ogataea": {
      "cut-off": 0.985,
      "confidence": 0.9513,
      "sequence number": 79,
      "group number": 37,
      "min alignment length": 50,
      "fasta filename": "dnabarcoder/CBSITS2.species.diff.fasta",
      "classification filename": "CBSITS2.classification",
      "max proportion": 0.1139,
      "original cut-off": 0.985,
      "original confidence": 0.9513,
      "dataset with max confidence": "Ogataea",
      "original min alignment length": 50
    },
    "Rhodotorula": {
      "cut-off": 0.982,
      "confidence": 0.9847,
      "sequence number": 362,
      "group number": 11,
      "min alignment length": 50,
      "fasta filename": "dnabarcoder/CBSITS2.species.diff.fasta",
      "classification filename": "CBSITS2.classification",
      "max proportion": 0.5525,
      "original cut-off": 0.982,
      "original confidence": 0.9847,
      "dataset with max confidence": "Rhodotorula",
      "original min alignment length": 50
    },
    "Filobasidium": {
      "cut-off": 0.996,
      "confidence": 1.0,
      "sequence number": 43,
      "group number": 10,
      "min alignment length": 50,
      "fasta filename": "dnabarcoder/CBSITS2.species.diff.fasta",
      "classification filename": "CBSITS2.classification",
      "max proportion": 0.4186,
      "original cut-off": 0.996,
      "original confidence": 1.0,
      "dataset with max confidence": "Filobasidium",
      "original min alignment length": 50
    },
    "Cystobasidium": {
      "cut-off": 0.986,
      "confidence": 0.9764,
      "sequence number": 53,
      "group number": 15,
      "min alignment length": 50,
      "fasta filename": "dnabarcoder/CBSITS2.species.diff.fasta",
      "classification filename": "CBSITS2.classification",
      "max proportion": 0.2453,
      "original cut-off": 0.986,
      "original confidence": 0.9694,
      "dataset with max confidence": "Cystobasidiomycetes",
      "original min alignment length": 50
    },
    "Sugiyamaella": {
      "cut-off": 0.987,
      "confidence": 1.0,
      "sequence number": 32,
      "group number": 15,
      "min alignment length": 50,
      "fasta filename": "dnabarcoder/CBSITS2.species.diff.fasta",
      "classification filename": "CBSITS2.classification",
      "max proportion": 0.1875,
      "original cut-off": 0.987,
      "original confidence": 1.0,
      "dataset with max confidence": "Sugiyamaella",
      "original min alignment length": 50
    },
    "Sporobolomyces": {
      "cut-off": 0.986,
      "confidence": 0.9694,
      "sequence number": 38,
      "group number": 18,
      "min alignment length": 50,
      "fasta filename": "dnabarcoder/CBSITS2.species.diff.fasta",
      "classification filename": "CBSITS2.classification",
      "max proportion": 0.2105,
      "original cut-off": 0.991,
      "original confidence": 0.9681,
      "dataset with max confidence": "Sporidiobolaceae",
      "original min alignment length": 50
    },
    "Kodamaea": {
      "cut-off": 0.987,
      "confidence": 0.9804,
      "sequence number": 34,
      "group number": 11,
      "min alignment length": 50,
      "fasta filename": "dnabarcoder/CBSITS2.species.diff.fasta",
      "classification filename": "CBSITS2.classification",
      "max proportion": 0.3824,
      "original cut-off": 0.987,
      "original confidence": 0.9804,
      "dataset with max confidence": "Kodamaea",
      "original min alignment length": 50
    },
    "Metschnikowia": {
      "cut-off": 0.985,
      "confidence": 0.9486,
      "sequence number": 76,
      "group number": 40,
      "min alignment length": 50,
      "fasta filename": "dnabarcoder/CBSITS2.species.diff.fasta",
      "classification filename": "CBSITS2.classification",
      "max proportion": 0.0789,
      "original cut-off": 0.965,
      "original confidence": 0.9141,
      "dataset with max confidence": "Serinales",
      "original min alignment length": 50
    },
    "Malassezia": {
      "cut-off": 0.936,
      "confidence": 0.9896,
      "sequence number": 155,
      "group number": 15,
      "min alignment length": 50,
      "fasta filename": "dnabarcoder/CBSITS2.species.diff.fasta",
      "classification filename": "CBSITS2.classification",
      "max proportion": 0.4452,
      "original cut-off": 0.936,
      "original confidence": 0.9896,
      "dataset with max confidence": "Malassezia",
      "original min alignment length": 50
    },
    "Hanseniaspora": {
      "cut-off": 0.992,
      "confidence": 0.9543,
      "sequence number": 75,
      "group number": 13,
      "min alignment length": 50,
      "fasta filename": "dnabarcoder/CBSITS2.species.diff.fasta",
      "classification filename": "CBSITS2.classification",
      "max proportion": 0.3467,
      "original cut-off": 0.992,
      "original confidence": 0.9495,
      "dataset with max confidence": "Saccharomycodaceae",
      "original min alignment length": 50
    },
    "Nakazawaea": {
      "cut-off": 0.987,
      "confidence": 0.9411,
      "sequence number": 31,
      "group number": 11,
      "min alignment length": 50,
      "fasta filename": "dnabarcoder/CBSITS2.species.diff.fasta",
      "classification filename": "CBSITS2.classification",
      "max proportion": 0.3548,
      "original cut-off": 0.986,
      "original confidence": 0.9272,
      "dataset with max confidence": "Pichiomycetes",
      "original min alignment length": 50
    },
    "Pichia": {
      "cut-off": 0.934,
      "confidence": 0.9768,
      "sequence number": 210,
      "group number": 31,
      "min alignment length": 50,
      "fasta filename": "dnabarcoder/CBSITS2.species.diff.fasta",
      "classification filename": "CBSITS2.classification",
      "max proportion": 0.2095,
      "original cut-off": 0.934,
      "original confidence": 0.9768,
      "dataset with max confidence": "Pichia",
      "original min alignment length": 50
    },
    "Lipomyces": {
      "cut-off": 0.994,
      "confidence": 0.9099,
      "sequence number": 53,
      "group number": 20,
      "min alignment length": 50,
      "fasta filename": "dnabarcoder/CBSITS2.species.diff.fasta",
      "classification filename": "CBSITS2.classification",
      "max proportion": 0.3774,
      "original cut-off": 0.963,
      "original confidence": 0.9026,
      "dataset with max confidence": "All",
      "original min alignment length": 50
    },
    "Cyberlindnera": {
      "cut-off": 0.986,
      "confidence": 0.9514,
      "sequence number": 111,
      "group number": 25,
      "min alignment length": 50,
      "fasta filename": "dnabarcoder/CBSITS2.species.diff.fasta",
      "classification filename": "CBSITS2.classification",
      "max proportion": 0.1532,
      "original cut-off": 0.99,
      "original confidence": 0.9132,
      "dataset with max confidence": "Saccharomycetes",
      "original min alignment length": 50
    },
    "Vishniacozyma": {
      "cut-off": 0.964,
      "confidence": 0.9847,
      "sequence number": 59,
      "group number": 13,
      "min alignment length": 50,
      "fasta filename": "dnabarcoder/CBSITS2.species.diff.fasta",
      "classification filename": "CBSITS2.classification",
      "max proportion": 0.4237,
      "original cut-off": 0.964,
      "original confidence": 0.9847,
      "dataset with max confidence": "Vishniacozyma",
      "original min alignment length": 50
    },
    "Yamadazyma": {
      "cut-off": 0.98,
      "confidence": 0.9825,
      "sequence number": 38,
      "group number": 18,
      "min alignment length": 50,
      "fasta filename": "dnabarcoder/CBSITS2.species.diff.fasta",
      "classification filename": "CBSITS2.classification",
      "max proportion": 0.3684,
      "original cut-off": 0.98,
      "original confidence": 0.9825,
      "dataset with max confidence": "Yamadazyma",
      "original min alignment length": 50
    },
    "Suhomyces": {
      "cut-off": 0.966,
      "confidence": 1.0,
      "sequence number": 94,
      "group number": 22,
      "min alignment length": 50,
      "fasta filename": "dnabarcoder/CBSITS2.species.diff.fasta",
      "classification filename": "CBSITS2.classification",
      "max proportion": 0.1702,
      "original cut-off": 0.966,
      "original confidence": 1.0,
      "dataset with max confidence": "Suhomyces",
      "original min alignment length": 50
    },
    "Wickerhamomyces": {
      "cut-off": 0.953,
      "confidence": 0.9681,
      "sequence number": 91,
      "group number": 26,
      "min alignment length": 50,
      "fasta filename": "dnabarcoder/CBSITS2.species.diff.fasta",
      "classification filename": "CBSITS2.classification",
      "max proportion": 0.4835,
      "original cut-off": 0.953,
      "original confidence": 0.9681,
      "dataset with max confidence": "Wickerhamomyces",
      "original min alignment length": 50
    },
    "Cutaneotrichosporon": {
      "cut-off": 0.989,
      "confidence": 0.9756,
      "sequence number": 56,
      "group number": 12,
      "min alignment length": 50,
      "fasta filename": "dnabarcoder/CBSITS2.species.diff.fasta",
      "classification filename": "CBSITS2.classification",
      "max proportion": 0.3036,
      "original cut-off": 0.989,
      "original confidence": 0.9756,
      "dataset with max confidence": "Cutaneotrichosporon",
      "original min alignment length": 50
    },
    "Candidozyma": {
      "cut-off": 0.985,
      "confidence": 0.99,
      "sequence number": 52,
      "group number": 10,
      "min alignment length": 50,
      "fasta filename": "dnabarcoder/CBSITS2.species.diff.fasta",
      "classification filename": "CBSITS2.classification",
      "max proportion": 0.3846,
      "original cut-off": 0.985,
      "original confidence": 0.99,
      "dataset with max confidence": "Candidozyma",
      "original min alignment length": 50
    },
    "Saccharomycopsis": {
      "cut-off": 0.988,
      "confidence": 0.9551,
      "sequence number": 68,
      "group number": 18,
      "min alignment length": 50,
      "fasta filename": "dnabarcoder/CBSITS2.species.diff.fasta",
      "classification filename": "CBSITS2.classification",
      "max proportion": 0.2794,
      "original cut-off": 0.988,
      "original confidence": 0.9551,
      "dataset with max confidence": "Saccharomycopsis",
      "original min alignment length": 50
    },
    "Lachancea": {
      "cut-off": 0.977,
      "confidence": 0.9945,
      "sequence number": 92,
      "group number": 10,
      "min alignment length": 50,
      "fasta filename": "dnabarcoder/CBSITS2.species.diff.fasta",
      "classification filename": "CBSITS2.classification",
      "max proportion": 0.3043,
      "original cut-off": 0.977,
      "original confidence": 0.9945,
      "dataset with max confidence": "Lachancea",
      "original min alignment length": 50
    },
    "Papiliotrema": {
      "cut-off": 0.987,
      "confidence": 0.961,
      "sequence number": 44,
      "group number": 15,
      "min alignment length": 50,
      "fasta filename": "dnabarcoder/CBSITS2.species.diff.fasta",
      "classification filename": "CBSITS2.classification",
      "max proportion": 0.25,
      "original cut-off": 0.977,
      "original confidence": 0.9321,
      "dataset with max confidence": "Tremellales",
      "original min alignment length": 50
    },
    "Starmerella": {
      "cut-off": 0.987,
      "confidence": 0.975,
      "sequence number": 64,
      "group number": 24,
      "min alignment length": 50,
      "fasta filename": "dnabarcoder/CBSITS2.species.diff.fasta",
      "classification filename": "CBSITS2.classification",
      "max proportion": 0.2188,
      "original cut-off": 0.987,
      "original confidence": 0.9728,
      "dataset with max confidence": "Trichomonascaceae",
      "original min alignment length": 50
    },
    "Teunomyces": {
      "cut-off": 0.982,
      "confidence": 1.0,
      "sequence number": 71,
      "group number": 11,
      "min alignment length": 50,
      "fasta filename": "dnabarcoder/CBSITS2.species.diff.fasta",
      "classification filename": "CBSITS2.classification",
      "max proportion": 0.3521,
      "original cut-off": 0.982,
      "original confidence": 1.0,
      "dataset with max confidence": "Teunomyces",
      "original min alignment length": 50
    },
    "Blastobotrys": {
      "cut-off": 0.987,
      "confidence": 0.975,
      "sequence number": 35,
      "group number": 22,
      "min alignment length": 50,
      "fasta filename": "dnabarcoder/CBSITS2.species.diff.fasta",
      "classification filename": "CBSITS2.classification",
      "max proportion": 0.1714,
      "original cut-off": 0.977,
      "original confidence": 0.9743,
      "dataset with max confidence": "Trichomonascaceae",
      "original min alignment length": 50
    },
    "Yarrowia": {
      "cut-off": 0.994,
      "confidence": 0.9099,
      "sequence number": 62,
      "group number": 12,
      "min alignment length": 50,
      "fasta filename": "dnabarcoder/CBSITS2.species.diff.fasta",
      "classification filename": "CBSITS2.classification",
      "max proportion": 0.5323,
      "original cut-off": 0.992,
      "original confidence": 0.828,
      "dataset with max confidence": "All",
      "original min alignment length": 50
    },
    "Wickerhamiella": {
      "cut-off": 0.987,
      "confidence": 0.9901,
      "sequence number": 53,
      "group number": 19,
      "min alignment length": 50,
      "fasta filename": "dnabarcoder/CBSITS2.species.diff.fasta",
      "classification filename": "CBSITS2.classification",
      "max proportion": 0.3208,
      "original cut-off": 0.987,
      "original confidence": 0.9901,
      "dataset with max confidence": "Wickerhamiella",
      "original min alignment length": 50
    },
    "Ustilago": {
      "cut-off": 0.994,
      "confidence": 0.9286,
      "sequence number": 50,
      "group number": 15,
      "min alignment length": 50,
      "fasta filename": "dnabarcoder/CBSITS2.species.diff.fasta",
      "classification filename": "CBSITS2.classification",
      "max proportion": 0.46,
      "original cut-off": 0.99,
      "original confidence": 0.8943,
      "dataset with max confidence": "Ustilaginomycetes",
      "original min alignment length": 50
    },
    "Acremonium": {
      "cut-off": 0.978,
      "confidence": 0.9884,
      "sequence number": 45,
      "group number": 11,
      "min alignment length": 50,
      "fasta filename": "dnabarcoder/CBSITS2.species.diff.fasta",
      "classification filename": "CBSITS2.classification",
      "max proportion": 0.3333,
      "original cut-off": 0.978,
      "original confidence": 0.9884,
      "dataset with max confidence": "Acremonium",
      "original min alignment length": 50
    },
    "Agaricus": {
      "cut-off": 0.985,
      "confidence": 0.9442,
      "sequence number": 32,
      "group number": 18,
      "min alignment length": 50,
      "fasta filename": "dnabarcoder/CBSITS2.species.diff.fasta",
      "classification filename": "CBSITS2.classification",
      "max proportion": 0.1562,
      "original cut-off": 0.991,
      "original confidence": 0.8936,
      "dataset with max confidence": "Agaricaceae",
      "original min alignment length": 50
    },
    "Alternaria": {
      "cut-off": 0.994,
      "confidence": 0.9926,
      "sequence number": 69,
      "group number": 29,
      "min alignment length": 50,
      "fasta filename": "dnabarcoder/CBSITS2.species.diff.fasta",
      "classification filename": "CBSITS2.classification",
      "max proportion": 0.3768,
      "original cut-off": 0.994,
      "original confidence": 0.9926,
      "dataset with max confidence": "Alternaria",
      "original min alignment length": 50
    },
    "Aspergillus": {
      "cut-off": 0.994,
      "confidence": 0.9331,
      "sequence number": 201,
      "group number": 71,
      "min alignment length": 50,
      "fasta filename": "dnabarcoder/CBSITS2.species.diff.fasta",
      "classification filename": "CBSITS2.classification",
      "max proportion": 0.199,
      "original cut-off": 0.994,
      "original confidence": 0.9331,
      "dataset with max confidence": "Aspergillus",
      "original min alignment length": 50
    },
    "Bipolaris": {
      "cut-off": 0.994,
      "confidence": 0.9455,
      "sequence number": 34,
      "group number": 11,
      "min alignment length": 50,
      "fasta filename": "dnabarcoder/CBSITS2.species.diff.fasta",
      "classification filename": "CBSITS2.classification",
      "max proportion": 0.5,
      "original cut-off": 0.989,
      "original confidence": 0.9444,
      "dataset with max confidence": "Pleosporales",
      "original min alignment length": 50
    },
    "Ceratocystis": {
      "cut-off": 0.995,
      "confidence": 0.9396,
      "sequence number": 30,
      "group number": 15,
      "min alignment length": 50,
      "fasta filename": "dnabarcoder/CBSITS2.species.diff.fasta",
      "classification filename": "CBSITS2.classification",
      "max proportion": 0.1333,
      "original cut-off": 0.995,
      "original confidence": 0.8911,
      "dataset with max confidence": "Ceratocystidaceae",
      "original min alignment length": 50
    },
    "Chaetomium": {
      "cut-off": 0.994,
      "confidence": 0.9113,
      "sequence number": 108,
      "group number": 29,
      "min alignment length": 50,
      "fasta filename": "dnabarcoder/CBSITS2.species.diff.fasta",
      "classification filename": "CBSITS2.classification",
      "max proportion": 0.4444,
      "original cut-off": 0.994,
      "original confidence": 0.8844,
      "dataset with max confidence": "Sordariales",
      "original min alignment length": 50
    },
    "Chrysosporium": {
      "cut-off": 0.994,
      "confidence": 0.9099,
      "sequence number": 41,
      "group number": 14,
      "min alignment length": 50,
      "fasta filename": "dnabarcoder/CBSITS2.species.diff.fasta",
      "classification filename": "CBSITS2.classification",
      "max proportion": 0.4634,
      "original cut-off": 0.973,
      "original confidence": 0.865,
      "dataset with max confidence": "All",
      "original min alignment length": 50
    },
    "Colletotrichum": {
      "cut-off": 0.994,
      "confidence": 0.9099,
      "sequence number": 170,
      "group number": 32,
      "min alignment length": 50,
      "fasta filename": "dnabarcoder/CBSITS2.species.diff.fasta",
      "classification filename": "CBSITS2.classification",
      "max proportion": 0.2,
      "original cut-off": 0.995,
      "original confidence": 0.8626,
      "dataset with max confidence": "All",
      "original min alignment length": 50
    },
    "Coprinellus": {
      "cut-off": 0.989,
      "confidence": 0.9261,
      "sequence number": 37,
      "group number": 13,
      "min alignment length": 50,
      "fasta filename": "dnabarcoder/CBSITS2.species.diff.fasta",
      "classification filename": "CBSITS2.classification",
      "max proportion": 0.1892,
      "original cut-off": 0.991,
      "original confidence": 0.8438,
      "dataset with max confidence": "Basidiomycota",
      "original min alignment length": 50
    },
    "Curvularia": {
      "cut-off": 0.994,
      "confidence": 0.9455,
      "sequence number": 65,
      "group number": 32,
      "min alignment length": 50,
      "fasta filename": "dnabarcoder/CBSITS2.species.diff.fasta",
      "classification filename": "CBSITS2.classification",
      "max proportion": 0.1077,
      "original cut-off": 0.991,
      "original confidence": 0.9177,
      "dataset with max confidence": "Pleosporales",
      "original min alignment length": 50
    },
    "Diaporthe": {
      "cut-off": 0.994,
      "confidence": 0.9842,
      "sequence number": 31,
      "group number": 22,
      "min alignment length": 50,
      "fasta filename": "dnabarcoder/CBSITS2.species.diff.fasta",
      "classification filename": "CBSITS2.classification",
      "max proportion": 0.0968,
      "original cut-off": 0.994,
      "original confidence": 0.9806,
      "dataset with max confidence": "Diaporthaceae",
      "original min alignment length": 50
    },
    "Emericellopsis": {
      "cut-off": 0.994,
      "confidence": 0.9099,
      "sequence number": 32,
      "group number": 10,
      "min alignment length": 50,
      "fasta filename": "dnabarcoder/CBSITS2.species.diff.fasta",
      "classification filename": "CBSITS2.classification",
      "max proportion": 0.2812,
      "original cut-off": 0.995,
      "original confidence": 0.9076,
      "dataset with max confidence": "All",
      "original min alignment length": 50
    },
    "Exophiala": {
      "cut-off": 0.981,
      "confidence": 0.976,
      "sequence number": 143,
      "group number": 23,
      "min alignment length": 50,
      "fasta filename": "dnabarcoder/CBSITS2.species.diff.fasta",
      "classification filename": "CBSITS2.classification",
      "max proportion": 0.6853,
      "original cut-off": 0.981,
      "original confidence": 0.976,
      "dataset with max confidence": "Exophiala",
      "original min alignment length": 50
    },
    "Fusarium": {
      "cut-off": 0.994,
      "confidence": 0.9323,
      "sequence number": 185,
      "group number": 37,
      "min alignment length": 50,
      "fasta filename": "dnabarcoder/CBSITS2.species.diff.fasta",
      "classification filename": "CBSITS2.classification",
      "max proportion": 0.3946,
      "original cut-off": 0.994,
      "original confidence": 0.9323,
      "dataset with max confidence": "Fusarium",
      "original min alignment length": 50
    },
    "Humicola": {
      "cut-off": 0.994,
      "confidence": 0.9113,
      "sequence number": 34,
      "group number": 22,
      "min alignment length": 50,
      "fasta filename": "dnabarcoder/CBSITS2.species.diff.fasta",
      "classification filename": "CBSITS2.classification",
      "max proportion": 0.1765,
      "original cut-off": 0.994,
      "original confidence": 0.9039,
      "dataset with max confidence": "Sordariales",
      "original min alignment length": 50
    },
    "Leptographium": {
      "cut-off": 0.996,
      "confidence": 0.9591,
      "sequence number": 31,
      "group number": 18,
      "min alignment length": 50,
      "fasta filename": "dnabarcoder/CBSITS2.species.diff.fasta",
      "classification filename": "CBSITS2.classification",
      "max proportion": 0.1613,
      "original cut-off": 0.996,
      "original confidence": 0.9591,
      "dataset with max confidence": "Leptographium",
      "original min alignment length": 50
    },
    "Leptosphaeria": {
      "cut-off": 0.994,
      "confidence": 0.9455,
      "sequence number": 34,
      "group number": 24,
      "min alignment length": 50,
      "fasta filename": "dnabarcoder/CBSITS2.species.diff.fasta",
      "classification filename": "CBSITS2.classification",
      "max proportion": 0.1471,
      "original cut-off": 0.994,
      "original confidence": 0.9444,
      "dataset with max confidence": "Pleosporales",
      "original min alignment length": 50
    },
    "Microascus": {
      "cut-off": 0.994,
      "confidence": 0.9099,
      "sequence number": 36,
      "group number": 17,
      "min alignment length": 50,
      "fasta filename": "dnabarcoder/CBSITS2.species.diff.fasta",
      "classification filename": "CBSITS2.classification",
      "max proportion": 0.1111,
      "original cut-off": 0.995,
      "original confidence": 0.8442,
      "dataset with max confidence": "All",
      "original min alignment length": 50
    },
    "Mortierella": {
      "cut-off": 0.994,
      "confidence": 0.9099,
      "sequence number": 96,
      "group number": 45,
      "min alignment length": 50,
      "fasta filename": "dnabarcoder/CBSITS2.species.diff.fasta",
      "classification filename": "CBSITS2.classification",
      "max proportion": 0.0938,
      "original cut-off": 0.988,
      "original confidence": 0.9015,
      "dataset with max confidence": "All",
      "original min alignment length": 50
    },
    "Mucor": {
      "cut-off": 0.994,
      "confidence": 0.9099,
      "sequence number": 149,
      "group number": 49,
      "min alignment length": 50,
      "fasta filename": "dnabarcoder/CBSITS2.species.diff.fasta",
      "classification filename": "CBSITS2.classification",
      "max proportion": 0.1208,
      "original cut-off": 0.989,
      "original confidence": 0.8805,
      "dataset with max confidence": "All",
      "original min alignment length": 50
    },
    "Mycena": {
      "cut-off": 0.985,
      "confidence": 0.9343,
      "sequence number": 47,
      "group number": 23,
      "min alignment length": 50,
      "fasta filename": "dnabarcoder/CBSITS2.species.diff.fasta",
      "classification filename": "CBSITS2.classification",
      "max proportion": 0.1064,
      "original cut-off": 0.985,
      "original confidence": 0.9273,
      "dataset with max confidence": "Mycenaceae",
      "original min alignment length": 50
    },
    "Nectria": {
      "cut-off": 0.988,
      "confidence": 0.9596,
      "sequence number": 33,
      "group number": 17,
      "min alignment length": 50,
      "fasta filename": "dnabarcoder/CBSITS2.species.diff.fasta",
      "classification filename": "CBSITS2.classification",
      "max proportion": 0.2121,
      "original cut-off": 0.988,
      "original confidence": 0.9596,
      "dataset with max confidence": "Nectria",
      "original min alignment length": 50
    },
    "Niesslia": {
      "cut-off": 0.991,
      "confidence": 0.9456,
      "sequence number": 32,
      "group number": 14,
      "min alignment length": 50,
      "fasta filename": "dnabarcoder/CBSITS2.species.diff.fasta",
      "classification filename": "CBSITS2.classification",
      "max proportion": 0.3438,
      "original cut-off": 0.991,
      "original confidence": 0.9388,
      "dataset with max confidence": "Niessliaceae",
      "original min alignment length": 50
    },
    "Ophiostoma": {
      "cut-off": 0.996,
      "confidence": 0.928,
      "sequence number": 58,
      "group number": 33,
      "min alignment length": 50,
      "fasta filename": "dnabarcoder/CBSITS2.species.diff.fasta",
      "classification filename": "CBSITS2.classification",
      "max proportion": 0.1207,
      "original cut-off": 0.996,
      "original confidence": 0.8904,
      "dataset with max confidence": "Ophiostomataceae",
      "original min alignment length": 50
    },
    "Penicillium": {
      "cut-off": 0.994,
      "confidence": 0.9099,
      "sequence number": 199,
      "group number": 70,
      "min alignment length": 50,
      "fasta filename": "dnabarcoder/CBSITS2.species.diff.fasta",
      "classification filename": "CBSITS2.classification",
      "max proportion": 0.0754,
      "original cut-off": 0.994,
      "original confidence": 0.8894,
      "dataset with max confidence": "All",
      "original min alignment length": 50
    },
    "Peniophora": {
      "cut-off": 0.988,
      "confidence": 0.9474,
      "sequence number": 99,
      "group number": 41,
      "min alignment length": 50,
      "fasta filename": "dnabarcoder/CBSITS2.species.diff.fasta",
      "classification filename": "CBSITS2.classification",
      "max proportion": 0.0707,
      "original cut-off": 0.988,
      "original confidence": 0.9384,
      "dataset with max confidence": "Peniophoraceae",
      "original min alignment length": 50
    },
    "Podospora": {
      "cut-off": 0.986,
      "confidence": 0.982,
      "sequence number": 37,
      "group number": 22,
      "min alignment length": 50,
      "fasta filename": "dnabarcoder/CBSITS2.species.diff.fasta",
      "classification filename": "CBSITS2.classification",
      "max proportion": 0.2162,
      "original cut-off": 0.986,
      "original confidence": 0.982,
      "dataset with max confidence": "Podospora",
      "original min alignment length": 50
    },
    "Pseudocercospora": {
      "cut-off": 0.994,
      "confidence": 1.0,
      "sequence number": 36,
      "group number": 29,
      "min alignment length": 50,
      "fasta filename": "dnabarcoder/CBSITS2.species.diff.fasta",
      "classification filename": "CBSITS2.classification",
      "max proportion": 0.1944,
      "original cut-off": 0.994,
      "original confidence": 1.0,
      "dataset with max confidence": "Pseudocercospora",
      "original min alignment length": 50
    },
    "Rhizoctonia": {
      "cut-off": 0.989,
      "confidence": 0.9261,
      "sequence number": 73,
      "group number": 15,
      "min alignment length": 50,
      "fasta filename": "dnabarcoder/CBSITS2.species.diff.fasta",
      "classification filename": "CBSITS2.classification",
      "max proportion": 0.6849,
      "original cut-off": 0.933,
      "original confidence": 0.9141,
      "dataset with max confidence": "Basidiomycota",
      "original min alignment length": 50
    },
    "Sarocladium": {
      "cut-off": 0.988,
      "confidence": 0.9137,
      "sequence number": 61,
      "group number": 12,
      "min alignment length": 50,
      "fasta filename": "dnabarcoder/CBSITS2.species.diff.fasta",
      "classification filename": "CBSITS2.classification",
      "max proportion": 0.4098,
      "original cut-off": 0.988,
      "original confidence": 0.9023,
      "dataset with max confidence": "Sarocladiaceae",
      "original min alignment length": 50
    },
    "Scytinostroma": {
      "cut-off": 0.919,
      "confidence": 1.0,
      "sequence number": 54,
      "group number": 17,
      "min alignment length": 50,
      "fasta filename": "dnabarcoder/CBSITS2.species.diff.fasta",
      "classification filename": "CBSITS2.classification",
      "max proportion": 0.1481,
      "original cut-off": 0.919,
      "original confidence": 1.0,
      "dataset with max confidence": "Scytinostroma",
      "original min alignment length": 50
    },
    "Sporothrix": {
      "cut-off": 0.99,
      "confidence": 0.9518,
      "sequence number": 43,
      "group number": 23,
      "min alignment length": 50,
      "fasta filename": "dnabarcoder/CBSITS2.species.diff.fasta",
      "classification filename": "CBSITS2.classification",
      "max proportion": 0.2558,
      "original cut-off": 0.99,
      "original confidence": 0.9518,
      "dataset with max confidence": "Sporothrix",
      "original min alignment length": 50
    },
    "Talaromyces": {
      "cut-off": 0.994,
      "confidence": 0.9099,
      "sequence number": 87,
      "group number": 39,
      "min alignment length": 50,
      "fasta filename": "dnabarcoder/CBSITS2.species.diff.fasta",
      "classification filename": "CBSITS2.classification",
      "max proportion": 0.1494,
      "original cut-off": 0.994,
      "original confidence": 0.831,
      "dataset with max confidence": "All",
      "original min alignment length": 50
    },
    "Trichoderma": {
      "cut-off": 0.995,
      "confidence": 0.9433,
      "sequence number": 77,
      "group number": 45,
      "min alignment length": 50,
      "fasta filename": "dnabarcoder/CBSITS2.species.diff.fasta",
      "classification filename": "CBSITS2.classification",
      "max proportion": 0.1039,
      "original cut-off": 0.995,
      "original confidence": 0.9233,
      "dataset with max confidence": "Hypocreaceae",
      "original min alignment length": 50
    },
    "Vararia": {
      "cut-off": 0.935,
      "confidence": 1.0,
      "sequence number": 116,
      "group number": 33,
      "min alignment length": 50,
      "fasta filename": "dnabarcoder/CBSITS2.species.diff.fasta",
      "classification filename": "CBSITS2.classification",
      "max proportion": 0.069,
      "original cut-off": 0.935,
      "original confidence": 1.0,
      "dataset with max confidence": "Vararia",
      "original min alignment length": 50
    },
    "Verticillium": {
      "cut-off": 0.982,
      "confidence": 0.9833,
      "sequence number": 33,
      "group number": 11,
      "min alignment length": 50,
      "fasta filename": "dnabarcoder/CBSITS2.species.diff.fasta",
      "classification filename": "CBSITS2.classification",
      "max proportion": 0.5152,
      "original cut-off": 0.982,
      "original confidence": 0.9818,
      "dataset with max confidence": "Trichosphaeriaceae",
      "original min alignment length": 50
    },
    "Debaryomycetaceae": {
      "cut-off": 0.985,
      "confidence": 0.9498,
      "sequence number": 1393,
      "group number": 282,
      "min alignment length": 50,
      "fasta filename": "dnabarcoder/CBSITS2.species.diff.fasta",
      "classification filename": "CBSITS2.classification",
      "max proportion": 0.0955,
      "original cut-off": 0.985,
      "original confidence": 0.9498,
      "dataset with max confidence": "Debaryomycetaceae",
      "original min alignment length": 50
    },
    "Saccharomycetaceae": {
      "cut-off": 0.982,
      "confidence": 0.9726,
      "sequence number": 736,
      "group number": 103,
      "min alignment length": 50,
      "fasta filename": "dnabarcoder/CBSITS2.species.diff.fasta",
      "classification filename": "CBSITS2.classification",
      "max proportion": 0.1861,
      "original cut-off": 0.982,
      "original confidence": 0.9723,
      "dataset with max confidence": "Saccharomycetales",
      "original min alignment length": 50
    },
    "Sporidiobolaceae": {
      "cut-off": 0.986,
      "confidence": 0.9694,
      "sequence number": 489,
      "group number": 45,
      "min alignment length": 50,
      "fasta filename": "dnabarcoder/CBSITS2.species.diff.fasta",
      "classification filename": "CBSITS2.classification",
      "max proportion": 0.409,
      "original cut-off": 0.986,
      "original confidence": 0.9694,
      "dataset with max confidence": "Sporidiobolaceae",
      "original min alignment length": 50
    },
    "Trichosporonaceae": {
      "cut-off": 0.994,
      "confidence": 0.9392,
      "sequence number": 251,
      "group number": 45,
      "min alignment length": 50,
      "fasta filename": "dnabarcoder/CBSITS2.species.diff.fasta",
      "classification filename": "CBSITS2.classification",
      "max proportion": 0.1315,
      "original cut-off": 0.994,
      "original confidence": 0.9385,
      "dataset with max confidence": "Trichosporonales",
      "original min alignment length": 50
    },
    "Pichiaceae": {
      "cut-off": 0.987,
      "confidence": 0.9411,
      "sequence number": 430,
      "group number": 110,
      "min alignment length": 50,
      "fasta filename": "dnabarcoder/CBSITS2.species.diff.fasta",
      "classification filename": "CBSITS2.classification",
      "max proportion": 0.1023,
      "original cut-off": 0.974,
      "original confidence": 0.9295,
      "dataset with max confidence": "Pichiomycetes",
      "original min alignment length": 50
    },
    "Filobasidiaceae": {
      "cut-off": 0.989,
      "confidence": 0.9362,
      "sequence number": 108,
      "group number": 24,
      "min alignment length": 50,
      "fasta filename": "dnabarcoder/CBSITS2.species.diff.fasta",
      "classification filename": "CBSITS2.classification",
      "max proportion": 0.25,
      "original cut-off": 0.987,
      "original confidence": 0.9322,
      "dataset with max confidence": "Tremellomycetes",
      "original min alignment length": 50
    },
    "Cystobasidiaceae": {
      "cut-off": 0.986,
      "confidence": 0.9764,
      "sequence number": 63,
      "group number": 19,
      "min alignment length": 50,
      "fasta filename": "dnabarcoder/CBSITS2.species.diff.fasta",
      "classification filename": "CBSITS2.classification",
      "max proportion": 0.2063,
      "original cut-off": 0.986,
      "original confidence": 0.9743,
      "dataset with max confidence": "Cystobasidiomycetes",
      "original min alignment length": 50
    },
    "Trichomonascaceae": {
      "cut-off": 0.987,
      "confidence": 0.975,
      "sequence number": 229,
      "group number": 95,
      "min alignment length": 50,
      "fasta filename": "dnabarcoder/CBSITS2.species.diff.fasta",
      "classification filename": "CBSITS2.classification",
      "max proportion": 0.0742,
      "original cut-off": 0.987,
      "original confidence": 0.975,
      "dataset with max confidence": "Trichomonascaceae",
      "original min alignment length": 50
    },
    "Dipodascaceae": {
      "cut-off": 0.994,
      "confidence": 0.9099,
      "sequence number": 52,
      "group number": 15,
      "min alignment length": 50,
      "fasta filename": "dnabarcoder/CBSITS2.species.diff.fasta",
      "classification filename": "CBSITS2.classification",
      "max proportion": 0.5192,
      "original cut-off": 0.944,
      "original confidence": 0.8261,
      "dataset with max confidence": "All",
      "original min alignment length": 50
    },
    "Lipomycetaceae": {
      "cut-off": 0.994,
      "confidence": 0.9099,
      "sequence number": 73,
      "group number": 33,
      "min alignment length": 50,
      "fasta filename": "dnabarcoder/CBSITS2.species.diff.fasta",
      "classification filename": "CBSITS2.classification",
      "max proportion": 0.274,
      "original cut-off": 0.97,
      "original confidence": 0.9089,
      "dataset with max confidence": "All",
      "original min alignment length": 50
    },
    "Phaffomycetaceae": {
      "cut-off": 0.986,
      "confidence": 0.9514,
      "sequence number": 152,
      "group number": 36,
      "min alignment length": 50,
      "fasta filename": "dnabarcoder/CBSITS2.species.diff.fasta",
      "classification filename": "CBSITS2.classification",
      "max proportion": 0.1118,
      "original cut-off": 0.99,
      "original confidence": 0.9172,
      "dataset with max confidence": "Saccharomycetes",
      "original min alignment length": 50
    },
    "Metschnikowiaceae": {
      "cut-off": 0.985,
      "confidence": 0.9486,
      "sequence number": 210,
      "group number": 85,
      "min alignment length": 50,
      "fasta filename": "dnabarcoder/CBSITS2.species.diff.fasta",
      "classification filename": "CBSITS2.classification",
      "max proportion": 0.0952,
      "original cut-off": 0.985,
      "original confidence": 0.934,
      "dataset with max confidence": "Serinales",
      "original min alignment length": 50
    },
    "Cystofilobasidiaceae": {
      "cut-off": 0.981,
      "confidence": 0.954,
      "sequence number": 93,
      "group number": 17,
      "min alignment length": 50,
      "fasta filename": "dnabarcoder/CBSITS2.species.diff.fasta",
      "classification filename": "CBSITS2.classification",
      "max proportion": 0.2796,
      "original cut-off": 0.981,
      "original confidence": 0.9452,
      "dataset with max confidence": "Cystofilobasidiales",
      "original min alignment length": 50
    },
    "Malasseziaceae": {
      "cut-off": 0.936,
      "confidence": 0.9896,
      "sequence number": 155,
      "group number": 15,
      "min alignment length": 50,
      "fasta filename": "dnabarcoder/CBSITS2.species.diff.fasta",
      "classification filename": "CBSITS2.classification",
      "max proportion": 0.4452,
      "original cut-off": 0.936,
      "original confidence": 0.9896,
      "dataset with max confidence": "Malasseziaceae",
      "original min alignment length": 50
    },
    "Saccharomycodaceae": {
      "cut-off": 0.992,
      "confidence": 0.9543,
      "sequence number": 83,
      "group number": 16,
      "min alignment length": 50,
      "fasta filename": "dnabarcoder/CBSITS2.species.diff.fasta",
      "classification filename": "CBSITS2.classification",
      "max proportion": 0.3133,
      "original cut-off": 0.992,
      "original confidence": 0.9543,
      "dataset with max confidence": "Saccharomycodaceae",
      "original min alignment length": 50
    },
    "Pachysolenaceae": {
      "cut-off": 0.987,
      "confidence": 0.9411,
      "sequence number": 38,
      "group number": 13,
      "min alignment length": 50,
      "fasta filename": "dnabarcoder/CBSITS2.species.diff.fasta",
      "classification filename": "CBSITS2.classification",
      "max proportion": 0.2895,
      "original cut-off": 0.986,
      "original confidence": 0.926,
      "dataset with max confidence": "Pichiomycetes",
      "original min alignment length": 50
    },
    "Bulleribasidiaceae": {
      "cut-off": 0.987,
      "confidence": 0.961,
      "sequence number": 91,
      "group number": 29,
      "min alignment length": 50,
      "fasta filename": "dnabarcoder/CBSITS2.species.diff.fasta",
      "classification filename": "CBSITS2.classification",
      "max proportion": 0.2747,
      "original cut-off": 0.984,
      "original confidence": 0.9158,
      "dataset with max confidence": "Tremellales",
      "original min alignment length": 50
    },
    "Wickerhamomycetaceae": {
      "cut-off": 0.953,
      "confidence": 0.9681,
      "sequence number": 91,
      "group number": 26,
      "min alignment length": 50,
      "fasta filename": "dnabarcoder/CBSITS2.species.diff.fasta",
      "classification filename": "CBSITS2.classification",
      "max proportion": 0.4835,
      "original cut-off": 0.953,
      "original confidence": 0.9681,
      "dataset with max confidence": "Wickerhamomycetaceae",
      "original min alignment length": 50
    },
    "Cuniculitremaceae": {
      "cut-off": 0.992,
      "confidence": 0.9818,
      "sequence number": 33,
      "group number": 24,
      "min alignment length": 50,
      "fasta filename": "dnabarcoder/CBSITS2.species.diff.fasta",
      "classification filename": "CBSITS2.classification",
      "max proportion": 0.0909,
      "original cut-off": 0.992,
      "original confidence": 0.9818,
      "dataset with max confidence": "Cuniculitremaceae",
      "original min alignment length": 50
    },
    "Saccharomycopsidaceae": {
      "cut-off": 0.988,
      "confidence": 0.9551,
      "sequence number": 69,
      "group number": 19,
      "min alignment length": 50,
      "fasta filename": "dnabarcoder/CBSITS2.species.diff.fasta",
      "classification filename": "CBSITS2.classification",
      "max proportion": 0.2754,
      "original cut-off": 0.991,
      "original confidence": 0.9478,
      "dataset with max confidence": "Ascoideales",
      "original min alignment length": 50
    },
    "Rhynchogastremataceae": {
      "cut-off": 0.987,
      "confidence": 0.961,
      "sequence number": 44,
      "group number": 15,
      "min alignment length": 50,
      "fasta filename": "dnabarcoder/CBSITS2.species.diff.fasta",
      "classification filename": "CBSITS2.classification",
      "max proportion": 0.25,
      "original cut-off": 0.977,
      "original confidence": 0.9321,
      "dataset with max confidence": "Tremellales",
      "original min alignment length": 50
    },
    "Tremellaceae": {
      "cut-off": 0.987,
      "confidence": 0.961,
      "sequence number": 54,
      "group number": 25,
      "min alignment length": 50,
      "fasta filename": "dnabarcoder/CBSITS2.species.diff.fasta",
      "classification filename": "CBSITS2.classification",
      "max proportion": 0.2222,
      "original cut-off": 0.986,
      "original confidence": 0.921,
      "dataset with max confidence": "Tremellales",
      "original min alignment length": 50
    },
    "Ustilaginaceae": {
      "cut-off": 0.994,
      "confidence": 0.9286,
      "sequence number": 78,
      "group number": 36,
      "min alignment length": 50,
      "fasta filename": "dnabarcoder/CBSITS2.species.diff.fasta",
      "classification filename": "CBSITS2.classification",
      "max proportion": 0.2949,
      "original cut-off": 0.99,
      "original confidence": 0.9237,
      "dataset with max confidence": "Ustilaginomycetes",
      "original min alignment length": 50
    },
    "Microascaceae": {
      "cut-off": 0.994,
      "confidence": 0.9099,
      "sequence number": 135,
      "group number": 69,
      "min alignment length": 50,
      "fasta filename": "dnabarcoder/CBSITS2.species.diff.fasta",
      "classification filename": "CBSITS2.classification",
      "max proportion": 0.1259,
      "original cut-off": 0.996,
      "original confidence": 0.8427,
      "dataset with max confidence": "All",
      "original min alignment length": 50
    },
    "Chaetomiaceae": {
      "cut-off": 0.994,
      "confidence": 0.9113,
      "sequence number": 281,
      "group number": 106,
      "min alignment length": 50,
      "fasta filename": "dnabarcoder/CBSITS2.species.diff.fasta",
      "classification filename": "CBSITS2.classification",
      "max proportion": 0.1708,
      "original cut-off": 0.994,
      "original confidence": 0.8957,
      "dataset with max confidence": "Sordariales",
      "original min alignment length": 50
    },
    "Stachybotryaceae": {
      "cut-off": 0.965,
      "confidence": 0.9212,
      "sequence number": 33,
      "group number": 23,
      "min alignment length": 50,
      "fasta filename": "dnabarcoder/CBSITS2.species.diff.fasta",
      "classification filename": "CBSITS2.classification",
      "max proportion": 0.0909,
      "original cut-off": 0.965,
      "original confidence": 0.9212,
      "dataset with max confidence": "Stachybotryaceae",
      "original min alignment length": 50
    },
    "Teratosphaeriaceae": {
      "cut-off": 0.994,
      "confidence": 0.9632,
      "sequence number": 73,
      "group number": 61,
      "min alignment length": 50,
      "fasta filename": "dnabarcoder/CBSITS2.species.diff.fasta",
      "classification filename": "CBSITS2.classification",
      "max proportion": 0.0548,
      "original cut-off": 0.994,
      "original confidence": 0.9621,
      "dataset with max confidence": "Mycosphaerellales",
      "original min alignment length": 50
    },
    "Bionectriaceae": {
      "cut-off": 0.994,
      "confidence": 0.9099,
      "sequence number": 190,
      "group number": 81,
      "min alignment length": 50,
      "fasta filename": "dnabarcoder/CBSITS2.species.diff.fasta",
      "classification filename": "CBSITS2.classification",
      "max proportion": 0.0789,
      "original cut-off": 0.991,
      "original confidence": 0.9079,
      "dataset with max confidence": "All",
      "original min alignment length": 50
    },
    "Trichosphaeriaceae": {
      "cut-off": 0.982,
      "confidence": 0.9833,
      "sequence number": 72,
      "group number": 29,
      "min alignment length": 50,
      "fasta filename": "dnabarcoder/CBSITS2.species.diff.fasta",
      "classification filename": "CBSITS2.classification",
      "max proportion": 0.2361,
      "original cut-off": 0.982,
      "original confidence": 0.9833,
      "dataset with max confidence": "Trichosphaeriaceae",
      "original min alignment length": 50
    },
    "Mortierellaceae": {
      "cut-off": 0.994,
      "confidence": 0.9099,
      "sequence number": 139,
      "group number": 61,
      "min alignment length": 50,
      "fasta filename": "dnabarcoder/CBSITS2.species.diff.fasta",
      "classification filename": "CBSITS2.classification",
      "max proportion": 0.0647,
      "original cut-off": 0.99,
      "original confidence": 0.8829,
      "dataset with max confidence": "All",
      "original min alignment length": 50
    },
    "Mucoraceae": {
      "cut-off": 0.994,
      "confidence": 0.9099,
      "sequence number": 156,
      "group number": 52,
      "min alignment length": 50,
      "fasta filename": "dnabarcoder/CBSITS2.species.diff.fasta",
      "classification filename": "CBSITS2.classification",
      "max proportion": 0.1154,
      "original cut-off": 0.989,
      "original confidence": 0.8859,
      "dataset with max confidence": "All",
      "original min alignment length": 50
    },
    "Nectriaceae": {
      "cut-off": 0.994,
      "confidence": 0.9099,
      "sequence number": 479,
      "group number": 201,
      "min alignment length": 50,
      "fasta filename": "dnabarcoder/CBSITS2.species.diff.fasta",
      "classification filename": "CBSITS2.classification",
      "max proportion": 0.1524,
      "original cut-off": 0.994,
      "original confidence": 0.8933,
      "dataset with max confidence": "All",
      "original min alignment length": 50
    },
    "Hyaloscyphaceae": {
      "cut-off": 0.974,
      "confidence": 0.96,
      "sequence number": 46,
      "group number": 27,
      "min alignment length": 50,
      "fasta filename": "dnabarcoder/CBSITS2.species.diff.fasta",
      "classification filename": "CBSITS2.classification",
      "max proportion": 0.087,
      "original cut-off": 0.974,
      "original confidence": 0.96,
      "dataset with max confidence": "Hyaloscyphaceae",
      "original min alignment length": 50
    },
    "Agaricaceae": {
      "cut-off": 0.985,
      "confidence": 0.9442,
      "sequence number": 73,
      "group number": 44,
      "min alignment length": 50,
      "fasta filename": "dnabarcoder/CBSITS2.species.diff.fasta",
      "classification filename": "CBSITS2.classification",
      "max proportion": 0.0959,
      "original cut-off": 0.985,
      "original confidence": 0.9442,
      "dataset with max confidence": "Agaricaceae",
      "original min alignment length": 50
    },
    "Strophariaceae": {
      "cut-off": 0.989,
      "confidence": 0.9261,
      "sequence number": 58,
      "group number": 32,
      "min alignment length": 50,
      "fasta filename": "dnabarcoder/CBSITS2.species.diff.fasta",
      "classification filename": "CBSITS2.classification",
      "max proportion": 0.0862,
      "original cut-off": 0.995,
      "original confidence": 0.9234,
      "dataset with max confidence": "Basidiomycota",
      "original min alignment length": 50
    },
    "Cordycipitaceae": {
      "cut-off": 0.994,
      "confidence": 0.9099,
      "sequence number": 120,
      "group number": 28,
      "min alignment length": 50,
      "fasta filename": "dnabarcoder/CBSITS2.species.diff.fasta",
      "classification filename": "CBSITS2.classification",
      "max proportion": 0.225,
      "original cut-off": 0.98,
      "original confidence": 0.8775,
      "dataset with max confidence": "All",
      "original min alignment length": 50
    },
    "Botryosphaeriaceae": {
      "cut-off": 0.994,
      "confidence": 0.9384,
      "sequence number": 93,
      "group number": 42,
      "min alignment length": 50,
      "fasta filename": "dnabarcoder/CBSITS2.species.diff.fasta",
      "classification filename": "CBSITS2.classification",
      "max proportion": 0.2366,
      "original cut-off": 0.994,
      "original confidence": 0.8994,
      "dataset with max confidence": "Dothideomycetes",
      "original min alignment length": 50
    },
    "Sporocadaceae": {
      "cut-off": 0.994,
      "confidence": 0.9609,
      "sequence number": 31,
      "group number": 22,
      "min alignment length": 50,
      "fasta filename": "dnabarcoder/CBSITS2.species.diff.fasta",
      "classification filename": "CBSITS2.classification",
      "max proportion": 0.1935,
      "original cut-off": 0.994,
      "original confidence": 0.9609,
      "dataset with max confidence": "Sporocadaceae",
      "original min alignment length": 50
    },
    "Didymellaceae": {
      "cut-off": 0.994,
      "confidence": 0.9455,
      "sequence number": 124,
      "group number": 61,
      "min alignment length": 50,
      "fasta filename": "dnabarcoder/CBSITS2.species.diff.fasta",
      "classification filename": "CBSITS2.classification",
      "max proportion": 0.0806,
      "original cut-off": 0.994,
      "original confidence": 0.9448,
      "dataset with max confidence": "Pleosporales",
      "original min alignment length": 50
    },
    "Pleosporaceae": {
      "cut-off": 0.994,
      "confidence": 0.9455,
      "sequence number": 269,
      "group number": 124,
      "min alignment length": 50,
      "fasta filename": "dnabarcoder/CBSITS2.species.diff.fasta",
      "classification filename": "CBSITS2.classification",
      "max proportion": 0.0967,
      "original cut-off": 0.994,
      "original confidence": 0.9432,
      "dataset with max confidence": "Pleosporales",
      "original min alignment length": 50
    },
    "Onygenaceae": {
      "cut-off": 0.994,
      "confidence": 0.9099,
      "sequence number": 88,
      "group number": 39,
      "min alignment length": 50,
      "fasta filename": "dnabarcoder/CBSITS2.species.diff.fasta",
      "classification filename": "CBSITS2.classification",
      "max proportion": 0.2159,
      "original cut-off": 0.973,
      "original confidence": 0.8905,
      "dataset with max confidence": "All",
      "original min alignment length": 50
    },
    "Polyporaceae": {
      "cut-off": 0.989,
      "confidence": 0.9261,
      "sequence number": 87,
      "group number": 56,
      "min alignment length": 50,
      "fasta filename": "dnabarcoder/CBSITS2.species.diff.fasta",
      "classification filename": "CBSITS2.classification",
      "max proportion": 0.0575,
      "original cut-off": 0.989,
      "original confidence": 0.9187,
      "dataset with max confidence": "Basidiomycota",
      "original min alignment length": 50
    },
    "Ceratocystidaceae": {
      "cut-off": 0.995,
      "confidence": 0.9396,
      "sequence number": 64,
      "group number": 34,
      "min alignment length": 50,
      "fasta filename": "dnabarcoder/CBSITS2.species.diff.fasta",
      "classification filename": "CBSITS2.classification",
      "max proportion": 0.0625,
      "original cut-off": 0.995,
      "original confidence": 0.9396,
      "dataset with max confidence": "Ceratocystidaceae",
      "original min alignment length": 50
    },
    "Sclerotiniaceae": {
      "cut-off": 0.994,
      "confidence": 0.9099,
      "sequence number": 81,
      "group number": 35,
      "min alignment length": 50,
      "fasta filename": "dnabarcoder/CBSITS2.species.diff.fasta",
      "classification filename": "CBSITS2.classification",
      "max proportion": 0.1111,
      "original cut-off": 0.994,
      "original confidence": 0.891,
      "dataset with max confidence": "All",
      "original min alignment length": 50
    },
    "Phaeosphaeriaceae": {
      "cut-off": 0.987,
      "confidence": 0.9504,
      "sequence number": 72,
      "group number": 44,
      "min alignment length": 50,
      "fasta filename": "dnabarcoder/CBSITS2.species.diff.fasta",
      "classification filename": "CBSITS2.classification",
      "max proportion": 0.0972,
      "original cut-off": 0.987,
      "original confidence": 0.9504,
      "dataset with max confidence": "Phaeosphaeriaceae",
      "original min alignment length": 50
    },
    "Gnomoniaceae": {
      "cut-off": 0.994,
      "confidence": 0.9559,
      "sequence number": 70,
      "group number": 50,
      "min alignment length": 50,
      "fasta filename": "dnabarcoder/CBSITS2.species.diff.fasta",
      "classification filename": "CBSITS2.classification",
      "max proportion": 0.0714,
      "original cut-off": 0.994,
      "original confidence": 0.9549,
      "dataset with max confidence": "Diaporthales",
      "original min alignment length": 50
    },
    "Xylariaceae": {
      "cut-off": 0.987,
      "confidence": 0.9601,
      "sequence number": 43,
      "group number": 33,
      "min alignment length": 50,
      "fasta filename": "dnabarcoder/CBSITS2.species.diff.fasta",
      "classification filename": "CBSITS2.classification",
      "max proportion": 0.093,
      "original cut-off": 0.949,
      "original confidence": 0.9535,
      "dataset with max confidence": "Xylariales",
      "original min alignment length": 50
    },
    "Valsaceae": {
      "cut-off": 0.994,
      "confidence": 0.9559,
      "sequence number": 30,
      "group number": 19,
      "min alignment length": 50,
      "fasta filename": "dnabarcoder/CBSITS2.species.diff.fasta",
      "classification filename": "CBSITS2.classification",
      "max proportion": 0.1667,
      "original cut-off": 0.994,
      "original confidence": 0.9356,
      "dataset with max confidence": "Diaporthales",
      "original min alignment length": 50
    },
    "Sordariaceae": {
      "cut-off": 0.994,
      "confidence": 0.9114,
      "sequence number": 35,
      "group number": 13,
      "min alignment length": 50,
      "fasta filename": "dnabarcoder/CBSITS2.species.diff.fasta",
      "classification filename": "CBSITS2.classification",
      "max proportion": 0.2571,
      "original cut-off": 0.994,
      "original confidence": 0.9114,
      "dataset with max confidence": "Sordariaceae",
      "original min alignment length": 50
    },
    "Gymnoascaceae": {
      "cut-off": 0.982,
      "confidence": 0.9471,
      "sequence number": 40,
      "group number": 17,
      "min alignment length": 50,
      "fasta filename": "dnabarcoder/CBSITS2.species.diff.fasta",
      "classification filename": "CBSITS2.classification",
      "max proportion": 0.2,
      "original cut-off": 0.982,
      "original confidence": 0.9471,
      "dataset with max confidence": "Gymnoascaceae",
      "original min alignment length": 50
    },
    "Arthrobotryaceae": {
      "cut-off": 0.984,
      "confidence": 0.9133,
      "sequence number": 69,
      "group number": 47,
      "min alignment length": 50,
      "fasta filename": "dnabarcoder/CBSITS2.species.diff.fasta",
      "classification filename": "CBSITS2.classification",
      "max proportion": 0.058,
      "original cut-off": 0.984,
      "original confidence": 0.912,
      "dataset with max confidence": "Orbiliales",
      "original min alignment length": 50
    },
    "Arthrodermataceae": {
      "cut-off": 0.994,
      "confidence": 0.9099,
      "sequence number": 122,
      "group number": 40,
      "min alignment length": 50,
      "fasta filename": "dnabarcoder/CBSITS2.species.diff.fasta",
      "classification filename": "CBSITS2.classification",
      "max proportion": 0.1639,
      "original cut-off": 0.987,
      "original confidence": 0.8604,
      "dataset with max confidence": "All",
      "original min alignment length": 50
    },
    "Trichocomaceae": {
      "cut-off": 0.994,
      "confidence": 0.9099,
      "sequence number": 171,
      "group number": 72,
      "min alignment length": 50,
      "fasta filename": "dnabarcoder/CBSITS2.species.diff.fasta",
      "classification filename": "CBSITS2.classification",
      "max proportion": 0.076,
      "original cut-off": 0.994,
      "original confidence": 0.8152,
      "dataset with max confidence": "All",
      "original min alignment length": 50
    },
    "Aspergillaceae": {
      "cut-off": 0.994,
      "confidence": 0.9099,
      "sequence number": 443,
      "group number": 158,
      "min alignment length": 50,
      "fasta filename": "dnabarcoder/CBSITS2.species.diff.fasta",
      "classification filename": "CBSITS2.classification",
      "max proportion": 0.0903,
      "original cut-off": 0.994,
      "original confidence": 0.9002,
      "dataset with max confidence": "All",
      "original min alignment length": 50
    },
    "Lachnocladiaceae": {
      "cut-off": 0.946,
      "confidence": 1.0,
      "sequence number": 201,
      "group number": 59,
      "min alignment length": 50,
      "fasta filename": "dnabarcoder/CBSITS2.species.diff.fasta",
      "classification filename": "CBSITS2.classification",
      "max proportion": 0.0398,
      "original cut-off": 0.946,
      "original confidence": 1.0,
      "dataset with max confidence": "Lachnocladiaceae",
      "original min alignment length": 50
    },
    "Ploettnerulaceae": {
      "cut-off": 0.994,
      "confidence": 0.9099,
      "sequence number": 53,
      "group number": 22,
      "min alignment length": 50,
      "fasta filename": "dnabarcoder/CBSITS2.species.diff.fasta",
      "classification filename": "CBSITS2.classification",
      "max proportion": 0.2264,
      "original cut-off": 0.988,
      "original confidence": 0.8928,
      "dataset with max confidence": "All",
      "original min alignment length": 50
    },
    "Herpotrichiellaceae": {
      "cut-off": 0.988,
      "confidence": 0.949,
      "sequence number": 233,
      "group number": 69,
      "min alignment length": 50,
      "fasta filename": "dnabarcoder/CBSITS2.species.diff.fasta",
      "classification filename": "CBSITS2.classification",
      "max proportion": 0.4206,
      "original cut-off": 0.988,
      "original confidence": 0.9464,
      "dataset with max confidence": "Chaetothyriales",
      "original min alignment length": 50
    },
    "Didymosphaeriaceae": {
      "cut-off": 0.994,
      "confidence": 0.9722,
      "sequence number": 85,
      "group number": 22,
      "min alignment length": 50,
      "fasta filename": "dnabarcoder/CBSITS2.species.diff.fasta",
      "classification filename": "CBSITS2.classification",
      "max proportion": 0.4588,
      "original cut-off": 0.994,
      "original confidence": 0.9722,
      "dataset with max confidence": "Didymosphaeriaceae",
      "original min alignment length": 50
    },
    "Mycosphaerellaceae": {
      "cut-off": 0.994,
      "confidence": 0.9661,
      "sequence number": 172,
      "group number": 135,
      "min alignment length": 50,
      "fasta filename": "dnabarcoder/CBSITS2.species.diff.fasta",
      "classification filename": "CBSITS2.classification",
      "max proportion": 0.0407,
      "original cut-off": 0.994,
      "original confidence": 0.9661,
      "dataset with max confidence": "Mycosphaerellaceae",
      "original min alignment length": 50
    },
    "Myxotrichaceae": {
      "cut-off": 0.962,
      "confidence": 0.925,
      "sequence number": 32,
      "group number": 13,
      "min alignment length": 50,
      "fasta filename": "dnabarcoder/CBSITS2.species.diff.fasta",
      "classification filename": "CBSITS2.classification",
      "max proportion": 0.1875,
      "original cut-off": 0.962,
      "original confidence": 0.925,
      "dataset with max confidence": "Myxotrichaceae",
      "original min alignment length": 50
    },
    "Chaetosphaeriaceae": {
      "cut-off": 0.993,
      "confidence": 0.9427,
      "sequence number": 41,
      "group number": 32,
      "min alignment length": 50,
      "fasta filename": "dnabarcoder/CBSITS2.species.diff.fasta",
      "classification filename": "CBSITS2.classification",
      "max proportion": 0.0976,
      "original cut-off": 0.993,
      "original confidence": 0.9413,
      "dataset with max confidence": "Chaetosphaeriales",
      "original min alignment length": 50
    },
    "Psathyrellaceae": {
      "cut-off": 0.989,
      "confidence": 0.9261,
      "sequence number": 90,
      "group number": 39,
      "min alignment length": 50,
      "fasta filename": "dnabarcoder/CBSITS2.species.diff.fasta",
      "classification filename": "CBSITS2.classification",
      "max proportion": 0.0778,
      "original cut-off": 0.991,
      "original confidence": 0.8643,
      "dataset with max confidence": "Basidiomycota",
      "original min alignment length": 50
    },
    "Ceratobasidiaceae": {
      "cut-off": 0.989,
      "confidence": 0.9261,
      "sequence number": 84,
      "group number": 25,
      "min alignment length": 50,
      "fasta filename": "dnabarcoder/CBSITS2.species.diff.fasta",
      "classification filename": "CBSITS2.classification",
      "max proportion": 0.5952,
      "original cut-off": 0.951,
      "original confidence": 0.8579,
      "dataset with max confidence": "Basidiomycota",
      "original min alignment length": 50
    },
    "Ophiostomataceae": {
      "cut-off": 0.996,
      "confidence": 0.928,
      "sequence number": 157,
      "group number": 90,
      "min alignment length": 50,
      "fasta filename": "dnabarcoder/CBSITS2.species.diff.fasta",
      "classification filename": "CBSITS2.classification",
      "max proportion": 0.0701,
      "original cut-off": 0.996,
      "original confidence": 0.928,
      "dataset with max confidence": "Ophiostomataceae",
      "original min alignment length": 50
    },
    "Sarocladiaceae": {
      "cut-off": 0.988,
      "confidence": 0.9137,
      "sequence number": 69,
      "group number": 16,
      "min alignment length": 50,
      "fasta filename": "dnabarcoder/CBSITS2.species.diff.fasta",
      "classification filename": "CBSITS2.classification",
      "max proportion": 0.3623,
      "original cut-off": 0.988,
      "original confidence": 0.9137,
      "dataset with max confidence": "Sarocladiaceae",
      "original min alignment length": 50
    },
    "Hypocreaceae": {
      "cut-off": 0.995,
      "confidence": 0.9433,
      "sequence number": 146,
      "group number": 92,
      "min alignment length": 50,
      "fasta filename": "dnabarcoder/CBSITS2.species.diff.fasta",
      "classification filename": "CBSITS2.classification",
      "max proportion": 0.0685,
      "original cut-off": 0.995,
      "original confidence": 0.9433,
      "dataset with max confidence": "Hypocreaceae",
      "original min alignment length": 50
    },
    "Podosporaceae": {
      "cut-off": 0.994,
      "confidence": 0.9568,
      "sequence number": 58,
      "group number": 31,
      "min alignment length": 50,
      "fasta filename": "dnabarcoder/CBSITS2.species.diff.fasta",
      "classification filename": "CBSITS2.classification",
      "max proportion": 0.1379,
      "original cut-off": 0.994,
      "original confidence": 0.9568,
      "dataset with max confidence": "Podosporaceae",
      "original min alignment length": 50
    },
    "Cladosporiaceae": {
      "cut-off": 0.994,
      "confidence": 0.9384,
      "sequence number": 36,
      "group number": 16,
      "min alignment length": 50,
      "fasta filename": "dnabarcoder/CBSITS2.species.diff.fasta",
      "classification filename": "CBSITS2.classification",
      "max proportion": 0.3611,
      "original cut-off": 0.987,
      "original confidence": 0.9167,
      "dataset with max confidence": "Dothideomycetes",
      "original min alignment length": 50
    },
    "Clavicipitaceae": {
      "cut-off": 0.994,
      "confidence": 0.9099,
      "sequence number": 57,
      "group number": 30,
      "min alignment length": 50,
      "fasta filename": "dnabarcoder/CBSITS2.species.diff.fasta",
      "classification filename": "CBSITS2.classification",
      "max proportion": 0.1579,
      "original cut-off": 0.991,
      "original confidence": 0.8855,
      "dataset with max confidence": "All",
      "original min alignment length": 50
    },
    "Dermateaceae": {
      "cut-off": 0.994,
      "confidence": 0.9253,
      "sequence number": 50,
      "group number": 30,
      "min alignment length": 50,
      "fasta filename": "dnabarcoder/CBSITS2.species.diff.fasta",
      "classification filename": "CBSITS2.classification",
      "max proportion": 0.12,
      "original cut-off": 0.994,
      "original confidence": 0.9253,
      "dataset with max confidence": "Dermateaceae",
      "original min alignment length": 50
    },
    "Venturiaceae": {
      "cut-off": 0.993,
      "confidence": 0.9397,
      "sequence number": 32,
      "group number": 20,
      "min alignment length": 50,
      "fasta filename": "dnabarcoder/CBSITS2.species.diff.fasta",
      "classification filename": "CBSITS2.classification",
      "max proportion": 0.2188,
      "original cut-off": 0.993,
      "original confidence": 0.9323,
      "dataset with max confidence": "Venturiales",
      "original min alignment length": 50
    },
    "Glomerellaceae": {
      "cut-off": 0.994,
      "confidence": 0.9099,
      "sequence number": 170,
      "group number": 32,
      "min alignment length": 50,
      "fasta filename": "dnabarcoder/CBSITS2.species.diff.fasta",
      "classification filename": "CBSITS2.classification",
      "max proportion": 0.2,
      "original cut-off": 0.995,
      "original confidence": 0.8626,
      "dataset with max confidence": "All",
      "original min alignment length": 50
    },
    "Hymenochaetaceae": {
      "cut-off": 0.982,
      "confidence": 0.9792,
      "sequence number": 40,
      "group number": 37,
      "min alignment length": 50,
      "fasta filename": "dnabarcoder/CBSITS2.species.diff.fasta",
      "classification filename": "CBSITS2.classification",
      "max proportion": 0.05,
      "original cut-off": 0.982,
      "original confidence": 0.9667,
      "dataset with max confidence": "Hymenochaetales",
      "original min alignment length": 50
    },
    "Diaporthaceae": {
      "cut-off": 0.994,
      "confidence": 0.9842,
      "sequence number": 38,
      "group number": 29,
      "min alignment length": 50,
      "fasta filename": "dnabarcoder/CBSITS2.species.diff.fasta",
      "classification filename": "CBSITS2.classification",
      "max proportion": 0.0789,
      "original cut-off": 0.994,
      "original confidence": 0.9842,
      "dataset with max confidence": "Diaporthaceae",
      "original min alignment length": 50
    },
    "Dothioraceae": {
      "cut-off": 0.994,
      "confidence": 0.9384,
      "sequence number": 36,
      "group number": 24,
      "min alignment length": 50,
      "fasta filename": "dnabarcoder/CBSITS2.species.diff.fasta",
      "classification filename": "CBSITS2.classification",
      "max proportion": 0.1111,
      "original cut-off": 0.994,
      "original confidence": 0.8676,
      "dataset with max confidence": "Dothideomycetes",
      "original min alignment length": 50
    },
    "Peniophoraceae": {
      "cut-off": 0.988,
      "confidence": 0.9474,
      "sequence number": 116,
      "group number": 47,
      "min alignment length": 50,
      "fasta filename": "dnabarcoder/CBSITS2.species.diff.fasta",
      "classification filename": "CBSITS2.classification",
      "max proportion": 0.0603,
      "original cut-off": 0.988,
      "original confidence": 0.9474,
      "dataset with max confidence": "Peniophoraceae",
      "original min alignment length": 50
    },
    "Niessliaceae": {
      "cut-off": 0.991,
      "confidence": 0.9456,
      "sequence number": 36,
      "group number": 17,
      "min alignment length": 50,
      "fasta filename": "dnabarcoder/CBSITS2.species.diff.fasta",
      "classification filename": "CBSITS2.classification",
      "max proportion": 0.3056,
      "original cut-off": 0.991,
      "original confidence": 0.9456,
      "dataset with max confidence": "Niessliaceae",
      "original min alignment length": 50
    },
    "Leptosphaeriaceae": {
      "cut-off": 0.994,
      "confidence": 0.9455,
      "sequence number": 64,
      "group number": 43,
      "min alignment length": 50,
      "fasta filename": "dnabarcoder/CBSITS2.species.diff.fasta",
      "classification filename": "CBSITS2.classification",
      "max proportion": 0.0938,
      "original cut-off": 0.994,
      "original confidence": 0.9216,
      "dataset with max confidence": "Pleosporales",
      "original min alignment length": 50
    },
    "Mycenaceae": {
      "cut-off": 0.985,
      "confidence": 0.9343,
      "sequence number": 52,
      "group number": 26,
      "min alignment length": 50,
      "fasta filename": "dnabarcoder/CBSITS2.species.diff.fasta",
      "classification filename": "CBSITS2.classification",
      "max proportion": 0.0962,
      "original cut-off": 0.985,
      "original confidence": 0.9343,
      "dataset with max confidence": "Mycenaceae",
      "original min alignment length": 50
    },
    "Serinales": {
      "cut-off": 0.985,
      "confidence": 0.9486,
      "sequence number": 1606,
      "group number": 367,
      "min alignment length": 50,
      "fasta filename": "dnabarcoder/CBSITS2.species.diff.fasta",
      "classification filename": "CBSITS2.classification",
      "max proportion": 0.0828,
      "original cut-off": 0.985,
      "original confidence": 0.9486,
      "dataset with max confidence": "Serinales",
      "original min alignment length": 50
    },
    "Saccharomycetales": {
      "cut-off": 0.982,
      "confidence": 0.9726,
      "sequence number": 742,
      "group number": 108,
      "min alignment length": 50,
      "fasta filename": "dnabarcoder/CBSITS2.species.diff.fasta",
      "classification filename": "CBSITS2.classification",
      "max proportion": 0.1846,
      "original cut-off": 0.982,
      "original confidence": 0.9726,
      "dataset with max confidence": "Saccharomycetales",
      "original min alignment length": 50
    },
    "Sporidiobolales": {
      "cut-off": 0.986,
      "confidence": 0.9694,
      "sequence number": 489,
      "group number": 45,
      "min alignment length": 50,
      "fasta filename": "dnabarcoder/CBSITS2.species.diff.fasta",
      "classification filename": "CBSITS2.classification",
      "max proportion": 0.409,
      "original cut-off": 0.986,
      "original confidence": 0.9694,
      "dataset with max confidence": "Sporidiobolales",
      "original min alignment length": 50
    },
    "Trichosporonales": {
      "cut-off": 0.994,
      "confidence": 0.9392,
      "sequence number": 254,
      "group number": 47,
      "min alignment length": 50,
      "fasta filename": "dnabarcoder/CBSITS2.species.diff.fasta",
      "classification filename": "CBSITS2.classification",
      "max proportion": 0.1299,
      "original cut-off": 0.994,
      "original confidence": 0.9392,
      "dataset with max confidence": "Trichosporonales",
      "original min alignment length": 50
    },
    "Agaricostilbales": {
      "cut-off": 0.971,
      "confidence": 0.9903,
      "sequence number": 62,
      "group number": 40,
      "min alignment length": 50,
      "fasta filename": "dnabarcoder/CBSITS2.species.diff.fasta",
      "classification filename": "CBSITS2.classification",
      "max proportion": 0.0806,
      "original cut-off": 0.971,
      "original confidence": 0.9903,
      "dataset with max confidence": "Agaricostilbales",
      "original min alignment length": 50
    },
    "Pichiales": {
      "cut-off": 0.987,
      "confidence": 0.9411,
      "sequence number": 430,
      "group number": 110,
      "min alignment length": 50,
      "fasta filename": "dnabarcoder/CBSITS2.species.diff.fasta",
      "classification filename": "CBSITS2.classification",
      "max proportion": 0.1023,
      "original cut-off": 0.974,
      "original confidence": 0.9295,
      "dataset with max confidence": "Pichiomycetes",
      "original min alignment length": 50
    },
    "Filobasidiales": {
      "cut-off": 0.989,
      "confidence": 0.9362,
      "sequence number": 199,
      "group number": 32,
      "min alignment length": 50,
      "fasta filename": "dnabarcoder/CBSITS2.species.diff.fasta",
      "classification filename": "CBSITS2.classification",
      "max proportion": 0.2412,
      "original cut-off": 0.987,
      "original confidence": 0.9053,
      "dataset with max confidence": "Tremellomycetes",
      "original min alignment length": 50
    },
    "Cystobasidiales": {
      "cut-off": 0.986,
      "confidence": 0.9764,
      "sequence number": 64,
      "group number": 20,
      "min alignment length": 50,
      "fasta filename": "dnabarcoder/CBSITS2.species.diff.fasta",
      "classification filename": "CBSITS2.classification",
      "max proportion": 0.2031,
      "original cut-off": 0.986,
      "original confidence": 0.9747,
      "dataset with max confidence": "Cystobasidiomycetes",
      "original min alignment length": 50
    },
    "Dipodascales": {
      "cut-off": 0.994,
      "confidence": 0.9099,
      "sequence number": 360,
      "group number": 125,
      "min alignment length": 50,
      "fasta filename": "dnabarcoder/CBSITS2.species.diff.fasta",
      "classification filename": "CBSITS2.classification",
      "max proportion": 0.0917,
      "original cut-off": 0.987,
      "original confidence": 0.9085,
      "dataset with max confidence": "All",
      "original min alignment length": 50
    },
    "Tremellales": {
      "cut-off": 0.987,
      "confidence": 0.961,
      "sequence number": 691,
      "group number": 177,
      "min alignment length": 50,
      "fasta filename": "dnabarcoder/CBSITS2.species.diff.fasta",
      "classification filename": "CBSITS2.classification",
      "max proportion": 0.3054,
      "original cut-off": 0.987,
      "original confidence": 0.961,
      "dataset with max confidence": "Tremellales",
      "original min alignment length": 50
    },
    "Lipomycetales": {
      "cut-off": 0.994,
      "confidence": 0.9099,
      "sequence number": 73,
      "group number": 33,
      "min alignment length": 50,
      "fasta filename": "dnabarcoder/CBSITS2.species.diff.fasta",
      "classification filename": "CBSITS2.classification",
      "max proportion": 0.274,
      "original cut-off": 0.97,
      "original confidence": 0.9089,
      "dataset with max confidence": "All",
      "original min alignment length": 50
    },
    "Phaffomycetales": {
      "cut-off": 0.986,
      "confidence": 0.9514,
      "sequence number": 243,
      "group number": 62,
      "min alignment length": 50,
      "fasta filename": "dnabarcoder/CBSITS2.species.diff.fasta",
      "classification filename": "CBSITS2.classification",
      "max proportion": 0.1811,
      "original cut-off": 0.99,
      "original confidence": 0.9275,
      "dataset with max confidence": "Saccharomycetes",
      "original min alignment length": 50
    },
    "Cystofilobasidiales": {
      "cut-off": 0.981,
      "confidence": 0.954,
      "sequence number": 149,
      "group number": 23,
      "min alignment length": 50,
      "fasta filename": "dnabarcoder/CBSITS2.species.diff.fasta",
      "classification filename": "CBSITS2.classification",
      "max proportion": 0.2282,
      "original cut-off": 0.981,
      "original confidence": 0.954,
      "dataset with max confidence": "Cystofilobasidiales",
      "original min alignment length": 50
    },
    "Malasseziales": {
      "cut-off": 0.936,
      "confidence": 0.9896,
      "sequence number": 155,
      "group number": 15,
      "min alignment length": 50,
      "fasta filename": "dnabarcoder/CBSITS2.species.diff.fasta",
      "classification filename": "CBSITS2.classification",
      "max proportion": 0.4452,
      "original cut-off": 0.936,
      "original confidence": 0.9896,
      "dataset with max confidence": "Malasseziales",
      "original min alignment length": 50
    },
    "Saccharomycodales": {
      "cut-off": 0.992,
      "confidence": 0.9543,
      "sequence number": 83,
      "group number": 16,
      "min alignment length": 50,
      "fasta filename": "dnabarcoder/CBSITS2.species.diff.fasta",
      "classification filename": "CBSITS2.classification",
      "max proportion": 0.3133,
      "original cut-off": 0.992,
      "original confidence": 0.9543,
      "dataset with max confidence": "Saccharomycodales",
      "original min alignment length": 50
    },
    "Alaninales": {
      "cut-off": 0.987,
      "confidence": 0.9411,
      "sequence number": 38,
      "group number": 13,
      "min alignment length": 50,
      "fasta filename": "dnabarcoder/CBSITS2.species.diff.fasta",
      "classification filename": "CBSITS2.classification",
      "max proportion": 0.2895,
      "original cut-off": 0.986,
      "original confidence": 0.926,
      "dataset with max confidence": "Pichiomycetes",
      "original min alignment length": 50
    },
    "Leucosporidiales": {
      "cut-off": 0.987,
      "confidence": 0.9555,
      "sequence number": 98,
      "group number": 10,
      "min alignment length": 50,
      "fasta filename": "dnabarcoder/CBSITS2.species.diff.fasta",
      "classification filename": "CBSITS2.classification",
      "max proportion": 0.7857,
      "original cut-off": 0.991,
      "original confidence": 0.9175,
      "dataset with max confidence": "Microbotryomycetes",
      "original min alignment length": 50
    },
    "Ascoideales": {
      "cut-off": 0.988,
      "confidence": 0.9551,
      "sequence number": 68,
      "group number": 18,
      "min alignment length": 50,
      "fasta filename": "dnabarcoder/CBSITS2.species.diff.fasta",
      "classification filename": "CBSITS2.classification",
      "max proportion": 0.2794,
      "original cut-off": 0.988,
      "original confidence": 0.9551,
      "dataset with max confidence": "Ascoideales",
      "original min alignment length": 50
    },
    "Ustilaginales": {
      "cut-off": 0.994,
      "confidence": 0.9286,
      "sequence number": 94,
      "group number": 44,
      "min alignment length": 50,
      "fasta filename": "dnabarcoder/CBSITS2.species.diff.fasta",
      "classification filename": "CBSITS2.classification",
      "max proportion": 0.2447,
      "original cut-off": 0.994,
      "original confidence": 0.9271,
      "dataset with max confidence": "Ustilaginomycetes",
      "original min alignment length": 50
    },
    "Pleosporales": {
      "cut-off": 0.994,
      "confidence": 0.9455,
      "sequence number": 820,
      "group number": 432,
      "min alignment length": 50,
      "fasta filename": "dnabarcoder/CBSITS2.species.diff.fasta",
      "classification filename": "CBSITS2.classification",
      "max proportion": 0.0476,
      "original cut-off": 0.994,
      "original confidence": 0.9455,
      "dataset with max confidence": "Pleosporales",
      "original min alignment length": 50
    },
    "Polyporales": {
      "cut-off": 0.989,
      "confidence": 0.9261,
      "sequence number": 273,
      "group number": 174,
      "min alignment length": 50,
      "fasta filename": "dnabarcoder/CBSITS2.species.diff.fasta",
      "classification filename": "CBSITS2.classification",
      "max proportion": 0.0293,
      "original cut-off": 0.99,
      "original confidence": 0.916,
      "dataset with max confidence": "Basidiomycota",
      "original min alignment length": 50
    },
    "Mucorales": {
      "cut-off": 0.994,
      "confidence": 0.9099,
      "sequence number": 307,
      "group number": 103,
      "min alignment length": 50,
      "fasta filename": "dnabarcoder/CBSITS2.species.diff.fasta",
      "classification filename": "CBSITS2.classification",
      "max proportion": 0.1531,
      "original cut-off": 0.989,
      "original confidence": 0.8969,
      "dataset with max confidence": "All",
      "original min alignment length": 50
    },
    "Russulales": {
      "cut-off": 0.988,
      "confidence": 0.946,
      "sequence number": 393,
      "group number": 152,
      "min alignment length": 50,
      "fasta filename": "dnabarcoder/CBSITS2.species.diff.fasta",
      "classification filename": "CBSITS2.classification",
      "max proportion": 0.0229,
      "original cut-off": 0.988,
      "original confidence": 0.946,
      "dataset with max confidence": "Russulales",
      "original min alignment length": 50
    },
    "Microascales": {
      "cut-off": 0.994,
      "confidence": 0.9099,
      "sequence number": 224,
      "group number": 126,
      "min alignment length": 50,
      "fasta filename": "dnabarcoder/CBSITS2.species.diff.fasta",
      "classification filename": "CBSITS2.classification",
      "max proportion": 0.0759,
      "original cut-off": 0.995,
      "original confidence": 0.882,
      "dataset with max confidence": "All",
      "original min alignment length": 50
    },
    "Helotiales": {
      "cut-off": 0.994,
      "confidence": 0.9099,
      "sequence number": 421,
      "group number": 247,
      "min alignment length": 50,
      "fasta filename": "dnabarcoder/CBSITS2.species.diff.fasta",
      "classification filename": "CBSITS2.classification",
      "max proportion": 0.0285,
      "original cut-off": 0.993,
      "original confidence": 0.9086,
      "dataset with max confidence": "All",
      "original min alignment length": 50
    },
    "Sordariales": {
      "cut-off": 0.994,
      "confidence": 0.9113,
      "sequence number": 422,
      "group number": 186,
      "min alignment length": 50,
      "fasta filename": "dnabarcoder/CBSITS2.species.diff.fasta",
      "classification filename": "CBSITS2.classification",
      "max proportion": 0.1137,
      "original cut-off": 0.994,
      "original confidence": 0.9113,
      "dataset with max confidence": "Sordariales",
      "original min alignment length": 50
    },
    "Hypocreales": {
      "cut-off": 0.994,
      "confidence": 0.9099,
      "sequence number": 1205,
      "group number": 525,
      "min alignment length": 50,
      "fasta filename": "dnabarcoder/CBSITS2.species.diff.fasta",
      "classification filename": "CBSITS2.classification",
      "max proportion": 0.0606,
      "original cut-off": 0.994,
      "original confidence": 0.884,
      "dataset with max confidence": "All",
      "original min alignment length": 50
    },
    "Mycosphaerellales": {
      "cut-off": 0.994,
      "confidence": 0.9632,
      "sequence number": 270,
      "group number": 215,
      "min alignment length": 50,
      "fasta filename": "dnabarcoder/CBSITS2.species.diff.fasta",
      "classification filename": "CBSITS2.classification",
      "max proportion": 0.0259,
      "original cut-off": 0.994,
      "original confidence": 0.9632,
      "dataset with max confidence": "Mycosphaerellales",
      "original min alignment length": 50
    },
    "Trichosphaeriales": {
      "cut-off": 0.982,
      "confidence": 0.9833,
      "sequence number": 72,
      "group number": 29,
      "min alignment length": 50,
      "fasta filename": "dnabarcoder/CBSITS2.species.diff.fasta",
      "classification filename": "CBSITS2.classification",
      "max proportion": 0.2361,
      "original cut-off": 0.982,
      "original confidence": 0.9833,
      "dataset with max confidence": "Trichosphaeriales",
      "original min alignment length": 50
    },
    "Mortierellales": {
      "cut-off": 0.994,
      "confidence": 0.9099,
      "sequence number": 139,
      "group number": 61,
      "min alignment length": 50,
      "fasta filename": "dnabarcoder/CBSITS2.species.diff.fasta",
      "classification filename": "CBSITS2.classification",
      "max proportion": 0.0647,
      "original cut-off": 0.99,
      "original confidence": 0.8829,
      "dataset with max confidence": "All",
      "original min alignment length": 50
    },
    "Agaricales": {
      "cut-off": 0.989,
      "confidence": 0.9261,
      "sequence number": 494,
      "group number": 270,
      "min alignment length": 50,
      "fasta filename": "dnabarcoder/CBSITS2.species.diff.fasta",
      "classification filename": "CBSITS2.classification",
      "max proportion": 0.0162,
      "original cut-off": 0.991,
      "original confidence": 0.8961,
      "dataset with max confidence": "Basidiomycota",
      "original min alignment length": 50
    },
    "Botryosphaeriales": {
      "cut-off": 0.994,
      "confidence": 0.9384,
      "sequence number": 133,
      "group number": 68,
      "min alignment length": 50,
      "fasta filename": "dnabarcoder/CBSITS2.species.diff.fasta",
      "classification filename": "CBSITS2.classification",
      "max proportion": 0.1654,
      "original cut-off": 0.994,
      "original confidence": 0.9297,
      "dataset with max confidence": "Dothideomycetes",
      "original min alignment length": 50
    },
    "Amphisphaeriales": {
      "cut-off": 0.994,
      "confidence": 0.9385,
      "sequence number": 62,
      "group number": 42,
      "min alignment length": 50,
      "fasta filename": "dnabarcoder/CBSITS2.species.diff.fasta",
      "classification filename": "CBSITS2.classification",
      "max proportion": 0.0968,
      "original cut-off": 0.994,
      "original confidence": 0.9385,
      "dataset with max confidence": "Amphisphaeriales",
      "original min alignment length": 50
    },
    "Onygenales": {
      "cut-off": 0.994,
      "confidence": 0.9099,
      "sequence number": 273,
      "group number": 112,
      "min alignment length": 50,
      "fasta filename": "dnabarcoder/CBSITS2.species.diff.fasta",
      "classification filename": "CBSITS2.classification",
      "max proportion": 0.0733,
      "original cut-off": 0.988,
      "original confidence": 0.883,
      "dataset with max confidence": "All",
      "original min alignment length": 50
    },
    "Diaporthales": {
      "cut-off": 0.994,
      "confidence": 0.9559,
      "sequence number": 216,
      "group number": 157,
      "min alignment length": 50,
      "fasta filename": "dnabarcoder/CBSITS2.species.diff.fasta",
      "classification filename": "CBSITS2.classification",
      "max proportion": 0.0231,
      "original cut-off": 0.994,
      "original confidence": 0.9559,
      "dataset with max confidence": "Diaporthales",
      "original min alignment length": 50
    },
    "Xylariales": {
      "cut-off": 0.987,
      "confidence": 0.9601,
      "sequence number": 179,
      "group number": 130,
      "min alignment length": 50,
      "fasta filename": "dnabarcoder/CBSITS2.species.diff.fasta",
      "classification filename": "CBSITS2.classification",
      "max proportion": 0.0335,
      "original cut-off": 0.987,
      "original confidence": 0.9601,
      "dataset with max confidence": "Xylariales",
      "original min alignment length": 50
    },
    "Pezizales": {
      "cut-off": 0.981,
      "confidence": 0.9453,
      "sequence number": 64,
      "group number": 45,
      "min alignment length": 50,
      "fasta filename": "dnabarcoder/CBSITS2.species.diff.fasta",
      "classification filename": "CBSITS2.classification",
      "max proportion": 0.0625,
      "original cut-off": 0.981,
      "original confidence": 0.9453,
      "dataset with max confidence": "Pezizales",
      "original min alignment length": 50
    },
    "Orbiliales": {
      "cut-off": 0.984,
      "confidence": 0.9133,
      "sequence number": 70,
      "group number": 48,
      "min alignment length": 50,
      "fasta filename": "dnabarcoder/CBSITS2.species.diff.fasta",
      "classification filename": "CBSITS2.classification",
      "max proportion": 0.0571,
      "original cut-off": 0.984,
      "original confidence": 0.9133,
      "dataset with max confidence": "Orbiliales",
      "original min alignment length": 50
    },
    "Chaetothyriales": {
      "cut-off": 0.988,
      "confidence": 0.949,
      "sequence number": 258,
      "group number": 90,
      "min alignment length": 50,
      "fasta filename": "dnabarcoder/CBSITS2.species.diff.fasta",
      "classification filename": "CBSITS2.classification",
      "max proportion": 0.3798,
      "original cut-off": 0.988,
      "original confidence": 0.949,
      "dataset with max confidence": "Chaetothyriales",
      "original min alignment length": 50
    },
    "Eurotiales": {
      "cut-off": 0.994,
      "confidence": 0.9099,
      "sequence number": 638,
      "group number": 246,
      "min alignment length": 50,
      "fasta filename": "dnabarcoder/CBSITS2.species.diff.fasta",
      "classification filename": "CBSITS2.classification",
      "max proportion": 0.0627,
      "original cut-off": 0.994,
      "original confidence": 0.8778,
      "dataset with max confidence": "All",
      "original min alignment length": 50
    },
    "Dothideales": {
      "cut-off": 0.994,
      "confidence": 0.9384,
      "sequence number": 63,
      "group number": 42,
      "min alignment length": 50,
      "fasta filename": "dnabarcoder/CBSITS2.species.diff.fasta",
      "classification filename": "CBSITS2.classification",
      "max proportion": 0.0952,
      "original cut-off": 0.994,
      "original confidence": 0.8661,
      "dataset with max confidence": "Dothideomycetes",
      "original min alignment length": 50
    },
    "Capnodiales": {
      "cut-off": 0.994,
      "confidence": 0.9384,
      "sequence number": 35,
      "group number": 25,
      "min alignment length": 50,
      "fasta filename": "dnabarcoder/CBSITS2.species.diff.fasta",
      "classification filename": "CBSITS2.classification",
      "max proportion": 0.1714,
      "original cut-off": 0.993,
      "original confidence": 0.9276,
      "dataset with max confidence": "Dothideomycetes",
      "original min alignment length": 50
    },
    "Cantharellales": {
      "cut-off": 0.989,
      "confidence": 0.9261,
      "sequence number": 96,
      "group number": 33,
      "min alignment length": 50,
      "fasta filename": "dnabarcoder/CBSITS2.species.diff.fasta",
      "classification filename": "CBSITS2.classification",
      "max proportion": 0.5208,
      "original cut-off": 0.951,
      "original confidence": 0.8687,
      "dataset with max confidence": "Basidiomycota",
      "original min alignment length": 50
    },
    "Chaetosphaeriales": {
      "cut-off": 0.993,
      "confidence": 0.9427,
      "sequence number": 42,
      "group number": 33,
      "min alignment length": 50,
      "fasta filename": "dnabarcoder/CBSITS2.species.diff.fasta",
      "classification filename": "CBSITS2.classification",
      "max proportion": 0.0952,
      "original cut-off": 0.993,
      "original confidence": 0.9427,
      "dataset with max confidence": "Chaetosphaeriales",
      "original min alignment length": 50
    },
    "Ophiostomatales": {
      "cut-off": 0.996,
      "confidence": 0.928,
      "sequence number": 157,
      "group number": 90,
      "min alignment length": 50,
      "fasta filename": "dnabarcoder/CBSITS2.species.diff.fasta",
      "classification filename": "CBSITS2.classification",
      "max proportion": 0.0701,
      "original cut-off": 0.996,
      "original confidence": 0.928,
      "dataset with max confidence": "Ophiostomatales",
      "original min alignment length": 50
    },
    "Cladosporiales": {
      "cut-off": 0.994,
      "confidence": 0.9384,
      "sequence number": 36,
      "group number": 16,
      "min alignment length": 50,
      "fasta filename": "dnabarcoder/CBSITS2.species.diff.fasta",
      "classification filename": "CBSITS2.classification",
      "max proportion": 0.3611,
      "original cut-off": 0.987,
      "original confidence": 0.9167,
      "dataset with max confidence": "Dothideomycetes",
      "original min alignment length": 50
    },
    "Venturiales": {
      "cut-off": 0.993,
      "confidence": 0.9397,
      "sequence number": 58,
      "group number": 39,
      "min alignment length": 50,
      "fasta filename": "dnabarcoder/CBSITS2.species.diff.fasta",
      "classification filename": "CBSITS2.classification",
      "max proportion": 0.1207,
      "original cut-off": 0.993,
      "original confidence": 0.9397,
      "dataset with max confidence": "Venturiales",
      "original min alignment length": 50
    },
    "Glomerellales": {
      "cut-off": 0.994,
      "confidence": 0.9099,
      "sequence number": 171,
      "group number": 33,
      "min alignment length": 50,
      "fasta filename": "dnabarcoder/CBSITS2.species.diff.fasta",
      "classification filename": "CBSITS2.classification",
      "max proportion": 0.1988,
      "original cut-off": 0.995,
      "original confidence": 0.8634,
      "dataset with max confidence": "All",
      "original min alignment length": 50
    },
    "Hymenochaetales": {
      "cut-off": 0.982,
      "confidence": 0.9792,
      "sequence number": 64,
      "group number": 54,
      "min alignment length": 50,
      "fasta filename": "dnabarcoder/CBSITS2.species.diff.fasta",
      "classification filename": "CBSITS2.classification",
      "max proportion": 0.0625,
      "original cut-off": 0.982,
      "original confidence": 0.9792,
      "dataset with max confidence": "Hymenochaetales",
      "original min alignment length": 50
    },
    "Pichiomycetes": {
      "cut-off": 0.987,
      "confidence": 0.9411,
      "sequence number": 2074,
      "group number": 490,
      "min alignment length": 50,
      "fasta filename": "dnabarcoder/CBSITS2.species.diff.fasta",
      "classification filename": "CBSITS2.classification",
      "max proportion": 0.0641,
      "original cut-off": 0.987,
      "original confidence": 0.9411,
      "dataset with max confidence": "Pichiomycetes",
      "original min alignment length": 50
    },
    "Saccharomycetes": {
      "cut-off": 0.986,
      "confidence": 0.9514,
      "sequence number": 1136,
      "group number": 204,
      "min alignment length": 50,
      "fasta filename": "dnabarcoder/CBSITS2.species.diff.fasta",
      "classification filename": "CBSITS2.classification",
      "max proportion": 0.1206,
      "original cut-off": 0.986,
      "original confidence": 0.9514,
      "dataset with max confidence": "Saccharomycetes",
      "original min alignment length": 50
    },
    "Microbotryomycetes": {
      "cut-off": 0.987,
      "confidence": 0.9555,
      "sequence number": 648,
      "group number": 86,
      "min alignment length": 50,
      "fasta filename": "dnabarcoder/CBSITS2.species.diff.fasta",
      "classification filename": "CBSITS2.classification",
      "max proportion": 0.3086,
      "original cut-off": 0.987,
      "original confidence": 0.9555,
      "dataset with max confidence": "Microbotryomycetes",
      "original min alignment length": 50
    },
    "Tremellomycetes": {
      "cut-off": 0.989,
      "confidence": 0.9362,
      "sequence number": 1313,
      "group number": 284,
      "min alignment length": 50,
      "fasta filename": "dnabarcoder/CBSITS2.species.diff.fasta",
      "classification filename": "CBSITS2.classification",
      "max proportion": 0.1607,
      "original cut-off": 0.989,
      "original confidence": 0.9362,
      "dataset with max confidence": "Tremellomycetes",
      "original min alignment length": 50
    },
    "Agaricostilbomycetes": {
      "cut-off": 0.971,
      "confidence": 0.9903,
      "sequence number": 62,
      "group number": 40,
      "min alignment length": 50,
      "fasta filename": "dnabarcoder/CBSITS2.species.diff.fasta",
      "classification filename": "CBSITS2.classification",
      "max proportion": 0.0806,
      "original cut-off": 0.971,
      "original confidence": 0.9903,
      "dataset with max confidence": "Agaricostilbomycetes",
      "original min alignment length": 50
    },
    "Cystobasidiomycetes": {
      "cut-off": 0.986,
      "confidence": 0.9764,
      "sequence number": 97,
      "group number": 36,
      "min alignment length": 50,
      "fasta filename": "dnabarcoder/CBSITS2.species.diff.fasta",
      "classification filename": "CBSITS2.classification",
      "max proportion": 0.1443,
      "original cut-off": 0.986,
      "original confidence": 0.9764,
      "dataset with max confidence": "Cystobasidiomycetes",
      "original min alignment length": 50
    },
    "Dipodascomycetes": {
      "cut-off": 0.994,
      "confidence": 0.9099,
      "sequence number": 360,
      "group number": 125,
      "min alignment length": 50,
      "fasta filename": "dnabarcoder/CBSITS2.species.diff.fasta",
      "classification filename": "CBSITS2.classification",
      "max proportion": 0.0917,
      "original cut-off": 0.987,
      "original confidence": 0.9085,
      "dataset with max confidence": "All",
      "original min alignment length": 50
    },
    "Lipomycetes": {
      "cut-off": 0.994,
      "confidence": 0.9099,
      "sequence number": 73,
      "group number": 33,
      "min alignment length": 50,
      "fasta filename": "dnabarcoder/CBSITS2.species.diff.fasta",
      "classification filename": "CBSITS2.classification",
      "max proportion": 0.274,
      "original cut-off": 0.97,
      "original confidence": 0.9089,
      "dataset with max confidence": "All",
      "original min alignment length": 50
    },
    "Malasseziomycetes": {
      "cut-off": 0.936,
      "confidence": 0.9896,
      "sequence number": 155,
      "group number": 15,
      "min alignment length": 50,
      "fasta filename": "dnabarcoder/CBSITS2.species.diff.fasta",
      "classification filename": "CBSITS2.classification",
      "max proportion": 0.4452,
      "original cut-off": 0.936,
      "original confidence": 0.9896,
      "dataset with max confidence": "Malasseziomycetes",
      "original min alignment length": 50
    },
    "Exobasidiomycetes": {
      "cut-off": 0.975,
      "confidence": 0.9735,
      "sequence number": 48,
      "group number": 31,
      "min alignment length": 50,
      "fasta filename": "dnabarcoder/CBSITS2.species.diff.fasta",
      "classification filename": "CBSITS2.classification",
      "max proportion": 0.1667,
      "original cut-off": 0.975,
      "original confidence": 0.9735,
      "dataset with max confidence": "Exobasidiomycetes",
      "original min alignment length": 50
    },
    "Ustilaginomycetes": {
      "cut-off": 0.994,
      "confidence": 0.9286,
      "sequence number": 96,
      "group number": 46,
      "min alignment length": 50,
      "fasta filename": "dnabarcoder/CBSITS2.species.diff.fasta",
      "classification filename": "CBSITS2.classification",
      "max proportion": 0.2396,
      "original cut-off": 0.994,
      "original confidence": 0.9286,
      "dataset with max confidence": "Ustilaginomycetes",
      "original min alignment length": 50
    },
    "Dothideomycetes": {
      "cut-off": 0.994,
      "confidence": 0.9384,
      "sequence number": 1522,
      "group number": 929,
      "min alignment length": 50,
      "fasta filename": "dnabarcoder/CBSITS2.species.diff.fasta",
      "classification filename": "CBSITS2.classification",
      "max proportion": 0.0256,
      "original cut-off": 0.994,
      "original confidence": 0.9384,
      "dataset with max confidence": "Dothideomycetes",
      "original min alignment length": 50
    },
    "Agaricomycetes": {
      "cut-off": 0.989,
      "confidence": 0.9261,
      "sequence number": 1418,
      "group number": 760,
      "min alignment length": 50,
      "fasta filename": "dnabarcoder/CBSITS2.species.diff.fasta",
      "classification filename": "CBSITS2.classification",
      "max proportion": 0.0353,
      "original cut-off": 0.985,
      "original confidence": 0.9019,
      "dataset with max confidence": "Basidiomycota",
      "original min alignment length": 50
    },
    "Mucoromycetes": {
      "cut-off": 0.994,
      "confidence": 0.9099,
      "sequence number": 307,
      "group number": 103,
      "min alignment length": 50,
      "fasta filename": "dnabarcoder/CBSITS2.species.diff.fasta",
      "classification filename": "CBSITS2.classification",
      "max proportion": 0.1531,
      "original cut-off": 0.989,
      "original confidence": 0.8969,
      "dataset with max confidence": "All",
      "original min alignment length": 50
    },
    "Sordariomycetes": {
      "cut-off": 0.994,
      "confidence": 0.9099,
      "sequence number": 2934,
      "group number": 1472,
      "min alignment length": 50,
      "fasta filename": "dnabarcoder/CBSITS2.species.diff.fasta",
      "classification filename": "CBSITS2.classification",
      "max proportion": 0.0249,
      "original cut-off": 0.994,
      "original confidence": 0.9007,
      "dataset with max confidence": "All",
      "original min alignment length": 50
    },
    "Leotiomycetes": {
      "cut-off": 0.994,
      "confidence": 0.9099,
      "sequence number": 562,
      "group number": 315,
      "min alignment length": 50,
      "fasta filename": "dnabarcoder/CBSITS2.species.diff.fasta",
      "classification filename": "CBSITS2.classification",
      "max proportion": 0.0214,
      "original cut-off": 0.994,
      "original confidence": 0.8935,
      "dataset with max confidence": "All",
      "original min alignment length": 50
    },
    "Mortierellomycetes": {
      "cut-off": 0.994,
      "confidence": 0.9099,
      "sequence number": 139,
      "group number": 61,
      "min alignment length": 50,
      "fasta filename": "dnabarcoder/CBSITS2.species.diff.fasta",
      "classification filename": "CBSITS2.classification",
      "max proportion": 0.0647,
      "original cut-off": 0.99,
      "original confidence": 0.8829,
      "dataset with max confidence": "All",
      "original min alignment length": 50
    },
    "Eurotiomycetes": {
      "cut-off": 0.994,
      "confidence": 0.9099,
      "sequence number": 1214,
      "group number": 472,
      "min alignment length": 50,
      "fasta filename": "dnabarcoder/CBSITS2.species.diff.fasta",
      "classification filename": "CBSITS2.classification",
      "max proportion": 0.0807,
      "original cut-off": 0.994,
      "original confidence": 0.878,
      "dataset with max confidence": "All",
      "original min alignment length": 50
    },
    "Pezizomycetes": {
      "cut-off": 0.981,
      "confidence": 0.9453,
      "sequence number": 64,
      "group number": 45,
      "min alignment length": 50,
      "fasta filename": "dnabarcoder/CBSITS2.species.diff.fasta",
      "classification filename": "CBSITS2.classification",
      "max proportion": 0.0625,
      "original cut-off": 0.981,
      "original confidence": 0.9453,
      "dataset with max confidence": "Pezizomycetes",
      "original min alignment length": 50
    },
    "Orbiliomycetes": {
      "cut-off": 0.984,
      "confidence": 0.9133,
      "sequence number": 70,
      "group number": 48,
      "min alignment length": 50,
      "fasta filename": "dnabarcoder/CBSITS2.species.diff.fasta",
      "classification filename": "CBSITS2.classification",
      "max proportion": 0.0571,
      "original cut-off": 0.984,
      "original confidence": 0.9133,
      "dataset with max confidence": "Orbiliomycetes",
      "original min alignment length": 50
    },
    "Ascomycota": {
      "cut-off": 0.994,
      "confidence": 0.9099,
      "sequence number": 10220,
      "group number": 4290,
      "min alignment length": 50,
      "fasta filename": "dnabarcoder/CBSITS2.species.diff.fasta",
      "classification filename": "CBSITS2.classification",
      "max proportion": 0.0134,
      "original cut-off": 0.994,
      "original confidence": 0.9096,
      "dataset with max confidence": "All",
      "original min alignment length": 50
    },
    "Basidiomycota": {
      "cut-off": 0.989,
      "confidence": 0.9261,
      "sequence number": 3879,
      "group number": 1325,
      "min alignment length": 50,
      "fasta filename": "dnabarcoder/CBSITS2.species.diff.fasta",
      "classification filename": "CBSITS2.classification",
      "max proportion": 0.0544,
      "original cut-off": 0.989,
      "original confidence": 0.9261,
      "dataset with max confidence": "Basidiomycota",
      "original min alignment length": 50
    },
    "Mucoromycota": {
      "cut-off": 0.994,
      "confidence": 0.9099,
      "sequence number": 320,
      "group number": 110,
      "min alignment length": 50,
      "fasta filename": "dnabarcoder/CBSITS2.species.diff.fasta",
      "classification filename": "CBSITS2.classification",
      "max proportion": 0.1469,
      "original cut-off": 0.989,
      "original confidence": 0.897,
      "dataset with max confidence": "All",
      "original min alignment length": 50
    },
    "Mortierellomycota": {
      "cut-off": 0.994,
      "confidence": 0.9099,
      "sequence number": 139,
      "group number": 61,
      "min alignment length": 50,
      "fasta filename": "dnabarcoder/CBSITS2.species.diff.fasta",
      "classification filename": "CBSITS2.classification",
      "max proportion": 0.0647,
      "original cut-off": 0.99,
      "original confidence": 0.8829,
      "dataset with max confidence": "All",
      "original min alignment length": 50
    }
  },
  "genus": {
    "All": {
      "cut-off": 0.969,
      "confidence": 0.5969,
      "sequence number": 18762,
      "group number": 1874,
      "min alignment length": 50,
      "fasta filename": "CBSITS2.genus.fasta",
      "classification filename": "CBSITS2.classification",
      "max proportion": 0.0405,
      "original cut-off": 0.969,
      "original confidence": 0.5969,
      "dataset with max confidence": "All",
      "original min alignment length": 50
    },
    "Debaryomycetaceae": {
      "cut-off": 0.969,
      "confidence": 0.5969,
      "sequence number": 1583,
      "group number": 19,
      "min alignment length": 50,
      "fasta filename": "CBSITS2.genus.fasta",
      "classification filename": "CBSITS2.classification",
      "max proportion": 0.4795,
      "original cut-off": 0.7,
      "original confidence": 0.5374,
      "dataset with max confidence": "All",
      "original min alignment length": 50
    },
    "Saccharomycetaceae": {
      "cut-off": 0.964,
      "confidence": 0.8592,
      "sequence number": 1056,
      "group number": 25,
      "min alignment length": 50,
      "fasta filename": "CBSITS2.genus.fasta",
      "classification filename": "CBSITS2.classification",
      "max proportion": 0.3409,
      "original cut-off": 0.964,
      "original confidence": 0.8578,
      "dataset with max confidence": "Saccharomycetales",
      "original min alignment length": 50
    },
    "Pichiaceae": {
      "cut-off": 0.701,
      "confidence": 0.6367,
      "sequence number": 464,
      "group number": 10,
      "min alignment length": 50,
      "fasta filename": "CBSITS2.genus.fasta",
      "classification filename": "CBSITS2.classification",
      "max proportion": 0.5,
      "original cut-off": 0.701,
      "original confidence": 0.6367,
      "dataset with max confidence": "Pichiaceae",
      "original min alignment length": 50
    },
    "Metschnikowiaceae": {
      "cut-off": 0.969,
      "confidence": 0.5969,
      "sequence number": 229,
      "group number": 10,
      "min alignment length": 50,
      "fasta filename": "CBSITS2.genus.fasta",
      "classification filename": "CBSITS2.classification",
      "max proportion": 0.4061,
      "original cut-off": 0.7,
      "original confidence": 0.7906,
      "dataset with max confidence": "All",
      "original min alignment length": 50
    },
    "Nectriaceae": {
      "cut-off": 0.969,
      "confidence": 0.6041,
      "sequence number": 759,
      "group number": 53,
      "min alignment length": 50,
      "fasta filename": "CBSITS2.genus.fasta",
      "classification filename": "CBSITS2.classification",
      "max proportion": 0.4769,
      "original cut-off": 0.974,
      "original confidence": 0.6013,
      "dataset with max confidence": "Hypocreales",
      "original min alignment length": 50
    },
    "Aspergillaceae": {
      "cut-off": 0.973,
      "confidence": 0.6506,
      "sequence number": 1300,
      "group number": 15,
      "min alignment length": 50,
      "fasta filename": "CBSITS2.genus.fasta",
      "classification filename": "CBSITS2.classification",
      "max proportion": 0.5392,
      "original cut-off": 0.973,
      "original confidence": 0.6506,
      "dataset with max confidence": "Aspergillaceae",
      "original min alignment length": 50
    },
    "Cordycipitaceae": {
      "cut-off": 0.971,
      "confidence": 0.7004,
      "sequence number": 147,
      "group number": 11,
      "min alignment length": 50,
      "fasta filename": "CBSITS2.genus.fasta",
      "classification filename": "CBSITS2.classification",
      "max proportion": 0.2993,
      "original cut-off": 0.971,
      "original confidence": 0.7004,
      "dataset with max confidence": "Cordycipitaceae",
      "original min alignment length": 50
    },
    "Microascaceae": {
      "cut-off": 0.982,
      "confidence": 0.6801,
      "sequence number": 160,
      "group number": 17,
      "min alignment length": 50,
      "fasta filename": "CBSITS2.genus.fasta",
      "classification filename": "CBSITS2.classification",
      "max proportion": 0.225,
      "original cut-off": 0.982,
      "original confidence": 0.6801,
      "dataset with max confidence": "Microascaceae",
      "original min alignment length": 50
    },
    "Onygenaceae": {
      "cut-off": 0.956,
      "confidence": 0.666,
      "sequence number": 96,
      "group number": 13,
      "min alignment length": 50,
      "fasta filename": "CBSITS2.genus.fasta",
      "classification filename": "CBSITS2.classification",
      "max proportion": 0.4688,
      "original cut-off": 0.956,
      "original confidence": 0.666,
      "dataset with max confidence": "Onygenaceae",
      "original min alignment length": 50
    },
    "Xylariaceae": {
      "cut-off": 0.929,
      "confidence": 0.7531,
      "sequence number": 44,
      "group number": 15,
      "min alignment length": 50,
      "fasta filename": "CBSITS2.genus.fasta",
      "classification filename": "CBSITS2.classification",
      "max proportion": 0.3182,
      "original cut-off": 0.899,
      "original confidence": 0.7424,
      "dataset with max confidence": "Xylariales",
      "original min alignment length": 50
    },
    "Polyporaceae": {
      "cut-off": 0.958,
      "confidence": 0.7464,
      "sequence number": 94,
      "group number": 21,
      "min alignment length": 50,
      "fasta filename": "CBSITS2.genus.fasta",
      "classification filename": "CBSITS2.classification",
      "max proportion": 0.1702,
      "original cut-off": 0.968,
      "original confidence": 0.6227,
      "dataset with max confidence": "Basidiomycota",
      "original min alignment length": 50
    },
    "Sporocadaceae": {
      "cut-off": 0.973,
      "confidence": 0.9297,
      "sequence number": 37,
      "group number": 15,
      "min alignment length": 50,
      "fasta filename": "CBSITS2.genus.fasta",
      "classification filename": "CBSITS2.classification",
      "max proportion": 0.2162,
      "original cut-off": 0.973,
      "original confidence": 0.9297,
      "dataset with max confidence": "Sporocadaceae",
      "original min alignment length": 50
    },
    "Chaetomiaceae": {
      "cut-off": 0.979,
      "confidence": 0.6012,
      "sequence number": 450,
      "group number": 30,
      "min alignment length": 50,
      "fasta filename": "CBSITS2.genus.fasta",
      "classification filename": "CBSITS2.classification",
      "max proportion": 0.46,
      "original cut-off": 0.979,
      "original confidence": 0.6012,
      "dataset with max confidence": "Chaetomiaceae",
      "original min alignment length": 50
    },
    "Didymellaceae": {
      "cut-off": 0.969,
      "confidence": 0.5969,
      "sequence number": 253,
      "group number": 22,
      "min alignment length": 50,
      "fasta filename": "CBSITS2.genus.fasta",
      "classification filename": "CBSITS2.classification",
      "max proportion": 0.2569,
      "original cut-off": 0.995,
      "original confidence": 0.542,
      "dataset with max confidence": "All",
      "original min alignment length": 50
    },
    "Agaricaceae": {
      "cut-off": 0.864,
      "confidence": 0.882,
      "sequence number": 84,
      "group number": 11,
      "min alignment length": 50,
      "fasta filename": "CBSITS2.genus.fasta",
      "classification filename": "CBSITS2.classification",
      "max proportion": 0.4643,
      "original cut-off": 0.864,
      "original confidence": 0.882,
      "dataset with max confidence": "Agaricaceae",
      "original min alignment length": 50
    },
    "Stachybotryaceae": {
      "cut-off": 0.961,
      "confidence": 0.7905,
      "sequence number": 56,
      "group number": 19,
      "min alignment length": 50,
      "fasta filename": "CBSITS2.genus.fasta",
      "classification filename": "CBSITS2.classification",
      "max proportion": 0.1607,
      "original cut-off": 0.961,
      "original confidence": 0.7905,
      "dataset with max confidence": "Stachybotryaceae",
      "original min alignment length": 50
    },
    "Mycosphaerellaceae": {
      "cut-off": 0.981,
      "confidence": 0.6984,
      "sequence number": 257,
      "group number": 45,
      "min alignment length": 50,
      "fasta filename": "CBSITS2.genus.fasta",
      "classification filename": "CBSITS2.classification",
      "max proportion": 0.284,
      "original cut-off": 0.981,
      "original confidence": 0.6984,
      "dataset with max confidence": "Mycosphaerellaceae",
      "original min alignment length": 50
    },
    "Pleosporaceae": {
      "cut-off": 0.969,
      "confidence": 0.5969,
      "sequence number": 418,
      "group number": 21,
      "min alignment length": 50,
      "fasta filename": "CBSITS2.genus.fasta",
      "classification filename": "CBSITS2.classification",
      "max proportion": 0.2632,
      "original cut-off": 0.983,
      "original confidence": 0.5154,
      "dataset with max confidence": "All",
      "original min alignment length": 50
    },
    "Didymosphaeriaceae": {
      "cut-off": 0.981,
      "confidence": 0.9431,
      "sequence number": 121,
      "group number": 10,
      "min alignment length": 50,
      "fasta filename": "CBSITS2.genus.fasta",
      "classification filename": "CBSITS2.classification",
      "max proportion": 0.6612,
      "original cut-off": 0.981,
      "original confidence": 0.9431,
      "dataset with max confidence": "Didymosphaeriaceae",
      "original min alignment length": 50
    },
    "Sclerotiniaceae": {
      "cut-off": 0.993,
      "confidence": 0.6592,
      "sequence number": 121,
      "group number": 17,
      "min alignment length": 50,
      "fasta filename": "CBSITS2.genus.fasta",
      "classification filename": "CBSITS2.classification",
      "max proportion": 0.1983,
      "original cut-off": 0.993,
      "original confidence": 0.6592,
      "dataset with max confidence": "Sclerotiniaceae",
      "original min alignment length": 50
    },
    "Strophariaceae": {
      "cut-off": 0.958,
      "confidence": 0.7464,
      "sequence number": 62,
      "group number": 11,
      "min alignment length": 50,
      "fasta filename": "CBSITS2.genus.fasta",
      "classification filename": "CBSITS2.classification",
      "max proportion": 0.3226,
      "original cut-off": 0.909,
      "original confidence": 0.6598,
      "dataset with max confidence": "Basidiomycota",
      "original min alignment length": 50
    },
    "Trichocomaceae": {
      "cut-off": 0.968,
      "confidence": 0.6429,
      "sequence number": 260,
      "group number": 16,
      "min alignment length": 50,
      "fasta filename": "CBSITS2.genus.fasta",
      "classification filename": "CBSITS2.classification",
      "max proportion": 0.4885,
      "original cut-off": 0.968,
      "original confidence": 0.6429,
      "dataset with max confidence": "Trichocomaceae",
      "original min alignment length": 50
    },
    "Ceratocystidaceae": {
      "cut-off": 0.929,
      "confidence": 0.7538,
      "sequence number": 83,
      "group number": 13,
      "min alignment length": 50,
      "fasta filename": "CBSITS2.genus.fasta",
      "classification filename": "CBSITS2.classification",
      "max proportion": 0.4458,
      "original cut-off": 0.929,
      "original confidence": 0.7538,
      "dataset with max confidence": "Ceratocystidaceae",
      "original min alignment length": 50
    },
    "Clavicipitaceae": {
      "cut-off": 0.982,
      "confidence": 0.697,
      "sequence number": 71,
      "group number": 14,
      "min alignment length": 50,
      "fasta filename": "CBSITS2.genus.fasta",
      "classification filename": "CBSITS2.classification",
      "max proportion": 0.2958,
      "original cut-off": 0.982,
      "original confidence": 0.697,
      "dataset with max confidence": "Clavicipitaceae",
      "original min alignment length": 50
    },
    "Dermateaceae": {
      "cut-off": 0.956,
      "confidence": 0.7344,
      "sequence number": 55,
      "group number": 12,
      "min alignment length": 50,
      "fasta filename": "CBSITS2.genus.fasta",
      "classification filename": "CBSITS2.classification",
      "max proportion": 0.5455,
      "original cut-off": 0.956,
      "original confidence": 0.7344,
      "dataset with max confidence": "Dermateaceae",
      "original min alignment length": 50
    },
    "Hypocreaceae": {
      "cut-off": 0.965,
      "confidence": 0.704,
      "sequence number": 243,
      "group number": 10,
      "min alignment length": 50,
      "fasta filename": "CBSITS2.genus.fasta",
      "classification filename": "CBSITS2.classification",
      "max proportion": 0.4897,
      "original cut-off": 0.965,
      "original confidence": 0.704,
      "dataset with max confidence": "Hypocreaceae",
      "original min alignment length": 50
    },
    "Botryosphaeriaceae": {
      "cut-off": 0.987,
      "confidence": 0.8837,
      "sequence number": 117,
      "group number": 18,
      "min alignment length": 50,
      "fasta filename": "CBSITS2.genus.fasta",
      "classification filename": "CBSITS2.classification",
      "max proportion": 0.1966,
      "original cut-off": 0.987,
      "original confidence": 0.8837,
      "dataset with max confidence": "Botryosphaeriaceae",
      "original min alignment length": 50
    },
    "Gnomoniaceae": {
      "cut-off": 0.983,
      "confidence": 0.6356,
      "sequence number": 80,
      "group number": 15,
      "min alignment length": 50,
      "fasta filename": "CBSITS2.genus.fasta",
      "classification filename": "CBSITS2.classification",
      "max proportion": 0.25,
      "original cut-off": 0.983,
      "original confidence": 0.6356,
      "dataset with max confidence": "Gnomoniaceae",
      "original min alignment length": 50
    },
    "Bionectriaceae": {
      "cut-off": 0.951,
      "confidence": 0.7162,
      "sequence number": 265,
      "group number": 26,
      "min alignment length": 50,
      "fasta filename": "CBSITS2.genus.fasta",
      "classification filename": "CBSITS2.classification",
      "max proportion": 0.2189,
      "original cut-off": 0.951,
      "original confidence": 0.7162,
      "dataset with max confidence": "Bionectriaceae",
      "original min alignment length": 50
    },
    "Trichosphaeriaceae": {
      "cut-off": 0.965,
      "confidence": 0.8697,
      "sequence number": 90,
      "group number": 14,
      "min alignment length": 50,
      "fasta filename": "CBSITS2.genus.fasta",
      "classification filename": "CBSITS2.classification",
      "max proportion": 0.4889,
      "original cut-off": 0.965,
      "original confidence": 0.8697,
      "dataset with max confidence": "Trichosphaeriaceae",
      "original min alignment length": 50
    },
    "Phaeosphaeriaceae": {
      "cut-off": 0.968,
      "confidence": 0.6688,
      "sequence number": 85,
      "group number": 15,
      "min alignment length": 50,
      "fasta filename": "CBSITS2.genus.fasta",
      "classification filename": "CBSITS2.classification",
      "max proportion": 0.4235,
      "original cut-off": 0.968,
      "original confidence": 0.6688,
      "dataset with max confidence": "Phaeosphaeriaceae",
      "original min alignment length": 50
    },
    "Chaetosphaeriaceae": {
      "cut-off": 0.935,
      "confidence": 0.8269,
      "sequence number": 44,
      "group number": 17,
      "min alignment length": 50,
      "fasta filename": "CBSITS2.genus.fasta",
      "classification filename": "CBSITS2.classification",
      "max proportion": 0.3182,
      "original cut-off": 0.935,
      "original confidence": 0.8229,
      "dataset with max confidence": "Chaetosphaeriales",
      "original min alignment length": 50
    },
    "Arthrodermataceae": {
      "cut-off": 0.951,
      "confidence": 0.631,
      "sequence number": 150,
      "group number": 10,
      "min alignment length": 50,
      "fasta filename": "CBSITS2.genus.fasta",
      "classification filename": "CBSITS2.classification",
      "max proportion": 0.48,
      "original cut-off": 0.95,
      "original confidence": 0.6037,
      "dataset with max confidence": "Onygenales",
      "original min alignment length": 50
    },
    "Herpotrichiellaceae": {
      "cut-off": 0.964,
      "confidence": 0.7249,
      "sequence number": 240,
      "group number": 12,
      "min alignment length": 50,
      "fasta filename": "CBSITS2.genus.fasta",
      "classification filename": "CBSITS2.classification",
      "max proportion": 0.6042,
      "original cut-off": 0.964,
      "original confidence": 0.7097,
      "dataset with max confidence": "Chaetothyriales",
      "original min alignment length": 50
    },
    "Ploettnerulaceae": {
      "cut-off": 0.973,
      "confidence": 0.7174,
      "sequence number": 55,
      "group number": 10,
      "min alignment length": 50,
      "fasta filename": "CBSITS2.genus.fasta",
      "classification filename": "CBSITS2.classification",
      "max proportion": 0.5818,
      "original cut-off": 0.973,
      "original confidence": 0.7174,
      "dataset with max confidence": "Ploettnerulaceae",
      "original min alignment length": 50
    },
    "Hymenochaetaceae": {
      "cut-off": 0.958,
      "confidence": 0.7464,
      "sequence number": 40,
      "group number": 11,
      "min alignment length": 50,
      "fasta filename": "CBSITS2.genus.fasta",
      "classification filename": "CBSITS2.classification",
      "max proportion": 0.35,
      "original cut-off": 0.863,
      "original confidence": 0.6148,
      "dataset with max confidence": "Basidiomycota",
      "original min alignment length": 50
    },
    "Psathyrellaceae": {
      "cut-off": 0.958,
      "confidence": 0.7464,
      "sequence number": 108,
      "group number": 10,
      "min alignment length": 50,
      "fasta filename": "CBSITS2.genus.fasta",
      "classification filename": "CBSITS2.classification",
      "max proportion": 0.4074,
      "original cut-off": 0.963,
      "original confidence": 0.699,
      "dataset with max confidence": "Basidiomycota",
      "original min alignment length": 50
    },
    "Hyaloscyphaceae": {
      "cut-off": 0.931,
      "confidence": 0.7942,
      "sequence number": 47,
      "group number": 12,
      "min alignment length": 50,
      "fasta filename": "CBSITS2.genus.fasta",
      "classification filename": "CBSITS2.classification",
      "max proportion": 0.4043,
      "original cut-off": 0.931,
      "original confidence": 0.7942,
      "dataset with max confidence": "Hyaloscyphaceae",
      "original min alignment length": 50
    },
    "Arthrobotryaceae": {
      "cut-off": 0.969,
      "confidence": 0.5969,
      "sequence number": 69,
      "group number": 13,
      "min alignment length": 50,
      "fasta filename": "CBSITS2.genus.fasta",
      "classification filename": "CBSITS2.classification",
      "max proportion": 0.2609,
      "original cut-off": 0.946,
      "original confidence": 0.5739,
      "dataset with max confidence": "All",
      "original min alignment length": 50
    },
    "Teratosphaeriaceae": {
      "cut-off": 0.937,
      "confidence": 0.8176,
      "sequence number": 82,
      "group number": 20,
      "min alignment length": 50,
      "fasta filename": "CBSITS2.genus.fasta",
      "classification filename": "CBSITS2.classification",
      "max proportion": 0.2805,
      "original cut-off": 0.937,
      "original confidence": 0.8176,
      "dataset with max confidence": "Teratosphaeriaceae",
      "original min alignment length": 50
    },
    "Tremellales": {
      "cut-off": 0.93,
      "confidence": 0.9044,
      "sequence number": 1021,
      "group number": 32,
      "min alignment length": 50,
      "fasta filename": "CBSITS2.genus.fasta",
      "classification filename": "CBSITS2.classification",
      "max proportion": 0.4887,
      "original cut-off": 0.93,
      "original confidence": 0.9044,
      "dataset with max confidence": "Tremellales",
      "original min alignment length": 50
    },
    "Serinales": {
      "cut-off": 0.969,
      "confidence": 0.5969,
      "sequence number": 1811,
      "group number": 30,
      "min alignment length": 50,
      "fasta filename": "CBSITS2.genus.fasta",
      "classification filename": "CBSITS2.classification",
      "max proportion": 0.4191,
      "original cut-off": 0.7,
      "original confidence": 0.568,
      "dataset with max confidence": "All",
      "original min alignment length": 50
    },
    "Saccharomycetales": {
      "cut-off": 0.964,
      "confidence": 0.8592,
      "sequence number": 1066,
      "group number": 31,
      "min alignment length": 50,
      "fasta filename": "CBSITS2.genus.fasta",
      "classification filename": "CBSITS2.classification",
      "max proportion": 0.3377,
      "original cut-off": 0.964,
      "original confidence": 0.8592,
      "dataset with max confidence": "Saccharomycetales",
      "original min alignment length": 50
    },
    "Agaricostilbales": {
      "cut-off": 0.92,
      "confidence": 0.7733,
      "sequence number": 63,
      "group number": 10,
      "min alignment length": 50,
      "fasta filename": "CBSITS2.genus.fasta",
      "classification filename": "CBSITS2.classification",
      "max proportion": 0.3175,
      "original cut-off": 0.92,
      "original confidence": 0.7733,
      "dataset with max confidence": "Agaricostilbales",
      "original min alignment length": 50
    },
    "Pichiales": {
      "cut-off": 0.701,
      "confidence": 0.6367,
      "sequence number": 464,
      "group number": 10,
      "min alignment length": 50,
      "fasta filename": "CBSITS2.genus.fasta",
      "classification filename": "CBSITS2.classification",
      "max proportion": 0.5,
      "original cut-off": 0.701,
      "original confidence": 0.6367,
      "dataset with max confidence": "Pichiales",
      "original min alignment length": 50
    },
    "Dipodascales": {
      "cut-off": 0.969,
      "confidence": 0.5969,
      "sequence number": 384,
      "group number": 15,
      "min alignment length": 50,
      "fasta filename": "CBSITS2.genus.fasta",
      "classification filename": "CBSITS2.classification",
      "max proportion": 0.1745,
      "original cut-off": 0.7,
      "original confidence": 0.7689,
      "dataset with max confidence": "All",
      "original min alignment length": 50
    },
    "Ustilaginales": {
      "cut-off": 0.958,
      "confidence": 0.7464,
      "sequence number": 100,
      "group number": 14,
      "min alignment length": 50,
      "fasta filename": "CBSITS2.genus.fasta",
      "classification filename": "CBSITS2.classification",
      "max proportion": 0.54,
      "original cut-off": 0.954,
      "original confidence": 0.6753,
      "dataset with max confidence": "Basidiomycota",
      "original min alignment length": 50
    },
    "Hypocreales": {
      "cut-off": 0.969,
      "confidence": 0.6041,
      "sequence number": 1735,
      "group number": 161,
      "min alignment length": 50,
      "fasta filename": "CBSITS2.genus.fasta",
      "classification filename": "CBSITS2.classification",
      "max proportion": 0.2086,
      "original cut-off": 0.969,
      "original confidence": 0.6041,
      "dataset with max confidence": "Hypocreales",
      "original min alignment length": 50
    },
    "Eurotiales": {
      "cut-off": 0.973,
      "confidence": 0.612,
      "sequence number": 1588,
      "group number": 35,
      "min alignment length": 50,
      "fasta filename": "CBSITS2.genus.fasta",
      "classification filename": "CBSITS2.classification",
      "max proportion": 0.4414,
      "original cut-off": 0.973,
      "original confidence": 0.592,
      "dataset with max confidence": "Eurotiomycetes",
      "original min alignment length": 50
    },
    "Mucorales": {
      "cut-off": 0.896,
      "confidence": 0.8052,
      "sequence number": 348,
      "group number": 28,
      "min alignment length": 50,
      "fasta filename": "CBSITS2.genus.fasta",
      "classification filename": "CBSITS2.classification",
      "max proportion": 0.4713,
      "original cut-off": 0.896,
      "original confidence": 0.8052,
      "dataset with max confidence": "Mucorales",
      "original min alignment length": 50
    },
    "Microascales": {
      "cut-off": 0.982,
      "confidence": 0.6597,
      "sequence number": 274,
      "group number": 41,
      "min alignment length": 50,
      "fasta filename": "CBSITS2.genus.fasta",
      "classification filename": "CBSITS2.classification",
      "max proportion": 0.135,
      "original cut-off": 0.982,
      "original confidence": 0.6597,
      "dataset with max confidence": "Microascales",
      "original min alignment length": 50
    },
    "Onygenales": {
      "cut-off": 0.951,
      "confidence": 0.631,
      "sequence number": 311,
      "group number": 39,
      "min alignment length": 50,
      "fasta filename": "CBSITS2.genus.fasta",
      "classification filename": "CBSITS2.classification",
      "max proportion": 0.2315,
      "original cut-off": 0.951,
      "original confidence": 0.631,
      "dataset with max confidence": "Onygenales",
      "original min alignment length": 50
    },
    "Xylariales": {
      "cut-off": 0.929,
      "confidence": 0.7531,
      "sequence number": 195,
      "group number": 62,
      "min alignment length": 50,
      "fasta filename": "CBSITS2.genus.fasta",
      "classification filename": "CBSITS2.classification",
      "max proportion": 0.0872,
      "original cut-off": 0.929,
      "original confidence": 0.7531,
      "dataset with max confidence": "Xylariales",
      "original min alignment length": 50
    },
    "Polyporales": {
      "cut-off": 0.958,
      "confidence": 0.7464,
      "sequence number": 292,
      "group number": 81,
      "min alignment length": 50,
      "fasta filename": "CBSITS2.genus.fasta",
      "classification filename": "CBSITS2.classification",
      "max proportion": 0.0719,
      "original cut-off": 0.971,
      "original confidence": 0.6378,
      "dataset with max confidence": "Basidiomycota",
      "original min alignment length": 50
    },
    "Amphisphaeriales": {
      "cut-off": 0.973,
      "confidence": 0.784,
      "sequence number": 88,
      "group number": 23,
      "min alignment length": 50,
      "fasta filename": "CBSITS2.genus.fasta",
      "classification filename": "CBSITS2.classification",
      "max proportion": 0.2614,
      "original cut-off": 0.973,
      "original confidence": 0.784,
      "dataset with max confidence": "Amphisphaeriales",
      "original min alignment length": 50
    },
    "Agaricales": {
      "cut-off": 0.958,
      "confidence": 0.7464,
      "sequence number": 544,
      "group number": 99,
      "min alignment length": 50,
      "fasta filename": "CBSITS2.genus.fasta",
      "classification filename": "CBSITS2.classification",
      "max proportion": 0.0901,
      "original cut-off": 0.95,
      "original confidence": 0.6346,
      "dataset with max confidence": "Basidiomycota",
      "original min alignment length": 50
    },
    "Sordariales": {
      "cut-off": 0.969,
      "confidence": 0.5969,
      "sequence number": 670,
      "group number": 60,
      "min alignment length": 50,
      "fasta filename": "CBSITS2.genus.fasta",
      "classification filename": "CBSITS2.classification",
      "max proportion": 0.309,
      "original cut-off": 0.98,
      "original confidence": 0.577,
      "dataset with max confidence": "All",
      "original min alignment length": 50
    },
    "Pleosporales": {
      "cut-off": 0.969,
      "confidence": 0.5969,
      "sequence number": 1228,
      "group number": 151,
      "min alignment length": 50,
      "fasta filename": "CBSITS2.genus.fasta",
      "classification filename": "CBSITS2.classification",
      "max proportion": 0.0896,
      "original cut-off": 0.994,
      "original confidence": 0.5119,
      "dataset with max confidence": "All",
      "original min alignment length": 50
    },
    "Diaporthales": {
      "cut-off": 0.979,
      "confidence": 0.6111,
      "sequence number": 240,
      "group number": 56,
      "min alignment length": 50,
      "fasta filename": "CBSITS2.genus.fasta",
      "classification filename": "CBSITS2.classification",
      "max proportion": 0.1375,
      "original cut-off": 0.979,
      "original confidence": 0.6111,
      "dataset with max confidence": "Diaporthales",
      "original min alignment length": 50
    },
    "Mycosphaerellales": {
      "cut-off": 0.986,
      "confidence": 0.6931,
      "sequence number": 364,
      "group number": 76,
      "min alignment length": 50,
      "fasta filename": "CBSITS2.genus.fasta",
      "classification filename": "CBSITS2.classification",
      "max proportion": 0.2005,
      "original cut-off": 0.986,
      "original confidence": 0.6931,
      "dataset with max confidence": "Mycosphaerellales",
      "original min alignment length": 50
    },
    "Cantharellales": {
      "cut-off": 0.92,
      "confidence": 0.7661,
      "sequence number": 99,
      "group number": 11,
      "min alignment length": 50,
      "fasta filename": "CBSITS2.genus.fasta",
      "classification filename": "CBSITS2.classification",
      "max proportion": 0.7475,
      "original cut-off": 0.92,
      "original confidence": 0.7661,
      "dataset with max confidence": "Cantharellales",
      "original min alignment length": 50
    },
    "Helotiales": {
      "cut-off": 0.968,
      "confidence": 0.6091,
      "sequence number": 484,
      "group number": 118,
      "min alignment length": 50,
      "fasta filename": "CBSITS2.genus.fasta",
      "classification filename": "CBSITS2.classification",
      "max proportion": 0.0661,
      "original cut-off": 0.993,
      "original confidence": 0.582,
      "dataset with max confidence": "Leotiomycetes",
      "original min alignment length": 50
    },
    "Russulales": {
      "cut-off": 0.958,
      "confidence": 0.7464,
      "sequence number": 401,
      "group number": 29,
      "min alignment length": 50,
      "fasta filename": "CBSITS2.genus.fasta",
      "classification filename": "CBSITS2.classification",
      "max proportion": 0.2943,
      "original cut-off": 0.928,
      "original confidence": 0.5231,
      "dataset with max confidence": "Basidiomycota",
      "original min alignment length": 50
    },
    "Dothideales": {
      "cut-off": 0.97,
      "confidence": 0.7858,
      "sequence number": 75,
      "group number": 18,
      "min alignment length": 50,
      "fasta filename": "CBSITS2.genus.fasta",
      "classification filename": "CBSITS2.classification",
      "max proportion": 0.3333,
      "original cut-off": 0.97,
      "original confidence": 0.7858,
      "dataset with max confidence": "Dothideales",
      "original min alignment length": 50
    },
    "Botryosphaeriales": {
      "cut-off": 0.987,
      "confidence": 0.798,
      "sequence number": 163,
      "group number": 25,
      "min alignment length": 50,
      "fasta filename": "CBSITS2.genus.fasta",
      "classification filename": "CBSITS2.classification",
      "max proportion": 0.1411,
      "original cut-off": 0.987,
      "original confidence": 0.798,
      "dataset with max confidence": "Botryosphaeriales",
      "original min alignment length": 50
    },
    "Trichosphaeriales": {
      "cut-off": 0.965,
      "confidence": 0.8697,
      "sequence number": 90,
      "group number": 14,
      "min alignment length": 50,
      "fasta filename": "CBSITS2.genus.fasta",
      "classification filename": "CBSITS2.classification",
      "max proportion": 0.4889,
      "original cut-off": 0.965,
      "original confidence": 0.8697,
      "dataset with max confidence": "Trichosphaeriales",
      "original min alignment length": 50
    },
    "Venturiales": {
      "cut-off": 0.947,
      "confidence": 0.8053,
      "sequence number": 66,
      "group number": 21,
      "min alignment length": 50,
      "fasta filename": "CBSITS2.genus.fasta",
      "classification filename": "CBSITS2.classification",
      "max proportion": 0.4091,
      "original cut-off": 0.947,
      "original confidence": 0.8053,
      "dataset with max confidence": "Venturiales",
      "original min alignment length": 50
    },
    "Capnodiales": {
      "cut-off": 0.95,
      "confidence": 0.8904,
      "sequence number": 38,
      "group number": 18,
      "min alignment length": 50,
      "fasta filename": "CBSITS2.genus.fasta",
      "classification filename": "CBSITS2.classification",
      "max proportion": 0.2368,
      "original cut-off": 0.95,
      "original confidence": 0.8904,
      "dataset with max confidence": "Capnodiales",
      "original min alignment length": 50
    },
    "Chaetosphaeriales": {
      "cut-off": 0.935,
      "confidence": 0.8269,
      "sequence number": 45,
      "group number": 18,
      "min alignment length": 50,
      "fasta filename": "CBSITS2.genus.fasta",
      "classification filename": "CBSITS2.classification",
      "max proportion": 0.3111,
      "original cut-off": 0.935,
      "original confidence": 0.8269,
      "dataset with max confidence": "Chaetosphaeriales",
      "original min alignment length": 50
    },
    "Chaetothyriales": {
      "cut-off": 0.964,
      "confidence": 0.7249,
      "sequence number": 267,
      "group number": 21,
      "min alignment length": 50,
      "fasta filename": "CBSITS2.genus.fasta",
      "classification filename": "CBSITS2.classification",
      "max proportion": 0.5431,
      "original cut-off": 0.964,
      "original confidence": 0.7249,
      "dataset with max confidence": "Chaetothyriales",
      "original min alignment length": 50
    },
    "Hymenochaetales": {
      "cut-off": 0.958,
      "confidence": 0.7464,
      "sequence number": 65,
      "group number": 21,
      "min alignment length": 50,
      "fasta filename": "CBSITS2.genus.fasta",
      "classification filename": "CBSITS2.classification",
      "max proportion": 0.2154,
      "original cut-off": 0.916,
      "original confidence": 0.7089,
      "dataset with max confidence": "Basidiomycota",
      "original min alignment length": 50
    },
    "Pezizales": {
      "cut-off": 0.902,
      "confidence": 0.7653,
      "sequence number": 67,
      "group number": 25,
      "min alignment length": 50,
      "fasta filename": "CBSITS2.genus.fasta",
      "classification filename": "CBSITS2.classification",
      "max proportion": 0.0896,
      "original cut-off": 0.902,
      "original confidence": 0.7653,
      "dataset with max confidence": "Pezizales",
      "original min alignment length": 50
    },
    "Orbiliales": {
      "cut-off": 0.969,
      "confidence": 0.5969,
      "sequence number": 70,
      "group number": 14,
      "min alignment length": 50,
      "fasta filename": "CBSITS2.genus.fasta",
      "classification filename": "CBSITS2.classification",
      "max proportion": 0.2571,
      "original cut-off": 0.946,
      "original confidence": 0.58,
      "dataset with max confidence": "All",
      "original min alignment length": 50
    },
    "Tremellomycetes": {
      "cut-off": 0.946,
      "confidence": 0.8656,
      "sequence number": 1748,
      "group number": 55,
      "min alignment length": 50,
      "fasta filename": "CBSITS2.genus.fasta",
      "classification filename": "CBSITS2.classification",
      "max proportion": 0.2855,
      "original cut-off": 0.946,
      "original confidence": 0.8656,
      "dataset with max confidence": "Tremellomycetes",
      "original min alignment length": 50
    },
    "Pichiomycetes": {
      "cut-off": 0.969,
      "confidence": 0.5969,
      "sequence number": 2317,
      "group number": 43,
      "min alignment length": 50,
      "fasta filename": "CBSITS2.genus.fasta",
      "classification filename": "CBSITS2.classification",
      "max proportion": 0.3276,
      "original cut-off": 0.904,
      "original confidence": 0.5203,
      "dataset with max confidence": "All",
      "original min alignment length": 50
    },
    "Saccharomycetes": {
      "cut-off": 0.966,
      "confidence": 0.8027,
      "sequence number": 1492,
      "group number": 39,
      "min alignment length": 50,
      "fasta filename": "CBSITS2.genus.fasta",
      "classification filename": "CBSITS2.classification",
      "max proportion": 0.2413,
      "original cut-off": 0.966,
      "original confidence": 0.8027,
      "dataset with max confidence": "Saccharomycetes",
      "original min alignment length": 50
    },
    "Microbotryomycetes": {
      "cut-off": 0.959,
      "confidence": 0.8822,
      "sequence number": 711,
      "group number": 23,
      "min alignment length": 50,
      "fasta filename": "CBSITS2.genus.fasta",
      "classification filename": "CBSITS2.classification",
      "max proportion": 0.5626,
      "original cut-off": 0.959,
      "original confidence": 0.8822,
      "dataset with max confidence": "Microbotryomycetes",
      "original min alignment length": 50
    },
    "Agaricostilbomycetes": {
      "cut-off": 0.92,
      "confidence": 0.7733,
      "sequence number": 63,
      "group number": 10,
      "min alignment length": 50,
      "fasta filename": "CBSITS2.genus.fasta",
      "classification filename": "CBSITS2.classification",
      "max proportion": 0.3175,
      "original cut-off": 0.92,
      "original confidence": 0.7733,
      "dataset with max confidence": "Agaricostilbomycetes",
      "original min alignment length": 50
    },
    "Dipodascomycetes": {
      "cut-off": 0.969,
      "confidence": 0.5969,
      "sequence number": 384,
      "group number": 15,
      "min alignment length": 50,
      "fasta filename": "CBSITS2.genus.fasta",
      "classification filename": "CBSITS2.classification",
      "max proportion": 0.1745,
      "original cut-off": 0.7,
      "original confidence": 0.7689,
      "dataset with max confidence": "All",
      "original min alignment length": 50
    },
    "Exobasidiomycetes": {
      "cut-off": 0.904,
      "confidence": 0.8874,
      "sequence number": 49,
      "group number": 17,
      "min alignment length": 50,
      "fasta filename": "CBSITS2.genus.fasta",
      "classification filename": "CBSITS2.classification",
      "max proportion": 0.1837,
      "original cut-off": 0.904,
      "original confidence": 0.8874,
      "dataset with max confidence": "Exobasidiomycetes",
      "original min alignment length": 50
    },
    "Ustilaginomycetes": {
      "cut-off": 0.958,
      "confidence": 0.7464,
      "sequence number": 102,
      "group number": 16,
      "min alignment length": 50,
      "fasta filename": "CBSITS2.genus.fasta",
      "classification filename": "CBSITS2.classification",
      "max proportion": 0.5294,
      "original cut-off": 0.954,
      "original confidence": 0.6816,
      "dataset with max confidence": "Basidiomycota",
      "original min alignment length": 50
    },
    "Dothideomycetes": {
      "cut-off": 0.969,
      "confidence": 0.5969,
      "sequence number": 2183,
      "group number": 366,
      "min alignment length": 50,
      "fasta filename": "CBSITS2.genus.fasta",
      "classification filename": "CBSITS2.classification",
      "max proportion": 0.0504,
      "original cut-off": 0.984,
      "original confidence": 0.5967,
      "dataset with max confidence": "All",
      "original min alignment length": 50
    },
    "Sordariomycetes": {
      "cut-off": 0.969,
      "confidence": 0.5969,
      "sequence number": 4019,
      "group number": 508,
      "min alignment length": 50,
      "fasta filename": "CBSITS2.genus.fasta",
      "classification filename": "CBSITS2.classification",
      "max proportion": 0.0901,
      "original cut-off": 0.969,
      "original confidence": 0.5895,
      "dataset with max confidence": "All",
      "original min alignment length": 50
    },
    "Eurotiomycetes": {
      "cut-off": 0.973,
      "confidence": 0.612,
      "sequence number": 2212,
      "group number": 106,
      "min alignment length": 50,
      "fasta filename": "CBSITS2.genus.fasta",
      "classification filename": "CBSITS2.classification",
      "max proportion": 0.3169,
      "original cut-off": 0.973,
      "original confidence": 0.612,
      "dataset with max confidence": "Eurotiomycetes",
      "original min alignment length": 50
    },
    "Mucoromycetes": {
      "cut-off": 0.896,
      "confidence": 0.8052,
      "sequence number": 348,
      "group number": 28,
      "min alignment length": 50,
      "fasta filename": "CBSITS2.genus.fasta",
      "classification filename": "CBSITS2.classification",
      "max proportion": 0.4713,
      "original cut-off": 0.896,
      "original confidence": 0.8052,
      "dataset with max confidence": "Mucoromycetes",
      "original min alignment length": 50
    },
    "Agaricomycetes": {
      "cut-off": 0.958,
      "confidence": 0.7464,
      "sequence number": 1505,
      "group number": 283,
      "min alignment length": 50,
      "fasta filename": "CBSITS2.genus.fasta",
      "classification filename": "CBSITS2.classification",
      "max proportion": 0.0784,
      "original cut-off": 0.956,
      "original confidence": 0.5859,
      "dataset with max confidence": "Basidiomycota",
      "original min alignment length": 50
    },
    "Leotiomycetes": {
      "cut-off": 0.968,
      "confidence": 0.6091,
      "sequence number": 696,
      "group number": 158,
      "min alignment length": 50,
      "fasta filename": "CBSITS2.genus.fasta",
      "classification filename": "CBSITS2.classification",
      "max proportion": 0.0532,
      "original cut-off": 0.968,
      "original confidence": 0.6091,
      "dataset with max confidence": "Leotiomycetes",
      "original min alignment length": 50
    },
    "Pezizomycetes": {
      "cut-off": 0.902,
      "confidence": 0.7653,
      "sequence number": 67,
      "group number": 25,
      "min alignment length": 50,
      "fasta filename": "CBSITS2.genus.fasta",
      "classification filename": "CBSITS2.classification",
      "max proportion": 0.0896,
      "original cut-off": 0.902,
      "original confidence": 0.7653,
      "dataset with max confidence": "Pezizomycetes",
      "original min alignment length": 50
    },
    "Orbiliomycetes": {
      "cut-off": 0.969,
      "confidence": 0.5969,
      "sequence number": 70,
      "group number": 14,
      "min alignment length": 50,
      "fasta filename": "CBSITS2.genus.fasta",
      "classification filename": "CBSITS2.classification",
      "max proportion": 0.2571,
      "original cut-off": 0.946,
      "original confidence": 0.58,
      "dataset with max confidence": "All",
      "original min alignment length": 50
    },
    "Basidiomycota": {
      "cut-off": 0.958,
      "confidence": 0.7464,
      "sequence number": 4479,
      "group number": 426,
      "min alignment length": 50,
      "fasta filename": "CBSITS2.genus.fasta",
      "classification filename": "CBSITS2.classification",
      "max proportion": 0.1114,
      "original cut-off": 0.958,
      "original confidence": 0.7464,
      "dataset with max confidence": "Basidiomycota",
      "original min alignment length": 50
    },
    "Ascomycota": {
      "cut-off": 0.969,
      "confidence": 0.5969,
      "sequence number": 13748,
      "group number": 1392,
      "min alignment length": 50,
      "fasta filename": "CBSITS2.genus.fasta",
      "classification filename": "CBSITS2.classification",
      "max proportion": 0.0552,
      "original cut-off": 0.982,
      "original confidence": 0.5818,
      "dataset with max confidence": "All",
      "original min alignment length": 50
    },
    "Mucoromycota": {
      "cut-off": 0.969,
      "confidence": 0.5969,
      "sequence number": 362,
      "group number": 29,
      "min alignment length": 50,
      "fasta filename": "CBSITS2.genus.fasta",
      "classification filename": "CBSITS2.classification",
      "max proportion": 0.453,
      "original cut-off": 0.7,
      "original confidence": 0.7985,
      "dataset with max confidence": "All",
      "original min alignment length": 50
    }
  },
  "family": {
    "All": {
      "cut-off": 0.95,
      "confidence": 0.6057,
      "sequence number": 18066,
      "group number": 502,
      "min alignment length": 50,
      "fasta filename": "CBSITS2.family.fasta",
      "classification filename": "CBSITS2.classification",
      "max proportion": 0.0876,
      "original cut-off": 0.95,
      "original confidence": 0.6057,
      "dataset with max confidence": "All",
      "original min alignment length": 50
    },
    "Tremellales": {
      "cut-off": 0.929,
      "confidence": 0.8873,
      "sequence number": 975,
      "group number": 13,
      "min alignment length": 50,
      "fasta filename": "CBSITS2.family.fasta",
      "classification filename": "CBSITS2.classification",
      "max proportion": 0.5159,
      "original cut-off": 0.929,
      "original confidence": 0.8873,
      "dataset with max confidence": "Tremellales",
      "original min alignment length": 50
    },
    "Hypocreales": {
      "cut-off": 0.962,
      "confidence": 0.6406,
      "sequence number": 1714,
      "group number": 20,
      "min alignment length": 50,
      "fasta filename": "CBSITS2.family.fasta",
      "classification filename": "CBSITS2.classification",
      "max proportion": 0.4428,
      "original cut-off": 0.962,
      "original confidence": 0.6406,
      "dataset with max confidence": "Hypocreales",
      "original min alignment length": 50
    },
    "Mucorales": {
      "cut-off": 0.95,
      "confidence": 0.6057,
      "sequence number": 348,
      "group number": 15,
      "min alignment length": 50,
      "fasta filename": "CBSITS2.family.fasta",
      "classification filename": "CBSITS2.classification",
      "max proportion": 0.4971,
      "original cut-off": 0.523,
      "original confidence": 0.8322,
      "dataset with max confidence": "All",
      "original min alignment length": 50
    },
    "Xylariales": {
      "cut-off": 0.897,
      "confidence": 0.7168,
      "sequence number": 175,
      "group number": 17,
      "min alignment length": 50,
      "fasta filename": "CBSITS2.family.fasta",
      "classification filename": "CBSITS2.classification",
      "max proportion": 0.2514,
      "original cut-off": 0.897,
      "original confidence": 0.7168,
      "dataset with max confidence": "Xylariales",
      "original min alignment length": 50
    },
    "Polyporales": {
      "cut-off": 0.917,
      "confidence": 0.7122,
      "sequence number": 292,
      "group number": 24,
      "min alignment length": 50,
      "fasta filename": "CBSITS2.family.fasta",
      "classification filename": "CBSITS2.classification",
      "max proportion": 0.3219,
      "original cut-off": 0.933,
      "original confidence": 0.6458,
      "dataset with max confidence": "Basidiomycota",
      "original min alignment length": 50
    },
    "Agaricales": {
      "cut-off": 0.917,
      "confidence": 0.7122,
      "sequence number": 541,
      "group number": 38,
      "min alignment length": 50,
      "fasta filename": "CBSITS2.family.fasta",
      "classification filename": "CBSITS2.classification",
      "max proportion": 0.1996,
      "original cut-off": 0.917,
      "original confidence": 0.6102,
      "dataset with max confidence": "Basidiomycota",
      "original min alignment length": 50
    },
    "Sordariales": {
      "cut-off": 0.969,
      "confidence": 0.8528,
      "sequence number": 667,
      "group number": 11,
      "min alignment length": 50,
      "fasta filename": "CBSITS2.family.fasta",
      "classification filename": "CBSITS2.classification",
      "max proportion": 0.6747,
      "original cut-off": 0.969,
      "original confidence": 0.8528,
      "dataset with max confidence": "Sordariales",
      "original min alignment length": 50
    },
    "Pleosporales": {
      "cut-off": 0.966,
      "confidence": 0.7102,
      "sequence number": 1202,
      "group number": 36,
      "min alignment length": 50,
      "fasta filename": "CBSITS2.family.fasta",
      "classification filename": "CBSITS2.classification",
      "max proportion": 0.3478,
      "original cut-off": 0.966,
      "original confidence": 0.7102,
      "dataset with max confidence": "Pleosporales",
      "original min alignment length": 50
    },
    "Diaporthales": {
      "cut-off": 0.954,
      "confidence": 0.6707,
      "sequence number": 238,
      "group number": 17,
      "min alignment length": 50,
      "fasta filename": "CBSITS2.family.fasta",
      "classification filename": "CBSITS2.classification",
      "max proportion": 0.3361,
      "original cut-off": 0.954,
      "original confidence": 0.6707,
      "dataset with max confidence": "Diaporthales",
      "original min alignment length": 50
    },
    "Helotiales": {
      "cut-off": 0.953,
      "confidence": 0.6608,
      "sequence number": 421,
      "group number": 23,
      "min alignment length": 50,
      "fasta filename": "CBSITS2.family.fasta",
      "classification filename": "CBSITS2.classification",
      "max proportion": 0.2874,
      "original cut-off": 0.949,
      "original confidence": 0.6543,
      "dataset with max confidence": "Leotiomycetes",
      "original min alignment length": 50
    },
    "Russulales": {
      "cut-off": 0.917,
      "confidence": 0.7122,
      "sequence number": 401,
      "group number": 11,
      "min alignment length": 50,
      "fasta filename": "CBSITS2.family.fasta",
      "classification filename": "CBSITS2.classification",
      "max proportion": 0.5112,
      "original cut-off": 0.894,
      "original confidence": 0.6212,
      "dataset with max confidence": "Basidiomycota",
      "original min alignment length": 50
    },
    "Tremellomycetes": {
      "cut-off": 0.91,
      "confidence": 0.843,
      "sequence number": 1663,
      "group number": 19,
      "min alignment length": 50,
      "fasta filename": "CBSITS2.family.fasta",
      "classification filename": "CBSITS2.classification",
      "max proportion": 0.3025,
      "original cut-off": 0.91,
      "original confidence": 0.843,
      "dataset with max confidence": "Tremellomycetes",
      "original min alignment length": 50
    },
    "Microbotryomycetes": {
      "cut-off": 0.911,
      "confidence": 0.9315,
      "sequence number": 614,
      "group number": 10,
      "min alignment length": 50,
      "fasta filename": "CBSITS2.family.fasta",
      "classification filename": "CBSITS2.classification",
      "max proportion": 0.8876,
      "original cut-off": 0.911,
      "original confidence": 0.9315,
      "dataset with max confidence": "Microbotryomycetes",
      "original min alignment length": 50
    },
    "Exobasidiomycetes": {
      "cut-off": 0.904,
      "confidence": 0.8675,
      "sequence number": 43,
      "group number": 13,
      "min alignment length": 50,
      "fasta filename": "CBSITS2.family.fasta",
      "classification filename": "CBSITS2.classification",
      "max proportion": 0.2093,
      "original cut-off": 0.904,
      "original confidence": 0.8675,
      "dataset with max confidence": "Exobasidiomycetes",
      "original min alignment length": 50
    },
    "Sordariomycetes": {
      "cut-off": 0.958,
      "confidence": 0.6385,
      "sequence number": 3952,
      "group number": 113,
      "min alignment length": 50,
      "fasta filename": "CBSITS2.family.fasta",
      "classification filename": "CBSITS2.classification",
      "max proportion": 0.1921,
      "original cut-off": 0.958,
      "original confidence": 0.6385,
      "dataset with max confidence": "Sordariomycetes",
      "original min alignment length": 50
    },
    "Eurotiomycetes": {
      "cut-off": 0.943,
      "confidence": 0.7931,
      "sequence number": 2204,
      "group number": 27,
      "min alignment length": 50,
      "fasta filename": "CBSITS2.family.fasta",
      "classification filename": "CBSITS2.classification",
      "max proportion": 0.5898,
      "original cut-off": 0.943,
      "original confidence": 0.7931,
      "dataset with max confidence": "Eurotiomycetes",
      "original min alignment length": 50
    },
    "Mucoromycetes": {
      "cut-off": 0.95,
      "confidence": 0.6057,
      "sequence number": 348,
      "group number": 15,
      "min alignment length": 50,
      "fasta filename": "CBSITS2.family.fasta",
      "classification filename": "CBSITS2.classification",
      "max proportion": 0.4971,
      "original cut-off": 0.523,
      "original confidence": 0.8322,
      "dataset with max confidence": "All",
      "original min alignment length": 50
    },
    "Agaricomycetes": {
      "cut-off": 0.917,
      "confidence": 0.7122,
      "sequence number": 1498,
      "group number": 111,
      "min alignment length": 50,
      "fasta filename": "CBSITS2.family.fasta",
      "classification filename": "CBSITS2.classification",
      "max proportion": 0.1368,
      "original cut-off": 0.933,
      "original confidence": 0.5827,
      "dataset with max confidence": "Basidiomycota",
      "original min alignment length": 50
    },
    "Dothideomycetes": {
      "cut-off": 0.951,
      "confidence": 0.6851,
      "sequence number": 2119,
      "group number": 89,
      "min alignment length": 50,
      "fasta filename": "CBSITS2.family.fasta",
      "classification filename": "CBSITS2.classification",
      "max proportion": 0.1973,
      "original cut-off": 0.951,
      "original confidence": 0.6851,
      "dataset with max confidence": "Dothideomycetes",
      "original min alignment length": 50
    },
    "Leotiomycetes": {
      "cut-off": 0.953,
      "confidence": 0.6608,
      "sequence number": 626,
      "group number": 34,
      "min alignment length": 50,
      "fasta filename": "CBSITS2.family.fasta",
      "classification filename": "CBSITS2.classification",
      "max proportion": 0.1933,
      "original cut-off": 0.953,
      "original confidence": 0.6608,
      "dataset with max confidence": "Leotiomycetes",
      "original min alignment length": 50
    },
    "Basidiomycota": {
      "cut-off": 0.917,
      "confidence": 0.7122,
      "sequence number": 4263,
      "group number": 176,
      "min alignment length": 50,
      "fasta filename": "CBSITS2.family.fasta",
      "classification filename": "CBSITS2.classification",
      "max proportion": 0.1278,
      "original cut-off": 0.917,
      "original confidence": 0.7122,
      "dataset with max confidence": "Basidiomycota",
      "original min alignment length": 50
    },
    "Ascomycota": {
      "cut-off": 0.95,
      "confidence": 0.6057,
      "sequence number": 13280,
      "group number": 301,
      "min alignment length": 50,
      "fasta filename": "CBSITS2.family.fasta",
      "classification filename": "CBSITS2.classification",
      "max proportion": 0.1192,
      "original cut-off": 0.955,
      "original confidence": 0.6013,
      "dataset with max confidence": "All",
      "original min alignment length": 50
    },
    "Mucoromycota": {
      "cut-off": 0.95,
      "confidence": 0.6057,
      "sequence number": 362,
      "group number": 16,
      "min alignment length": 50,
      "fasta filename": "CBSITS2.family.fasta",
      "classification filename": "CBSITS2.classification",
      "max proportion": 0.4779,
      "original cut-off": 0.523,
      "original confidence": 0.8303,
      "dataset with max confidence": "All",
      "original min alignment length": 50
    }
  },
  "order": {
    "All": {
      "cut-off": 0.941,
      "confidence": 0.6396,
      "sequence number": 18403,
      "group number": 167,
      "min alignment length": 50,
      "fasta filename": "CBSITS2.order.fasta",
      "classification filename": "CBSITS2.classification",
      "max proportion": 0.0984,
      "original cut-off": 0.941,
      "original confidence": 0.6396,
      "dataset with max confidence": "All",
      "original min alignment length": 50
    },
    "Sordariomycetes": {
      "cut-off": 0.925,
      "confidence": 0.8131,
      "sequence number": 3987,
      "group number": 37,
      "min alignment length": 50,
      "fasta filename": "CBSITS2.order.fasta",
      "classification filename": "CBSITS2.classification",
      "max proportion": 0.4352,
      "original cut-off": 0.925,
      "original confidence": 0.8131,
      "dataset with max confidence": "Sordariomycetes",
      "original min alignment length": 50
    },
    "Agaricomycetes": {
      "cut-off": 0.914,
      "confidence": 0.6928,
      "sequence number": 1502,
      "group number": 18,
      "min alignment length": 50,
      "fasta filename": "CBSITS2.order.fasta",
      "classification filename": "CBSITS2.classification",
      "max proportion": 0.3622,
      "original cut-off": 0.891,
      "original confidence": 0.6288,
      "dataset with max confidence": "Basidiomycota",
      "original min alignment length": 50
    },
    "Dothideomycetes": {
      "cut-off": 0.91,
      "confidence": 0.8444,
      "sequence number": 2158,
      "group number": 28,
      "min alignment length": 50,
      "fasta filename": "CBSITS2.order.fasta",
      "classification filename": "CBSITS2.classification",
      "max proportion": 0.569,
      "original cut-off": 0.91,
      "original confidence": 0.8444,
      "dataset with max confidence": "Dothideomycetes",
      "original min alignment length": 50
    },
    "Basidiomycota": {
      "cut-off": 0.914,
      "confidence": 0.6928,
      "sequence number": 4447,
      "group number": 54,
      "min alignment length": 50,
      "fasta filename": "CBSITS2.order.fasta",
      "classification filename": "CBSITS2.classification",
      "max proportion": 0.2296,
      "original cut-off": 0.914,
      "original confidence": 0.6928,
      "dataset with max confidence": "Basidiomycota",
      "original min alignment length": 50
    },
    "Ascomycota": {
      "cut-off": 0.938,
      "confidence": 0.6784,
      "sequence number": 13432,
      "group number": 102,
      "min alignment length": 50,
      "fasta filename": "CBSITS2.order.fasta",
      "classification filename": "CBSITS2.classification",
      "max proportion": 0.1348,
      "original cut-off": 0.938,
      "original confidence": 0.6784,
      "dataset with max confidence": "Ascomycota",
      "original min alignment length": 50
    }
  },
  "class": {
    "All": {
      "cut-off": 0.902,
      "confidence": 0.6266,
      "sequence number": 18596,
      "group number": 46,
      "min alignment length": 50,
      "fasta filename": "CBSITS2.class.fasta",
      "classification filename": "CBSITS2.classification",
      "max proportion": 0.2161,
      "original cut-off": 0.902,
      "original confidence": 0.6266,
      "dataset with max confidence": "All",
      "original min alignment length": 50
    },
    "Basidiomycota": {
      "cut-off": 0.885,
      "confidence": 0.6581,
      "sequence number": 4466,
      "group number": 14,
      "min alignment length": 50,
      "fasta filename": "CBSITS2.class.fasta",
      "classification filename": "CBSITS2.classification",
      "max proportion": 0.3914,
      "original cut-off": 0.885,
      "original confidence": 0.6581,
      "dataset with max confidence": "Basidiomycota",
      "original min alignment length": 50
    },
    "Ascomycota": {
      "cut-off": 0.891,
      "confidence": 0.7162,
      "sequence number": 13606,
      "group number": 22,
      "min alignment length": 50,
      "fasta filename": "CBSITS2.class.fasta",
      "classification filename": "CBSITS2.classification",
      "max proportion": 0.2954,
      "original cut-off": 0.891,
      "original confidence": 0.7162,
      "dataset with max confidence": "Ascomycota",
      "original min alignment length": 50
    }
  }
}
