# Supplementary material for: Advancing Yeast Identification Using High‐Throughput DNA Barcode Data From a Curated Culture Collection
Source: Mol Ecol Resour. 2025 Nov 26;26(1):e70082. doi: 10.1111/1755-0998.70082 (PMC12649295; doi:10.1111/1755-0998.70082)
Supplement: Supplementary file 3 — Appendix S3: men70082‐sup‐0003‐AppendixS3.json. [file MEN-26-e70082-s014.json]

{
  "species": {
    "All": {
      "cut-off": 0.994,
      "confidence": 0.9008,
      "sequence number": 8642,
      "group number": 4468,
      "min alignment length": 50,
      "fasta filename": "dnabarcoder/moldITS2.species.diff.fasta",
      "classification filename": "moldITS2.classification",
      "max proportion": 0.0113,
      "original cut-off": 0.994,
      "original confidence": 0.9008,
      "dataset with max confidence": "All",
      "original min alignment length": 50
    },
    "Acremonium": {
      "cut-off": 0.978,
      "confidence": 0.9884,
      "sequence number": 45,
      "group number": 11,
      "min alignment length": 50,
      "fasta filename": "dnabarcoder/moldITS2.species.diff.fasta",
      "classification filename": "moldITS2.classification",
      "max proportion": 0.3333,
      "original cut-off": 0.978,
      "original confidence": 0.9884,
      "dataset with max confidence": "Acremonium",
      "original min alignment length": 50
    },
    "Agaricus": {
      "cut-off": 0.985,
      "confidence": 0.9442,
      "sequence number": 32,
      "group number": 18,
      "min alignment length": 50,
      "fasta filename": "dnabarcoder/moldITS2.species.diff.fasta",
      "classification filename": "moldITS2.classification",
      "max proportion": 0.1562,
      "original cut-off": 0.991,
      "original confidence": 0.8936,
      "dataset with max confidence": "Agaricaceae",
      "original min alignment length": 50
    },
    "Alternaria": {
      "cut-off": 0.994,
      "confidence": 0.9926,
      "sequence number": 69,
      "group number": 29,
      "min alignment length": 50,
      "fasta filename": "dnabarcoder/moldITS2.species.diff.fasta",
      "classification filename": "moldITS2.classification",
      "max proportion": 0.3768,
      "original cut-off": 0.994,
      "original confidence": 0.9926,
      "dataset with max confidence": "Alternaria",
      "original min alignment length": 50
    },
    "Aspergillus": {
      "cut-off": 0.994,
      "confidence": 0.9402,
      "sequence number": 225,
      "group number": 73,
      "min alignment length": 50,
      "fasta filename": "dnabarcoder/moldITS2.species.diff.fasta",
      "classification filename": "moldITS2.classification",
      "max proportion": 0.1778,
      "original cut-off": 0.994,
      "original confidence": 0.9402,
      "dataset with max confidence": "Aspergillus",
      "original min alignment length": 50
    },
    "Bipolaris": {
      "cut-off": 0.994,
      "confidence": 0.9455,
      "sequence number": 34,
      "group number": 11,
      "min alignment length": 50,
      "fasta filename": "dnabarcoder/moldITS2.species.diff.fasta",
      "classification filename": "moldITS2.classification",
      "max proportion": 0.5,
      "original cut-off": 0.989,
      "original confidence": 0.9444,
      "dataset with max confidence": "Pleosporales",
      "original min alignment length": 50
    },
    "Ceratocystis": {
      "cut-off": 0.995,
      "confidence": 0.9396,
      "sequence number": 30,
      "group number": 15,
      "min alignment length": 50,
      "fasta filename": "dnabarcoder/moldITS2.species.diff.fasta",
      "classification filename": "moldITS2.classification",
      "max proportion": 0.1333,
      "original cut-off": 0.995,
      "original confidence": 0.8911,
      "dataset with max confidence": "Ceratocystidaceae",
      "original min alignment length": 50
    },
    "Chaetomium": {
      "cut-off": 0.994,
      "confidence": 0.9113,
      "sequence number": 108,
      "group number": 29,
      "min alignment length": 50,
      "fasta filename": "dnabarcoder/moldITS2.species.diff.fasta",
      "classification filename": "moldITS2.classification",
      "max proportion": 0.4444,
      "original cut-off": 0.994,
      "original confidence": 0.8844,
      "dataset with max confidence": "Sordariales",
      "original min alignment length": 50
    },
    "Chrysosporium": {
      "cut-off": 0.994,
      "confidence": 0.9059,
      "sequence number": 41,
      "group number": 14,
      "min alignment length": 50,
      "fasta filename": "dnabarcoder/moldITS2.species.diff.fasta",
      "classification filename": "moldITS2.classification",
      "max proportion": 0.4634,
      "original cut-off": 0.973,
      "original confidence": 0.865,
      "dataset with max confidence": "Ascomycota",
      "original min alignment length": 50
    },
    "Colletotrichum": {
      "cut-off": 0.994,
      "confidence": 0.9059,
      "sequence number": 170,
      "group number": 32,
      "min alignment length": 50,
      "fasta filename": "dnabarcoder/moldITS2.species.diff.fasta",
      "classification filename": "moldITS2.classification",
      "max proportion": 0.2,
      "original cut-off": 0.995,
      "original confidence": 0.8626,
      "dataset with max confidence": "Ascomycota",
      "original min alignment length": 50
    },
    "Coprinellus": {
      "cut-off": 0.985,
      "confidence": 0.9036,
      "sequence number": 37,
      "group number": 13,
      "min alignment length": 50,
      "fasta filename": "dnabarcoder/moldITS2.species.diff.fasta",
      "classification filename": "moldITS2.classification",
      "max proportion": 0.1892,
      "original cut-off": 0.991,
      "original confidence": 0.8438,
      "dataset with max confidence": "Basidiomycota",
      "original min alignment length": 50
    },
    "Curvularia": {
      "cut-off": 0.994,
      "confidence": 0.9455,
      "sequence number": 65,
      "group number": 32,
      "min alignment length": 50,
      "fasta filename": "dnabarcoder/moldITS2.species.diff.fasta",
      "classification filename": "moldITS2.classification",
      "max proportion": 0.1077,
      "original cut-off": 0.991,
      "original confidence": 0.9177,
      "dataset with max confidence": "Pleosporales",
      "original min alignment length": 50
    },
    "Diaporthe": {
      "cut-off": 0.994,
      "confidence": 0.9842,
      "sequence number": 31,
      "group number": 22,
      "min alignment length": 50,
      "fasta filename": "dnabarcoder/moldITS2.species.diff.fasta",
      "classification filename": "moldITS2.classification",
      "max proportion": 0.0968,
      "original cut-off": 0.994,
      "original confidence": 0.9806,
      "dataset with max confidence": "Diaporthaceae",
      "original min alignment length": 50
    },
    "Emericellopsis": {
      "cut-off": 0.991,
      "confidence": 0.9079,
      "sequence number": 32,
      "group number": 10,
      "min alignment length": 50,
      "fasta filename": "dnabarcoder/moldITS2.species.diff.fasta",
      "classification filename": "moldITS2.classification",
      "max proportion": 0.2812,
      "original cut-off": 0.995,
      "original confidence": 0.9076,
      "dataset with max confidence": "Bionectriaceae",
      "original min alignment length": 50
    },
    "Exophiala": {
      "cut-off": 0.981,
      "confidence": 0.976,
      "sequence number": 143,
      "group number": 23,
      "min alignment length": 50,
      "fasta filename": "dnabarcoder/moldITS2.species.diff.fasta",
      "classification filename": "moldITS2.classification",
      "max proportion": 0.6853,
      "original cut-off": 0.981,
      "original confidence": 0.976,
      "dataset with max confidence": "Exophiala",
      "original min alignment length": 50
    },
    "Fusarium": {
      "cut-off": 0.994,
      "confidence": 0.9323,
      "sequence number": 185,
      "group number": 37,
      "min alignment length": 50,
      "fasta filename": "dnabarcoder/moldITS2.species.diff.fasta",
      "classification filename": "moldITS2.classification",
      "max proportion": 0.3946,
      "original cut-off": 0.994,
      "original confidence": 0.9323,
      "dataset with max confidence": "Fusarium",
      "original min alignment length": 50
    },
    "Humicola": {
      "cut-off": 0.994,
      "confidence": 0.9113,
      "sequence number": 34,
      "group number": 22,
      "min alignment length": 50,
      "fasta filename": "dnabarcoder/moldITS2.species.diff.fasta",
      "classification filename": "moldITS2.classification",
      "max proportion": 0.1765,
      "original cut-off": 0.994,
      "original confidence": 0.9039,
      "dataset with max confidence": "Sordariales",
      "original min alignment length": 50
    },
    "Leptographium": {
      "cut-off": 0.996,
      "confidence": 0.9591,
      "sequence number": 31,
      "group number": 18,
      "min alignment length": 50,
      "fasta filename": "dnabarcoder/moldITS2.species.diff.fasta",
      "classification filename": "moldITS2.classification",
      "max proportion": 0.1613,
      "original cut-off": 0.996,
      "original confidence": 0.9591,
      "dataset with max confidence": "Leptographium",
      "original min alignment length": 50
    },
    "Leptosphaeria": {
      "cut-off": 0.994,
      "confidence": 0.9455,
      "sequence number": 34,
      "group number": 24,
      "min alignment length": 50,
      "fasta filename": "dnabarcoder/moldITS2.species.diff.fasta",
      "classification filename": "moldITS2.classification",
      "max proportion": 0.1471,
      "original cut-off": 0.994,
      "original confidence": 0.9444,
      "dataset with max confidence": "Pleosporales",
      "original min alignment length": 50
    },
    "Microascus": {
      "cut-off": 0.994,
      "confidence": 0.9059,
      "sequence number": 36,
      "group number": 17,
      "min alignment length": 50,
      "fasta filename": "dnabarcoder/moldITS2.species.diff.fasta",
      "classification filename": "moldITS2.classification",
      "max proportion": 0.1111,
      "original cut-off": 0.995,
      "original confidence": 0.8442,
      "dataset with max confidence": "Ascomycota",
      "original min alignment length": 50
    },
    "Mortierella": {
      "cut-off": 0.988,
      "confidence": 0.9015,
      "sequence number": 96,
      "group number": 45,
      "min alignment length": 50,
      "fasta filename": "dnabarcoder/moldITS2.species.diff.fasta",
      "classification filename": "moldITS2.classification",
      "max proportion": 0.0938,
      "original cut-off": 0.988,
      "original confidence": 0.9015,
      "dataset with max confidence": "Mortierella",
      "original min alignment length": 50
    },
    "Mucor": {
      "cut-off": 0.994,
      "confidence": 0.9008,
      "sequence number": 149,
      "group number": 49,
      "min alignment length": 50,
      "fasta filename": "dnabarcoder/moldITS2.species.diff.fasta",
      "classification filename": "moldITS2.classification",
      "max proportion": 0.1208,
      "original cut-off": 0.989,
      "original confidence": 0.8805,
      "dataset with max confidence": "All",
      "original min alignment length": 50
    },
    "Mycena": {
      "cut-off": 0.985,
      "confidence": 0.9343,
      "sequence number": 47,
      "group number": 23,
      "min alignment length": 50,
      "fasta filename": "dnabarcoder/moldITS2.species.diff.fasta",
      "classification filename": "moldITS2.classification",
      "max proportion": 0.1064,
      "original cut-off": 0.985,
      "original confidence": 0.9273,
      "dataset with max confidence": "Mycenaceae",
      "original min alignment length": 50
    },
    "Nectria": {
      "cut-off": 0.988,
      "confidence": 0.9608,
      "sequence number": 34,
      "group number": 18,
      "min alignment length": 50,
      "fasta filename": "dnabarcoder/moldITS2.species.diff.fasta",
      "classification filename": "moldITS2.classification",
      "max proportion": 0.2059,
      "original cut-off": 0.988,
      "original confidence": 0.9608,
      "dataset with max confidence": "Nectria",
      "original min alignment length": 50
    },
    "Niesslia": {
      "cut-off": 0.991,
      "confidence": 0.9456,
      "sequence number": 32,
      "group number": 14,
      "min alignment length": 50,
      "fasta filename": "dnabarcoder/moldITS2.species.diff.fasta",
      "classification filename": "moldITS2.classification",
      "max proportion": 0.3438,
      "original cut-off": 0.991,
      "original confidence": 0.9388,
      "dataset with max confidence": "Niessliaceae",
      "original min alignment length": 50
    },
    "Ophiostoma": {
      "cut-off": 0.996,
      "confidence": 0.928,
      "sequence number": 58,
      "group number": 33,
      "min alignment length": 50,
      "fasta filename": "dnabarcoder/moldITS2.species.diff.fasta",
      "classification filename": "moldITS2.classification",
      "max proportion": 0.1207,
      "original cut-off": 0.996,
      "original confidence": 0.8904,
      "dataset with max confidence": "Ophiostomataceae",
      "original min alignment length": 50
    },
    "Penicillium": {
      "cut-off": 0.994,
      "confidence": 0.9059,
      "sequence number": 199,
      "group number": 70,
      "min alignment length": 50,
      "fasta filename": "dnabarcoder/moldITS2.species.diff.fasta",
      "classification filename": "moldITS2.classification",
      "max proportion": 0.0754,
      "original cut-off": 0.994,
      "original confidence": 0.8894,
      "dataset with max confidence": "Ascomycota",
      "original min alignment length": 50
    },
    "Peniophora": {
      "cut-off": 0.988,
      "confidence": 0.9474,
      "sequence number": 99,
      "group number": 41,
      "min alignment length": 50,
      "fasta filename": "dnabarcoder/moldITS2.species.diff.fasta",
      "classification filename": "moldITS2.classification",
      "max proportion": 0.0707,
      "original cut-off": 0.988,
      "original confidence": 0.9384,
      "dataset with max confidence": "Peniophoraceae",
      "original min alignment length": 50
    },
    "Podospora": {
      "cut-off": 0.986,
      "confidence": 0.982,
      "sequence number": 37,
      "group number": 22,
      "min alignment length": 50,
      "fasta filename": "dnabarcoder/moldITS2.species.diff.fasta",
      "classification filename": "moldITS2.classification",
      "max proportion": 0.2162,
      "original cut-off": 0.986,
      "original confidence": 0.982,
      "dataset with max confidence": "Podospora",
      "original min alignment length": 50
    },
    "Pseudocercospora": {
      "cut-off": 0.994,
      "confidence": 1.0,
      "sequence number": 36,
      "group number": 29,
      "min alignment length": 50,
      "fasta filename": "dnabarcoder/moldITS2.species.diff.fasta",
      "classification filename": "moldITS2.classification",
      "max proportion": 0.1944,
      "original cut-off": 0.994,
      "original confidence": 1.0,
      "dataset with max confidence": "Pseudocercospora",
      "original min alignment length": 50
    },
    "Rhizoctonia": {
      "cut-off": 0.933,
      "confidence": 0.9141,
      "sequence number": 73,
      "group number": 15,
      "min alignment length": 50,
      "fasta filename": "dnabarcoder/moldITS2.species.diff.fasta",
      "classification filename": "moldITS2.classification",
      "max proportion": 0.6849,
      "original cut-off": 0.933,
      "original confidence": 0.9141,
      "dataset with max confidence": "Rhizoctonia",
      "original min alignment length": 50
    },
    "Sarocladium": {
      "cut-off": 0.988,
      "confidence": 0.9137,
      "sequence number": 61,
      "group number": 12,
      "min alignment length": 50,
      "fasta filename": "dnabarcoder/moldITS2.species.diff.fasta",
      "classification filename": "moldITS2.classification",
      "max proportion": 0.4098,
      "original cut-off": 0.988,
      "original confidence": 0.9023,
      "dataset with max confidence": "Sarocladiaceae",
      "original min alignment length": 50
    },
    "Scytinostroma": {
      "cut-off": 0.919,
      "confidence": 1.0,
      "sequence number": 54,
      "group number": 17,
      "min alignment length": 50,
      "fasta filename": "dnabarcoder/moldITS2.species.diff.fasta",
      "classification filename": "moldITS2.classification",
      "max proportion": 0.1481,
      "original cut-off": 0.919,
      "original confidence": 1.0,
      "dataset with max confidence": "Scytinostroma",
      "original min alignment length": 50
    },
    "Sporothrix": {
      "cut-off": 0.99,
      "confidence": 0.9518,
      "sequence number": 43,
      "group number": 23,
      "min alignment length": 50,
      "fasta filename": "dnabarcoder/moldITS2.species.diff.fasta",
      "classification filename": "moldITS2.classification",
      "max proportion": 0.2558,
      "original cut-off": 0.99,
      "original confidence": 0.9518,
      "dataset with max confidence": "Sporothrix",
      "original min alignment length": 50
    },
    "Talaromyces": {
      "cut-off": 0.994,
      "confidence": 0.9059,
      "sequence number": 87,
      "group number": 39,
      "min alignment length": 50,
      "fasta filename": "dnabarcoder/moldITS2.species.diff.fasta",
      "classification filename": "moldITS2.classification",
      "max proportion": 0.1494,
      "original cut-off": 0.994,
      "original confidence": 0.831,
      "dataset with max confidence": "Ascomycota",
      "original min alignment length": 50
    },
    "Trichoderma": {
      "cut-off": 0.995,
      "confidence": 0.9433,
      "sequence number": 77,
      "group number": 45,
      "min alignment length": 50,
      "fasta filename": "dnabarcoder/moldITS2.species.diff.fasta",
      "classification filename": "moldITS2.classification",
      "max proportion": 0.1039,
      "original cut-off": 0.995,
      "original confidence": 0.9233,
      "dataset with max confidence": "Hypocreaceae",
      "original min alignment length": 50
    },
    "Ustilago": {
      "cut-off": 0.99,
      "confidence": 0.9187,
      "sequence number": 47,
      "group number": 12,
      "min alignment length": 50,
      "fasta filename": "dnabarcoder/moldITS2.species.diff.fasta",
      "classification filename": "moldITS2.classification",
      "max proportion": 0.4894,
      "original cut-off": 0.99,
      "original confidence": 0.8875,
      "dataset with max confidence": "Ustilaginomycetes",
      "original min alignment length": 50
    },
    "Vararia": {
      "cut-off": 0.935,
      "confidence": 1.0,
      "sequence number": 116,
      "group number": 33,
      "min alignment length": 50,
      "fasta filename": "dnabarcoder/moldITS2.species.diff.fasta",
      "classification filename": "moldITS2.classification",
      "max proportion": 0.069,
      "original cut-off": 0.935,
      "original confidence": 1.0,
      "dataset with max confidence": "Vararia",
      "original min alignment length": 50
    },
    "Verticillium": {
      "cut-off": 0.982,
      "confidence": 0.9833,
      "sequence number": 33,
      "group number": 11,
      "min alignment length": 50,
      "fasta filename": "dnabarcoder/moldITS2.species.diff.fasta",
      "classification filename": "moldITS2.classification",
      "max proportion": 0.5152,
      "original cut-off": 0.982,
      "original confidence": 0.9818,
      "dataset with max confidence": "Trichosphaeriaceae",
      "original min alignment length": 50
    },
    "Microascaceae": {
      "cut-off": 0.994,
      "confidence": 0.9059,
      "sequence number": 135,
      "group number": 69,
      "min alignment length": 50,
      "fasta filename": "dnabarcoder/moldITS2.species.diff.fasta",
      "classification filename": "moldITS2.classification",
      "max proportion": 0.1259,
      "original cut-off": 0.996,
      "original confidence": 0.8427,
      "dataset with max confidence": "Ascomycota",
      "original min alignment length": 50
    },
    "Chaetomiaceae": {
      "cut-off": 0.994,
      "confidence": 0.9113,
      "sequence number": 281,
      "group number": 106,
      "min alignment length": 50,
      "fasta filename": "dnabarcoder/moldITS2.species.diff.fasta",
      "classification filename": "moldITS2.classification",
      "max proportion": 0.1708,
      "original cut-off": 0.994,
      "original confidence": 0.8957,
      "dataset with max confidence": "Sordariales",
      "original min alignment length": 50
    },
    "Stachybotryaceae": {
      "cut-off": 0.965,
      "confidence": 0.9212,
      "sequence number": 33,
      "group number": 23,
      "min alignment length": 50,
      "fasta filename": "dnabarcoder/moldITS2.species.diff.fasta",
      "classification filename": "moldITS2.classification",
      "max proportion": 0.0909,
      "original cut-off": 0.965,
      "original confidence": 0.9212,
      "dataset with max confidence": "Stachybotryaceae",
      "original min alignment length": 50
    },
    "Teratosphaeriaceae": {
      "cut-off": 0.994,
      "confidence": 0.9632,
      "sequence number": 73,
      "group number": 61,
      "min alignment length": 50,
      "fasta filename": "dnabarcoder/moldITS2.species.diff.fasta",
      "classification filename": "moldITS2.classification",
      "max proportion": 0.0548,
      "original cut-off": 0.994,
      "original confidence": 0.9621,
      "dataset with max confidence": "Mycosphaerellales",
      "original min alignment length": 50
    },
    "Bionectriaceae": {
      "cut-off": 0.991,
      "confidence": 0.9079,
      "sequence number": 190,
      "group number": 81,
      "min alignment length": 50,
      "fasta filename": "dnabarcoder/moldITS2.species.diff.fasta",
      "classification filename": "moldITS2.classification",
      "max proportion": 0.0789,
      "original cut-off": 0.991,
      "original confidence": 0.9079,
      "dataset with max confidence": "Bionectriaceae",
      "original min alignment length": 50
    },
    "Trichosphaeriaceae": {
      "cut-off": 0.982,
      "confidence": 0.9833,
      "sequence number": 72,
      "group number": 29,
      "min alignment length": 50,
      "fasta filename": "dnabarcoder/moldITS2.species.diff.fasta",
      "classification filename": "moldITS2.classification",
      "max proportion": 0.2361,
      "original cut-off": 0.982,
      "original confidence": 0.9833,
      "dataset with max confidence": "Trichosphaeriaceae",
      "original min alignment length": 50
    },
    "Mortierellaceae": {
      "cut-off": 0.994,
      "confidence": 0.9008,
      "sequence number": 139,
      "group number": 61,
      "min alignment length": 50,
      "fasta filename": "dnabarcoder/moldITS2.species.diff.fasta",
      "classification filename": "moldITS2.classification",
      "max proportion": 0.0647,
      "original cut-off": 0.99,
      "original confidence": 0.8829,
      "dataset with max confidence": "All",
      "original min alignment length": 50
    },
    "Mucoraceae": {
      "cut-off": 0.994,
      "confidence": 0.9008,
      "sequence number": 156,
      "group number": 52,
      "min alignment length": 50,
      "fasta filename": "dnabarcoder/moldITS2.species.diff.fasta",
      "classification filename": "moldITS2.classification",
      "max proportion": 0.1154,
      "original cut-off": 0.989,
      "original confidence": 0.8859,
      "dataset with max confidence": "All",
      "original min alignment length": 50
    },
    "Nectriaceae": {
      "cut-off": 0.994,
      "confidence": 0.9059,
      "sequence number": 480,
      "group number": 202,
      "min alignment length": 50,
      "fasta filename": "dnabarcoder/moldITS2.species.diff.fasta",
      "classification filename": "moldITS2.classification",
      "max proportion": 0.1521,
      "original cut-off": 0.994,
      "original confidence": 0.8935,
      "dataset with max confidence": "Ascomycota",
      "original min alignment length": 50
    },
    "Hyaloscyphaceae": {
      "cut-off": 0.974,
      "confidence": 0.96,
      "sequence number": 46,
      "group number": 27,
      "min alignment length": 50,
      "fasta filename": "dnabarcoder/moldITS2.species.diff.fasta",
      "classification filename": "moldITS2.classification",
      "max proportion": 0.087,
      "original cut-off": 0.974,
      "original confidence": 0.96,
      "dataset with max confidence": "Hyaloscyphaceae",
      "original min alignment length": 50
    },
    "Agaricaceae": {
      "cut-off": 0.985,
      "confidence": 0.9442,
      "sequence number": 73,
      "group number": 44,
      "min alignment length": 50,
      "fasta filename": "dnabarcoder/moldITS2.species.diff.fasta",
      "classification filename": "moldITS2.classification",
      "max proportion": 0.0959,
      "original cut-off": 0.985,
      "original confidence": 0.9442,
      "dataset with max confidence": "Agaricaceae",
      "original min alignment length": 50
    },
    "Strophariaceae": {
      "cut-off": 0.995,
      "confidence": 0.9234,
      "sequence number": 58,
      "group number": 32,
      "min alignment length": 50,
      "fasta filename": "dnabarcoder/moldITS2.species.diff.fasta",
      "classification filename": "moldITS2.classification",
      "max proportion": 0.0862,
      "original cut-off": 0.995,
      "original confidence": 0.9234,
      "dataset with max confidence": "Strophariaceae",
      "original min alignment length": 50
    },
    "Cordycipitaceae": {
      "cut-off": 0.994,
      "confidence": 0.9059,
      "sequence number": 120,
      "group number": 28,
      "min alignment length": 50,
      "fasta filename": "dnabarcoder/moldITS2.species.diff.fasta",
      "classification filename": "moldITS2.classification",
      "max proportion": 0.225,
      "original cut-off": 0.98,
      "original confidence": 0.8775,
      "dataset with max confidence": "Ascomycota",
      "original min alignment length": 50
    },
    "Botryosphaeriaceae": {
      "cut-off": 0.994,
      "confidence": 0.9384,
      "sequence number": 93,
      "group number": 42,
      "min alignment length": 50,
      "fasta filename": "dnabarcoder/moldITS2.species.diff.fasta",
      "classification filename": "moldITS2.classification",
      "max proportion": 0.2366,
      "original cut-off": 0.994,
      "original confidence": 0.8994,
      "dataset with max confidence": "Dothideomycetes",
      "original min alignment length": 50
    },
    "Sporocadaceae": {
      "cut-off": 0.994,
      "confidence": 0.9609,
      "sequence number": 31,
      "group number": 22,
      "min alignment length": 50,
      "fasta filename": "dnabarcoder/moldITS2.species.diff.fasta",
      "classification filename": "moldITS2.classification",
      "max proportion": 0.1935,
      "original cut-off": 0.994,
      "original confidence": 0.9609,
      "dataset with max confidence": "Sporocadaceae",
      "original min alignment length": 50
    },
    "Didymellaceae": {
      "cut-off": 0.994,
      "confidence": 0.9455,
      "sequence number": 124,
      "group number": 61,
      "min alignment length": 50,
      "fasta filename": "dnabarcoder/moldITS2.species.diff.fasta",
      "classification filename": "moldITS2.classification",
      "max proportion": 0.0806,
      "original cut-off": 0.994,
      "original confidence": 0.9448,
      "dataset with max confidence": "Pleosporales",
      "original min alignment length": 50
    },
    "Pleosporaceae": {
      "cut-off": 0.994,
      "confidence": 0.9455,
      "sequence number": 269,
      "group number": 124,
      "min alignment length": 50,
      "fasta filename": "dnabarcoder/moldITS2.species.diff.fasta",
      "classification filename": "moldITS2.classification",
      "max proportion": 0.0967,
      "original cut-off": 0.994,
      "original confidence": 0.9432,
      "dataset with max confidence": "Pleosporales",
      "original min alignment length": 50
    },
    "Onygenaceae": {
      "cut-off": 0.994,
      "confidence": 0.9059,
      "sequence number": 88,
      "group number": 39,
      "min alignment length": 50,
      "fasta filename": "dnabarcoder/moldITS2.species.diff.fasta",
      "classification filename": "moldITS2.classification",
      "max proportion": 0.2159,
      "original cut-off": 0.973,
      "original confidence": 0.8905,
      "dataset with max confidence": "Ascomycota",
      "original min alignment length": 50
    },
    "Polyporaceae": {
      "cut-off": 0.989,
      "confidence": 0.9187,
      "sequence number": 87,
      "group number": 56,
      "min alignment length": 50,
      "fasta filename": "dnabarcoder/moldITS2.species.diff.fasta",
      "classification filename": "moldITS2.classification",
      "max proportion": 0.0575,
      "original cut-off": 0.989,
      "original confidence": 0.9187,
      "dataset with max confidence": "Polyporaceae",
      "original min alignment length": 50
    },
    "Ceratocystidaceae": {
      "cut-off": 0.995,
      "confidence": 0.9396,
      "sequence number": 64,
      "group number": 34,
      "min alignment length": 50,
      "fasta filename": "dnabarcoder/moldITS2.species.diff.fasta",
      "classification filename": "moldITS2.classification",
      "max proportion": 0.0625,
      "original cut-off": 0.995,
      "original confidence": 0.9396,
      "dataset with max confidence": "Ceratocystidaceae",
      "original min alignment length": 50
    },
    "Sclerotiniaceae": {
      "cut-off": 0.993,
      "confidence": 0.9086,
      "sequence number": 81,
      "group number": 35,
      "min alignment length": 50,
      "fasta filename": "dnabarcoder/moldITS2.species.diff.fasta",
      "classification filename": "moldITS2.classification",
      "max proportion": 0.1111,
      "original cut-off": 0.994,
      "original confidence": 0.891,
      "dataset with max confidence": "Helotiales",
      "original min alignment length": 50
    },
    "Phaeosphaeriaceae": {
      "cut-off": 0.987,
      "confidence": 0.9504,
      "sequence number": 72,
      "group number": 44,
      "min alignment length": 50,
      "fasta filename": "dnabarcoder/moldITS2.species.diff.fasta",
      "classification filename": "moldITS2.classification",
      "max proportion": 0.0972,
      "original cut-off": 0.987,
      "original confidence": 0.9504,
      "dataset with max confidence": "Phaeosphaeriaceae",
      "original min alignment length": 50
    },
    "Gnomoniaceae": {
      "cut-off": 0.994,
      "confidence": 0.9559,
      "sequence number": 70,
      "group number": 50,
      "min alignment length": 50,
      "fasta filename": "dnabarcoder/moldITS2.species.diff.fasta",
      "classification filename": "moldITS2.classification",
      "max proportion": 0.0714,
      "original cut-off": 0.994,
      "original confidence": 0.9549,
      "dataset with max confidence": "Diaporthales",
      "original min alignment length": 50
    },
    "Xylariaceae": {
      "cut-off": 0.987,
      "confidence": 0.9601,
      "sequence number": 43,
      "group number": 33,
      "min alignment length": 50,
      "fasta filename": "dnabarcoder/moldITS2.species.diff.fasta",
      "classification filename": "moldITS2.classification",
      "max proportion": 0.093,
      "original cut-off": 0.949,
      "original confidence": 0.9535,
      "dataset with max confidence": "Xylariales",
      "original min alignment length": 50
    },
    "Ustilaginaceae": {
      "cut-off": 0.99,
      "confidence": 0.9187,
      "sequence number": 59,
      "group number": 21,
      "min alignment length": 50,
      "fasta filename": "dnabarcoder/moldITS2.species.diff.fasta",
      "classification filename": "moldITS2.classification",
      "max proportion": 0.3898,
      "original cut-off": 0.99,
      "original confidence": 0.9104,
      "dataset with max confidence": "Ustilaginomycetes",
      "original min alignment length": 50
    },
    "Valsaceae": {
      "cut-off": 0.994,
      "confidence": 0.9559,
      "sequence number": 30,
      "group number": 19,
      "min alignment length": 50,
      "fasta filename": "dnabarcoder/moldITS2.species.diff.fasta",
      "classification filename": "moldITS2.classification",
      "max proportion": 0.1667,
      "original cut-off": 0.994,
      "original confidence": 0.9356,
      "dataset with max confidence": "Diaporthales",
      "original min alignment length": 50
    },
    "Sordariaceae": {
      "cut-off": 0.994,
      "confidence": 0.9114,
      "sequence number": 35,
      "group number": 13,
      "min alignment length": 50,
      "fasta filename": "dnabarcoder/moldITS2.species.diff.fasta",
      "classification filename": "moldITS2.classification",
      "max proportion": 0.2571,
      "original cut-off": 0.994,
      "original confidence": 0.9114,
      "dataset with max confidence": "Sordariaceae",
      "original min alignment length": 50
    },
    "Gymnoascaceae": {
      "cut-off": 0.982,
      "confidence": 0.9471,
      "sequence number": 40,
      "group number": 17,
      "min alignment length": 50,
      "fasta filename": "dnabarcoder/moldITS2.species.diff.fasta",
      "classification filename": "moldITS2.classification",
      "max proportion": 0.2,
      "original cut-off": 0.982,
      "original confidence": 0.9471,
      "dataset with max confidence": "Gymnoascaceae",
      "original min alignment length": 50
    },
    "Arthrobotryaceae": {
      "cut-off": 0.984,
      "confidence": 0.9133,
      "sequence number": 69,
      "group number": 47,
      "min alignment length": 50,
      "fasta filename": "dnabarcoder/moldITS2.species.diff.fasta",
      "classification filename": "moldITS2.classification",
      "max proportion": 0.058,
      "original cut-off": 0.984,
      "original confidence": 0.912,
      "dataset with max confidence": "Orbiliales",
      "original min alignment length": 50
    },
    "Arthrodermataceae": {
      "cut-off": 0.994,
      "confidence": 0.9059,
      "sequence number": 122,
      "group number": 40,
      "min alignment length": 50,
      "fasta filename": "dnabarcoder/moldITS2.species.diff.fasta",
      "classification filename": "moldITS2.classification",
      "max proportion": 0.1639,
      "original cut-off": 0.987,
      "original confidence": 0.8604,
      "dataset with max confidence": "Ascomycota",
      "original min alignment length": 50
    },
    "Trichocomaceae": {
      "cut-off": 0.994,
      "confidence": 0.9059,
      "sequence number": 171,
      "group number": 72,
      "min alignment length": 50,
      "fasta filename": "dnabarcoder/moldITS2.species.diff.fasta",
      "classification filename": "moldITS2.classification",
      "max proportion": 0.076,
      "original cut-off": 0.994,
      "original confidence": 0.8152,
      "dataset with max confidence": "Ascomycota",
      "original min alignment length": 50
    },
    "Aspergillaceae": {
      "cut-off": 0.994,
      "confidence": 0.9059,
      "sequence number": 467,
      "group number": 160,
      "min alignment length": 50,
      "fasta filename": "dnabarcoder/moldITS2.species.diff.fasta",
      "classification filename": "moldITS2.classification",
      "max proportion": 0.0857,
      "original cut-off": 0.994,
      "original confidence": 0.9053,
      "dataset with max confidence": "Ascomycota",
      "original min alignment length": 50
    },
    "Lachnocladiaceae": {
      "cut-off": 0.946,
      "confidence": 1.0,
      "sequence number": 201,
      "group number": 59,
      "min alignment length": 50,
      "fasta filename": "dnabarcoder/moldITS2.species.diff.fasta",
      "classification filename": "moldITS2.classification",
      "max proportion": 0.0398,
      "original cut-off": 0.946,
      "original confidence": 1.0,
      "dataset with max confidence": "Lachnocladiaceae",
      "original min alignment length": 50
    },
    "Ploettnerulaceae": {
      "cut-off": 0.993,
      "confidence": 0.9086,
      "sequence number": 53,
      "group number": 22,
      "min alignment length": 50,
      "fasta filename": "dnabarcoder/moldITS2.species.diff.fasta",
      "classification filename": "moldITS2.classification",
      "max proportion": 0.2264,
      "original cut-off": 0.988,
      "original confidence": 0.8928,
      "dataset with max confidence": "Helotiales",
      "original min alignment length": 50
    },
    "Herpotrichiellaceae": {
      "cut-off": 0.988,
      "confidence": 0.949,
      "sequence number": 233,
      "group number": 69,
      "min alignment length": 50,
      "fasta filename": "dnabarcoder/moldITS2.species.diff.fasta",
      "classification filename": "moldITS2.classification",
      "max proportion": 0.4206,
      "original cut-off": 0.988,
      "original confidence": 0.9464,
      "dataset with max confidence": "Chaetothyriales",
      "original min alignment length": 50
    },
    "Didymosphaeriaceae": {
      "cut-off": 0.994,
      "confidence": 0.9722,
      "sequence number": 85,
      "group number": 22,
      "min alignment length": 50,
      "fasta filename": "dnabarcoder/moldITS2.species.diff.fasta",
      "classification filename": "moldITS2.classification",
      "max proportion": 0.4588,
      "original cut-off": 0.994,
      "original confidence": 0.9722,
      "dataset with max confidence": "Didymosphaeriaceae",
      "original min alignment length": 50
    },
    "Mycosphaerellaceae": {
      "cut-off": 0.994,
      "confidence": 0.9661,
      "sequence number": 172,
      "group number": 135,
      "min alignment length": 50,
      "fasta filename": "dnabarcoder/moldITS2.species.diff.fasta",
      "classification filename": "moldITS2.classification",
      "max proportion": 0.0407,
      "original cut-off": 0.994,
      "original confidence": 0.9661,
      "dataset with max confidence": "Mycosphaerellaceae",
      "original min alignment length": 50
    },
    "Myxotrichaceae": {
      "cut-off": 0.962,
      "confidence": 0.925,
      "sequence number": 32,
      "group number": 13,
      "min alignment length": 50,
      "fasta filename": "dnabarcoder/moldITS2.species.diff.fasta",
      "classification filename": "moldITS2.classification",
      "max proportion": 0.1875,
      "original cut-off": 0.962,
      "original confidence": 0.925,
      "dataset with max confidence": "Myxotrichaceae",
      "original min alignment length": 50
    },
    "Chaetosphaeriaceae": {
      "cut-off": 0.993,
      "confidence": 0.9427,
      "sequence number": 41,
      "group number": 32,
      "min alignment length": 50,
      "fasta filename": "dnabarcoder/moldITS2.species.diff.fasta",
      "classification filename": "moldITS2.classification",
      "max proportion": 0.0976,
      "original cut-off": 0.993,
      "original confidence": 0.9413,
      "dataset with max confidence": "Chaetosphaeriales",
      "original min alignment length": 50
    },
    "Psathyrellaceae": {
      "cut-off": 0.985,
      "confidence": 0.9036,
      "sequence number": 90,
      "group number": 39,
      "min alignment length": 50,
      "fasta filename": "dnabarcoder/moldITS2.species.diff.fasta",
      "classification filename": "moldITS2.classification",
      "max proportion": 0.0778,
      "original cut-off": 0.991,
      "original confidence": 0.8643,
      "dataset with max confidence": "Basidiomycota",
      "original min alignment length": 50
    },
    "Ceratobasidiaceae": {
      "cut-off": 0.985,
      "confidence": 0.9036,
      "sequence number": 84,
      "group number": 25,
      "min alignment length": 50,
      "fasta filename": "dnabarcoder/moldITS2.species.diff.fasta",
      "classification filename": "moldITS2.classification",
      "max proportion": 0.5952,
      "original cut-off": 0.951,
      "original confidence": 0.8579,
      "dataset with max confidence": "Basidiomycota",
      "original min alignment length": 50
    },
    "Ophiostomataceae": {
      "cut-off": 0.996,
      "confidence": 0.928,
      "sequence number": 157,
      "group number": 90,
      "min alignment length": 50,
      "fasta filename": "dnabarcoder/moldITS2.species.diff.fasta",
      "classification filename": "moldITS2.classification",
      "max proportion": 0.0701,
      "original cut-off": 0.996,
      "original confidence": 0.928,
      "dataset with max confidence": "Ophiostomataceae",
      "original min alignment length": 50
    },
    "Sarocladiaceae": {
      "cut-off": 0.988,
      "confidence": 0.9137,
      "sequence number": 69,
      "group number": 16,
      "min alignment length": 50,
      "fasta filename": "dnabarcoder/moldITS2.species.diff.fasta",
      "classification filename": "moldITS2.classification",
      "max proportion": 0.3623,
      "original cut-off": 0.988,
      "original confidence": 0.9137,
      "dataset with max confidence": "Sarocladiaceae",
      "original min alignment length": 50
    },
    "Hypocreaceae": {
      "cut-off": 0.995,
      "confidence": 0.9433,
      "sequence number": 146,
      "group number": 92,
      "min alignment length": 50,
      "fasta filename": "dnabarcoder/moldITS2.species.diff.fasta",
      "classification filename": "moldITS2.classification",
      "max proportion": 0.0685,
      "original cut-off": 0.995,
      "original confidence": 0.9433,
      "dataset with max confidence": "Hypocreaceae",
      "original min alignment length": 50
    },
    "Podosporaceae": {
      "cut-off": 0.994,
      "confidence": 0.9568,
      "sequence number": 58,
      "group number": 31,
      "min alignment length": 50,
      "fasta filename": "dnabarcoder/moldITS2.species.diff.fasta",
      "classification filename": "moldITS2.classification",
      "max proportion": 0.1379,
      "original cut-off": 0.994,
      "original confidence": 0.9568,
      "dataset with max confidence": "Podosporaceae",
      "original min alignment length": 50
    },
    "Cladosporiaceae": {
      "cut-off": 0.994,
      "confidence": 0.9384,
      "sequence number": 36,
      "group number": 16,
      "min alignment length": 50,
      "fasta filename": "dnabarcoder/moldITS2.species.diff.fasta",
      "classification filename": "moldITS2.classification",
      "max proportion": 0.3611,
      "original cut-off": 0.987,
      "original confidence": 0.9167,
      "dataset with max confidence": "Dothideomycetes",
      "original min alignment length": 50
    },
    "Clavicipitaceae": {
      "cut-off": 0.994,
      "confidence": 0.9059,
      "sequence number": 57,
      "group number": 30,
      "min alignment length": 50,
      "fasta filename": "dnabarcoder/moldITS2.species.diff.fasta",
      "classification filename": "moldITS2.classification",
      "max proportion": 0.1579,
      "original cut-off": 0.991,
      "original confidence": 0.8855,
      "dataset with max confidence": "Ascomycota",
      "original min alignment length": 50
    },
    "Dermateaceae": {
      "cut-off": 0.994,
      "confidence": 0.9253,
      "sequence number": 50,
      "group number": 30,
      "min alignment length": 50,
      "fasta filename": "dnabarcoder/moldITS2.species.diff.fasta",
      "classification filename": "moldITS2.classification",
      "max proportion": 0.12,
      "original cut-off": 0.994,
      "original confidence": 0.9253,
      "dataset with max confidence": "Dermateaceae",
      "original min alignment length": 50
    },
    "Venturiaceae": {
      "cut-off": 0.993,
      "confidence": 0.9397,
      "sequence number": 32,
      "group number": 20,
      "min alignment length": 50,
      "fasta filename": "dnabarcoder/moldITS2.species.diff.fasta",
      "classification filename": "moldITS2.classification",
      "max proportion": 0.2188,
      "original cut-off": 0.993,
      "original confidence": 0.9323,
      "dataset with max confidence": "Venturiales",
      "original min alignment length": 50
    },
    "Glomerellaceae": {
      "cut-off": 0.994,
      "confidence": 0.9059,
      "sequence number": 170,
      "group number": 32,
      "min alignment length": 50,
      "fasta filename": "dnabarcoder/moldITS2.species.diff.fasta",
      "classification filename": "moldITS2.classification",
      "max proportion": 0.2,
      "original cut-off": 0.995,
      "original confidence": 0.8626,
      "dataset with max confidence": "Ascomycota",
      "original min alignment length": 50
    },
    "Hymenochaetaceae": {
      "cut-off": 0.982,
      "confidence": 0.9792,
      "sequence number": 40,
      "group number": 37,
      "min alignment length": 50,
      "fasta filename": "dnabarcoder/moldITS2.species.diff.fasta",
      "classification filename": "moldITS2.classification",
      "max proportion": 0.05,
      "original cut-off": 0.982,
      "original confidence": 0.9667,
      "dataset with max confidence": "Hymenochaetales",
      "original min alignment length": 50
    },
    "Diaporthaceae": {
      "cut-off": 0.994,
      "confidence": 0.9842,
      "sequence number": 38,
      "group number": 29,
      "min alignment length": 50,
      "fasta filename": "dnabarcoder/moldITS2.species.diff.fasta",
      "classification filename": "moldITS2.classification",
      "max proportion": 0.0789,
      "original cut-off": 0.994,
      "original confidence": 0.9842,
      "dataset with max confidence": "Diaporthaceae",
      "original min alignment length": 50
    },
    "Dothioraceae": {
      "cut-off": 0.994,
      "confidence": 0.9384,
      "sequence number": 36,
      "group number": 24,
      "min alignment length": 50,
      "fasta filename": "dnabarcoder/moldITS2.species.diff.fasta",
      "classification filename": "moldITS2.classification",
      "max proportion": 0.1111,
      "original cut-off": 0.994,
      "original confidence": 0.8676,
      "dataset with max confidence": "Dothideomycetes",
      "original min alignment length": 50
    },
    "Peniophoraceae": {
      "cut-off": 0.988,
      "confidence": 0.9474,
      "sequence number": 116,
      "group number": 47,
      "min alignment length": 50,
      "fasta filename": "dnabarcoder/moldITS2.species.diff.fasta",
      "classification filename": "moldITS2.classification",
      "max proportion": 0.0603,
      "original cut-off": 0.988,
      "original confidence": 0.9474,
      "dataset with max confidence": "Peniophoraceae",
      "original min alignment length": 50
    },
    "Niessliaceae": {
      "cut-off": 0.991,
      "confidence": 0.9456,
      "sequence number": 36,
      "group number": 17,
      "min alignment length": 50,
      "fasta filename": "dnabarcoder/moldITS2.species.diff.fasta",
      "classification filename": "moldITS2.classification",
      "max proportion": 0.3056,
      "original cut-off": 0.991,
      "original confidence": 0.9456,
      "dataset with max confidence": "Niessliaceae",
      "original min alignment length": 50
    },
    "Leptosphaeriaceae": {
      "cut-off": 0.994,
      "confidence": 0.9455,
      "sequence number": 64,
      "group number": 43,
      "min alignment length": 50,
      "fasta filename": "dnabarcoder/moldITS2.species.diff.fasta",
      "classification filename": "moldITS2.classification",
      "max proportion": 0.0938,
      "original cut-off": 0.994,
      "original confidence": 0.9216,
      "dataset with max confidence": "Pleosporales",
      "original min alignment length": 50
    },
    "Mycenaceae": {
      "cut-off": 0.985,
      "confidence": 0.9343,
      "sequence number": 52,
      "group number": 26,
      "min alignment length": 50,
      "fasta filename": "dnabarcoder/moldITS2.species.diff.fasta",
      "classification filename": "moldITS2.classification",
      "max proportion": 0.0962,
      "original cut-off": 0.985,
      "original confidence": 0.9343,
      "dataset with max confidence": "Mycenaceae",
      "original min alignment length": 50
    },
    "Pleosporales": {
      "cut-off": 0.994,
      "confidence": 0.9455,
      "sequence number": 820,
      "group number": 432,
      "min alignment length": 50,
      "fasta filename": "dnabarcoder/moldITS2.species.diff.fasta",
      "classification filename": "moldITS2.classification",
      "max proportion": 0.0476,
      "original cut-off": 0.994,
      "original confidence": 0.9455,
      "dataset with max confidence": "Pleosporales",
      "original min alignment length": 50
    },
    "Polyporales": {
      "cut-off": 0.99,
      "confidence": 0.916,
      "sequence number": 273,
      "group number": 174,
      "min alignment length": 50,
      "fasta filename": "dnabarcoder/moldITS2.species.diff.fasta",
      "classification filename": "moldITS2.classification",
      "max proportion": 0.0293,
      "original cut-off": 0.99,
      "original confidence": 0.916,
      "dataset with max confidence": "Polyporales",
      "original min alignment length": 50
    },
    "Mucorales": {
      "cut-off": 0.994,
      "confidence": 0.9008,
      "sequence number": 307,
      "group number": 103,
      "min alignment length": 50,
      "fasta filename": "dnabarcoder/moldITS2.species.diff.fasta",
      "classification filename": "moldITS2.classification",
      "max proportion": 0.1531,
      "original cut-off": 0.989,
      "original confidence": 0.8969,
      "dataset with max confidence": "All",
      "original min alignment length": 50
    },
    "Russulales": {
      "cut-off": 0.988,
      "confidence": 0.946,
      "sequence number": 393,
      "group number": 152,
      "min alignment length": 50,
      "fasta filename": "dnabarcoder/moldITS2.species.diff.fasta",
      "classification filename": "moldITS2.classification",
      "max proportion": 0.0229,
      "original cut-off": 0.988,
      "original confidence": 0.946,
      "dataset with max confidence": "Russulales",
      "original min alignment length": 50
    },
    "Microascales": {
      "cut-off": 0.994,
      "confidence": 0.9059,
      "sequence number": 224,
      "group number": 126,
      "min alignment length": 50,
      "fasta filename": "dnabarcoder/moldITS2.species.diff.fasta",
      "classification filename": "moldITS2.classification",
      "max proportion": 0.0759,
      "original cut-off": 0.995,
      "original confidence": 0.882,
      "dataset with max confidence": "Ascomycota",
      "original min alignment length": 50
    },
    "Helotiales": {
      "cut-off": 0.993,
      "confidence": 0.9086,
      "sequence number": 421,
      "group number": 247,
      "min alignment length": 50,
      "fasta filename": "dnabarcoder/moldITS2.species.diff.fasta",
      "classification filename": "moldITS2.classification",
      "max proportion": 0.0285,
      "original cut-off": 0.993,
      "original confidence": 0.9086,
      "dataset with max confidence": "Helotiales",
      "original min alignment length": 50
    },
    "Sordariales": {
      "cut-off": 0.994,
      "confidence": 0.9113,
      "sequence number": 422,
      "group number": 186,
      "min alignment length": 50,
      "fasta filename": "dnabarcoder/moldITS2.species.diff.fasta",
      "classification filename": "moldITS2.classification",
      "max proportion": 0.1137,
      "original cut-off": 0.994,
      "original confidence": 0.9113,
      "dataset with max confidence": "Sordariales",
      "original min alignment length": 50
    },
    "Hypocreales": {
      "cut-off": 0.994,
      "confidence": 0.9059,
      "sequence number": 1206,
      "group number": 526,
      "min alignment length": 50,
      "fasta filename": "dnabarcoder/moldITS2.species.diff.fasta",
      "classification filename": "moldITS2.classification",
      "max proportion": 0.0605,
      "original cut-off": 0.994,
      "original confidence": 0.8841,
      "dataset with max confidence": "Ascomycota",
      "original min alignment length": 50
    },
    "Mycosphaerellales": {
      "cut-off": 0.994,
      "confidence": 0.9632,
      "sequence number": 270,
      "group number": 215,
      "min alignment length": 50,
      "fasta filename": "dnabarcoder/moldITS2.species.diff.fasta",
      "classification filename": "moldITS2.classification",
      "max proportion": 0.0259,
      "original cut-off": 0.994,
      "original confidence": 0.9632,
      "dataset with max confidence": "Mycosphaerellales",
      "original min alignment length": 50
    },
    "Trichosphaeriales": {
      "cut-off": 0.982,
      "confidence": 0.9833,
      "sequence number": 72,
      "group number": 29,
      "min alignment length": 50,
      "fasta filename": "dnabarcoder/moldITS2.species.diff.fasta",
      "classification filename": "moldITS2.classification",
      "max proportion": 0.2361,
      "original cut-off": 0.982,
      "original confidence": 0.9833,
      "dataset with max confidence": "Trichosphaeriales",
      "original min alignment length": 50
    },
    "Mortierellales": {
      "cut-off": 0.994,
      "confidence": 0.9008,
      "sequence number": 139,
      "group number": 61,
      "min alignment length": 50,
      "fasta filename": "dnabarcoder/moldITS2.species.diff.fasta",
      "classification filename": "moldITS2.classification",
      "max proportion": 0.0647,
      "original cut-off": 0.99,
      "original confidence": 0.8829,
      "dataset with max confidence": "All",
      "original min alignment length": 50
    },
    "Agaricales": {
      "cut-off": 0.985,
      "confidence": 0.9036,
      "sequence number": 494,
      "group number": 270,
      "min alignment length": 50,
      "fasta filename": "dnabarcoder/moldITS2.species.diff.fasta",
      "classification filename": "moldITS2.classification",
      "max proportion": 0.0162,
      "original cut-off": 0.991,
      "original confidence": 0.8961,
      "dataset with max confidence": "Basidiomycota",
      "original min alignment length": 50
    },
    "Botryosphaeriales": {
      "cut-off": 0.994,
      "confidence": 0.9384,
      "sequence number": 133,
      "group number": 68,
      "min alignment length": 50,
      "fasta filename": "dnabarcoder/moldITS2.species.diff.fasta",
      "classification filename": "moldITS2.classification",
      "max proportion": 0.1654,
      "original cut-off": 0.994,
      "original confidence": 0.9297,
      "dataset with max confidence": "Dothideomycetes",
      "original min alignment length": 50
    },
    "Amphisphaeriales": {
      "cut-off": 0.994,
      "confidence": 0.9385,
      "sequence number": 62,
      "group number": 42,
      "min alignment length": 50,
      "fasta filename": "dnabarcoder/moldITS2.species.diff.fasta",
      "classification filename": "moldITS2.classification",
      "max proportion": 0.0968,
      "original cut-off": 0.994,
      "original confidence": 0.9385,
      "dataset with max confidence": "Amphisphaeriales",
      "original min alignment length": 50
    },
    "Onygenales": {
      "cut-off": 0.994,
      "confidence": 0.9059,
      "sequence number": 273,
      "group number": 112,
      "min alignment length": 50,
      "fasta filename": "dnabarcoder/moldITS2.species.diff.fasta",
      "classification filename": "moldITS2.classification",
      "max proportion": 0.0733,
      "original cut-off": 0.988,
      "original confidence": 0.883,
      "dataset with max confidence": "Ascomycota",
      "original min alignment length": 50
    },
    "Diaporthales": {
      "cut-off": 0.994,
      "confidence": 0.9559,
      "sequence number": 216,
      "group number": 157,
      "min alignment length": 50,
      "fasta filename": "dnabarcoder/moldITS2.species.diff.fasta",
      "classification filename": "moldITS2.classification",
      "max proportion": 0.0231,
      "original cut-off": 0.994,
      "original confidence": 0.9559,
      "dataset with max confidence": "Diaporthales",
      "original min alignment length": 50
    },
    "Xylariales": {
      "cut-off": 0.987,
      "confidence": 0.9601,
      "sequence number": 179,
      "group number": 130,
      "min alignment length": 50,
      "fasta filename": "dnabarcoder/moldITS2.species.diff.fasta",
      "classification filename": "moldITS2.classification",
      "max proportion": 0.0335,
      "original cut-off": 0.987,
      "original confidence": 0.9601,
      "dataset with max confidence": "Xylariales",
      "original min alignment length": 50
    },
    "Pezizales": {
      "cut-off": 0.981,
      "confidence": 0.9453,
      "sequence number": 64,
      "group number": 45,
      "min alignment length": 50,
      "fasta filename": "dnabarcoder/moldITS2.species.diff.fasta",
      "classification filename": "moldITS2.classification",
      "max proportion": 0.0625,
      "original cut-off": 0.981,
      "original confidence": 0.9453,
      "dataset with max confidence": "Pezizales",
      "original min alignment length": 50
    },
    "Ustilaginales": {
      "cut-off": 0.99,
      "confidence": 0.9187,
      "sequence number": 64,
      "group number": 25,
      "min alignment length": 50,
      "fasta filename": "dnabarcoder/moldITS2.species.diff.fasta",
      "classification filename": "moldITS2.classification",
      "max proportion": 0.3594,
      "original cut-off": 0.99,
      "original confidence": 0.9174,
      "dataset with max confidence": "Ustilaginomycetes",
      "original min alignment length": 50
    },
    "Orbiliales": {
      "cut-off": 0.984,
      "confidence": 0.9133,
      "sequence number": 70,
      "group number": 48,
      "min alignment length": 50,
      "fasta filename": "dnabarcoder/moldITS2.species.diff.fasta",
      "classification filename": "moldITS2.classification",
      "max proportion": 0.0571,
      "original cut-off": 0.984,
      "original confidence": 0.9133,
      "dataset with max confidence": "Orbiliales",
      "original min alignment length": 50
    },
    "Chaetothyriales": {
      "cut-off": 0.988,
      "confidence": 0.949,
      "sequence number": 258,
      "group number": 90,
      "min alignment length": 50,
      "fasta filename": "dnabarcoder/moldITS2.species.diff.fasta",
      "classification filename": "moldITS2.classification",
      "max proportion": 0.3798,
      "original cut-off": 0.988,
      "original confidence": 0.949,
      "dataset with max confidence": "Chaetothyriales",
      "original min alignment length": 50
    },
    "Eurotiales": {
      "cut-off": 0.994,
      "confidence": 0.9059,
      "sequence number": 662,
      "group number": 248,
      "min alignment length": 50,
      "fasta filename": "dnabarcoder/moldITS2.species.diff.fasta",
      "classification filename": "moldITS2.classification",
      "max proportion": 0.0604,
      "original cut-off": 0.994,
      "original confidence": 0.8822,
      "dataset with max confidence": "Ascomycota",
      "original min alignment length": 50
    },
    "Dothideales": {
      "cut-off": 0.994,
      "confidence": 0.9384,
      "sequence number": 63,
      "group number": 42,
      "min alignment length": 50,
      "fasta filename": "dnabarcoder/moldITS2.species.diff.fasta",
      "classification filename": "moldITS2.classification",
      "max proportion": 0.0952,
      "original cut-off": 0.994,
      "original confidence": 0.8661,
      "dataset with max confidence": "Dothideomycetes",
      "original min alignment length": 50
    },
    "Capnodiales": {
      "cut-off": 0.994,
      "confidence": 0.9384,
      "sequence number": 35,
      "group number": 25,
      "min alignment length": 50,
      "fasta filename": "dnabarcoder/moldITS2.species.diff.fasta",
      "classification filename": "moldITS2.classification",
      "max proportion": 0.1714,
      "original cut-off": 0.993,
      "original confidence": 0.9276,
      "dataset with max confidence": "Dothideomycetes",
      "original min alignment length": 50
    },
    "Cantharellales": {
      "cut-off": 0.985,
      "confidence": 0.9036,
      "sequence number": 96,
      "group number": 33,
      "min alignment length": 50,
      "fasta filename": "dnabarcoder/moldITS2.species.diff.fasta",
      "classification filename": "moldITS2.classification",
      "max proportion": 0.5208,
      "original cut-off": 0.951,
      "original confidence": 0.8687,
      "dataset with max confidence": "Basidiomycota",
      "original min alignment length": 50
    },
    "Chaetosphaeriales": {
      "cut-off": 0.993,
      "confidence": 0.9427,
      "sequence number": 42,
      "group number": 33,
      "min alignment length": 50,
      "fasta filename": "dnabarcoder/moldITS2.species.diff.fasta",
      "classification filename": "moldITS2.classification",
      "max proportion": 0.0952,
      "original cut-off": 0.993,
      "original confidence": 0.9427,
      "dataset with max confidence": "Chaetosphaeriales",
      "original min alignment length": 50
    },
    "Ophiostomatales": {
      "cut-off": 0.996,
      "confidence": 0.928,
      "sequence number": 157,
      "group number": 90,
      "min alignment length": 50,
      "fasta filename": "dnabarcoder/moldITS2.species.diff.fasta",
      "classification filename": "moldITS2.classification",
      "max proportion": 0.0701,
      "original cut-off": 0.996,
      "original confidence": 0.928,
      "dataset with max confidence": "Ophiostomatales",
      "original min alignment length": 50
    },
    "Cladosporiales": {
      "cut-off": 0.994,
      "confidence": 0.9384,
      "sequence number": 36,
      "group number": 16,
      "min alignment length": 50,
      "fasta filename": "dnabarcoder/moldITS2.species.diff.fasta",
      "classification filename": "moldITS2.classification",
      "max proportion": 0.3611,
      "original cut-off": 0.987,
      "original confidence": 0.9167,
      "dataset with max confidence": "Dothideomycetes",
      "original min alignment length": 50
    },
    "Venturiales": {
      "cut-off": 0.993,
      "confidence": 0.9397,
      "sequence number": 58,
      "group number": 39,
      "min alignment length": 50,
      "fasta filename": "dnabarcoder/moldITS2.species.diff.fasta",
      "classification filename": "moldITS2.classification",
      "max proportion": 0.1207,
      "original cut-off": 0.993,
      "original confidence": 0.9397,
      "dataset with max confidence": "Venturiales",
      "original min alignment length": 50
    },
    "Glomerellales": {
      "cut-off": 0.994,
      "confidence": 0.9059,
      "sequence number": 171,
      "group number": 33,
      "min alignment length": 50,
      "fasta filename": "dnabarcoder/moldITS2.species.diff.fasta",
      "classification filename": "moldITS2.classification",
      "max proportion": 0.1988,
      "original cut-off": 0.995,
      "original confidence": 0.8634,
      "dataset with max confidence": "Ascomycota",
      "original min alignment length": 50
    },
    "Hymenochaetales": {
      "cut-off": 0.982,
      "confidence": 0.9792,
      "sequence number": 64,
      "group number": 54,
      "min alignment length": 50,
      "fasta filename": "dnabarcoder/moldITS2.species.diff.fasta",
      "classification filename": "moldITS2.classification",
      "max proportion": 0.0625,
      "original cut-off": 0.982,
      "original confidence": 0.9792,
      "dataset with max confidence": "Hymenochaetales",
      "original min alignment length": 50
    },
    "Dothideomycetes": {
      "cut-off": 0.994,
      "confidence": 0.9384,
      "sequence number": 1522,
      "group number": 929,
      "min alignment length": 50,
      "fasta filename": "dnabarcoder/moldITS2.species.diff.fasta",
      "classification filename": "moldITS2.classification",
      "max proportion": 0.0256,
      "original cut-off": 0.994,
      "original confidence": 0.9384,
      "dataset with max confidence": "Dothideomycetes",
      "original min alignment length": 50
    },
    "Agaricomycetes": {
      "cut-off": 0.985,
      "confidence": 0.9036,
      "sequence number": 1418,
      "group number": 760,
      "min alignment length": 50,
      "fasta filename": "dnabarcoder/moldITS2.species.diff.fasta",
      "classification filename": "moldITS2.classification",
      "max proportion": 0.0353,
      "original cut-off": 0.985,
      "original confidence": 0.9019,
      "dataset with max confidence": "Basidiomycota",
      "original min alignment length": 50
    },
    "Mucoromycetes": {
      "cut-off": 0.994,
      "confidence": 0.9008,
      "sequence number": 307,
      "group number": 103,
      "min alignment length": 50,
      "fasta filename": "dnabarcoder/moldITS2.species.diff.fasta",
      "classification filename": "moldITS2.classification",
      "max proportion": 0.1531,
      "original cut-off": 0.989,
      "original confidence": 0.8969,
      "dataset with max confidence": "All",
      "original min alignment length": 50
    },
    "Sordariomycetes": {
      "cut-off": 0.994,
      "confidence": 0.9059,
      "sequence number": 2935,
      "group number": 1473,
      "min alignment length": 50,
      "fasta filename": "dnabarcoder/moldITS2.species.diff.fasta",
      "classification filename": "moldITS2.classification",
      "max proportion": 0.0249,
      "original cut-off": 0.994,
      "original confidence": 0.9007,
      "dataset with max confidence": "Ascomycota",
      "original min alignment length": 50
    },
    "Leotiomycetes": {
      "cut-off": 0.994,
      "confidence": 0.9059,
      "sequence number": 562,
      "group number": 315,
      "min alignment length": 50,
      "fasta filename": "dnabarcoder/moldITS2.species.diff.fasta",
      "classification filename": "moldITS2.classification",
      "max proportion": 0.0214,
      "original cut-off": 0.994,
      "original confidence": 0.8935,
      "dataset with max confidence": "Ascomycota",
      "original min alignment length": 50
    },
    "Mortierellomycetes": {
      "cut-off": 0.994,
      "confidence": 0.9008,
      "sequence number": 139,
      "group number": 61,
      "min alignment length": 50,
      "fasta filename": "dnabarcoder/moldITS2.species.diff.fasta",
      "classification filename": "moldITS2.classification",
      "max proportion": 0.0647,
      "original cut-off": 0.99,
      "original confidence": 0.8829,
      "dataset with max confidence": "All",
      "original min alignment length": 50
    },
    "Eurotiomycetes": {
      "cut-off": 0.994,
      "confidence": 0.9059,
      "sequence number": 1238,
      "group number": 474,
      "min alignment length": 50,
      "fasta filename": "dnabarcoder/moldITS2.species.diff.fasta",
      "classification filename": "moldITS2.classification",
      "max proportion": 0.0792,
      "original cut-off": 0.994,
      "original confidence": 0.8803,
      "dataset with max confidence": "Ascomycota",
      "original min alignment length": 50
    },
    "Pezizomycetes": {
      "cut-off": 0.981,
      "confidence": 0.9453,
      "sequence number": 64,
      "group number": 45,
      "min alignment length": 50,
      "fasta filename": "dnabarcoder/moldITS2.species.diff.fasta",
      "classification filename": "moldITS2.classification",
      "max proportion": 0.0625,
      "original cut-off": 0.981,
      "original confidence": 0.9453,
      "dataset with max confidence": "Pezizomycetes",
      "original min alignment length": 50
    },
    "Ustilaginomycetes": {
      "cut-off": 0.99,
      "confidence": 0.9187,
      "sequence number": 65,
      "group number": 26,
      "min alignment length": 50,
      "fasta filename": "dnabarcoder/moldITS2.species.diff.fasta",
      "classification filename": "moldITS2.classification",
      "max proportion": 0.3538,
      "original cut-off": 0.99,
      "original confidence": 0.9187,
      "dataset with max confidence": "Ustilaginomycetes",
      "original min alignment length": 50
    },
    "Orbiliomycetes": {
      "cut-off": 0.984,
      "confidence": 0.9133,
      "sequence number": 70,
      "group number": 48,
      "min alignment length": 50,
      "fasta filename": "dnabarcoder/moldITS2.species.diff.fasta",
      "classification filename": "moldITS2.classification",
      "max proportion": 0.0571,
      "original cut-off": 0.984,
      "original confidence": 0.9133,
      "dataset with max confidence": "Orbiliomycetes",
      "original min alignment length": 50
    },
    "Exobasidiomycetes": {
      "cut-off": 0.967,
      "confidence": 0.9637,
      "sequence number": 35,
      "group number": 21,
      "min alignment length": 50,
      "fasta filename": "dnabarcoder/moldITS2.species.diff.fasta",
      "classification filename": "moldITS2.classification",
      "max proportion": 0.2286,
      "original cut-off": 0.967,
      "original confidence": 0.9637,
      "dataset with max confidence": "Exobasidiomycetes",
      "original min alignment length": 50
    },
    "Ascomycota": {
      "cut-off": 0.994,
      "confidence": 0.9059,
      "sequence number": 6587,
      "group number": 3436,
      "min alignment length": 50,
      "fasta filename": "dnabarcoder/moldITS2.species.diff.fasta",
      "classification filename": "moldITS2.classification",
      "max proportion": 0.0149,
      "original cut-off": 0.994,
      "original confidence": 0.9059,
      "dataset with max confidence": "Ascomycota",
      "original min alignment length": 50
    },
    "Basidiomycota": {
      "cut-off": 0.985,
      "confidence": 0.9036,
      "sequence number": 1564,
      "group number": 837,
      "min alignment length": 50,
      "fasta filename": "dnabarcoder/moldITS2.species.diff.fasta",
      "classification filename": "moldITS2.classification",
      "max proportion": 0.032,
      "original cut-off": 0.985,
      "original confidence": 0.9036,
      "dataset with max confidence": "Basidiomycota",
      "original min alignment length": 50
    },
    "Mucoromycota": {
      "cut-off": 0.994,
      "confidence": 0.9008,
      "sequence number": 320,
      "group number": 110,
      "min alignment length": 50,
      "fasta filename": "dnabarcoder/moldITS2.species.diff.fasta",
      "classification filename": "moldITS2.classification",
      "max proportion": 0.1469,
      "original cut-off": 0.989,
      "original confidence": 0.897,
      "dataset with max confidence": "All",
      "original min alignment length": 50
    },
    "Mortierellomycota": {
      "cut-off": 0.994,
      "confidence": 0.9008,
      "sequence number": 139,
      "group number": 61,
      "min alignment length": 50,
      "fasta filename": "dnabarcoder/moldITS2.species.diff.fasta",
      "classification filename": "moldITS2.classification",
      "max proportion": 0.0647,
      "original cut-off": 0.99,
      "original confidence": 0.8829,
      "dataset with max confidence": "All",
      "original min alignment length": 50
    }
  },
  "genus": {
    "All": {
      "cut-off": 0.982,
      "confidence": 0.5754,
      "sequence number": 11657,
      "group number": 1679,
      "min alignment length": 50,
      "fasta filename": "moldITS2.genus.fasta",
      "classification filename": "moldITS2.classification",
      "max proportion": 0.0601,
      "original cut-off": 0.982,
      "original confidence": 0.5754,
      "dataset with max confidence": "All",
      "original min alignment length": 50
    },
    "Nectriaceae": {
      "cut-off": 0.969,
      "confidence": 0.6041,
      "sequence number": 759,
      "group number": 53,
      "min alignment length": 50,
      "fasta filename": "moldITS2.genus.fasta",
      "classification filename": "moldITS2.classification",
      "max proportion": 0.4769,
      "original cut-off": 0.974,
      "original confidence": 0.6013,
      "dataset with max confidence": "Hypocreales",
      "original min alignment length": 50
    },
    "Aspergillaceae": {
      "cut-off": 0.973,
      "confidence": 0.6506,
      "sequence number": 1300,
      "group number": 15,
      "min alignment length": 50,
      "fasta filename": "moldITS2.genus.fasta",
      "classification filename": "moldITS2.classification",
      "max proportion": 0.5392,
      "original cut-off": 0.973,
      "original confidence": 0.6506,
      "dataset with max confidence": "Aspergillaceae",
      "original min alignment length": 50
    },
    "Cordycipitaceae": {
      "cut-off": 0.971,
      "confidence": 0.7004,
      "sequence number": 147,
      "group number": 11,
      "min alignment length": 50,
      "fasta filename": "moldITS2.genus.fasta",
      "classification filename": "moldITS2.classification",
      "max proportion": 0.2993,
      "original cut-off": 0.971,
      "original confidence": 0.7004,
      "dataset with max confidence": "Cordycipitaceae",
      "original min alignment length": 50
    },
    "Microascaceae": {
      "cut-off": 0.982,
      "confidence": 0.6801,
      "sequence number": 160,
      "group number": 17,
      "min alignment length": 50,
      "fasta filename": "moldITS2.genus.fasta",
      "classification filename": "moldITS2.classification",
      "max proportion": 0.225,
      "original cut-off": 0.982,
      "original confidence": 0.6801,
      "dataset with max confidence": "Microascaceae",
      "original min alignment length": 50
    },
    "Onygenaceae": {
      "cut-off": 0.956,
      "confidence": 0.666,
      "sequence number": 96,
      "group number": 13,
      "min alignment length": 50,
      "fasta filename": "moldITS2.genus.fasta",
      "classification filename": "moldITS2.classification",
      "max proportion": 0.4688,
      "original cut-off": 0.956,
      "original confidence": 0.666,
      "dataset with max confidence": "Onygenaceae",
      "original min alignment length": 50
    },
    "Xylariaceae": {
      "cut-off": 0.929,
      "confidence": 0.7531,
      "sequence number": 44,
      "group number": 15,
      "min alignment length": 50,
      "fasta filename": "moldITS2.genus.fasta",
      "classification filename": "moldITS2.classification",
      "max proportion": 0.3182,
      "original cut-off": 0.899,
      "original confidence": 0.7424,
      "dataset with max confidence": "Xylariales",
      "original min alignment length": 50
    },
    "Polyporaceae": {
      "cut-off": 0.971,
      "confidence": 0.6378,
      "sequence number": 94,
      "group number": 21,
      "min alignment length": 50,
      "fasta filename": "moldITS2.genus.fasta",
      "classification filename": "moldITS2.classification",
      "max proportion": 0.1702,
      "original cut-off": 0.968,
      "original confidence": 0.6227,
      "dataset with max confidence": "Polyporales",
      "original min alignment length": 50
    },
    "Sporocadaceae": {
      "cut-off": 0.973,
      "confidence": 0.9297,
      "sequence number": 37,
      "group number": 15,
      "min alignment length": 50,
      "fasta filename": "moldITS2.genus.fasta",
      "classification filename": "moldITS2.classification",
      "max proportion": 0.2162,
      "original cut-off": 0.973,
      "original confidence": 0.9297,
      "dataset with max confidence": "Sporocadaceae",
      "original min alignment length": 50
    },
    "Chaetomiaceae": {
      "cut-off": 0.979,
      "confidence": 0.6012,
      "sequence number": 450,
      "group number": 30,
      "min alignment length": 50,
      "fasta filename": "moldITS2.genus.fasta",
      "classification filename": "moldITS2.classification",
      "max proportion": 0.46,
      "original cut-off": 0.979,
      "original confidence": 0.6012,
      "dataset with max confidence": "Chaetomiaceae",
      "original min alignment length": 50
    },
    "Didymellaceae": {
      "cut-off": 0.984,
      "confidence": 0.5967,
      "sequence number": 253,
      "group number": 22,
      "min alignment length": 50,
      "fasta filename": "moldITS2.genus.fasta",
      "classification filename": "moldITS2.classification",
      "max proportion": 0.2569,
      "original cut-off": 0.995,
      "original confidence": 0.542,
      "dataset with max confidence": "Dothideomycetes",
      "original min alignment length": 50
    },
    "Agaricaceae": {
      "cut-off": 0.864,
      "confidence": 0.882,
      "sequence number": 84,
      "group number": 11,
      "min alignment length": 50,
      "fasta filename": "moldITS2.genus.fasta",
      "classification filename": "moldITS2.classification",
      "max proportion": 0.4643,
      "original cut-off": 0.864,
      "original confidence": 0.882,
      "dataset with max confidence": "Agaricaceae",
      "original min alignment length": 50
    },
    "Stachybotryaceae": {
      "cut-off": 0.961,
      "confidence": 0.7905,
      "sequence number": 56,
      "group number": 19,
      "min alignment length": 50,
      "fasta filename": "moldITS2.genus.fasta",
      "classification filename": "moldITS2.classification",
      "max proportion": 0.1607,
      "original cut-off": 0.961,
      "original confidence": 0.7905,
      "dataset with max confidence": "Stachybotryaceae",
      "original min alignment length": 50
    },
    "Mycosphaerellaceae": {
      "cut-off": 0.981,
      "confidence": 0.6984,
      "sequence number": 257,
      "group number": 45,
      "min alignment length": 50,
      "fasta filename": "moldITS2.genus.fasta",
      "classification filename": "moldITS2.classification",
      "max proportion": 0.284,
      "original cut-off": 0.981,
      "original confidence": 0.6984,
      "dataset with max confidence": "Mycosphaerellaceae",
      "original min alignment length": 50
    },
    "Pleosporaceae": {
      "cut-off": 0.984,
      "confidence": 0.5967,
      "sequence number": 418,
      "group number": 21,
      "min alignment length": 50,
      "fasta filename": "moldITS2.genus.fasta",
      "classification filename": "moldITS2.classification",
      "max proportion": 0.2632,
      "original cut-off": 0.983,
      "original confidence": 0.5154,
      "dataset with max confidence": "Dothideomycetes",
      "original min alignment length": 50
    },
    "Didymosphaeriaceae": {
      "cut-off": 0.981,
      "confidence": 0.9431,
      "sequence number": 121,
      "group number": 10,
      "min alignment length": 50,
      "fasta filename": "moldITS2.genus.fasta",
      "classification filename": "moldITS2.classification",
      "max proportion": 0.6612,
      "original cut-off": 0.981,
      "original confidence": 0.9431,
      "dataset with max confidence": "Didymosphaeriaceae",
      "original min alignment length": 50
    },
    "Sclerotiniaceae": {
      "cut-off": 0.993,
      "confidence": 0.6592,
      "sequence number": 121,
      "group number": 17,
      "min alignment length": 50,
      "fasta filename": "moldITS2.genus.fasta",
      "classification filename": "moldITS2.classification",
      "max proportion": 0.1983,
      "original cut-off": 0.993,
      "original confidence": 0.6592,
      "dataset with max confidence": "Sclerotiniaceae",
      "original min alignment length": 50
    },
    "Strophariaceae": {
      "cut-off": 0.909,
      "confidence": 0.6598,
      "sequence number": 62,
      "group number": 11,
      "min alignment length": 50,
      "fasta filename": "moldITS2.genus.fasta",
      "classification filename": "moldITS2.classification",
      "max proportion": 0.3226,
      "original cut-off": 0.909,
      "original confidence": 0.6598,
      "dataset with max confidence": "Strophariaceae",
      "original min alignment length": 50
    },
    "Trichocomaceae": {
      "cut-off": 0.968,
      "confidence": 0.6429,
      "sequence number": 260,
      "group number": 16,
      "min alignment length": 50,
      "fasta filename": "moldITS2.genus.fasta",
      "classification filename": "moldITS2.classification",
      "max proportion": 0.4885,
      "original cut-off": 0.968,
      "original confidence": 0.6429,
      "dataset with max confidence": "Trichocomaceae",
      "original min alignment length": 50
    },
    "Ceratocystidaceae": {
      "cut-off": 0.929,
      "confidence": 0.7538,
      "sequence number": 83,
      "group number": 13,
      "min alignment length": 50,
      "fasta filename": "moldITS2.genus.fasta",
      "classification filename": "moldITS2.classification",
      "max proportion": 0.4458,
      "original cut-off": 0.929,
      "original confidence": 0.7538,
      "dataset with max confidence": "Ceratocystidaceae",
      "original min alignment length": 50
    },
    "Clavicipitaceae": {
      "cut-off": 0.982,
      "confidence": 0.697,
      "sequence number": 71,
      "group number": 14,
      "min alignment length": 50,
      "fasta filename": "moldITS2.genus.fasta",
      "classification filename": "moldITS2.classification",
      "max proportion": 0.2958,
      "original cut-off": 0.982,
      "original confidence": 0.697,
      "dataset with max confidence": "Clavicipitaceae",
      "original min alignment length": 50
    },
    "Dermateaceae": {
      "cut-off": 0.956,
      "confidence": 0.7344,
      "sequence number": 55,
      "group number": 12,
      "min alignment length": 50,
      "fasta filename": "moldITS2.genus.fasta",
      "classification filename": "moldITS2.classification",
      "max proportion": 0.5455,
      "original cut-off": 0.956,
      "original confidence": 0.7344,
      "dataset with max confidence": "Dermateaceae",
      "original min alignment length": 50
    },
    "Hypocreaceae": {
      "cut-off": 0.965,
      "confidence": 0.704,
      "sequence number": 243,
      "group number": 10,
      "min alignment length": 50,
      "fasta filename": "moldITS2.genus.fasta",
      "classification filename": "moldITS2.classification",
      "max proportion": 0.4897,
      "original cut-off": 0.965,
      "original confidence": 0.704,
      "dataset with max confidence": "Hypocreaceae",
      "original min alignment length": 50
    },
    "Botryosphaeriaceae": {
      "cut-off": 0.987,
      "confidence": 0.8837,
      "sequence number": 117,
      "group number": 18,
      "min alignment length": 50,
      "fasta filename": "moldITS2.genus.fasta",
      "classification filename": "moldITS2.classification",
      "max proportion": 0.1966,
      "original cut-off": 0.987,
      "original confidence": 0.8837,
      "dataset with max confidence": "Botryosphaeriaceae",
      "original min alignment length": 50
    },
    "Gnomoniaceae": {
      "cut-off": 0.983,
      "confidence": 0.6356,
      "sequence number": 80,
      "group number": 15,
      "min alignment length": 50,
      "fasta filename": "moldITS2.genus.fasta",
      "classification filename": "moldITS2.classification",
      "max proportion": 0.25,
      "original cut-off": 0.983,
      "original confidence": 0.6356,
      "dataset with max confidence": "Gnomoniaceae",
      "original min alignment length": 50
    },
    "Bionectriaceae": {
      "cut-off": 0.951,
      "confidence": 0.7162,
      "sequence number": 265,
      "group number": 26,
      "min alignment length": 50,
      "fasta filename": "moldITS2.genus.fasta",
      "classification filename": "moldITS2.classification",
      "max proportion": 0.2189,
      "original cut-off": 0.951,
      "original confidence": 0.7162,
      "dataset with max confidence": "Bionectriaceae",
      "original min alignment length": 50
    },
    "Trichosphaeriaceae": {
      "cut-off": 0.965,
      "confidence": 0.8697,
      "sequence number": 90,
      "group number": 14,
      "min alignment length": 50,
      "fasta filename": "moldITS2.genus.fasta",
      "classification filename": "moldITS2.classification",
      "max proportion": 0.4889,
      "original cut-off": 0.965,
      "original confidence": 0.8697,
      "dataset with max confidence": "Trichosphaeriaceae",
      "original min alignment length": 50
    },
    "Phaeosphaeriaceae": {
      "cut-off": 0.968,
      "confidence": 0.6688,
      "sequence number": 85,
      "group number": 15,
      "min alignment length": 50,
      "fasta filename": "moldITS2.genus.fasta",
      "classification filename": "moldITS2.classification",
      "max proportion": 0.4235,
      "original cut-off": 0.968,
      "original confidence": 0.6688,
      "dataset with max confidence": "Phaeosphaeriaceae",
      "original min alignment length": 50
    },
    "Chaetosphaeriaceae": {
      "cut-off": 0.935,
      "confidence": 0.8269,
      "sequence number": 44,
      "group number": 17,
      "min alignment length": 50,
      "fasta filename": "moldITS2.genus.fasta",
      "classification filename": "moldITS2.classification",
      "max proportion": 0.3182,
      "original cut-off": 0.935,
      "original confidence": 0.8229,
      "dataset with max confidence": "Chaetosphaeriales",
      "original min alignment length": 50
    },
    "Arthrodermataceae": {
      "cut-off": 0.951,
      "confidence": 0.631,
      "sequence number": 150,
      "group number": 10,
      "min alignment length": 50,
      "fasta filename": "moldITS2.genus.fasta",
      "classification filename": "moldITS2.classification",
      "max proportion": 0.48,
      "original cut-off": 0.95,
      "original confidence": 0.6037,
      "dataset with max confidence": "Onygenales",
      "original min alignment length": 50
    },
    "Herpotrichiellaceae": {
      "cut-off": 0.964,
      "confidence": 0.7249,
      "sequence number": 240,
      "group number": 12,
      "min alignment length": 50,
      "fasta filename": "moldITS2.genus.fasta",
      "classification filename": "moldITS2.classification",
      "max proportion": 0.6042,
      "original cut-off": 0.964,
      "original confidence": 0.7097,
      "dataset with max confidence": "Chaetothyriales",
      "original min alignment length": 50
    },
    "Ploettnerulaceae": {
      "cut-off": 0.973,
      "confidence": 0.7174,
      "sequence number": 55,
      "group number": 10,
      "min alignment length": 50,
      "fasta filename": "moldITS2.genus.fasta",
      "classification filename": "moldITS2.classification",
      "max proportion": 0.5818,
      "original cut-off": 0.973,
      "original confidence": 0.7174,
      "dataset with max confidence": "Ploettnerulaceae",
      "original min alignment length": 50
    },
    "Hymenochaetaceae": {
      "cut-off": 0.916,
      "confidence": 0.7089,
      "sequence number": 40,
      "group number": 11,
      "min alignment length": 50,
      "fasta filename": "moldITS2.genus.fasta",
      "classification filename": "moldITS2.classification",
      "max proportion": 0.35,
      "original cut-off": 0.863,
      "original confidence": 0.6148,
      "dataset with max confidence": "Hymenochaetales",
      "original min alignment length": 50
    },
    "Psathyrellaceae": {
      "cut-off": 0.963,
      "confidence": 0.699,
      "sequence number": 108,
      "group number": 10,
      "min alignment length": 50,
      "fasta filename": "moldITS2.genus.fasta",
      "classification filename": "moldITS2.classification",
      "max proportion": 0.4074,
      "original cut-off": 0.963,
      "original confidence": 0.699,
      "dataset with max confidence": "Psathyrellaceae",
      "original min alignment length": 50
    },
    "Hyaloscyphaceae": {
      "cut-off": 0.931,
      "confidence": 0.7942,
      "sequence number": 47,
      "group number": 12,
      "min alignment length": 50,
      "fasta filename": "moldITS2.genus.fasta",
      "classification filename": "moldITS2.classification",
      "max proportion": 0.4043,
      "original cut-off": 0.931,
      "original confidence": 0.7942,
      "dataset with max confidence": "Hyaloscyphaceae",
      "original min alignment length": 50
    },
    "Arthrobotryaceae": {
      "cut-off": 0.982,
      "confidence": 0.5867,
      "sequence number": 69,
      "group number": 13,
      "min alignment length": 50,
      "fasta filename": "moldITS2.genus.fasta",
      "classification filename": "moldITS2.classification",
      "max proportion": 0.2609,
      "original cut-off": 0.946,
      "original confidence": 0.5739,
      "dataset with max confidence": "Ascomycota",
      "original min alignment length": 50
    },
    "Teratosphaeriaceae": {
      "cut-off": 0.937,
      "confidence": 0.8176,
      "sequence number": 82,
      "group number": 20,
      "min alignment length": 50,
      "fasta filename": "moldITS2.genus.fasta",
      "classification filename": "moldITS2.classification",
      "max proportion": 0.2805,
      "original cut-off": 0.937,
      "original confidence": 0.8176,
      "dataset with max confidence": "Teratosphaeriaceae",
      "original min alignment length": 50
    },
    "Hypocreales": {
      "cut-off": 0.969,
      "confidence": 0.6041,
      "sequence number": 1735,
      "group number": 161,
      "min alignment length": 50,
      "fasta filename": "moldITS2.genus.fasta",
      "classification filename": "moldITS2.classification",
      "max proportion": 0.2086,
      "original cut-off": 0.969,
      "original confidence": 0.6041,
      "dataset with max confidence": "Hypocreales",
      "original min alignment length": 50
    },
    "Eurotiales": {
      "cut-off": 0.973,
      "confidence": 0.612,
      "sequence number": 1588,
      "group number": 35,
      "min alignment length": 50,
      "fasta filename": "moldITS2.genus.fasta",
      "classification filename": "moldITS2.classification",
      "max proportion": 0.4414,
      "original cut-off": 0.973,
      "original confidence": 0.592,
      "dataset with max confidence": "Eurotiomycetes",
      "original min alignment length": 50
    },
    "Mucorales": {
      "cut-off": 0.896,
      "confidence": 0.8052,
      "sequence number": 348,
      "group number": 28,
      "min alignment length": 50,
      "fasta filename": "moldITS2.genus.fasta",
      "classification filename": "moldITS2.classification",
      "max proportion": 0.4713,
      "original cut-off": 0.896,
      "original confidence": 0.8052,
      "dataset with max confidence": "Mucorales",
      "original min alignment length": 50
    },
    "Microascales": {
      "cut-off": 0.982,
      "confidence": 0.6597,
      "sequence number": 274,
      "group number": 41,
      "min alignment length": 50,
      "fasta filename": "moldITS2.genus.fasta",
      "classification filename": "moldITS2.classification",
      "max proportion": 0.135,
      "original cut-off": 0.982,
      "original confidence": 0.6597,
      "dataset with max confidence": "Microascales",
      "original min alignment length": 50
    },
    "Ustilaginales": {
      "cut-off": 0.843,
      "confidence": 0.7048,
      "sequence number": 69,
      "group number": 10,
      "min alignment length": 50,
      "fasta filename": "moldITS2.genus.fasta",
      "classification filename": "moldITS2.classification",
      "max proportion": 0.7391,
      "original cut-off": 0.843,
      "original confidence": 0.7005,
      "dataset with max confidence": "Ustilaginomycetes",
      "original min alignment length": 50
    },
    "Onygenales": {
      "cut-off": 0.951,
      "confidence": 0.631,
      "sequence number": 311,
      "group number": 39,
      "min alignment length": 50,
      "fasta filename": "moldITS2.genus.fasta",
      "classification filename": "moldITS2.classification",
      "max proportion": 0.2315,
      "original cut-off": 0.951,
      "original confidence": 0.631,
      "dataset with max confidence": "Onygenales",
      "original min alignment length": 50
    },
    "Xylariales": {
      "cut-off": 0.929,
      "confidence": 0.7531,
      "sequence number": 195,
      "group number": 62,
      "min alignment length": 50,
      "fasta filename": "moldITS2.genus.fasta",
      "classification filename": "moldITS2.classification",
      "max proportion": 0.0872,
      "original cut-off": 0.929,
      "original confidence": 0.7531,
      "dataset with max confidence": "Xylariales",
      "original min alignment length": 50
    },
    "Polyporales": {
      "cut-off": 0.971,
      "confidence": 0.6378,
      "sequence number": 292,
      "group number": 81,
      "min alignment length": 50,
      "fasta filename": "moldITS2.genus.fasta",
      "classification filename": "moldITS2.classification",
      "max proportion": 0.0719,
      "original cut-off": 0.971,
      "original confidence": 0.6378,
      "dataset with max confidence": "Polyporales",
      "original min alignment length": 50
    },
    "Amphisphaeriales": {
      "cut-off": 0.973,
      "confidence": 0.784,
      "sequence number": 88,
      "group number": 23,
      "min alignment length": 50,
      "fasta filename": "moldITS2.genus.fasta",
      "classification filename": "moldITS2.classification",
      "max proportion": 0.2614,
      "original cut-off": 0.973,
      "original confidence": 0.784,
      "dataset with max confidence": "Amphisphaeriales",
      "original min alignment length": 50
    },
    "Agaricales": {
      "cut-off": 0.95,
      "confidence": 0.6346,
      "sequence number": 544,
      "group number": 99,
      "min alignment length": 50,
      "fasta filename": "moldITS2.genus.fasta",
      "classification filename": "moldITS2.classification",
      "max proportion": 0.0901,
      "original cut-off": 0.95,
      "original confidence": 0.6346,
      "dataset with max confidence": "Agaricales",
      "original min alignment length": 50
    },
    "Sordariales": {
      "cut-off": 0.969,
      "confidence": 0.5895,
      "sequence number": 670,
      "group number": 60,
      "min alignment length": 50,
      "fasta filename": "moldITS2.genus.fasta",
      "classification filename": "moldITS2.classification",
      "max proportion": 0.309,
      "original cut-off": 0.98,
      "original confidence": 0.577,
      "dataset with max confidence": "Sordariomycetes",
      "original min alignment length": 50
    },
    "Pleosporales": {
      "cut-off": 0.984,
      "confidence": 0.5967,
      "sequence number": 1228,
      "group number": 151,
      "min alignment length": 50,
      "fasta filename": "moldITS2.genus.fasta",
      "classification filename": "moldITS2.classification",
      "max proportion": 0.0896,
      "original cut-off": 0.994,
      "original confidence": 0.5119,
      "dataset with max confidence": "Dothideomycetes",
      "original min alignment length": 50
    },
    "Diaporthales": {
      "cut-off": 0.979,
      "confidence": 0.6111,
      "sequence number": 240,
      "group number": 56,
      "min alignment length": 50,
      "fasta filename": "moldITS2.genus.fasta",
      "classification filename": "moldITS2.classification",
      "max proportion": 0.1375,
      "original cut-off": 0.979,
      "original confidence": 0.6111,
      "dataset with max confidence": "Diaporthales",
      "original min alignment length": 50
    },
    "Mycosphaerellales": {
      "cut-off": 0.986,
      "confidence": 0.6931,
      "sequence number": 364,
      "group number": 76,
      "min alignment length": 50,
      "fasta filename": "moldITS2.genus.fasta",
      "classification filename": "moldITS2.classification",
      "max proportion": 0.2005,
      "original cut-off": 0.986,
      "original confidence": 0.6931,
      "dataset with max confidence": "Mycosphaerellales",
      "original min alignment length": 50
    },
    "Cantharellales": {
      "cut-off": 0.92,
      "confidence": 0.7661,
      "sequence number": 99,
      "group number": 11,
      "min alignment length": 50,
      "fasta filename": "moldITS2.genus.fasta",
      "classification filename": "moldITS2.classification",
      "max proportion": 0.7475,
      "original cut-off": 0.92,
      "original confidence": 0.7661,
      "dataset with max confidence": "Cantharellales",
      "original min alignment length": 50
    },
    "Helotiales": {
      "cut-off": 0.968,
      "confidence": 0.6091,
      "sequence number": 484,
      "group number": 118,
      "min alignment length": 50,
      "fasta filename": "moldITS2.genus.fasta",
      "classification filename": "moldITS2.classification",
      "max proportion": 0.0661,
      "original cut-off": 0.993,
      "original confidence": 0.582,
      "dataset with max confidence": "Leotiomycetes",
      "original min alignment length": 50
    },
    "Russulales": {
      "cut-off": 0.956,
      "confidence": 0.6015,
      "sequence number": 401,
      "group number": 29,
      "min alignment length": 50,
      "fasta filename": "moldITS2.genus.fasta",
      "classification filename": "moldITS2.classification",
      "max proportion": 0.2943,
      "original cut-off": 0.928,
      "original confidence": 0.5231,
      "dataset with max confidence": "Basidiomycota",
      "original min alignment length": 50
    },
    "Dothideales": {
      "cut-off": 0.97,
      "confidence": 0.7858,
      "sequence number": 75,
      "group number": 18,
      "min alignment length": 50,
      "fasta filename": "moldITS2.genus.fasta",
      "classification filename": "moldITS2.classification",
      "max proportion": 0.3333,
      "original cut-off": 0.97,
      "original confidence": 0.7858,
      "dataset with max confidence": "Dothideales",
      "original min alignment length": 50
    },
    "Botryosphaeriales": {
      "cut-off": 0.987,
      "confidence": 0.798,
      "sequence number": 163,
      "group number": 25,
      "min alignment length": 50,
      "fasta filename": "moldITS2.genus.fasta",
      "classification filename": "moldITS2.classification",
      "max proportion": 0.1411,
      "original cut-off": 0.987,
      "original confidence": 0.798,
      "dataset with max confidence": "Botryosphaeriales",
      "original min alignment length": 50
    },
    "Trichosphaeriales": {
      "cut-off": 0.965,
      "confidence": 0.8697,
      "sequence number": 90,
      "group number": 14,
      "min alignment length": 50,
      "fasta filename": "moldITS2.genus.fasta",
      "classification filename": "moldITS2.classification",
      "max proportion": 0.4889,
      "original cut-off": 0.965,
      "original confidence": 0.8697,
      "dataset with max confidence": "Trichosphaeriales",
      "original min alignment length": 50
    },
    "Venturiales": {
      "cut-off": 0.947,
      "confidence": 0.8053,
      "sequence number": 66,
      "group number": 21,
      "min alignment length": 50,
      "fasta filename": "moldITS2.genus.fasta",
      "classification filename": "moldITS2.classification",
      "max proportion": 0.4091,
      "original cut-off": 0.947,
      "original confidence": 0.8053,
      "dataset with max confidence": "Venturiales",
      "original min alignment length": 50
    },
    "Capnodiales": {
      "cut-off": 0.95,
      "confidence": 0.8904,
      "sequence number": 38,
      "group number": 18,
      "min alignment length": 50,
      "fasta filename": "moldITS2.genus.fasta",
      "classification filename": "moldITS2.classification",
      "max proportion": 0.2368,
      "original cut-off": 0.95,
      "original confidence": 0.8904,
      "dataset with max confidence": "Capnodiales",
      "original min alignment length": 50
    },
    "Chaetosphaeriales": {
      "cut-off": 0.935,
      "confidence": 0.8269,
      "sequence number": 45,
      "group number": 18,
      "min alignment length": 50,
      "fasta filename": "moldITS2.genus.fasta",
      "classification filename": "moldITS2.classification",
      "max proportion": 0.3111,
      "original cut-off": 0.935,
      "original confidence": 0.8269,
      "dataset with max confidence": "Chaetosphaeriales",
      "original min alignment length": 50
    },
    "Chaetothyriales": {
      "cut-off": 0.964,
      "confidence": 0.7249,
      "sequence number": 267,
      "group number": 21,
      "min alignment length": 50,
      "fasta filename": "moldITS2.genus.fasta",
      "classification filename": "moldITS2.classification",
      "max proportion": 0.5431,
      "original cut-off": 0.964,
      "original confidence": 0.7249,
      "dataset with max confidence": "Chaetothyriales",
      "original min alignment length": 50
    },
    "Hymenochaetales": {
      "cut-off": 0.916,
      "confidence": 0.7089,
      "sequence number": 65,
      "group number": 21,
      "min alignment length": 50,
      "fasta filename": "moldITS2.genus.fasta",
      "classification filename": "moldITS2.classification",
      "max proportion": 0.2154,
      "original cut-off": 0.916,
      "original confidence": 0.7089,
      "dataset with max confidence": "Hymenochaetales",
      "original min alignment length": 50
    },
    "Pezizales": {
      "cut-off": 0.902,
      "confidence": 0.7653,
      "sequence number": 67,
      "group number": 25,
      "min alignment length": 50,
      "fasta filename": "moldITS2.genus.fasta",
      "classification filename": "moldITS2.classification",
      "max proportion": 0.0896,
      "original cut-off": 0.902,
      "original confidence": 0.7653,
      "dataset with max confidence": "Pezizales",
      "original min alignment length": 50
    },
    "Orbiliales": {
      "cut-off": 0.982,
      "confidence": 0.5867,
      "sequence number": 70,
      "group number": 14,
      "min alignment length": 50,
      "fasta filename": "moldITS2.genus.fasta",
      "classification filename": "moldITS2.classification",
      "max proportion": 0.2571,
      "original cut-off": 0.946,
      "original confidence": 0.58,
      "dataset with max confidence": "Ascomycota",
      "original min alignment length": 50
    },
    "Dothideomycetes": {
      "cut-off": 0.984,
      "confidence": 0.5967,
      "sequence number": 2183,
      "group number": 366,
      "min alignment length": 50,
      "fasta filename": "moldITS2.genus.fasta",
      "classification filename": "moldITS2.classification",
      "max proportion": 0.0504,
      "original cut-off": 0.984,
      "original confidence": 0.5967,
      "dataset with max confidence": "Dothideomycetes",
      "original min alignment length": 50
    },
    "Sordariomycetes": {
      "cut-off": 0.969,
      "confidence": 0.5895,
      "sequence number": 4019,
      "group number": 508,
      "min alignment length": 50,
      "fasta filename": "moldITS2.genus.fasta",
      "classification filename": "moldITS2.classification",
      "max proportion": 0.0901,
      "original cut-off": 0.969,
      "original confidence": 0.5895,
      "dataset with max confidence": "Sordariomycetes",
      "original min alignment length": 50
    },
    "Eurotiomycetes": {
      "cut-off": 0.973,
      "confidence": 0.612,
      "sequence number": 2212,
      "group number": 106,
      "min alignment length": 50,
      "fasta filename": "moldITS2.genus.fasta",
      "classification filename": "moldITS2.classification",
      "max proportion": 0.3169,
      "original cut-off": 0.973,
      "original confidence": 0.612,
      "dataset with max confidence": "Eurotiomycetes",
      "original min alignment length": 50
    },
    "Mucoromycetes": {
      "cut-off": 0.896,
      "confidence": 0.8052,
      "sequence number": 348,
      "group number": 28,
      "min alignment length": 50,
      "fasta filename": "moldITS2.genus.fasta",
      "classification filename": "moldITS2.classification",
      "max proportion": 0.4713,
      "original cut-off": 0.896,
      "original confidence": 0.8052,
      "dataset with max confidence": "Mucoromycetes",
      "original min alignment length": 50
    },
    "Ustilaginomycetes": {
      "cut-off": 0.843,
      "confidence": 0.7048,
      "sequence number": 70,
      "group number": 11,
      "min alignment length": 50,
      "fasta filename": "moldITS2.genus.fasta",
      "classification filename": "moldITS2.classification",
      "max proportion": 0.7286,
      "original cut-off": 0.843,
      "original confidence": 0.7048,
      "dataset with max confidence": "Ustilaginomycetes",
      "original min alignment length": 50
    },
    "Agaricomycetes": {
      "cut-off": 0.956,
      "confidence": 0.6015,
      "sequence number": 1505,
      "group number": 283,
      "min alignment length": 50,
      "fasta filename": "moldITS2.genus.fasta",
      "classification filename": "moldITS2.classification",
      "max proportion": 0.0784,
      "original cut-off": 0.956,
      "original confidence": 0.5859,
      "dataset with max confidence": "Basidiomycota",
      "original min alignment length": 50
    },
    "Leotiomycetes": {
      "cut-off": 0.968,
      "confidence": 0.6091,
      "sequence number": 696,
      "group number": 158,
      "min alignment length": 50,
      "fasta filename": "moldITS2.genus.fasta",
      "classification filename": "moldITS2.classification",
      "max proportion": 0.0532,
      "original cut-off": 0.968,
      "original confidence": 0.6091,
      "dataset with max confidence": "Leotiomycetes",
      "original min alignment length": 50
    },
    "Exobasidiomycetes": {
      "cut-off": 0.956,
      "confidence": 0.6015,
      "sequence number": 36,
      "group number": 13,
      "min alignment length": 50,
      "fasta filename": "moldITS2.genus.fasta",
      "classification filename": "moldITS2.classification",
      "max proportion": 0.25,
      "original cut-off": 0.7,
      "original confidence": 0.9512,
      "dataset with max confidence": "Basidiomycota",
      "original min alignment length": 50
    },
    "Pezizomycetes": {
      "cut-off": 0.902,
      "confidence": 0.7653,
      "sequence number": 67,
      "group number": 25,
      "min alignment length": 50,
      "fasta filename": "moldITS2.genus.fasta",
      "classification filename": "moldITS2.classification",
      "max proportion": 0.0896,
      "original cut-off": 0.902,
      "original confidence": 0.7653,
      "dataset with max confidence": "Pezizomycetes",
      "original min alignment length": 50
    },
    "Orbiliomycetes": {
      "cut-off": 0.982,
      "confidence": 0.5867,
      "sequence number": 70,
      "group number": 14,
      "min alignment length": 50,
      "fasta filename": "moldITS2.genus.fasta",
      "classification filename": "moldITS2.classification",
      "max proportion": 0.2571,
      "original cut-off": 0.946,
      "original confidence": 0.58,
      "dataset with max confidence": "Ascomycota",
      "original min alignment length": 50
    },
    "Ascomycota": {
      "cut-off": 0.982,
      "confidence": 0.5867,
      "sequence number": 9463,
      "group number": 1297,
      "min alignment length": 50,
      "fasta filename": "moldITS2.genus.fasta",
      "classification filename": "moldITS2.classification",
      "max proportion": 0.0741,
      "original cut-off": 0.982,
      "original confidence": 0.5867,
      "dataset with max confidence": "Ascomycota",
      "original min alignment length": 50
    },
    "Mucoromycota": {
      "cut-off": 0.982,
      "confidence": 0.5754,
      "sequence number": 362,
      "group number": 29,
      "min alignment length": 50,
      "fasta filename": "moldITS2.genus.fasta",
      "classification filename": "moldITS2.classification",
      "max proportion": 0.453,
      "original cut-off": 0.7,
      "original confidence": 0.7985,
      "dataset with max confidence": "All",
      "original min alignment length": 50
    },
    "Basidiomycota": {
      "cut-off": 0.956,
      "confidence": 0.6015,
      "sequence number": 1659,
      "group number": 326,
      "min alignment length": 50,
      "fasta filename": "moldITS2.genus.fasta",
      "classification filename": "moldITS2.classification",
      "max proportion": 0.0711,
      "original cut-off": 0.956,
      "original confidence": 0.6015,
      "dataset with max confidence": "Basidiomycota",
      "original min alignment length": 50
    }
  },
  "family": {
    "All": {
      "cut-off": 0.95,
      "confidence": 0.6458,
      "sequence number": 11237,
      "group number": 454,
      "min alignment length": 50,
      "fasta filename": "moldITS2.family.fasta",
      "classification filename": "moldITS2.classification",
      "max proportion": 0.1157,
      "original cut-off": 0.95,
      "original confidence": 0.6458,
      "dataset with max confidence": "All",
      "original min alignment length": 50
    },
    "Hypocreales": {
      "cut-off": 0.95,
      "confidence": 0.6652,
      "sequence number": 1714,
      "group number": 20,
      "min alignment length": 50,
      "fasta filename": "moldITS2.family.fasta",
      "classification filename": "moldITS2.classification",
      "max proportion": 0.4428,
      "original cut-off": 0.962,
      "original confidence": 0.6406,
      "dataset with max confidence": "Ascomycota",
      "original min alignment length": 50
    },
    "Mucorales": {
      "cut-off": 0.95,
      "confidence": 0.6458,
      "sequence number": 348,
      "group number": 15,
      "min alignment length": 50,
      "fasta filename": "moldITS2.family.fasta",
      "classification filename": "moldITS2.classification",
      "max proportion": 0.4971,
      "original cut-off": 0.523,
      "original confidence": 0.8322,
      "dataset with max confidence": "All",
      "original min alignment length": 50
    },
    "Xylariales": {
      "cut-off": 0.897,
      "confidence": 0.7168,
      "sequence number": 175,
      "group number": 17,
      "min alignment length": 50,
      "fasta filename": "moldITS2.family.fasta",
      "classification filename": "moldITS2.classification",
      "max proportion": 0.2514,
      "original cut-off": 0.897,
      "original confidence": 0.7168,
      "dataset with max confidence": "Xylariales",
      "original min alignment length": 50
    },
    "Polyporales": {
      "cut-off": 0.933,
      "confidence": 0.6458,
      "sequence number": 292,
      "group number": 24,
      "min alignment length": 50,
      "fasta filename": "moldITS2.family.fasta",
      "classification filename": "moldITS2.classification",
      "max proportion": 0.3219,
      "original cut-off": 0.933,
      "original confidence": 0.6458,
      "dataset with max confidence": "Polyporales",
      "original min alignment length": 50
    },
    "Agaricales": {
      "cut-off": 0.95,
      "confidence": 0.6458,
      "sequence number": 541,
      "group number": 38,
      "min alignment length": 50,
      "fasta filename": "moldITS2.family.fasta",
      "classification filename": "moldITS2.classification",
      "max proportion": 0.1996,
      "original cut-off": 0.917,
      "original confidence": 0.6102,
      "dataset with max confidence": "All",
      "original min alignment length": 50
    },
    "Sordariales": {
      "cut-off": 0.969,
      "confidence": 0.8528,
      "sequence number": 667,
      "group number": 11,
      "min alignment length": 50,
      "fasta filename": "moldITS2.family.fasta",
      "classification filename": "moldITS2.classification",
      "max proportion": 0.6747,
      "original cut-off": 0.969,
      "original confidence": 0.8528,
      "dataset with max confidence": "Sordariales",
      "original min alignment length": 50
    },
    "Pleosporales": {
      "cut-off": 0.966,
      "confidence": 0.7102,
      "sequence number": 1202,
      "group number": 36,
      "min alignment length": 50,
      "fasta filename": "moldITS2.family.fasta",
      "classification filename": "moldITS2.classification",
      "max proportion": 0.3478,
      "original cut-off": 0.966,
      "original confidence": 0.7102,
      "dataset with max confidence": "Pleosporales",
      "original min alignment length": 50
    },
    "Diaporthales": {
      "cut-off": 0.954,
      "confidence": 0.6707,
      "sequence number": 238,
      "group number": 17,
      "min alignment length": 50,
      "fasta filename": "moldITS2.family.fasta",
      "classification filename": "moldITS2.classification",
      "max proportion": 0.3361,
      "original cut-off": 0.954,
      "original confidence": 0.6707,
      "dataset with max confidence": "Diaporthales",
      "original min alignment length": 50
    },
    "Helotiales": {
      "cut-off": 0.95,
      "confidence": 0.6652,
      "sequence number": 421,
      "group number": 23,
      "min alignment length": 50,
      "fasta filename": "moldITS2.family.fasta",
      "classification filename": "moldITS2.classification",
      "max proportion": 0.2874,
      "original cut-off": 0.949,
      "original confidence": 0.6543,
      "dataset with max confidence": "Ascomycota",
      "original min alignment length": 50
    },
    "Russulales": {
      "cut-off": 0.95,
      "confidence": 0.6458,
      "sequence number": 401,
      "group number": 11,
      "min alignment length": 50,
      "fasta filename": "moldITS2.family.fasta",
      "classification filename": "moldITS2.classification",
      "max proportion": 0.5112,
      "original cut-off": 0.894,
      "original confidence": 0.6212,
      "dataset with max confidence": "All",
      "original min alignment length": 50
    },
    "Sordariomycetes": {
      "cut-off": 0.95,
      "confidence": 0.6652,
      "sequence number": 3952,
      "group number": 113,
      "min alignment length": 50,
      "fasta filename": "moldITS2.family.fasta",
      "classification filename": "moldITS2.classification",
      "max proportion": 0.1921,
      "original cut-off": 0.958,
      "original confidence": 0.6385,
      "dataset with max confidence": "Ascomycota",
      "original min alignment length": 50
    },
    "Eurotiomycetes": {
      "cut-off": 0.943,
      "confidence": 0.7931,
      "sequence number": 2204,
      "group number": 27,
      "min alignment length": 50,
      "fasta filename": "moldITS2.family.fasta",
      "classification filename": "moldITS2.classification",
      "max proportion": 0.5898,
      "original cut-off": 0.943,
      "original confidence": 0.7931,
      "dataset with max confidence": "Eurotiomycetes",
      "original min alignment length": 50
    },
    "Mucoromycetes": {
      "cut-off": 0.95,
      "confidence": 0.6458,
      "sequence number": 348,
      "group number": 15,
      "min alignment length": 50,
      "fasta filename": "moldITS2.family.fasta",
      "classification filename": "moldITS2.classification",
      "max proportion": 0.4971,
      "original cut-off": 0.523,
      "original confidence": 0.8322,
      "dataset with max confidence": "All",
      "original min alignment length": 50
    },
    "Agaricomycetes": {
      "cut-off": 0.95,
      "confidence": 0.6458,
      "sequence number": 1498,
      "group number": 111,
      "min alignment length": 50,
      "fasta filename": "moldITS2.family.fasta",
      "classification filename": "moldITS2.classification",
      "max proportion": 0.1368,
      "original cut-off": 0.933,
      "original confidence": 0.5827,
      "dataset with max confidence": "All",
      "original min alignment length": 50
    },
    "Dothideomycetes": {
      "cut-off": 0.951,
      "confidence": 0.6851,
      "sequence number": 2119,
      "group number": 89,
      "min alignment length": 50,
      "fasta filename": "moldITS2.family.fasta",
      "classification filename": "moldITS2.classification",
      "max proportion": 0.1973,
      "original cut-off": 0.951,
      "original confidence": 0.6851,
      "dataset with max confidence": "Dothideomycetes",
      "original min alignment length": 50
    },
    "Leotiomycetes": {
      "cut-off": 0.95,
      "confidence": 0.6652,
      "sequence number": 626,
      "group number": 34,
      "min alignment length": 50,
      "fasta filename": "moldITS2.family.fasta",
      "classification filename": "moldITS2.classification",
      "max proportion": 0.1933,
      "original cut-off": 0.953,
      "original confidence": 0.6608,
      "dataset with max confidence": "Ascomycota",
      "original min alignment length": 50
    },
    "Exobasidiomycetes": {
      "cut-off": 0.95,
      "confidence": 0.6458,
      "sequence number": 33,
      "group number": 11,
      "min alignment length": 50,
      "fasta filename": "moldITS2.family.fasta",
      "classification filename": "moldITS2.classification",
      "max proportion": 0.2727,
      "original cut-off": 0.502,
      "original confidence": 0.9266,
      "dataset with max confidence": "All",
      "original min alignment length": 50
    },
    "Ascomycota": {
      "cut-off": 0.95,
      "confidence": 0.6652,
      "sequence number": 9080,
      "group number": 290,
      "min alignment length": 50,
      "fasta filename": "moldITS2.family.fasta",
      "classification filename": "moldITS2.classification",
      "max proportion": 0.1432,
      "original cut-off": 0.95,
      "original confidence": 0.6652,
      "dataset with max confidence": "Ascomycota",
      "original min alignment length": 50
    },
    "Mucoromycota": {
      "cut-off": 0.95,
      "confidence": 0.6458,
      "sequence number": 362,
      "group number": 16,
      "min alignment length": 50,
      "fasta filename": "moldITS2.family.fasta",
      "classification filename": "moldITS2.classification",
      "max proportion": 0.4779,
      "original cut-off": 0.523,
      "original confidence": 0.8303,
      "dataset with max confidence": "All",
      "original min alignment length": 50
    },
    "Basidiomycota": {
      "cut-off": 0.95,
      "confidence": 0.6458,
      "sequence number": 1634,
      "group number": 139,
      "min alignment length": 50,
      "fasta filename": "moldITS2.family.fasta",
      "classification filename": "moldITS2.classification",
      "max proportion": 0.1255,
      "original cut-off": 0.933,
      "original confidence": 0.5938,
      "dataset with max confidence": "All",
      "original min alignment length": 50
    }
  },
  "order": {
    "All": {
      "cut-off": 0.926,
      "confidence": 0.7414,
      "sequence number": 11312,
      "group number": 145,
      "min alignment length": 50,
      "fasta filename": "moldITS2.order.fasta",
      "classification filename": "moldITS2.classification",
      "max proportion": 0.1534,
      "original cut-off": 0.926,
      "original confidence": 0.7414,
      "dataset with max confidence": "All",
      "original min alignment length": 50
    },
    "Sordariomycetes": {
      "cut-off": 0.925,
      "confidence": 0.8131,
      "sequence number": 3987,
      "group number": 37,
      "min alignment length": 50,
      "fasta filename": "moldITS2.order.fasta",
      "classification filename": "moldITS2.classification",
      "max proportion": 0.4352,
      "original cut-off": 0.925,
      "original confidence": 0.8131,
      "dataset with max confidence": "Sordariomycetes",
      "original min alignment length": 50
    },
    "Agaricomycetes": {
      "cut-off": 0.926,
      "confidence": 0.7414,
      "sequence number": 1502,
      "group number": 18,
      "min alignment length": 50,
      "fasta filename": "moldITS2.order.fasta",
      "classification filename": "moldITS2.classification",
      "max proportion": 0.3622,
      "original cut-off": 0.891,
      "original confidence": 0.6288,
      "dataset with max confidence": "All",
      "original min alignment length": 50
    },
    "Dothideomycetes": {
      "cut-off": 0.91,
      "confidence": 0.8444,
      "sequence number": 2158,
      "group number": 28,
      "min alignment length": 50,
      "fasta filename": "moldITS2.order.fasta",
      "classification filename": "moldITS2.classification",
      "max proportion": 0.569,
      "original cut-off": 0.91,
      "original confidence": 0.8444,
      "dataset with max confidence": "Dothideomycetes",
      "original min alignment length": 50
    },
    "Ascomycota": {
      "cut-off": 0.926,
      "confidence": 0.795,
      "sequence number": 9147,
      "group number": 94,
      "min alignment length": 50,
      "fasta filename": "moldITS2.order.fasta",
      "classification filename": "moldITS2.classification",
      "max proportion": 0.1897,
      "original cut-off": 0.926,
      "original confidence": 0.795,
      "dataset with max confidence": "Ascomycota",
      "original min alignment length": 50
    },
    "Basidiomycota": {
      "cut-off": 0.926,
      "confidence": 0.7414,
      "sequence number": 1641,
      "group number": 40,
      "min alignment length": 50,
      "fasta filename": "moldITS2.order.fasta",
      "classification filename": "moldITS2.classification",
      "max proportion": 0.3315,
      "original cut-off": 0.891,
      "original confidence": 0.6502,
      "dataset with max confidence": "All",
      "original min alignment length": 50
    }
  },
  "class": {
    "All": {
      "cut-off": 0.891,
      "confidence": 0.7894,
      "sequence number": 11491,
      "group number": 38,
      "min alignment length": 50,
      "fasta filename": "moldITS2.class.fasta",
      "classification filename": "moldITS2.classification",
      "max proportion": 0.3498,
      "original cut-off": 0.891,
      "original confidence": 0.7894,
      "dataset with max confidence": "All",
      "original min alignment length": 50
    },
    "Ascomycota": {
      "cut-off": 0.891,
      "confidence": 0.8156,
      "sequence number": 9321,
      "group number": 17,
      "min alignment length": 50,
      "fasta filename": "moldITS2.class.fasta",
      "classification filename": "moldITS2.classification",
      "max proportion": 0.4312,
      "original cut-off": 0.891,
      "original confidence": 0.8156,
      "dataset with max confidence": "Ascomycota",
      "original min alignment length": 50
    }
  }
}
