# Supplementary material for: Advancing Yeast Identification Using High‐Throughput DNA Barcode Data From a Curated Culture Collection
Source: Mol Ecol Resour. 2025 Nov 26;26(1):e70082. doi: 10.1111/1755-0998.70082 (PMC12649295; doi:10.1111/1755-0998.70082)
Supplement: Supplementary file 4 — Appendix S4: men70082‐sup‐0004‐AppendixS4.xlsx. [file MEN-26-e70082-s003.xlsx]

## Sheet: human_gut_mycobiota
id	ReferenceID	kingdom	phylum	class	order	family	genus	species	rank	score	cutoff	confidence	Sequence
asv_1	KY105037	Fungi	Ascomycota	Saccharomycetes	Saccharomycetales	Saccharomycetaceae	Saccharomyces	Saccharomyces cerevisiae	species	1.0	0.982	0.9722	GAAATGCGATACGTAATGTGAATTGCAGAATTCCGTGAATCATCGAATCTTTGAACGCACATTGCGCCCCTTGGTATTCCAGGGGGCATGCCTGTTTGAGCGTCATTTCCTTCTCAAACATTCTGTTTGGTAGTGAGTGATACTCTTTGGAGTTAACTTGAAATTGCTGGCCTTTTCATTGGATGTTTTTTTTTTCCAAAGAGAGGTTTCTCTGCGTGCTTGAGGTATAATGCAAGTACGGTCGTTTTAGGTTTTACCAACTGCGGCTAATCTTTTTTATACTGAGCGTATTGGAACGTTATCGATAAGAAGAGAGCGTCTAGGCGAACAATGTTCTTAAAGTTTGACCTCAAATCAGGTAGGAGTACCCGCTGAACTTAA
asv_2	MH862251	unidentified	unidentified	unidentified	unidentified	unidentified	unidentified	unidentified		0.3011776	N/A	N/A	AGGGCACCACCAGGAGTGGAGCCTGCGGCTTAATTTGACTCAACACGGGAAACCTCACCCGGCCCGGACACGGACAGGATTGACAGATTGATAGCTCTTTCTCGATTCCGTGGGTGGTGGTGCATGGCCGTTCTTAGTTGGTGGAGCGATTTGTCTGGTTAATTCCGATAACGAACGAGACTCTGGCATGCTAACTAGTTACGCGACCCCCGAGCGGTCGGCGTCCCCCAACTTCTTAGAGGGACAAGTGGCGTTCAGCCACCCGAGATTGAGCA
asv_3	WI000501	Fungi	Ascomycota	Saccharomycetes	Phaffomycetales	Phaffomycetaceae	Cyberlindnera	Cyberlindnera jadinii	species	1.0	0.986	0.951	GAAATGCGATACGTAATGTGAATTGCAGGTTTTCGTGAATCATCGAATCTTTGAACGCATATTGCGCTCTCTGGCATTCCAGAGAGCATGCCTGTTTGAGCGTCATTTCTCTCTCAAGATCCTCTAGGGGACTTGGTATTGAGTGATACTCTGTGTTAACTTGAAATACTCTAGGCAGAGCTCCCCCTAGAAATCCTCTGGGCCGAAATAATGTATTAGGTTCTACCAACTCGTTATTTTCCAGACAGACTTCCAGGCAGAGCTCGGCTGAACAACCTTTCTAAGCTTGACCTCAAATCAGGTAGGACTACCCGCTGAACTTAA
asv_4	WI007118	Fungi	Basidiomycota	Malasseziomycetes	Malasseziales	Malasseziaceae	Malassezia	Malassezia restricta	species	0.9931300000000001	0.936	0.9896	GAAACGCGATAGGTAATGTGAATTGCAGAATTCCGTGAATCATCGAATCTTTGAACGCACCTTGCGCTCTATGGCAATCCGTAGAGCATGCCTGTTTGAGTGCCATGAAATCTCCCACCCCAAGCGGTTTTTAAATGAAACGGCTTGGCGGATGGGGTCTGGATGGGTGCCTCTGCCTGCGCTACCTAGCACAGGCTCGCCCGAAATGCATGAGCGCCTTGAGACACTTTGCATCCGCCTCTCTGTTTGGGAGGAGGCGGCCAAGCAGTGTTTTTCTCCTGGCATGGCATGATACGTCATTTGCTATGTCGCCTAAAGGAGGAATGTTTGGTTGTGTCTGCGTGTGCTTCGAACTTGCCTCTGTGGCACATCCCAATTTCACTTCTGGTCTCAAATCAG…
asv_5	KY101833	Fungi	Ascomycota	Pichiomycetes	Serinales	Debaryomycetaceae	Candida	Candida albicans	species	1.0	0.991	0.9502	GAAATGCGATACGTAATATGAATTGCAGATATTCGTGAATCATCGAATCTTTGAACGCACATTGCGCCCTCTGGTATTCCGGAGGGCATGCCTGTTTGAGCGTCGTTTCTCCCTCAAACCGCTGGGTTTGGTGTTGAGCAATACGACTTGGGTTTGCTTGAAAGACGGTAGTGGTAAGGCGGGATCGCTTTGACAATGGCTTAGGTCTAACCAAAAACATTGCTTGCGGCGGTAACGTCCACCACGTATATCTTCAAACTTTGACCTCAAATCAGGTAGGACTACCCGCTGAACTTAAGC
asv_6	MH866057	unidentified	unidentified	unidentified	unidentified	unidentified	unidentified	unidentified		0.26	N/A	N/A	AGGGCACCACCAGGAGTGGAGCCTGCGGCTTAATTTGACTCAACACGGGGAAACTTACCAGGTCCAGACATAGGAAGGATTGACAGATTGATAGCTCTTTCTTGATTCTATGGGTGGTGGTGCATGGCCGTTCTTAGTTGGTGGAGTGATTTGTCTGGCTAATTCCGATAACGAACGAGACCTCCGCCTTTAACTAGTGACGTGTATTGTGATATGCGTTGCTTCTTATAGGGACACTATATGTAAAATGTAGGGAAGCTGGAGGCAATAA
asv_7	WI005851	Fungi	Ascomycota	Pichiomycetes	Serinales	Metschnikowiaceae	Clavispora	Clavispora lusitaniae	species	1.0	0.985	0.9489	GATGAAGAACGCAGCGAATTGCGATACGTAGTATGACTTGCAGACGTGAATCATCGAATCTTTGAACGCACATTGCGCCTCGAGGCATTCCTCGAGGCATGCCTGTTTGAGCGTCGCATCCCCTCTAACCCCCGGTTAGGCGTTGCTCCGAAATATCAACCGCGCTGTCAAACACGTTTACAGCACGACATTTCGCCCTCAAATCAGGTAGGACTACCCGCTGAACTTAAGCATATCAATAAGCGGAGGATTTTCTGGGTGGTGCAATGTTGCTATCTCGTATGCCGTCTTCTGCTTGAAAAAAAAAAA
asv_8	MH866057	unidentified	unidentified	unidentified	unidentified	unidentified	unidentified	unidentified		0.26	N/A	N/A	AGGGCACCACCAGGAGTGGAGCCTGCGGCTTAATTTGACTCAACACGGGAAAACTTACCAGGTCCAGACATAGGAAGGATAGACAGATTAAAGCTCTTTCTTGATTCTATGGGTGGTGGTGCATGGCCGTTCTTAGTTGGTGGATTGATTTGTCAGGCTAATTCCGATAACGAACGAGACCTCCGCCTGCTAAATGGTTTTCTATAGTATTCTATAGGAATCCTCTTAGAGGGACACTATACATAAAGTATAGGGAAGCTGGAGGCAATAA
asv_9	MH863914	Fungi	Ascomycota	Eurotiomycetes	Eurotiales	Aspergillaceae	Penicillium	Penicillium citreonigrum	species	1.0	0.994	0.9059	GAAATGCGATACGTAATGTGAATTGCAGAATTCAGTGAATCATCGAGTCTTTGAACGCACATTGCGCCCCCTGGTATTCCGGGGGGCATGCCTGTCCGAGCGTCATTGCTGCCCTCAAGCACGGCTTGTGTGTTGGGCTCCGTCCTCCTTCCGGGGGACGGGCCCGAAAGGCAGCGGCGGCACCGCGTCCGGTCCTCGAGCGTATGGGGCTTCGTCACCCGCTCTGCAGGCCCGGCCGGCGCTTGCCGACACATCAATCTTTTTTCCAGGTTGACCTCGGATCAGGTAGGGATACCCGCTGAACTTAA
asv_10	WI055552	Fungi	Ascomycota	Dipodascomycetes	Dipodascales	Dipodascaceae	Galactomyces	Galactomyces candidus	species	1.0	0.989	0.9378	GGAAGACAGGAAGCATCGATGAAGAACGCAGCGAAACGCGATATTTCTTGTGAATTGCAGAAGTGAATCATCAGTTTTTGAACGCACATTGCACTTTGGGGTATCCCCCAAAGTATACTTGTTTGAGCGTTGTTTCTCTCTTGGAATTGCTTTGCTCTTCTAAAATTTCGAATCAAATTCGTTTGAAAAACAACACTATTCAACCTCAGATCAAGTAGGATTACCCGCTGAACTTAAGCATATCAATAAGCGGAGGATTTTCTGGGTGGTACCTCTCAGAAATCTCGTATGCCGTCTTCTGCTTGAAA
asv_11	MH866057	unidentified	unidentified	unidentified	unidentified	unidentified	unidentified	unidentified		0.26	N/A	N/A	AGGGCACCACCAGGAGTGGAGCCTGCGGCTTAATTTGACTCAACACGGGGAAACTTACCAGGTCCAGACATAGGAAGGATTGACAGATTGATAGCTCTTTCTTGATTCTATGGGTGGTGGTGCATGGCCGTTCTTAGTTGGTGGAGTGATTTGTCTGGCTAATTCCGATAACGAACGAGACCTCCGCCTTTAACTAGTGTTGGCTATTGTGATAGCTGATACTTCTTGGAGGGACACTATACGTAAAGTGTAGGGAAGCTGGAGGCAATAA
asv_12	MH856149	Fungi	Basidiomycota	Agaricomycetes	Agaricales	Agaricaceae	Agaricus	Agaricus bisporus var. albidus	species	1.0	0.985	0.9442	GAAATGCGATAAGTAATGTGAATTGCAGAATTCAGTGAATCATCGAATCTTTGAACGCATCTTGCGCTCCTTGGTATTCCGAGGAGCATGCCTGTTTGAGTGTCATTATATTCTCAACTCTCCAATACTTTGTTGTAAAGGAGAGCTTGGATTGTGGAGGTTTGCTGGCTCCTTACTTGGGGTCAGCTCCTCTGAAATGCATTAGCGGAATCGTCTGCGATCTGCCACAAGTGTGATAACTTATCTACACTGGCGAGGGGATTGCTTTCTGATGTTCAGCTTCTAATCGTCTAAGGACAATTTCTTGAATGCTTGACCTCAAATCAGGTAGGACTACCCGCTGAACTTAA
asv_13	MH858097	unidentified	unidentified	unidentified	unidentified	unidentified	unidentified	unidentified		0.28	N/A	N/A	TTTTTTTTTTAATGATACGGCGACCACCGAGATCTACACGGAAGACAGGAAGCATCGATGAAGAACGCAGCAAGCAGAAGACGGCATATCAATAAGCGGAGGATTTTCTGGGTGGCTCCTGAAAGTTATCTCGTATGCCGTCTTCTGCTTGAAAAAAAAAAAAAAAAA
asv_14	WI007118	Fungi	Basidiomycota	Malasseziomycetes	Malasseziales	unidentified	unidentified	unidentified	order	0.9072199999999999	0.907	0.7651	GAAACGCGATAGGTAATGTGAATTGCAGAATTCCGTGAATCATCGAATCTTTGAACGCACCTTGCGCTCTATGGCAATCCGTAGAGCATGCCTGTTTGAGTGCCATGAAATCTCCCACCACAAGCGGTTTTTATGAAACGGCTTGGCGGACGGGGTCTTGATGGGTGCCGCTGCCTGTGCTTGACCACAGGCTCGCCCGAAATGCATGAGCGCCTTGGGACACTTTGCATCCGCCTTTCTTGTTGGGAGGAGGCGGCCAAGCAGTGTTTCTCCTGGCATAGCATGATACGTCATTTGCTATGTCGCCTAATGGAGGATGTTTGGTTGTGTCTGCGTGTGCTTAACTGCCTCTGTGCACATCCCGATTTCACTTCTGGTCTCAAATCAGGTAGGATCACC…
asv_15	WI001118	Fungi	Ascomycota	Saccharomycetes	Saccharomycetales	Saccharomycetaceae	Saccharomyces	Saccharomyces cerevisiae or paradoxus	species	1.0	0.982	0.9722	GAAATGCGATACGTAATGTGAATTGCAGAATTCCGTGAATCATCGAATCTTTGAACGCACATTGCGCCCCTTGGTATTCCAGGGGGCATGCCTGTTTGAGCGTCATTTCCTTCTCAAACATTCTGTTTGGTAGTGAGTGATACTCTTTGGAGTTAACTTGAAATTGCTGGCCTTTTCATTGGATGTTTTTTTTTTTCCAAAGAGAGGTTTCTCTGCGTGCTTGAGGTATAATGCAAGTACGGTCGTTTTAGGTTTTACCAACTGCGGCTAATCTTTTTTATACTGAGCGTATTGGAACGTTATCGATAAGAAGAGAGCGTCTAGGCGAACAATGTTCTTAAAGTTTGACCTCAAATCAGGTAGGAGTACCCGCTGAACTTAA
asv_16	MH866057	unidentified	unidentified	unidentified	unidentified	unidentified	unidentified	unidentified		0.26	N/A	N/A	AGGGCACCACCAGGAGTGGAGCCTGCGGCTTAATTTGACTCAACACGGGAAAACTTACCAGGTCCAGACATAGGAAGGATAGACAGATTAAAGCTCTTTCTTGATTCTATGGGTGGTGGTGCATGGCCGTTCTTAGTTGGTGGATTGATTTGTCAGGCTAATTCCGATAACGAACGAGACCTCCGCCTGCTAAATGGTTTTCTATAGTATTCTATAGGAATCCTCTTAGAGGGACACTATACATAAAGTGTAGGGAAGCTGGAGGCAATAA
asv_17	WI006973	Fungi	Basidiomycota	Malasseziomycetes	Malasseziales	Malasseziaceae	Malassezia	Malassezia restricta	species	0.9963599999999999	0.936	0.9896	GAAACGCGATAGGTAATGTGAATTGCAGAATTCCGTGAATCATCGAATCTTTGAACGCACCTTGCGCTCTATGGCAATCCGTAGAGCATGCCTGTTTGAGTGCCATGAAATCTCCCACCCCAAGCGGTTTTTACATGAAACGGCTTGGCGGATGGGGTCTGGATGGGTGCCTCTGCCTGCGCTACCTAGCACAGGCTCGCCCGAAATGCATGAGCGCCTTGAGACACTTTGCATCCGCCTCTCTGTTTGGGAGGAGGCGGCCAAGCAGTGTTTTTCTCCTGGCATGGCATGATACGTCATTTGCTATGTCGCCTAAAGGAGGAATGTTTGGTTGTGTCTGCGTGTGCTTCGAACTTGCCTCTGTGGCACATCCCAATTTCACTTCTGGTCTCAAATCAG…
asv_18	WI007118	Fungi	Basidiomycota	Malasseziomycetes	Malasseziales	Malasseziaceae	Malassezia	Malassezia restricta	species	0.98969	0.936	0.9896	GAAACGCGATAGGTAATGTGAATTGCAGAATTCCGTGAATCATCGAATCTTTGAACGCACCTTGCGCTCTATGGCAATCCGTAGAGCATGCCTGTTTGAGTGCCATGAAATCTCCCACCCCAAGCGGTTTTTAAATGAAACGGCTTGGCGGATGGGGTCTGGATGGGTGCCTCTGCCTGCGCTACCTAGCACAGGCTCGCCCGAAATGCATGAGCGCCTTGAGACACTTTGCATCCGCCTCTCTGTTTGGGAGGAGGCGGCCAAGCAGTGTTTTTCTCCTGGCATGGCATGATACGTCATTTGCTATGTCGCCTAAAGGAGGAATGTTTGGTTGTGTCTACGTGTGCTTCGAACTTGCCTCTGTGGCACATCCCAATTTCACTTCTGGTCTCAAATCAG…
asv_19	MH858097	unidentified	unidentified	unidentified	unidentified	unidentified	unidentified	unidentified		0.28	N/A	N/A	TTTTTTTTTTAATGATACGGCGACCACCGAGATCTACACGGAAGACAGGAAGCATCGATGAAGAACGCAGCAAGCAGAAGACGGCATATCAATAAGCGGAGGATTTTCTGGGTGGTGAGTTCGCTATATCTCGTATGCCGTCTTCTGCTTGAAAAAAAAAAAAAAAAA
asv_20	MH866057	unidentified	unidentified	unidentified	unidentified	unidentified	unidentified	unidentified		0.26	N/A	N/A	AGGGCACCACCAGGAGTGGAGCCTGCGGCTTAATTTGACTCAACACGGGGAAACTTACCAGGTCCAGACATAGGAAGGATTGACAGATTGATAGCTCTTTCTTGATTCTATGGGTGGTGGTGCATGGCCGTTCTTAGTTGGTGGAGTGATTTGTCTGGCTAATTCCGATAACGAACGAGACCTCCGCCTTTAACTAGTGACGTGTATTGTGATATGCGTTGCTTCTTATAGGGACACTATATGTAAAATGTAGGGAAGCTGGAGGCAATAG
asv_21	WI030292	Fungi	Ascomycota	Dipodascomycetes	Dipodascales	Dipodascaceae	Galactomyces	Galactomyces candidus	species	1.0	0.989	0.9378	GGAAGACAGGAAGCATCGATGAAGAACGCAGCGAAACGCGATATTTCTTGTGAATTGCAGAAGTGAATCATCAGTTTTTGAACGCACATTGCACTTTGGGGTATCCCCCAAAGTATACTTGTTTGAGCGTTGTTTCTCTCTTGGAATTGCATTGCTTTTCTAAAATTTCGAATCAAATTCGTTTGAAAAACAACACTATTCAACCTCAGATCAAGTAGGATTACCCGCTGAACTTAAGCATATCAATAAGCGGAGGATTTTCTGGGTGGCGCCAAATAACCATCTCGTATGCCGTCTTCTGCTTGAAA
asv_22	KY106000	Fungi	Ascomycota	Dipodascomycetes	Dipodascales	unidentified	Yarrowia	unidentified	genus	0.7605	0.7	0.7677	GAAGAACGCAGCAAAGCGCGATAGGTAATGCGAATTGCAGACGTGAGTCATTGAATCTTTGAACGCACATTGCGCCAGTTTACTGGCATACTGCGTTGAGCGTCGGCCTTCCTCCACAGGTAGTGCTGCTTCTAGCAGTGAAATAAATGGAAACGCACCCGTTAGCAAACCGGTGTTTACCTATTTTTTTCGACCTCAGCGTAGTAAGATCACCCGCTGAACTTAAGCATATCAATAAGCGGAGGATTTTCTGGGTGGTTGATGCTATGCATCTCGTATGCCGTCTTCTGCTTGAAAAAAAAAA
asv_23	KY102371	Fungi	Ascomycota	Pichiomycetes	Serinales	Debaryomycetaceae	Candida	Candida sake	species	1.0	0.991	0.9502	GAAATGCGATACGTAATATGAATTGCAGATTTTCGTGAATCATCGAATCTTTGAACGCACATTGCGCCCTGTGGTATTCCACAGGGCATGCCTGTTTGAGCGTCATTTCTCCCTCAAACCTCTGGTTTGGCGTTGAGTGATACTCGGTTTACTTGAAAAACATGAAAAGCATAACTATTAGGTTTTACCAACTCGTTATACTAATCTACAAGTTTGACCTCAAATCAGGTAGGACTACCCGCTGAACTTAAGCATATCAATAA
asv_24	MH866057	unidentified	unidentified	unidentified	unidentified	unidentified	unidentified	unidentified		0.26	N/A	N/A	AGGGCACCACCAGGAGTGGAGCCTGCGGCTTAATTTGACTCAACACGGGAAAACTTACCAGGTCCAGACATAGGAAGGATAGACAGATTAAAGCTCTTTCTTGATTCTATGGGTGGTGGTGCATGGCCGTTCTTAGTTGGTGGATTGATTTGTCAGGCTAATTCCGATAACGAACGAGACCTCCGCCTGCTAAATGGTTTTCTATAGTATTCTATAGGAATCCTCTTAGAGGGACACTATACATAAAGTATAGGGAAGCTGGAGGCAATAG
asv_25	MH863275	unidentified	unidentified	unidentified	unidentified	unidentified	unidentified	unidentified		0.3011776	N/A	N/A	GAAATGCGATACTTGGTGTGAATTGCAGAATCCCGTGAACCATCGAGTCTTTGAACGCAAGTTGCGCCCGAAGCCAATAGGCCGAGGGCACGTCTGCCTGGGTGTCACGCAATTACTTGCCCCCAACCACTCATTCCTTGATTGGATGTGCTGGTATTTGGGCGGAAATTGGCCTCCCGTGCCTTGCTGCGCGGCTGGTGCAAAAGTGAGTCTCCGACGACGGACGTCGTGACATCGGTGGTTGTAAAAGACCCTCTTTTCTTGTCGCACGAATCCATGTCATCTTAGTGAGCTCGAGGACCCTTAGGCGCAACAGACTTTGTTCGCCCTAACTGTGACCCCAGGTCAGGCGGGACTACCCGCTGAGTTTAA
asv_26	MH862506	unidentified	unidentified	unidentified	unidentified	unidentified	unidentified	unidentified		0.28	N/A	N/A	GAAATGCGATACTTGGTGTGAATTGCAGAATCCCGCGAATCATCGAGTCTTTGAACGCAAGTTGCGCCCGAAGCCATTCGGCCGAGGGCACGTCTGCCTGGGTGTCACGCATCGTTGCCCCAACCCCAAACACTTCTTATGATGTGTGGGGTGCGGGGAAGACATTGGCCTCCCGTGTGCTTCTGCTCGCGGTTAGCCTAAAAGTGAGTCCTAGGCGACGAGCGCCACGACAATCGGTGGTTGAGAAACCCTCGTGACCCGTCGTGTGTTGCCCGTCGCTGTGAAGGTGCTCCTCGACCCTATTGCGTCGTTCCTGCGACTCTACCATCGCGACCCCAGGTCAGGCGGGATTACCCGCTGAATTTAA
asv_27	MH858097	unidentified	unidentified	unidentified	unidentified	unidentified	unidentified	unidentified		0.28	N/A	N/A	TTTTTTTTTTAATGATACGGCGACCACCGAGATCTACACGGAAGACAGGAAGCATCGATGAAGAACGCAGCAAGCAGAAGACGGCATATCAATAAGCGGAGGATTTTCTGGGTGGTAACTCTGATGCATCTCGTATGCCGTCTTCTGCTTGAAAAAAAAAAAAAAAAA
asv_28	MH862327	unidentified	unidentified	unidentified	unidentified	unidentified	unidentified	unidentified		0.24	N/A	N/A	GAAATGCGATACTTGGTGTGAATTGCAGAATCCCGTGAACCATCGAGTCTTTGAACGCAAGTTGCGCCCGAAGCCATTAGGCCCAGGGCACGTCTGCCTGGGTGTCACGCATCGTGTTGCCCCTGACCAAACATCTCCTCGAGAGATTTATTTGTTCAGGGGCGGAAATTGGCCTCCCGTGCCTTTTGTGTGCGGTTGGCTCAAAAATGAGTCTCTGGTGACGGGCATCACGACATCGGTGGTTGTAAGAAGACCTTCTTGTGTCGTTGTGTATACCCGCCGCAGTAGGGAACTCGAGGGCCCTTGGGCACAGCAAAAATTGTGTGCACTTCGATTGTGACCCCAGGTCAGGCGGGACTACCCGCTGAGTTTAA
asv_29	WI000501	Fungi	Ascomycota	Saccharomycetes	Phaffomycetales	Phaffomycetaceae	Cyberlindnera	Cyberlindnera jadinii	species	1.0	0.986	0.951	GAAATGCGATACGTAATGTGAATTGCAGGTTTTCGTGAATCATCGAATCTTTGAACGCATATTGCGCTCTCTGGCTATTCCAGAGAGCATGCCTGTTTGAGCGTCATTTCTCTCTCAAGATCCTCTAGGGGACTTGGTATTGAGTGATACTCTGTGTTAACTTGAAATACTCTAGGCAGAGCTCCCCCTAGAAATCCTCTGGGCCGAAATAATGTATTAGGTTCTACCAACTCGTTATTTTCCAGACAGACTTCCAGGCAGAGCTCGGCTGAACAACCTTTCTAAGCTTGACCTCAAATCAGGTAGGACTACCCGCTGAACTTAA
asv_30	KY103211	Fungi	Ascomycota	Pichiomycetes	Serinales	Debaryomycetaceae	Debaryomyces	Debaryomyces hansenii	species	1.0	0.985	0.9498	GAAATGCGATAAGTAATATGAATTGCAGATTTTCGTGAATCATCGAATCTTTGAACGCACATTGCGCCCTCTGGTATTCCAGAGGGCATGCCTGTTTGAGCGTCATTTCTCTCTCAAACCTTCGGGTTTGGTATTGAGTGATACTCTTAGTTGAACTAGGCGTTTGCTTGAAATGTATTGGCATGAGTGGTACTGGATAGTGCTATATGACTTTCAATGTATTAGGTTTATCCAACTCGTTGAATAGTTTAATGGTATATTTCTCGGTATTCTAGGCTCGGCCTTACAATATAACAAACAAGTTTGACCTCAAATCAGGTAGGATTACCCGCTGAACTTAA
asv_31	MH865787	unidentified	unidentified	unidentified	unidentified	unidentified	unidentified	unidentified		0.3011776	N/A	N/A	GAAATGCGATACTTGGTGTGAATTGCAGAATCCCGTGAACCATCGAGTCTTTGAACGCAAGTTGCGCCCCAAGCCTTCTGGCCGAGGGCACGTCTGCCTGGGTGTCACAAATCGTCGTCCCCCCATCCTCTCGAGGATATCGGACGGAAGCTGGTCTCCCGTGTGTTACCGCACGCGGTTGGCCAAAATCCTAGCTAAGGATGCCAGGAGCGTCTTGACATGCGGTGGTGAATTCAATTCTCGTCAAATCGTCAGTCGTTTCGGTCCGAAAGCTCTTGATGACCCAAAGTCCTCAACGCGACCCCAGGTCAGGCGGGATCACCCGCTGAGTTTAA
asv_32	MH864244	Fungi	Ascomycota	Eurotiomycetes	Eurotiales	Aspergillaceae	Penicillium	Penicillium palitans	species	1.0	0.994	0.9059	GAAATGCGATACGTAATGTGAATTGCAAATTCAGTGAATCATCGAGTCTTTGAACGCACATTGCGCCCCCTGGTATTCCGGGGGGCATGCCTGTCCGAGCGTCATTGCTGCCCTCAAGCCCGGCTTGTGTGTTGGGTCTCGTCCTCCGATTCTGGAGGACGGGCCCGAAAGGCAGCGGCGGCACCGCGTCCGGTCCTCGAGCGTATGGGGCTTTGTCACCCGCTCTGTAGGCCCGGCCGGCGCTTGCCGATCAACCCAAATTTTTATCCAGGTTGACCTCGGATCAGGTAGGGATACCCGCTGAACTTAA
asv_33	MH857162	unidentified	unidentified	unidentified	unidentified	unidentified	unidentified	unidentified		0.36190399999999995	N/A	N/A	GAAATGCGATACTTGGTGTGAATTGCAGAATCCCGTGAACCATCGAGTCTTTGAACGCAAGTTGCGCCCGAAGCCTTCTGGCCGAGGGCACGCCTGCCTGGGCGTCACGCATCGCGTCTCCCCCAACCCGCGCACAGCGGGGCGGAGGAGGAGGATGGCCTCCCACGCCTCACCGGGCGTGGATGGCCTAAATAAGGAGCCCCCGGTTACGAACTGCCGCGGCGATAGGTGGTAGACAGGGCCTTAAAAATCCCAGGATGCATCGCGTCGCGCAGCACGTAGCTCCCGAGGCCTCGAAGGACCCCAAGTTGTCTCCCTTAACCGGGACGGCAAAACCGTTGCGACCCCAGGTCAGGCGGGGCTACCCGCTGAGTTTAA
asv_34	WI003582	Fungi	Ascomycota	Pichiomycetes	Pichiales	Pichiaceae	Pichia	Pichia membranifaciens	species	1.0	0.934	0.9768	GAAATGCGATACCTAGTGTGAATTGCAGCCATCGTGAATCATCGAGTTCTTGAACGCACATTGCGCCCGTCGGTATTCCGGCGGGCATGCCTGTCTGAGCGTCGTTTCCTTCTTGTGCACCGGGGTCTTTGCAGATCCTCTCTGCGCAGAGCTGGCCGTGCCACTGGCCCGGCCGAAAAGAAACGTTGCGGACGAAGCGAACTACATCGGGACGCTTTGGCCGCCGAGCGAAAAAAAAACACCATTGAGCTCGACCTCAGATCAGGTAGGAGTACCCGCTGAACTTAA
asv_35	WI050688	Fungi	Ascomycota	Pichiomycetes	Serinales	Debaryomycetaceae	Candida	Candida albicans	species	1.0	0.991	0.9502	GAAATGCGATACGTAATATGAATTGCAGATATTCGTGAATCATCGAATCTTTGAACGCACATTGCGCCCTCTGGTATTCCGGAGGGCATGCCTGTTTGAGCGTCGTTTCTCCCTCAAACCGCTGGGTTTGGTGTTGAGCAATACGACTTGGGTTTGCTTGAAAGACGGTAGTGGTAAGGCGGGATCGCTTTGACAATGGCTTAGGTCTAACCAAAAACATTGCTTGCGGCGGTAACGTCTACCACGTATATCTTCAAACTTTGACCTCAAATCAGGTAGGACTACCCGCTGAACTTAAGC
asv_36	KY105980	Fungi	Ascomycota	Dipodascomycetes	Dipodascales	unidentified	Yarrowia	Yarrowia lipolytica	species	1.0	0.989	0.9378	GGAAGACAGGAAGCATCGATGAAGAACGCAGCGAACCGCGATATTTTTTGTGACTTGCAGATGTGAATCATCAATCTTTGAACGCACATTGCGCGGTATGGCATTCCGTACCGCACGGATGGAGGAGCGTGTTCCCTCTGGGATCGCATTGCTTTCTTGAAATGGATTTTTTTAAACTCTCAATTATTACGTCATTTCACCTCCTTCATCCGAGATTACCCGCTGAACTTAAGCATATCAATAAGCGGAGGATTTTCTGGGTGGCAGGAAGGTTAAATCTCGTATGCCGTCTTCTGCTTGAAAAAAAA
asv_37	MH863864	Fungi	Ascomycota	Dothideomycetes	Cladosporiales	Cladosporiaceae	Cladosporium	Cladosporium chalastosporoides	species	1.0	0.994	0.9384	GAAATGCGATAAGTAATGTGAATTGCAGAATTCAGTGAATCATCGAATCTTTGAACGCACATTGCGCCCCCTGGTATTCCGGGGGGCATGCCTGTTCGAGCGTCATTTCACCACTCAAGCCTCGCTTGGTATTGGGCAACGCGGTCCGCCGCGTGCCTCAAATCGACCGGCTGGGTCTTCTGTCCCCTAAGCGTTGTGGAAACTATTCGCTAAAGGGTGTTCGGGAGGCTACGCCGTAAAACAACCCCATTTCTAAGGTTGACCTCGGATCAGGTAGGGATACCCGCTGAACTTAAGCAT
asv_38	WI006276	Fungi	Ascomycota	Saccharomycetes	Phaffomycetales	Phaffomycetaceae	Cyberlindnera	Cyberlindnera jadinii	species	1.0	0.986	0.951	GAAATGCGATACGTAATGTGAATTGCAGGTTTTCGTGAATCATCGAATCTTTGAACGCATATTGCGCTCTCTGGCATTCCAGAGAGCATGCCTGTTTGAGCGTCATTTCTCTCTCAAGATCCTCTAGGGGACTTGGTATTGAGTGATACTCTGTGTTAACTTGAAATACTCTAGGCAGAGCTCCCCCTAGAAACCCTCTGGGCCGAAATAATGTATTAGGTTCTACCAACTCGTTATTTTCCAGACAGACTTCCAGGCAGAGCTCGGCTGAACAACCTTTCTAAGCTTGACCTCAAATCAGGTAGGACTACCCGCTGAACTTAA
asv_39	MH865225	unidentified	unidentified	unidentified	unidentified	unidentified	unidentified	unidentified		0.3011776	N/A	N/A	AAAATGCGATACTTGGTGTGAATTGCAGAATCCCGTGAACCATCGAGTTTTTGAACGCAAGTTGCGCCCGAAGCCATCCGGCTGAGGGCACGCCTGCCTGGGCGTCACGCATCGCGTCGCTCCCCACCATACCTCCCCAACGGGTTGGCATGGTGTTGGGGGCGGATAATGGCCTCCCGTGCTTGTGTTTCGGTTGGCCTAAATAAGAGTTCCCTTCGGCGGACACACGACTAGTGGTGGTTGAATAGACCCTCGTCTTTTGTTGCGTGTCGTGAGCTGTAAGGGTAGCCCTCATCAAAGACCCCATTGTATCGTCTTCGGATGATGCTTCGACCGCGACCCCAGGTCAGGCGGGACTACCCGCTGAGTTTAA
asv_40	MH859281	unidentified	unidentified	unidentified	unidentified	unidentified	unidentified	unidentified		0.26	N/A	N/A	GAAATGCGATACTTGGTGTGAATTGCAGAATCCCGTGAACCATCGAGTTTTTGAACGCAAGTTGCGCCTGAAGCCATTTGGCTGAGGGCACGTCTGCCTGGGTGTCACACAACGTCGCCCCACCCCCAGGATCTGGGACGGTGCGGATGTTGGCCTCCCGACAGCTCGAAAGGGCCACACGGCTGGCCGAAATGAAAGTCGTCGGCGAGGGATGCCACGGTGAGCTGTGGTTGACATGACACTACTATGGTATTGTAGCCGTGAGCGGTTCCTTGTCGGCTGCTAAGTGATGGACCGAGAGGGGCCTAGGCCTTTTTAACTTGCGACCCCAGGTCAGGCGGGAACACCCGCTGAGTTTAA
asv_41	MH863311	unidentified	unidentified	unidentified	unidentified	unidentified	unidentified	unidentified		0.3011776	N/A	N/A	GAAATGCGATACTTGGTGTGAATTGCAGAATCCCGTGAACCATCGAGTCTTTGAACGCAAGTTGCGCCCGAAGCCATTTGGCCGAGGGCACGTCTGCCTGGGCGTCACGCATCGCGTCGCCCCCTCGCACGCCGCAAGGCTTTAGCGCGGGGGCGGAAGCTGGCCTCCCGTGCGCCCCGAGCGCGCGGCCGGCCTAAATGCGAGTCCACGTCGACGGACGTCGCGGCAAGTGGTGGTTGAAACTCAACTCTCTCTTGTTGTCGCGGCTACAGCCCGTCGCGCGTCCGGACTCCCCGACCCTCACCGCGCCTCACCAGGCGCTCCGACCGCGACCCCAGGTCAGGCGGGATTACCCGCTGAGTTTAA
asv_42	MH866057	unidentified	unidentified	unidentified	unidentified	unidentified	unidentified	unidentified		0.26	N/A	N/A	AGGGCACCACCAGGAGTGGAGCCTGCGGCTTAATTTGACTCAACACGGGGAAACTTACCAGGTCCAGACATAGGAAGGATTGACAGATTGATAGCTCTTTCTTGATTCTATGGGTGGTGGTGCATGGCCGTTCTTAGTTGGTGGAGTGATTTGTCTGGCTAATTCCGATAACGAACGAGACCTCCGCCTTTAACTAGTGTTGGCTATTGTGATAGCTGATACTTCTTGGAGGGACACTATACGTAAAGTGTAGGGAAGCTGGAGGCAATAG
asv_43	MH866057	unidentified	unidentified	unidentified	unidentified	unidentified	unidentified	unidentified		0.26	N/A	N/A	AGGGCACCACCAGGAGTGGAGCCTGCGGCTTAATTTGACTCAACACGGGGAAACTCACCAGGTCCAGACACAATAAGGATTGACAGATTGAGAGCTCTTTCTTGATTTTGTGGGTGGTGGTGCATGGCCGTTCTTAGTTGGTGGAGTGATTTGTCTGCTTAATTGCGATAACGAACGAGACCTTAACCTACTAAATAGTGGTGCTAGCATTTGCTGGTTATCCACTTCTTAGAGGGACTATCGGTTTCAAGCCGATGGAAGTTTGAGGCAA
asv_44	KY102371	Fungi	Ascomycota	Pichiomycetes	Serinales	Debaryomycetaceae	Candida	Candida sake	species	1.0	0.991	0.9502	GAAATGCGATACGTAATATGAATTGCAGATTTTCGTGAATCATCGAATCTTTGAACGCACATTGCGCCCTGTGGTATTCCACAGGGCATGCCTGTTTGAGCGTCATTTCTCCCTCAAACCTCTGGTTTGGCGTTGAGTGATACTCGGTTTACTTGAAAAACATGAAAAGCATAACTATTAGGTTTTACCAACTCGTTATACTAATCTACAAGTTTGACCTCAAATCAGGTAGGACTACCCGCTGAACTTAAGCATATCAATAAGCGGAGGATTTTCTGGGTGGATCGCTCGAGGAATCTC
asv_45	MH862750	Fungi	Ascomycota	Eurotiomycetes	Eurotiales	Aspergillaceae	Aspergillus	Aspergillus appendiculatus	species	1.0	0.994	0.9402	GAAATGCGATAATTAATGTGAATTGCAGAATTCAGTGAATCATCGAGTCTTTGAACGCACATTGCGCCCCCTGGTATTCCGGGGGGCATGCCTGTCCGAGCGTCATTGCTGCCCTCAAGCACGGCTTGTGTGTTGGGCTTCCGTCCCTGGTAACGGGGACGGGCCCAAAAGGCAGTGGCGGCACCATGTCTGGTCCTCGAGCGTATGGGGCTTTGTCACCCGCTCCCGTAGGTCCAGCTGGCAGCTAGCCTCGCAACCAATCTTTTTAACCAGGTTGACCTCGGATCAGGTAGGGATACCCGCTGAACTTAA
asv_46	MH865836	Fungi	Ascomycota	Sordariomycetes	Hypocreales	Nectriaceae	Fusarium	Fusarium graminearum	species	1.0	0.994	0.9323	AAAATGCGATAAGTAATGTGAATTGCAGAATTCAGTGAATCATCGAATCTTTGAACGCACATTGCGCCCGCCAGTATTCTGGCGGGCATGCCTGTTCGAGCGTCATTTCAACCCTCAAGCCCAGCTTGGTGTTGGGAGCTGCAGTCCTGCTGCACTCCCCAAATACATTGGCGGTCACGTCGAGCTTCCATAGCGTAGTAATTTACACATCGTTACTGGTAATCGTCGCGGCCACGCCGTTAAACCCCAACTTCTGAATGTTGACCTCGGATCAGGTAGGAATACCCGCTGAACTTAAGC
asv_47	MH857162	unidentified	unidentified	unidentified	unidentified	unidentified	unidentified	unidentified		0.36190399999999995	N/A	N/A	GAAATGCGATACTTGGTGTGAATTGCAGAATCCCGTGAACCATCGAGTCTTTGAACGCAAGTTGCGCCCGAAGCCTTCTGGCCGAGGGCACGCCTGCCTGGGCGTCACGCATCGCGTCTCCCCCAACCCGCGCACAGCAGGGCGGAGGAGGAGGATGGCCTCCCACGCCTCACCGGGCGTGGATGGCCTAAATAAGGAGCCCCCGGTTACGAACTGCCGCGGCGATAGGTGGTAGACAGGGCCTTAAAAATCCCAGGATGCATCGCGTCGCGCAGCACGTAGCTCCCGAGGCCTCGAAGGACCCCAAGTTGTCTCCCTTAACCGGGACGGCAAAACCGTTGCGACCCCAGGTCAGGCGGGGCTACCCGCTGAGTTTAA
asv_48	MH855566	Fungi	Basidiomycota	Agaricomycetes	Polyporales	Polyporaceae	Hexagonia	Hexagonia hydnoides	species	1.0	0.989	0.9187	GAAATGCGATAAGTAATGTGAATTGCAGAATTCAGTGAATCATCGAATCTTTGAACGCACCTTGCACTCCTTGGTATTCCGAGGAGTATGCCTGTTTGAGTCTCATGGAATTCTCAACCCCTAAATTTTGTAATGAAGTTTAGTGGGCTTGGACTTGGAGGTTGTGTCGGCTTCTAGTCGACTCCTCTGAAATGCATTAGCGTGAATCTTACGGATCGCCTTCAGTGTGATAATTATCTGCGCTGTGGTGTTGAAGTATTTATTAGTTCATGCTTATAGTCGTCTCTTACCGAGACAATTTATGACAATCTGAGCTCAAATCAGGTAGGACTACCCGCTGAACTTAA
asv_49	WI007118	Fungi	Basidiomycota	Malasseziomycetes	Malasseziales	Malasseziaceae	Malassezia	Malassezia restricta	species	0.98969	0.936	0.9896	GAAACGCGATAGGTAATGTGAATTGCAGAATTCCGTGAATCATCGAATCTTTGAACGCACCTTGCGCTCTATGGCAATCCGTAGAGCATGCCTGTTTGAGTGCCATGAAATCTCCCACCCCAAGCGGTTTTTAAATGAAACGGCTTGGCGGATGGGGTCTGGATGGGTGCCTCTGCCTGCGCTACCTAGCACAGGCTCGCCCGAAATGCATGAGCGCCTTGAGACACTTTGCATCCGCCTCTCTGTTTGGGAGGAGGCGGCCAAGCAGTGTTTTTCTCCTGGCATGGCATGATACGTCATTTGCTATGTCGCCTAAAGGAGGAATGTTTGGTTGTGTCTGCGTGTGCTTCGAATTTGCCTCTGTGGCACATCCCAATTTCACTTCTGGTCTCAAATCAG…
asv_50	WI011322	Fungi	Ascomycota	Pichiomycetes	Serinales	Debaryomycetaceae	Candida	Candida zeylanoides var. zeylanoides	species	1.0	0.991	0.9502	GAAATGCGATAAGTAATATGAATTGCAGATTTTCGTGAATCATCGAATCTTTGAACGCACATTGCGCCCTATGGTATTCCATAGGGCATGCCTGTTTGAGCGTCATTTCTCTCTCAAATCTTCGGATTTGGTTTTGAGTGATACTCTTAGTCAGACTAAGCGTTTGCTTGAAATGTATTGGCATGAGTGGTACTAGATAGTGCTGAACTGTTTCAATGTATTAGGTTTATCCAACTCGTTGACCAGTATAGTATTTGTTTATTACACAGGCTCGGCCTTACAACAACAAACAAAGTTTGACCTCAAATCAGGTAGGACTACCCGCTGAACTTAA
asv_51	KY103668	Fungi	Ascomycota	Saccharomycetes	Saccharomycetales	Saccharomycetaceae	Monosporozyma	Monosporozyma servazzii	species	1.0	0.982	0.9722	GAAATGCGATACGTAATGTGAATTGCAGAATTCCGTGAATCATCGAATCTTTGAACGCACATTGCGCCCTCTGGTATTCCAGGGGGCATGCCTGTTTGAGCGTCATTTCCTTCTCAAACAGCAATGTTTGGTTGTGAGTGATACTCTTTCGGAGTTAGCTTGAAATTGCTGGCCGATGGCTGTTGTGGTTGAGTGTCTCCCTTCGGGGAGAGCGCTTGCTGCGTTAAGGGACGTCCTGCTGGACATCTTCGTATTAGGTTCTACCAACTTCGAAGACGGTTAGCGGGGAGTTCTGCAGTGAGTGTAGTGCTTTTACTACGTTGCACCATGGCGAACAGTGTTCTTTTAAGTTTGACCTCAAATCAGGTAGGATTACCCGCTGAACTTAA
asv_52	MH862327	unidentified	unidentified	unidentified	unidentified	unidentified	unidentified	unidentified		0.24	N/A	N/A	GAAATGCGATACTTGGTGTGAATTGCAGAATCCCGTGAACCATCGAGTCTTTGAACGCAAGTTGCGCCCGAAGCCACTAGGCCGAGGGCACGTCTGCCTGGGTGTCACGCATTGTCTTGCCCACAACCACCCACTCCTTGAGGAGTTGTGTTGGTTTGGGGGCGGAAACTGGCCTCCCGTGCCTTGTCGCGCGGTTGGCGGAAAATCGAGTCTCCGACGACGGATGTCGTGACATCGGTGGTTGTAAAAGGCCCTCTTGTCTTGTCACGCGAATCCTAGTCATCTTAGCGAGCTCCAGGACCCTTAGGCGCACACACTCTGTGCGCTTTGATTGTGACCCCAGGTCAGGCGGGACTACCCGCTGAGTTTAA
asv_53	MH865506	Fungi	Ascomycota	Dothideomycetes	Pleosporales	Pleosporaceae	Alternaria	Alternaria burnsii	species	1.0	0.994	0.9926	GAAATGCGATAAGTAGTGTGAATTGCAGAATTCAGTGAATCATCGAATCTTTGAACGCACATTGCGCCCTTTGGTATTCCAAAGGGCATGCCTGTTCGAGCGTCATTTGTACCCTCAAGCTTTGCTTGGTGTTGGGCGTCTTGTCTCTAGCTTTGCTGGAGACTCGCCTTAAAGTAATTGGCAGCCGGCCTACTGGTTTCGGAGCGCAGCACAAGTCGCACTCTCTATCAGCAAAGGTCTAGCATCCATTAAGCCTTTTTTCAACTTTTGACCTCGGATCAGGTAGGGATACCCGCTGAACTTAA
asv_54	KY103187	Fungi	Ascomycota	Pichiomycetes	Serinales	Debaryomycetaceae	Debaryomyces	Debaryomyces fabryi	species	1.0	0.985	0.9498	GAAATGCGATAAGTAATATGAATTGCAGATTTTCGTGAATCATCGAATCTTTGAACGCACATTGCGCCCTCTGGTATTCCAGAGGGCATGCCTGTTTGAGCGTCATTTCTCTCTCAAACCTTCGGGTTTGGTATTGAGTGATACTCTTAGTCGAACTAGGCGTTTGCTTGAAATGTATTGGCATGAGTGGTACTGGATAGTGCTATATGACTTTCAATGTATTAGGTTTATCCAACTCGTTGAATAGTTTAATGGTATATTTCTCGGTATTCTAGGCTCGGCCTTACAATATAACAAACAAGTTTGACCTCAAATCAGGTAGGATTACCCGCTGAACTTAA
asv_55	MH856530	Fungi	Ascomycota	Dothideomycetes	Cladosporiales	Cladosporiaceae	Cladosporium	Cladosporium herbarum	species	1.0	0.994	0.9384	GAAATGCGATAAGTAATGTGAATTGCAGAATTCAGTGAATCATCGAATCTTTGAACGCACATTGCGCCCCCTGGTATTCCGGGGGGCATGCCTGTTCGAGCGTCATTTCACCACTCAAGCCTCGCTTGGTATTGGGCAACGCGGTCCGCCGCGTGCCTCAAATCGTCCGGCTGGGTCTTCTGTCCCCTAAGCGTTGTGGAAACTATTCGCTAAAGGGTGTTCGGGAGGCTACGCCGTAAAACAACCCCATTTCTAAGGTTGACCTCGGATCAGGTAGGGATACCCGCTGAACTTAAGCAT
asv_56	MH866057	unidentified	unidentified	unidentified	unidentified	unidentified	unidentified	unidentified		0.26	N/A	N/A	AGGGCACCACCAGGAGTGGAGCCTGCGGCTTAATTTGACTCAACACGGGAAAACTTACCAGGTCCAGACATAGGAAGGATAGACAGATTAAAGCTCTTTCTTGATTCTATGGGTGGTGGTGCATGGCCGTTCTTAGTTGGTGGATTGATTTGTCAGGCTAATTCCGATAACGAACGAGACCTCCGCCTGCTAAATGGTTTTCTATAGTATTCTATAGGAATCCTCTTAGAGGGACACTATACATAAAGTGTAGGGAAGCTGGAGGCAATAG
asv_57	WI046864	Fungi	Ascomycota	Pichiomycetes	Serinales	Debaryomycetaceae	Candida	Candida parapsilosis	species	1.0	0.991	0.9502	GAAATGCGATAAGTAATATGAATTGCAGATATTCGTGAATCATCGAATCTTTGAACGCACATTGCGCCCTTTGGTATTCCAAAGGGCATGCCTGTTTGAGCGTCATTTCTCCCTCAAACCCTCGGGTTTGGTGTTGAGCGATACGCTGGGTTTGCTTGAAAGAAAGGCGGAGTATAAACTAATGGATAGGTTTTTTCCACTCATTGGTACAAACTCCAAAACTTCTTCCAAATTCGACCTCAAATCAGGTAGGACTACCCGCTGAACTTAAGCATATCAATAA
asv_58	WI047017	Fungi	Ascomycota	Pichiomycetes	Serinales	Debaryomycetaceae	Candida	Candida sake	species	1.0	0.991	0.9502	GAAATGCGATACGTAATATGAATTGCAGATTTTCGTGAATCATCGAATCTTTGAACGCACATTGCGCCCTGTGGTATTCCACAGGGCATGCCTGTTTGAGCGTCATTTCTCCCTCAAACCTCTGGTTTGGCGTTGAGTGATACTCGGTTTACTTGAAATACATGAAAAGCATAACTATTAGGTTTTACCAACTCGTTATACTAATCTACAAGTTTGACCTCAAATCAGGTAGGACTACCCGCTGAACTTAAGCATATCAATAAGCGGAGGATTTTCTGGGTGGATCGCTCGAGGAATCTC
asv_59	MH865787	unidentified	unidentified	unidentified	unidentified	unidentified	unidentified	unidentified		0.3011776	N/A	N/A	GAAATGCGATACTTGGTGTGAATTGCAGAATCCCGTGAACCATCGAGTCTTTGAACGCAAGTTGCGCCCCAAGCCTTCTGGCCGAGGGCACGTCTGCCTGGGTGTCACAAATCGTCGTCCCCCCATCCTCTCGAGGATATGGGACGGAAGCTGATCTCCCGTGTGTTACCGCACGCGGTTGGCCAAAATCCGAGCTAAGGACGTCAGGAGCGTCTTGACATGCGGTGGTGAATTTAATTCTCGTCATATAGTCAGACGTTCCGGTCCAAAAGCTCTTGATGACCCAAAGTCCTCAACGCGACCCCAGGTCAGGCGGGATCACCCGCTGAGTTTAA
asv_60	KY104181	Fungi	Basidiomycota	Malasseziomycetes	unidentified	unidentified	unidentified	unidentified	class	0.8548399999999999	0.782	0.7308	GAAACGCGATAGGTAATGTGAATTGCAGAATTCCGTGAATCATCGAATCTTTGAACGCACCTTGCGCTCCATGGCATTCCGTGGAGCATGCCTGTTTGAGTGCCGCGAAATCTCCCACCCCTAGCGGTTGCCGCAAGGCGCCGCCGGGCGGCGGGGTTGGTTGGGTGCCGCTGCCTGGGCTTTGGCCCAGGCTCGCCCGAAATGCATGAGCGCTTAGCACTCGCACCGTCTCGAGGGAAGGCGGCGGAGCTGGCATCTGCGCATGGCATGATACGTCATTTGCTGTGTGGCAGCCCAGCGACCCGAGAGTGTGTGTGCGCTACTACACGCCCTTTCATTTCTGGTCTCAAATCAGGTAGGATCACCCGCTGAACTTAA
asv_61	MH861092	unidentified	unidentified	unidentified	unidentified	unidentified	unidentified	unidentified		0.42166519999999996	N/A	N/A	GAAATGCGATACTTGGTGTGAATTGCAGAATCCCGTGAACCATCGAGTCTTTGAACGCAAGTTGCGCCCGAAGCCTTCTGGCCGAGGGCACGCCTGCCTGGGCGTCACGCATCGCGTCTCCCCCAACCCGCCCACAGCGGGGCGGAGGAGGAGGATGGCCTCCCATGCCTCACCGGGCGTGGATGGCCTAAATAAGGAGCCCCCGGTTACGAACTGCCGCGGCGATAGGTGGTAGACAGGGCCTTAAAAATCCCAGGATGCATCGCGTCGCGCAGCACGTAGCTCCCGAGGCCTCGAAGGACCCCAAGTTGTCTCCCTTAACCGGGACGGCAAAACCGTTGCGACCCCAGGTCAGGCGGGGCTACCCGCTGAGTTTAA
asv_62	KY101833	Fungi	Ascomycota	Pichiomycetes	Serinales	Debaryomycetaceae	Candida	Candida albicans	species	1.0	0.991	0.9502	GAAATGCGATACGTAATATGAATTGCAGATATTCGTGAATCATCGAATCTTTGAACGCACATTGCGCCCTCTGGTATTCCGGAGGGCATGCCTGTTTGAGCGTCGTTTCTCCCTCAAACCGCTGGGTTTGGTGTTGAGCAATACGACTTGGGTTTGCTTGAAAGACGGTAGTGGTAAGGCGGGATCGCTTTGACAATGGCTTAGGTCTAACCAAAAACATTGCTTGCGGCGGTAACGTCCACCACGTATATCTTCAAACTTTGACCTCAAATCAGGTAGGACTACCCGCTGAACTTAA
asv_63	WI050325	Fungi	Ascomycota	Pichiomycetes	Serinales	Debaryomycetaceae	Candida	Candida tropicalis	species	1.0	0.991	0.9502	GAAATGCGATACGTAATATGAATTGCAGATATTCGTGAATCATCGAATCTTTGAACGCACATTGCGCCCTTTGGTATTCCAAAGGGCATGCCTGTTTGAGCGTCATTTCTCCCTCAAACCCCCGGGTTTGGTGTTGAGCAATACGCTAGGTTTGTTTGAAAGAATTTAACGTGGAAACTTATTTTAAGCGACTTAGGTTTATCCAAAAACGCTTATTTTGCTAGTGGCCACCACAATTTATTTCATAACTTTGACCTCAAATCAGGTAGGACTACCCGCTGAACTTAAGCATATCAATAA
asv_64	MH862800	Fungi	Ascomycota	Dothideomycetes	Pleosporales	Pleosporaceae	Alternaria	Alternaria alternata	species	1.0	0.994	0.9926	GAAATGCGATAAGTAGTGTGAATTGCAGAATTCAGTGAATCATCGAATCTTTGAACGCACATTGCGCCCTTTGGTATTCCAAAGGGCATGCCTGTTCGAGCGTCATTTGTACCCTCAAGCTTTGCTTGGTGTTGGGCGTCTTGTCTCTAGCTTTGCTGGAGACTCGCCTTAAAGTAATTGGCAGCCGGCCTACTGGTTTCGGAGCGCAGCACAAGTCGCACTCTCTATCAGCAAAGGTCTAGCATCCATTAAGCCTTTTTTTCAACTTTTGACCTCGGATCAGGTAGGGATACCCGCTGAACTTAA
asv_65	WI029839	Fungi	Ascomycota	Dipodascomycetes	Dipodascales	Dipodascaceae	Galactomyces	Galactomyces candidus	species	1.0	0.989	0.9378	GGAAGACAGGAAGCATCGATGAAGAACGCAGCGAAACGCGATATTTCTTGTGAATTGCAGAAGTGAATCATCAGTTTTTGAACGCACATTGCACTTTGGGGTATCCCCCAAAGTATACTTGTTTGAGCGTTGTTTCTCTCTTGGAATTGCATTGCTTTTCTAAAAAATCGAATCAAATTCGTTTGAAAAACAACACTATTCAACCTCAGATCAAGTAGGATTACCCGCTGAACTTAAGCATATCAATAAGCGGAGGATTTTCTGGGTGGCGCCAAATAACCATCTCGTATGCCGTCTTCTGCTTGAAA
asv_66	MH858097	unidentified	unidentified	unidentified	unidentified	unidentified	unidentified	unidentified		0.28	N/A	N/A	TTTTTTTTTTAATGATACGGCGACCACCGAGATCTACACGGAAGACAGGAAGCATCGATGAAGAACGCAGCAAGCAGAAGACGGCATATCAATAAGCGGAGGATTTTCTGGGTGGAGAACACGTCTCATCTCGTATGCCGTCTTCTGCTTGAAAAAAAAAAAAAAAAA
asv_67	MH857162	unidentified	unidentified	unidentified	unidentified	unidentified	unidentified	unidentified		0.4622228	N/A	N/A	GAAATGCGATACTTGGTGTGAATTGCAGAATCCCGTGAACCATCGAGTCTTTGAACGCAAGTTGCGCCCGAAGCCATTAGGCCGAGGGCACGCCTGCCTGGGCGTCACACGTCGTTGCCCCCCCCATCTACTCCTTCGGGATTGCGGGGGGCGGATGATGGCCTCCCGTGCGCCTCGCCGCGCGGTTGGCATAAATACCAAGTCCTCGGCGACGCACGCCACGACAATCGGTGGTTGCGAGACCTCGGTTGCCCGTCGTGTGCGTTCGTCGCGCATCGAGGGCTCGAAAAAATGCTCGGCTCCGGCTCGGCTTTCAACGCGACCCCAGGTCAGGCGGGGTTACCCGCTGAATTTAA
asv_68	MH865544	Fungi	Ascomycota	Eurotiomycetes	Eurotiales	Aspergillaceae	Penicillium	Penicillium corylophilum	species	1.0	0.994	0.9059	GAAATGCGATACGTAATGTGAATTGCAGAATTCAGTGAATCATCGAGTCTTTGAACGCACATTGCGCCCCTTGGTATTCCGGGGGGCATGCCTGTCCGAGCGTCATTGCTGCCCTCAAGCACGGCTTGTGTGTTGGGCCCCGTCCTCCTTCCCGGGGGACGGGCCCGAAAGGCAGCGGCGGCACCGCGTCCGGTCCTCGAGCGTATGGGGCTTTGTCACCCGCTCTTGTAGGCCCGGCCGGCGCTTGCCGACAACCATCAATCTTTTTTCAGGTTGACCTCGGATCAGGTAGGGATACCCGCTGAACTTAA
asv_69	MH860928	Fungi	Ascomycota	Eurotiomycetes	Eurotiales	Aspergillaceae	Aspergillus	Aspergillus sydowii	species	1.0	0.994	0.9402	GAACTGCGATAAGTAATGTGAATTGCAGAATTCAGTGAATCATCGAGTCTTTGAACGCACATTGCGCCCCCTGGCATTCCGGGGGGCATGCCTGTCCGAGCGTCATTGCTGCCCATCAAGCCCGGCTTGTGTGTTGGGTCGTCGTCCCCCCCGGGGGACGGGCCCGAAAGGCAGCGGCGGCACCGTGTCCGGTCCTCGAGCGTATGGGGCTTTGTCACCCGCTCGACTAGGGCCGGCCGGGCGCCAGCCGACGTCTCCAACCATTTTTCTTCAGGTTGACCTCGGATCAGGTAGGGATACCCGCTGAACTTAA
asv_70	WI051443	Fungi	Ascomycota	Saccharomycetes	Saccharomycodales	Saccharomycodaceae	Hanseniaspora	unidentified	genus	0.96894	0.966	0.805	GAATTGCGATAAGTAATGTGAATTGCAGATACTCGTGAATCATTGAATTTTTGAACGCACATTGCGTCCTCAGGTATTCCTGGGGGCATGCCTGTTTGAGCGTCATTTCCTTCTCAAAAGAATTTTATTTTTTTGGTGGTGAGCGATACTCAGGGTTAGCTTGAAATTGAAGATTTTGTAATCTTTAATAATTCAACACTTAGCTTCTTTGGAGACGCTGTTCTCGCTGTGATGTATTTATGGATTCGTCTATTTTACATTTGCAAGGGATTCGGTAAAGTACCTTAGGCAAAGAGTTGTTTCTAATATTCATCAAGTTTGACCTCAAATCAGGTAGGATTACCCGCTGAACTTAA
asv_71	KY102265	Fungi	Ascomycota	Pichiomycetes	Serinales	Debaryomycetaceae	Candida	Candida orthopsilosis	species	1.0	0.991	0.9502	GAAATGCGATAAGTAATATGAATTGCAGATATTCGTGAATCATCGAATCTTTGAACGCACATTGCGCCCTTTGGTATTCCAAAGGGCATGCCTGTTTGAGCGTCATTTCTCCCTCAAACCTTCGGGTTTGGTGTTGAGCGATACGCTGGGTTTGCTTGAAAGAAAGGCGGAGTATAAACTAATGGATAGGTTTTTTTCCACTCATTGGTACAAACTCCAAAATTCTTCCAAATTCGACCTCAAATCAGGTAGGACTACCCGCTGAACTTAAGCATATCAATAA
asv_72	MH857162	unidentified	unidentified	unidentified	unidentified	unidentified	unidentified	unidentified		0.4622228	N/A	N/A	GAAATGCGATACTTGGTGTGAATTGCAGAATCCCGTGAACCATCGAGTCTTTGAACGCAAGTTGCGCCCGATGCCATTAGGTTGAGGGCACGTCTGCCTGGGTGTCACATATCGAAGCCTCCTTGCCAATTTCCCTGATTATTGTGCAGGGTGGATGTTGGCCTCCCGTGAGCTCTTTCGTCTCATGGTTGGTTGAAAATTGAGACCTTGGTAGGGTGTGCCATGATAGATGGTGGTTGTGTGACCCACGAGACCAATCATGCGCTGCTCTATTGAATTTGGCCTCCTTTACCCATATGCGTTTCCAAACGCTCGTGATGAGACCTCAGGTCAGGCGGGGCTACCCGCTGAATTTAA
asv_73	MH874278	Fungi	Ascomycota	Sordariomycetes	Hypocreales	Nectriaceae	Fusarium	Fusarium napiforme	species	1.0	0.994	0.9323	AAAATGCGATAAGTAATGTGAATTGCAGAATTCAGTGAATCATCGAATCTTTGAACGCACATTGCGCCCGCCAGTATTCTGGCGGGCATGCCTGTTCGAGCGTCATTTCAACCCTCAAGCCCAGCTTGGTGTTGGGACTCGCGAGTCAAATCGCGTTCCCCAAATTGATTGGCGGTCACGTCGAGCTTCCATAGCGTAGTAGTAAAACCCTCGTTACTGGTAATCGTCGCGGCCACGCCGTTAAACCCCAACTTCTGAATGTTGACCTCGGATCAGGTAGGAATACCCGCTGAACTTAA
asv_74	MH857162	unidentified	unidentified	unidentified	unidentified	unidentified	unidentified	unidentified		0.4622228	N/A	N/A	GAAATGCGATACTTGGTGTGAATTGCAGAATCCCGTGAACCATCGAGTCTTTGAACGCAAGTTGCGCCCGAAGCCATTAGGCCGAGGGCACGCCTGCCTGGGCGTCACACGTCGTTGCCCCCCCCATCTACTCCTTCGGGATTGCGGGGGGCGGATGATGGCCTCCCGTGCGCCTCGCCGCGCGGTTGGCATAAATACCAAGTCCTCGGCGACGCACGCCACGACAATCGGTGGTTGCGAGACCTCGGTTGCCCGTCGTGTGCGTTCGTCGCGCATCGAGGGCTCGAAAAAATGCTCGGCTCTGGCTCGGCTTTCAACGCGACCCCAGGTCAGGCGGGGTTACCCGCTGAATTTAA
asv_75	MH860068	Fungi	Ascomycota	Dothideomycetes	Pleosporales	Pleosporaceae	Cerebella	Cerebella andropogonis	species	1.0	0.994	0.9455	GAAATGCGATAAGTAGTGTGAATTGCAGAATTCAGTGAATCATCGAATCTTTGAACGCACATTGCGCCCCTTGGTATTCCATGGGGCATGCCTGTTCGAGCGTCATTTGTACCTTCAAGCTCTGCTTGGTGTTGGGTGTTTTGTCTCGCCTCCGCGCGCAGACTCGCCTTAAAACAATTGGCAGCCGGCGTATTGATTTCGGAGCGCAGTACATCTCGCGCTTTGCACTCATAACGACGACGTCCAAAAGTACATTTTTACACTCTTGACCTCGGATCAGGTAGGGATACCCGCTGAACTTAA
asv_76	MH858097	unidentified	unidentified	unidentified	unidentified	unidentified	unidentified	unidentified		0.28	N/A	N/A	TTTTTTTTTTAATGATACGGCGACCACCGAGATCTACACGGAAGACAGGAAGCATCGATGAAGAACGCAGCAAGCAGAAGACGGCATATCAATAAGCGGAGGATTTTCTGGGTGGTACGATGACCACATCTCGTATGCCGTCTTCTGCTTGAAAAAAAAAAAAAAAAA
asv_77	MH858097	unidentified	unidentified	unidentified	unidentified	unidentified	unidentified	unidentified		0.28	N/A	N/A	TTTTTTTTTTAATGATACGGCGACCACCGAGATCTACACGGAAGACAGGAAGCATCGATGAAGAACGCAGCAAGCAGAAGACGGCATATCAATAAGCGGAGGATTTTCTGGGTGGTGCTATATCTGGATCTCGTATGCCGTCTTCTGCTTGAAAAAAAAAAAAAAAAA
asv_78	MH864551	Fungi	Ascomycota	Dothideomycetes	Cladosporiales	Cladosporiaceae	Cladosporium	Cladosporium halotolerans	species	1.0	0.994	0.9384	GAAATGCGATAAGTAATGTGAATTGCAGAATTCAGTGAATCATCGAATCTTTGAACGCACATTGCGCCCCCTGGTATTCCGGGGGGCATGCCTGTTCGAGCGTCATTTCACCACTCAAGCCTCGCTTGGTATTGGGCGACGCGGTCCGCCGCGCGCCTCAAATCGACCGGCTGGGTCTTTCGTCCCCTCAGCGTTGTGGAAACTATTCGCTAAAGGGTGCCGCGGGAGGCCACGCCGTAAAACAACCCCATTTCTAAGGTTGACCTCGGATCAGGTAGGGATACCCGCTGAACTTAAGCA
asv_79	KY104575	Fungi	Ascomycota	Pichiomycetes	Pichiales	Pichiaceae	Pichia	Pichia kudriavzevii	species	1.0	0.934	0.9768	GAAATGCGATACCTAGTGTGAATTGCAGCCATCGTGAATCATCGAGTTCTTGAACGCACATTGCGCCCCTCGGCATTCCGGGGGGCATGCCTGTTTGAGCGTCGTTTCCATCTTGCGCGTGCGCAGAGTTGGGGGAGCGGAGCGGACGACGTGTAAAGAGCGTCGGAGCTGCGACTCGCCTGAAAGGGAGCGAAGCTGGCCGAGCGAACTAGACTTTTTTTCAGGGACGCTTGGCGGCCGAGAGCGAGTGTTGCGAGACAACAAAAAGCTCGACCTCAAATCAGGTAGGAATACCCGCTGAACTTAA
asv_80	MH862506	unidentified	unidentified	unidentified	unidentified	unidentified	unidentified	unidentified		0.28	N/A	N/A	GAAATGCGATACTTGGTGTGAATTGCAGAATCCCGCGAATCATCGAGTCTTTGAACGCAAGTTGCGCCCGAAGCCATTCGGCCGAGGGCACGTCTGCCTGGGTGTCACGCATCGTTGCCCCCACCCCAACACCTCGTATGATGTGTACGGTGCGGGGCAGAAATTGGCCTCCCGTGTGCGTTGCTCGCGGTTAGCCTAAAAGCGAGTCCTGGGCGACGAGCGCCACGACAATCGGTGGTTGACAAAACCCTCGTGCCCCGTCGTGCGTTGCTCGACGCCGTGAAGGCTCTCCTCGACCCTATTGCGTCGTTCTTGCGACTCTACCATCGCGACCCCAGGTCAGGCGGGATTACCCGCTGAATTTAA
asv_81	WI007118	Fungi	Basidiomycota	Malasseziomycetes	Malasseziales	unidentified	unidentified	unidentified	order	0.91065	0.907	0.7651	GAAACGCGATAGGTAATGTGAATTGCAGAATTCCGTGAATCATCGAATCTTTGAACGCACCTTGCGCTCTATGGCAATCCGTAGAGCATGCCTGTTTGAGTGCCATGAAATCTCCCACCACAAGCGGTTTTTATGAAACGGCTTGGCGGACGGGGTCTTGATGGGTGCCGCTGCCTGTGCTTGACCACAGGCTCGCCCGAAATGCATGAGCGCCTTGGGACACTTTGCATCCGCCTCTCTTGTTGGGAGGAGGCGGCCAAGCAGTGTTTCTCCTGGCATAGCATGATACGTCATTTGCTATGTCGCCTAATGGAGGATGTTTGGTTGTGTCTGCGTGTGCTTAACTGCCTCTGTGCACATCCCGATTTCACTTCTGGTCTCAAATCAGGTAGGATCACC…
asv_82	MH862578	unidentified	unidentified	unidentified	unidentified	unidentified	unidentified	unidentified		0.24	N/A	N/A	GAAATGCGATACTTGGTGTGAATTGCAGAATCCCGTGAACCATCGAGTCTTTGAACGCAAGTTGCGCCCCAAGCCTTCTGGCCGAGGGCACGTCTGCCTGGGTGTCACAAATCGTCGTCCTCCCATCCTCTCGAGGATATCGGACGGAAGCTGGTCTCCCGTGTGTTACCGCACGCGGTTGGCCAAAATCCGAGCTAAGGATGCCAGGAGCGTCTTGACATGCGGTGGTGAATTCAATTCTCGTCAAATCGTCAGTCGTTTCGGTCCGAAAGCTCTTGATAACCCAAAGTCCTCAACGCGACCCCAGGTCAGGCGGGATCACCCGCTGAGTTTAA
asv_83	WI008153	Fungi	Basidiomycota	Malasseziomycetes	Malasseziales	Malasseziaceae	Malassezia	Malassezia globosa	species	0.9931	0.936	0.9896	GAAACGCGATAGGTAATGTGAATTGCAGAATTCCGTGAATCATCGAATCTTTGAACGCACCTTGCGCTCTATGGTATTCCGTAGAGCATGCCTGTTTGAGTGCCGTGAATTCTCCCATCCCAAGCGGTTTTTATCAAAGAATTGCTAGGCGAAGGGGTTGAGATGGGCGTTATTATAACTGCTTTTCTTCTCTAGAAAAGCTCGCCCGAAAAACAGCTAACGCCTCTGGGCCACTTTGCATCCGCTTCTCTGAGGGGAGAAGCGGCCAAGCGCGCTCTGATCATCAGGCATAGCATGATACGTCATTTGCTATGCTGTAGGAGAGCATTTGGTTGTGGTTATACCGCGTGCGTCATTTTTTTTTTCTTGCAAAGAGGAAAAAAAAGCCCCCCTTTCATT…
asv_84	MH859433	Fungi	Ascomycota	Sordariomycetes	Hypocreales	Sarocladiaceae	Sarocladium	Sarocladium zeae	species	1.0	0.988	0.9137	GAAATGCGATAAGTAATGTGAATTGCAGAATTCAGTGAATCATCGAATCTTTGAACGCACATTGCGCCCGCCGGCACTCCGGCGGGCATGCCTGTCCGAGCGTCATTTCAACCCTCAGGGCCCCCTTTCGGGGGGGACCTGGTGCTGGGGATCAGCGGCCCTCGGGCCCCTGTCCCCCAAATACAGTGGCGGTCGCGCCGCAGCCTCCCCTGCGTAGTAGCACACCTCGCACCGGAGAGCGGTTCGACCACGCCGTAAAACCCCCAACTTTCCAAGGTTGACCTCGGATCAGGTAGGAATACCCGCTGAACTTAA
asv_85	MH864600	unidentified	unidentified	unidentified	unidentified	unidentified	unidentified	unidentified		0.24	N/A	N/A	GAAATGCGATACTTGGTGTGAATTGCAGAATCCCGTGAACCATCGAGTCTTTGAACGCAAGTTGCGCCCCAAGCCTTCTGGCCGAGGGCACGTCTGCCTGGGTGTCACAAATCGTCGTCCCCCAATCCTCTCGAGGATATCGGACGGAAGCTGGTCTCCCGTGTGTTACCGCACGCGGTTGGCCAAAATCCGAGCTAAGGATGCCAGGAGCGTCTTGACATGCGGTGGTGAATTCAATTCTCGTCAAATCGTCAGTCGTTTCGGTCCGAAAGCTCTTGATGACCCAAAGTCCTCAACGCGACCCCAGGTCAGGCGGGATCACCCGCTGAGTTTAA
asv_86	MH865273	Fungi	Ascomycota	Eurotiomycetes	Eurotiales	Aspergillaceae	Aspergillus	Aspergillus versicolor	species	1.0	0.994	0.9402	GAACTGCGATAAGTAATGTGAATTGCAGAATTCAGTGAATCATCGAGTCTTTGAACGCACATTGCGCCCCCTGGCATTCCGGGGGGCATGCCTGTCCGAGCGTCATTGCTGCCCATCAAGCCCGGCTTGTGTGTTGGGTCGTCGTCCCCCCCGGGGGACGGGCCCGAAAGGCAGCGGCGGCACCGTGTCCGGTCCTCGAGCGTATGGGGCTTTGTCACCCGCTCGATTTAGGGCCGGCCGGGCGCCAGCCGACGTCCAACCATTTTTCTTCAGGTTGACCTCGGATCAGGTAGGGATACCCGCTGAACTTAA
asv_87	WI008153	Fungi	Basidiomycota	Malasseziomycetes	Malasseziales	Malasseziaceae	Malassezia	Malassezia globosa	species	0.99209	0.936	0.9896	GAAACGCGATAGGTAATGTGAATTGCAGAATTCCGTGAATCATCGAATCTTTGAACGCACCTTGCGCTCTATGGTATTCCGTAGAGCATGCCTGTTTGAGTGCCGTGAATTCTCCCATCCCAAGCGGTTTTTATCAAAGAATTGCTAGGCGAAGGGGTTGAGATGGGCGTTGTTATAACTGCTTTTCTTCTCTAGGAAAGCTCGCCCGAAAAACAGCTAACGCCTCTGGGCCACTTTGCATCCGCTTCTCTGAGGGGAGAAGCGGCCAAGCGCGCTCTGATCATCAGGCATAGCATGATACGTCATTTGCTATGCTGTAGGAGAGCATTTGGTTGTGGTTATACCGCGTGCGTCATTTTTTCTTTTGCAAAACGCAAAGGAAAAAAACCCCCTTTCATT…
asv_88	MH858097	unidentified	unidentified	unidentified	unidentified	unidentified	unidentified	unidentified		0.28	N/A	N/A	TTTTTTTTTTAATGATACGGCGACCACCGAGATCTACACGGAAGACAGGAAGCATCGATGAAGAACGCAGCAAGCAGAAGACGGCATATCAATAAGCGGAGGATTTTCTGGGTGGGCTAATTACGCTATCTCGTATGCCGTCTTCTGCTTGAAAAAAAAAAAAAAAAA
asv_89	MH860279	unidentified	unidentified	unidentified	unidentified	unidentified	unidentified	unidentified		0.24	N/A	N/A	GAAATGCGATACTTGGTGTGAATTGCAGAATCCCGTGAACCATCGAGTCTTTGAACGCAAGTTGCGCCCCAAGCCATTAGGCCGAGGGCACGTCTGCCTGGGTGTCACGCATCGTCGCCCCCCCCAACTCCCGAGCCTCCAAGGCTCCGGGTTGCATCGGGCGGATAATGGCCTCCCGTGCGCTCTTGGCTCGCGGTTGGCCTAAATAGCCAGTCCTCGGCGATCATGGTGCCGCGGCCTTCGGTGGTAACGCTATTATCGGCATGCCCCGGTCGCGTTCGCCCCTCGTCCTGTTGGACCAATGAATAAGACCCTATGGCGTCGATCTGTCGATGCCCGCAATGCGACCCCAGGTCAGGCGGGATTACCCGCTGAGTTTAA
asv_90	MH866057	unidentified	unidentified	unidentified	unidentified	unidentified	unidentified	unidentified		0.26	N/A	N/A	AGGGCACCACCAGGAGTGGAGCCTGCGGCTTAATTTGACTCAACACGGGGAAACTCACCAGGTCCAGACACAATAAGGATTGACAGATTGAGAGCTCTTTCTTGATTTTGTGGGTGGTGGTGCATGGCCGTTCTTAGTTGGTGGAGTGATTTGTCTGCTTAATTGCGATAACGAACGAGACCTTAACCTACTAAATAGCGCGACTAGCTTTTGCTGGTGCTGACGCTTCTTAGAGGGACTATCGATTTCAAGTCGATGGAAGTTTGAGGCA
asv_91	MH857162	unidentified	unidentified	unidentified	unidentified	unidentified	unidentified	unidentified		0.4622228	N/A	N/A	GAAATGCGATACTTGGTGTGAATTGCAGAATCCCGTGAACCATCGAGTCTTTGAACGCAAGTTGCGCCCGAAGCCATTAGGCCGAGGGCACGCCTGCCTGGGCGTCACACGTCGTTGCCCCCCCATCAACTCCTTCGGGATTGCGGGGGGCGGATGATGGCCTCCCGTGCGCCTCGCCGCGCGGTTGGCATAAATACCAAGTCCTCGGCGACGCACGCCACGACAATCGGTGGTTGCGAGACCTCGGTTGCCCGTCGTGTGCGTTCGTCGCGCATCGAGGGCTCGAAAAAATGCTCGGCTCCGGCTCGGCTTTCAACGCGACCCCAGGTCAGGCGGGGTTACCCGCTGAATTTAA
asv_92	MH857162	unidentified	unidentified	unidentified	unidentified	unidentified	unidentified	unidentified		0.36190399999999995	N/A	N/A	GAAATGCGATACTTGGTGTGAATTGCAGAATCCCGTGAACCATCGAGTCTTTGAACGCAAGTTGCGCCCGAAGCCATTAGGCCGAGGGCACGCCTGCCTGGGTGTCACACATCGTTTCCCCAACGCAAACATGTAACAATGTTGCTGCGCGGGGTGTATGCTGACCTCCCGCGAGCACCCGCCTCGTGGTTGGTTGAAATCTGGGTTCATGGCCGACTTCGCCGTGATAAAATGGTGGATGAGCCACGCTCGAGACCAATCACGTGCGAGCCGGTCAGTTCTGGACCCATCGACGACCCTTTGCGTGCACGCACGCTCCCAACGAGACCTCAGGTCAGGCGGGGCTACCCGCTGAGTTTAA
asv_93	WI006973	Fungi	Basidiomycota	Malasseziomycetes	Malasseziales	Malasseziaceae	unidentified	unidentified	family	0.93561	0.912	0.8129	GAAACGCGATAGGTAATGTGAATTGCAGAATTCCGTGAATCATCGAATCTTTGAACGCACCTTGCGCTCTATGGCAATCCGTAGAGCATGCCTGTTTGAGTGCCATGAAATCTCCCACCCCAAGCGGTTTTTGAATGAAACGGCTTGGCGGATGGGGTCTGGATGGGTGCCTCTGCCTGTGCTTACCTTTTAGCCCACAGGCTCGCCCGAAATGCATGAGCGCCTTGGGACACTTTGCATCCGCCTCTCTTGTGGGGAGGAGGCGGCCAAGCAGTGTTTTTCTCCAGGCATGGCATGATACGTCATTTGCTATGTCGCCCAATGGAGGAATGTTTGGTTGTGTCTGCGTGTGCTTCGAACTTGCCTCTGTGCAAATCCCCTTTCACTTCTGGTCTCAAA…
asv_94	MH863341	unidentified	unidentified	unidentified	unidentified	unidentified	unidentified	unidentified		0.3211096	N/A	N/A	GAAATGCGATACTTGGTGTGAATTGCAGGATCCCGTGAACCACCGAGTCTTTGAACGCAAGTTGCGCCCGGAGCCTTCTGGCCGAGGGCACGTCTGCCTGGGCGTCACGCATCGTTGTCCCCACCCACACAACTCCCCCGCCCACCGTGCGGGCTCGTTGTGCGGGCGAGGGCACACACTGGCCTACCGTGCGCACCGTCGTGCGGATGGCTTAAATTCGAGTCCTCGACGCTCGTCGTCGCGACACTACGGTGGTTGATCCAACCTCGGTGACGCGTCTCGGCCTCGACGTCGCCTCCACGGACTCCTGCATGACCCTCCGAACGTCGCCCCCGCAAAGGGACGACACTCTCGACGCGACCCCAGGTCAGGCGGGACTACCCGCTGAGTTTAA
asv_95	MH866057	unidentified	unidentified	unidentified	unidentified	unidentified	unidentified	unidentified		0.26	N/A	N/A	AGGGCACCACCAGGCGTGGAGCCTGCGGCTTAATTTGACTCAACACGGGGAAACTTACCAGGTCCAGACATAGCAAGGATTGACAGACTGAGAGCTCTTTCTTGATTCTATGGGTGGTGGTGCATGGCCGTTCTTAGTTGGTGGAGCGATTTGTCTGGTTAATTCCGTTAACGAACGAGACCTCAGCCTGCTAACTAGCTATGCGGAGCCATCCCTCCGTAGTTAGCTTCTTAGAGGGACTATGGCCGTTTAGGCCACGGAAGTTTGAGGCA
asv_96	KY103049	Fungi	Ascomycota	Saccharomycetes	Phaffomycetales	Phaffomycetaceae	Cyberlindnera	Cyberlindnera jadinii	species	1.0	0.986	0.951	GAAATGCGATACGTAATGTGAATTGCAGGTTTTCGTGAATCATCGAATCTTTGAACGCATATTGCGCTCTCTGGCATTCCAGAGAGCATGCCTGTTTGAGCGTCATTTCTCTCTCAAGATCCTCTAGGGGACTTGGTATTGAGTGATACTCTGTGTTAACTTGAAATACTCTAGGCAGAGCTCCCCCTAGAAATCCTCTGGGCCGAAATAATGTATTAGGTTCTACCAACTCGTTATTTTCCAGACAGACTTCCAGGCAGAGCTCGGCTTAACAACCTTTCTAAGCTTGACCTCAAATCAGGTAGGACTACCCGCTGAACTTAA
asv_97	MH865787	unidentified	unidentified	unidentified	unidentified	unidentified	unidentified	unidentified		0.3011776	N/A	N/A	GAAATGCGATACTTGGTGTGAATTGCAGAATCCCGTGAACCATCGAGTCTTTGAACGCAAGTTGCGCCCCAAGCCTTCTGGCCGAGGGCACGTCTGCCTGGGTGTCACAAATCGTCGTCCCCCCATCCTCTCGAGGATATAGGACGGAAGCTGGTCTCCCGTGTGTTACCGCACGCGGTTGGCCAAAATCCGAGCTAAGGATGCCAGGAGCGTCTTGACATGCGGTGGTGAATTCAATCTCCTCGTCATATCGTCGGTCGTTCCGGTCCAAAAGCTCTCGATGACCCAAAGTCCTCAACGCGACCCCAGGTCAGGCGGGATCACCCGCTGAGTTTAA
asv_98	MH858604	Fungi	Ascomycota	Dothideomycetes	Pleosporales	Pleosporaceae	Curvularia	Curvularia geniculata	species	1.0	0.994	0.9455	GAAATGCGATACGTAGTGTGAATTGCAGAATTCAGTGAATCATCGAATCTTTGAACGCACATTGCGCCCTTTGGTATTCCAAAGGGCATGCCTGTTCGAGCGTCATTTGTACCCTCAAGCTTTGCTTGGTGTTGGGCGTTTTTTGTCTTTGGTTTTGTCCAAAGACTCGCCTTAAAACGATTGGCAGCCGGCCTACTGGTTTCGCAGCGCAGCACATTTTTGCGCTTGCAATCAGCAAAAGAGGACGGCACTCCATCAAGACTCTATATCACTTTTGACCTCGGATCAGGTAGGGATACCCGCTGAACTTAA
asv_99	KY103668	Fungi	Ascomycota	Saccharomycetes	Saccharomycetales	Saccharomycetaceae	Monosporozyma	Monosporozyma servazzii	species	0.9958499999999999	0.982	0.9722	GAAATGCGATACGTAATGTGAATTGCAGAATTCCGTGAATCATCGAATCTTTGAACGCACATTGCGCCCTCTGGTATTCCAGGGGGCATGCCTGTTTGAGCGTCATTTCCTTCTCAAACAGCAATGTTTGGTTGTGAGTGATACTCTTTCGGAGTTAGCTTGAAATTGCTGGCCGATGGCTGTTGTGGTTGAGTGTCTCCTTTCGGGGAGAGCGCTTGCTGCGTTAAGGGACGTCCTGCTGGACATCTTCGTATTAGGTTCTACCAACTTCGAAGACGGTTAGCGGGGAGTTCTGCAGTGAGTGTAGTGCTTTTACTACGTTGCACCATGGCGAACAGTGTTCTTTTAAGTTTGACCTCAAATCAGGTAGGATTACCCGCTGAACTTAA
asv_100	WI051443	Fungi	Ascomycota	Saccharomycetes	Saccharomycodales	Saccharomycodaceae	Hanseniaspora	unidentified	genus	0.96914	0.966	0.805	GAATTGCGATAAGTAATGTGAATTGCAGATACTCGTGAATCATTGAATTTTTGAACGCACATTGCGTCCTCAGGTATTCCTGGGGGCATGCCTGTTTGAGCGTCATTTCCTTCTCAAAAGAATTTTTATTTTTTTGGTGGTGAGCGATACTCAGGGTTAGCTTGAAATTGAAGATTTTCTAATCTTTAATAATTCAACACTTAGCTTCTTTGGAGACGCTGTTCTCGCTGTGATGTATTTATGGATTCGTCTATTTTACATTTGCAAGGGATTCGGTAAAGTACCTTAGGCAAAGAGTTGTTTCTAATATTCATCAAGTTTGACCTCAAATCAGGTAGGATTACCCGCTGAACTTAA
asv_101	MH861020	Fungi	Ascomycota	Dothideomycetes	Mycosphaerellales	Dissoconiaceae	unidentified	unidentified	family	0.97368	0.951	0.6851	GAAATGCGATAAGTAATGTGAATTGCAGAATTCAGTGAATCATCGAATCTTTGAACGCACATTGCGCCCACTAGTATTCTGGTGGGCATGCCTGTTCGAGCGTCATTTCAACCCTCAAGCCTGGCTTGGTGTTGGGGAGCTGCGCACTGCAGTCCCTTAAATCCAGTGGCGGACACGCTAGGTCTCCGAGCGCAGTAGTTTCTTCTCGCTTCGGGCGTCCGGCGTGGGCTTGCCTCGCACCCAACTTCTCAAGGTTGACCTCGGATCAGGTAGGAATACCCGCTGAACTTAA
asv_102	WI047902	Fungi	Ascomycota	Saccharomycetes	Saccharomycodales	Saccharomycodaceae	Hanseniaspora	Hanseniaspora uvarum	species	1.0	0.992	0.9543	GAATTGCGATAAGTAATGTGAATTGCAGATACTCGTGAATCATTGAATTTTTGAACGCACATTGCGCCCTTGAGCATTCTCAGGGGCATGCCTGTTTGAGCGTCATTTCCTTCTCAAAAGATAATTTATTATTTTTTGGTTGTGGGCGATACTCAGGGTTAGCTTGAAATTGGAGACTGTTTCAGTCTTTTTTAATTCAACACTTAGCTTCTTTGGAGACGCTGTTCTCGCTGTGATGTATTTATGGATTTATTCGTTTTACTTTACAAGGGAAATGGTAACGTACCTTAGGCAAAGGGTTGCTTTTAATATTCATCAAGTTTGACCTCAAATCAGGTAGGATTACCCGCTGAACTTAA
asv_103	MH855476	Fungi	Ascomycota	Dothideomycetes	Pleosporales	Pleosporaceae	Curvularia	Curvularia fallax	species	1.0	0.994	0.9455	GAAATGCGATACGTAGTGTGAATTGCAGAATTCAGTGAATCATCGAATCTTTGAACGCACATTGCGCCCTTTGGTATTCCAAAGGGCATGCCTGTTCGAGCGTCATTTGTACCCTCAAGCTTTGCTTGGTGTTGGGCGTTTTTTGTCTTTGGTTGCCAAAGACTCGCCTTAAAAGGATTGGCAGCCGGCCTACTGGTTTCGCAGCGCAGCACATTTTTGCGCTTGCAATCAGCAAAAGAGGACGGCAATCCATCAAGACTCCTTCTCACGTTTGACCTCGGATCAGGTAGGGATACCCGCTGAACTTAA
asv_104	MH855121	Fungi	Ascomycota	Eurotiomycetes	Eurotiales	Aspergillaceae	Penicillium	Penicillium lanosocoeruleum	species	1.0	0.994	0.9059	GAAATGCGATACGTAATGTGAATTGCAAATTCAGTGAATCATCGAGTCTTTGAACGCACATTGCGCCCCCTGGTATTCCGGGGGGCATGCCTGTCCGAGCGTCATTTCTGCCCTCAAGCACGGCTTGTGTGTTGGGCCCCGTCCTCCGATCCCGGGGGACGGGCCCGAAAGGCAGCGGCGGCACCGCGTCCGGTCCTCGAGCGTATGGGGCTTTGTCACCCGCTCTGTAGGCCCGGCCGGCGCTTGCCGATCAACCCAAATTTTTATCCAGGTTGACCTCGGATCAGGTAGGGATACCCGCTGAACTTAA
asv_105	MH855998	unidentified	unidentified	unidentified	unidentified	unidentified	unidentified	unidentified		0.26	N/A	N/A	AAAATGCGATACTTGGTGTGAATTGCAGAATCCCGTGAACCATCGAGTTTTTGAACGCAAGTTGCGCCCGAAGCCATTCGGTTGAGGGCACGTCTGCCTGGGCGTCACGCATCACGTCGCCCCCACCAGGCATCCCCTATAGGGCTGTCTTGTGTTGGGGCGGAGATTGGTCTCCCGTGCCCATGGCGTGGTTGGCCTAAATAGGAGTCTCCTCGCGAGGGACGCACGGCTAGTGGTGGTTGATAAGACAGTCGTCTCGTGTCGTGCGTTTACTTTCTTGAGAGTAGATGCTCTTAAAGTACCCTGATGTGTTGTCTTATGACGATGCTTCGATCGCGACCCCAGGTCAGGCGGGACTACCCGCTGAGTTTAA
asv_106	WI047861	Fungi	Basidiomycota	Tremellomycetes	Tremellales	Bulleribasidiaceae	Vishniacozyma	Vishniacozyma foliicola	species	1.0	0.964	0.9847	GAAATGCGATAAGTAATGTGAATTGCAGAATTCAGTGAATCATCGAATCTTTGAACGCACCTTGCGCCCTTTGGTATTCCGAAGGGCATGCCTGTTTGAGTGTCATGAAACCTCACCCCACTTGGGTTTTTGCCCGAGCGGTGGTGGATTGGGTGTTTGCCGTCACTGGCTCACCTTAAAAGCATAAGCAACTTTGGATGTAATACGTTTCATCCTTACGAGTGGCTGATAACCCCACATAACTCATGATCTGGCCTCAAATCAGGTAGGGCTACCCGCTGAACTTAAGCATATCAATAA
asv_107	MH857162	unidentified	unidentified	unidentified	unidentified	unidentified	unidentified	unidentified		0.4622228	N/A	N/A	GAAATGCGATACTTGGTGTGAATTGCAGAATCCCGTGAACCATCGAGTCTTTGAACGCAAGTTGCGCCCGAAGCCATTAGGCCGAGGGCACGCCTGCCTGGGCGTCACACGTCGTTGCCCCCCCATCAACTCCTTCGGGATTGCGGGGGGCGGATGATGGCCTCCCGTGCGCCTCGCCGCGCGGTTGGCATAAATGCCAAGTCCTCGGCGACGCACGCCACGACAATCGGTGGTTGCGAGACCTCGGTTGCCCGTCGTGTGCGTTCGTCGCGCATCGAGGGCTCGAAAAAATGCTCGGCTCCGGCTCGGCTTTCAACGCGACCCCAGGTCAGGCGGGGTTACCCGCTGAATTTAA
asv_108	MH858097	unidentified	unidentified	unidentified	unidentified	unidentified	unidentified	unidentified		0.28	N/A	N/A	TTTTTTTTTTAATGATACGGCGACCACCGAGATCTACACGGAAGACAGGAAGCATCGATGAAGAACGCAGCAAGCAGAAGACGGCATATCAATAAGCGGAGGATTTTCTGGGTGGGCGTGTTAAACCATCTCGTATGCCGTCTTCTGCTTGAAAAAAAAAAAAAAAAA
asv_109	MH857162	unidentified	unidentified	unidentified	unidentified	unidentified	unidentified	unidentified		0.36190399999999995	N/A	N/A	GAAATGCGATACTTGGTGTGAATTGCAGAATCCCGTGAACCATCGAGTCTTTGAACGCAAGTTGCGCCCAAAGCCATTAGGCTGAGGGCACGCCTGCCTGGGTGTCACACATCGTCACCCCTTCCTCCACACTTAACCAGTTAAATGTGAGGCAGTGGGTGAAAGTTGACCTCCCGCGAGCCAGTTCCTCGTGGTTGGTTGAAAAGCAAGTTCGGGGCGGAGTCCCCCACGATAACGGTGGATGAGCCCACGCTCGAGACCAATCGTGCCTGTGGGACTCCGACGTAACGGACTTATCGACCCCACACGCGCCCTCTGTGCAAACCGAGTGTGCCATCTACGAGACCTCAGGTCAGGCGGGGCTACCCGCTGAGTTTAA
asv_110	KY102044	Fungi	Ascomycota	Pichiomycetes	unidentified	unidentified	unidentified	unidentified	class	0.90566	0.521	0.5807	GAAATGCGATAAGTAATGTGAATTGCAGAATTCAGTGAACCATCGAATCTTTGAACGCACATTGCGCCCTTTGGTATTCCGAAGGGCATGCCTGTTCGAGCGTCATTACAACCCTCAAGCTCTGCTTGGTGTTGGGCTTCGCCGGTCAGTCCGGCGGGCCTCAAAGTTATGGGCGGCGGCGCCCCTGCTTCGAGCGTAGTAGAATCATCTTTCGCTTGCAAGTGGAGGCGTGGCTTGCCGAACAACCCGGGCTCTGCCCACTTCTCAGGTTGACCTCGGATCGGGTAGGGATACCCGCTGAACTTAA
asv_111	MH857884	Fungi	Ascomycota	Eurotiomycetes	Eurotiales	Aspergillaceae	Penicillium	Penicillium commune	species	1.0	0.994	0.9059	GAAATGCGATACGTAATGTGAATTGCAAATTCAGTGAATCATCGAGTCTTTGAACGCACATTGCGCCCCCTGGTATTCCGGAGGGCATGCCTGTCCGAGCGTCATTGCTGCCCTCAAGCCCGGCTTGTGTGTTGGGCCCCGTCCTCCGATCTCCGGGGGACGGGCCCGAAAGGCAGCGGCGGCACCGCGTCCGGTCCTCGAGCGTATGGGGCTTTGTCACCCGCTCTGTAGGCCCGGCCGGCGCTTGCCGATCAACCCAAATTTTTATCCAGGTTGACCTCGGATCAGGTAGGGATACCCGCTGAACTTAA
asv_112	MH860925	Fungi	Ascomycota	Eurotiomycetes	Eurotiales	Aspergillaceae	Aspergillus	Aspergillus intermedius	species	1.0	0.994	0.9402	GAAATGCGATAATTAATGTGAATTGCAGAATTCAGTGAATCATCGAGTCTTTGAACGCACATTGCGCCCCCTGGTATTCCGGGGGGCATGCCTGTCCGAGCGTCATTGCTGCCCTCAAGCACGGCTTGTGTGTTGGGCTTCCGTCCCTGGCAACGGGGACGGGCCCAAAAGGCAGTGGCGGCACCATGTCTGGTCCTCGAGCGTATGGGGCTTTGTCACCCGCTCCCGTAGGTCCAGCTGGCAGCTAGCCTCGCAACCAATCTTTTTAACCAGGTTGACCTCGGATCAGGTAGGGATACCCGCTGAACTTAA
asv_113	MH863341	unidentified	unidentified	unidentified	unidentified	unidentified	unidentified	unidentified		0.3211096	N/A	N/A	GAAATGCGATACTTGGTGTGAATTGCAGGATCCCGCGAACCACCGAGTCTTTGAACGCAAGTTGCGCCCGGAGCCTTCTGGCCGAGGGCACGTCTGCCTGGGCGTCACGCATCGCTGCCCCCACCACACAACTCTCCCCATGCGGGGTCGTTGTGAAGGCAGGGACACACACTGGCCTCCCGTACGCACCGTCGTGCGGATGGCTTAAATTCGAGTCCTCGATGCTCGTCGTCGCGACACTACGGTGGTTGATTCAACCTCGGTGACGCGTCTCGACCTCGACGTCGACTTCACGGACTCCTTCACGACCCTTCGAACGCCGCCCCTTGAAAGGACGACGCTCTCGACGCGACCCCAGGTCAGGCGGGACTACCCGCTGAGTTTAA
asv_114	WI050325	Fungi	Ascomycota	Pichiomycetes	Serinales	Debaryomycetaceae	Candida	Candida tropicalis	species	1.0	0.991	0.9502	GAAATGCGATACGTAATATGAATTGCAGATATTCGTGAATTCATCGAATCTTTGAACGCACATTGCGCCCTTTGGTATTCCAAAGGGCATGCCTGTTTGAGCGTCATTTCTCCCTCAAACCCCCGGGTTTGGTGTTGAGCAATACGCTAGGTTTGTTTGAAAGAATTTAACGTGGAAACTTATTTTAAGCGACTTAGGTTTATCCAAAAACGCTTATTTTGCTAGTGGCCACCACAATTTATTTCATAACTTTGACCTCAAATCAGGTAGGACTACCCGCTGAACTTAA
asv_115	MH863275	unidentified	unidentified	unidentified	unidentified	unidentified	unidentified	unidentified		0.3011776	N/A	N/A	GAAATGCGATACTTGGTGTGAATTGCAGAATCCCGTGAACCATCGAGTCTTTGAACGCAAGTTGCGCCCGAAGCCAATAGGCCGAGGGCACGTCTGCCTGGGTGTCACACATTTGCTTGCCCCAACCACTCACTCCTTGATGAGATGTGCTGGTTTTTGGGCGGAAATTGGCCTCCCGTGCCTTGTTGTGCGGTTGGTGCAAAAGCGAGTCTCCGGCGTTGGACGTCGTGACATCGGTGGTTGTAAAAGACCCTCTTGACTTGTCGCACGAATCCTCGTCATCTAAGTGAGCTCTAGGACCCTTGGGCGCTACACAATCTGTTTGCCCTAACTGTGACCCCAGGTCAGGCGGGACTACCCGCTGAGTTTAA
asv_116	KY102371	Fungi	Ascomycota	Pichiomycetes	Serinales	Debaryomycetaceae	Candida	Candida sake	species	1.0	0.991	0.9502	GAAATGCGATACGTAATATGAATTGCAGATTTTCGTGAATCATCGAATCTTTGAACGCACATTGCGCCCTGTGGTATTCCACAGGGCATGCCTGTTTGAGCGTCATTTCTCCCTCAAACCTCTGGTTTGGCGTTGAGTGATACTCGGTTTACTTGAAAAACATGAAAAGCATAACTATTAGGTTTTACCAACTCGTTATACTAATCTACAAGTTTGACCTCAAATCAGGTAGGACTACCCGCTGAACTTAAGCATATCAATAAGCGGAGGATTTTCTGGGTGGGGAGACAAGGGAA
asv_117	KY101873	Fungi	Ascomycota	Pichiomycetes	Serinales	Debaryomycetaceae	Candida	Candida albicans	species	1.0	0.991	0.9502	GAAATGCGATACGTAATATGAATTGCAGATATTCGTGAATCATCGAATCTTTGAACGCACATTGCGCCCTCTGGTATTCCGGAGGGCATGCCTGTTTGAGCGTCGTTTCTCCCTCAAACCGCTGGGTTTGGTGTTGAGCAATACGACTTGGGTTTGCTTGAAAGACGGTAGTGGTAAGGCGGGATCGCTTTGACAATGGCTTAGGTCTAACCAAAAACATTGCTTGCGGCGGTAGCGTCTACCACGTATATCTTCAAACTTTGACCTCAAATCAGGTAGGACTACCCGCTGAACTTAA
asv_118	MH856881	unidentified	unidentified	unidentified	unidentified	unidentified	unidentified	unidentified		0.3011776	N/A	N/A	GAAATGCGATACTTGGTGTGAATTGCAGAATCCCGTGAACCATCGAGTCTTTGAACGCAAGTTGCGCCTGAAGCCATTAGGTTGAAGGCACGTCTGCCTGGGCGTCACGCATTGCGTCACCCACTCCCCCCGTGCCCCAAGTGGGCACGTCGGTGCGTGGGCGGATATTGGCCCCCCGTTCACATCCGTGCTCGGTCGGCCTAAAAAACGGGTCCCCAATGACGGACATCACGACAAGTGGTGGTTGCTAAACCGTCGCGTCATGTCGTGCATGCCATCGTTTGTTGCGGGTTTGCCCATTTGACCCTGAAGTGCCGTTTAAATGCGGCGCCTCAACTGCGACCCCAGGTCAGGCGGGATTACCCGCTGAGTTTAA
asv_119	MH864551	Fungi	Ascomycota	Dothideomycetes	Cladosporiales	Cladosporiaceae	Cladosporium	Cladosporium halotolerans	species	1.0	0.994	0.9384	GAAATGCGATAAGTAATGTGAATTGCAGAATTCAGTGAATCATCGAATCTTTGAACGCACATTGCGCCCCCTGGTATTCCGGGGGGCATGCCTGTTCGAGCGTCATTCCACCACTCAAGCCTCGCTTGGTATTGGGCGACGCGGTCCGCCGCGCGCCTCAAATCGACCGGCTGGGTCTTTCGTCCCCTCAGCGTTGTGGAAACTATTCGCTAAAGGGTGCCGCGGGAGGCCACGCCGTAAAACAACCCCATTTCTAAGGTTGACCTCGGATCAGGTAGGGATACCCGCTGAACTTAAGCA
asv_120	MH858245	Fungi	Ascomycota	Dothideomycetes	Pleosporales	Pleosporaceae	Curvularia	Curvularia verruculosa	species	1.0	0.994	0.9455	GAAATGCGATACGTAGTGTGAATTGCAGAATTCAGTGAATCATCGAATCTTTGAACGCACATTGCGCCCTTTGGTATTCCAAAGGGCATGCCTGTTCGAGCGTCATTTGTACCCTCAAGCTTTGCTTGGTGTTGGGCGTTGTTTGTCTTTGGCCTTGCCCAAAGACTCGCCTTAAAACAATTGGCAGCCGGCCTACTGGTTTCGCAGCGCAGCACATTTTTGCGCTTGCAATCAGCAAAAGAGGTTGGCCATCCATCAAGACTACATTTATACGTTTGACCTCGGATCAGGTAGGGATACCCGCTGAACTTAA
asv_121	MH864162	unidentified	unidentified	unidentified	unidentified	unidentified	unidentified	unidentified		0.3011776	N/A	N/A	GAAATGCGATACCTGGTGTGAATTGCAGAATCCCGCGAACCATCGAGTCTTTGAACGCAAGTTGCGCCCGAGGCCACTCGGCCGAGGGCACGCCTGCCTGGGCGTCACGCCAAAACACGCTCCCACACCCCTCATTGGGAATCGGGATGCGGCATCTGGTCCCTCGTCTCGCAAGGGGCGGTGGACCGAAGTTCGGGCTGCCGGCGTACCGTGTCAAACACAGCGCGTGGTGGGCGTCTTTGCTTTATCAACGCAGTGCATACGACGCGTAGCCGGCATGATGGCCTCAAAACGACCCAACAAACGTAGCGCACGTCGCTTCGACCGCGACCCCAGGTCAGGCGGGACTACCCGCTGAGTTTAA
asv_122	WI047017	Fungi	Ascomycota	Pichiomycetes	Serinales	Debaryomycetaceae	Candida	Candida sake	species	0.99194	0.991	0.9502	GAAATGCGATACGTAATATGAATTGCAGATTTTCGTGAATCATCGAATCTTTGAACGCACATTGCGCCCTGTGGTATTCCACAGGGCATGCCTGTTTGAGCGTCATTTCTCCCTCAAACCTCTGGTTTGGCGTTGAGTGATACTCGGTTTACTTGAAATATATGAAAAGCATAACTATTAGGTTTTACCAACTCGTTATACTAATCTACAAGTTTGACCTCAAATCAGGTAGGACTACCCGCTGAACTTAAGCATATCAATAAGCGGAGGATTTTCTGGGTGGATCGCTCGAGGAATCTC
asv_123	MH865907	Fungi	Ascomycota	Dothideomycetes	Mycosphaerellales	Mycosphaerellaceae	Ramularia	Ramularia coleosporii	species	1.0	0.994	0.9661	GAAATGCGATAAGTAATGTGAATTGCAGAATTCAGTGAATCATCGAATCTTTGAACGCACATTGCGCCCCCTGGTATTCCGGGGGGCATGCCTGTTCGAGCGTCATTTCACCACTCAAGCCTCGCTTGGTATTGGGCGTCGCGAGTCTCTCGCGCGCCTCAAAGTCTCCGGCTGAGCGGTTCGTCTCCCAGCGTTGTGGCAACTATTTCGCAGTGGAGTTCGAGTCGTCGCGGCCGTTAAATCTTTCAAAGGTTGACCTCGGATCAGGTAGGGATACCCGCTGAACTTAAGCATATCAA
asv_124	MH862956	Fungi	Ascomycota	Dothideomycetes	Pleosporales	Didymellaceae	Epicoccum	Epicoccum proteae	species	1.0	0.994	0.9455	GAAATGCGATAAGTAGTGTGAATTGCAGAATTCAGTGAATCATCGAATCTTTGAACGCACATTGCGCCCCTTGGTATTCCATGGGGCATGCCTGTTCGAGCGTCATTTGTACCTTCAAGCTCTGCTTGGTGTTGGGTGTTTGTCTCGCCTCTGCGTGTAGACTCGCCTTAAAACAATTGGCAGCCGGCGTATTGATTTCGGAGCGCAGTACATCTCGCGCTTTGCACTCATAACGACGACGTCCAAAAGTACATTTTTACACTCTTGACCTCGGATCAGGTAGGGATACCCGCTGAACTTAA
asv_125	WI047421	Fungi	Basidiomycota	Tremellomycetes	Filobasidiales	Filobasidiaceae	Naganishia	Naganishia liquefaciens	species	1.0	0.989	0.9468	GAAATGCGATAAGTAATGTGAATTGCAGAATTCAGTGAATCATCGAATCTTTGAACGCACCTTGCGCTCCCTGGTATTCCGGGGAGCATGCCTGTTTGAGTGTCATGAAAACCCTCAACCTTAGATTGGTTAACACCTTTCTTTGGCTTGGATTTGGACGTTTGCCGATGATAAGTCGGCTCGTCTTAAAAGTAATAGCTGGATCTGTCTCGCGACATGGTTTGACTTGGCGTAATAAGTATTTCGCTAAGGACATCTTCGGATGGCCGCGTTGCAAGACTAAAGACCGCTTTCTAATCCATTGATCTTCGGATTAATATTCTTGACATCTGGCCTCAAATCAGGTAGGACTACCCGCTGAACTTAA
asv_126	MH866057	unidentified	unidentified	unidentified	unidentified	unidentified	unidentified	unidentified		0.26	N/A	N/A	AGGGCACCACCAGGAGTGGAGCCTGCGGCTTAATTTGATTCAACACGGGGAAACTCACCAGGTCCAGACATAGGAAGGATTGACAGATTGATAGCTCTTTCTTGATTCTATGGGTGGTGGTGCATGGCCGTTCTTAGTTGGTGGAGTGATTTGTCTGGTTAATTCCGATAACGAACGAGACCTTAACCTGCTAAATAGCCCCATCGACTATGGTTGGTGGCTGGCTTCTTAGAGGGACTATTGGCTTCCAGCCAATGGAAGTTTGAGGCAA
asv_127	MH857162	unidentified	unidentified	unidentified	unidentified	unidentified	unidentified	unidentified		0.4622228	N/A	N/A	GAAATGCGATACTTGGTGTGAATTGCAGAATCCCGTGAACCATCGAGTCTTTGAACGCAAGTTGCGCCCGAAGCCGTTAGGCCGAGGGCACGTCTGCCTGGGCGTCACACGTCGTTGCCCCCCCGACCCCTTCGGGGGTCGGACGGGACGGATGATGGCCTTCCCGTGTGCCCCGTCACGCGGTTGGCATAAATACCGAGTCCTCGGCGACCGGCGTCGCGGCGATCGGTGGTTGTCAAACCTCGGTGCCTTGTCGCGTGCGTGAGTCGATCGCGGGACTTCCTTAGCCGTAAGCGCGTCGGTAACCCGACGCTTTCAACGCGACCCCAGGTCAGGCGGGGTTACCCGCTGAATTTAA
asv_128	MH857162	unidentified	unidentified	unidentified	unidentified	unidentified	unidentified	unidentified		0.4622228	N/A	N/A	GAAATGCGATACTTGGTGTGAATTGCAGAATCCCGTGAACCATCGAGTCTTTGAACGCAAGTTGCGCCCGAAGCCATTAGGCCGAGGGCACGCCTGCCTGGGCGTCACACGTCGTTGCCCCCCCATCAACTCCTTCGGGATTGCGGGGGGCTGATGATGGCCTCCCGTGCGCCTCGCCGCGCGGTTGGCATAAATACCAAGTCCTCGGCGACGCACGCCACGACAATCGGTGGTTGCGAGACCTCGGTTGCCCGTCGTGTGCGTTCGTCGCGCATCGAGGGCTCGAAAAAATGCTCGGCTCCGGCTCGGCTTTCAACGCGACCCCAGGTCAGGCGGGGTTACCCGCTGAATTTAA
asv_129	MH866057	unidentified	unidentified	unidentified	unidentified	unidentified	unidentified	unidentified		0.26	N/A	N/A	AGGGCACCACCAGGAGTGGAGCCTGCGGCTTAATTTGACTCAACACGGGGAAACTTACCAGGTCCAGACATAGTAAGGATTGACAGACTGAGAGCTCTTTCTTGATTCTATGGGTGGTGGTGCATGGCCGTTCTTAGTTGGTGGAGCGATTTGTCTGGTTAATTCCGTTAACGAACGAGACCTCAGCCTGCTAACTAGCTATGTGGAGGTGATCCTCCACGGCCAGCTTCTTAGAGGGACTATGGCCGTTTAGGCCACGGAAGTTTGAGGCA
asv_130	MH866057	unidentified	unidentified	unidentified	unidentified	unidentified	unidentified	unidentified		0.26	N/A	N/A	AGGGCACCACCAGGAGTGGAGCCTGCGGCTTAATTTGACTCAACACGGGGAAACTCACCAGGTCCAGACACAATAAGGATTGACAGATTGAGAGCTCTTTCTTGATTTTGTGGGTGGTGGTGCATGGCCGTTCTTAGTTGGTGGAGTGATTTGTCTGCTTAATTGCGATAACGAACGAGACCTTAACCTCTAAATAGCGCCGCTAGCCTTGTGCTGGCGCGCGCTTCTTAGGGGGACTATTGACTTGAAGTCGATGGAAGTTTGAGGCAAT
asv_131	MH858097	unidentified	unidentified	unidentified	unidentified	unidentified	unidentified	unidentified		0.28	N/A	N/A	TTTTTTTTTTAATGATACGGCGACCACCGAGATCTACACGGAAGACAGGAAGCATCGATGAAGAACGCAGCAAGCAGAAGACGGCATATCAATAAGCGGAGGATTTTCTGGGTGGTGACCGGTCAATATCTCGTATGCCGTCTTCTGCTTGAAAAAAAAAAAAAAAAA
asv_132	KY103609	Fungi	Ascomycota	Pichiomycetes	Serinales	Debaryomycetaceae	Hyphopichia	Hyphopichia pseudoburtonii	species	1.0	0.889	0.9714	GAAATGCGATAAGTAATATGAATTGCAGATTTTCGTGAATCATCGAATCTTTGAACGCACATTGCACCTTGTGGTATTTAACAAGGTATGCCTGTTTGAGCGTCATTTCTCCCTCAAACCCCCGGTTTGGTGTTGAGTGATACTCCGGTCCACTTCAAATTTAGCTACAACTTATGTTCTAATACTTCGTAAGTAACACTAAAAAGATCGACCTCAAATCAGGTAGGACTACCCGCTGAACTTAAGCATATCAATAAGCGGAGGATTTTCTGGGTGGGACAGGAGATAGATCTCGTATGC
asv_133	MH866057	unidentified	unidentified	unidentified	unidentified	unidentified	unidentified	unidentified		0.26	N/A	N/A	AGGGCACCACCAGGAGTGGAGCCTGCGGCTTAATTTGACTCAACACGGGGAAACTCACCAGGTCCAGACACAATAAGGATTGACAGATTGAGAGCTCTTTCTTGATTTTGTGGGTGGTGGTGCATGGCCGTTCTTAGTTGGTGGAGTGATTTGTCTGCTTAATTGCGATAACGAACGAGACCTTAACCTACTAAATAGTGCTGCTAGCTTTTGCTGGTATAGTCACTTCTTAGAGGGACTATCGATTTCAAGTCGATGGAAGTTTGAGGCA
asv_134	MH865712	Fungi	Ascomycota	Eurotiomycetes	Eurotiales	Trichocomaceae	Talaromyces	Talaromyces wortmannii	species	0.99419	0.994	0.9059	GAAATGCGATAAGTAATGTGAATTGCAGAATTCCGTGAATCATCGAATCTTTGAACGCACATTGCGCCCCCTGGCATTCCGGGGGGCATGCCTGTCCGAGCGTCATTTCTGCCCTCCAGCACGGCTGGGTGTTGGGCGCTGTCCCCCCGGGGACACGCCCCAAAAGCAGTGGCGGCGCCGCGTCGGGTCCTCGAGCGTATGGGGCTTTGTCACCCGCTCGGGAGGGACTCGGTCGGCGCTGGTCTTCCCTTTAGGCCGCCCTTCGGGGTGCGCCTCTTCCGGTTGACCTCGGATCAGGTAGGGCTACCCGCTGAACTTAA
asv_135	MH859535	Fungi	Ascomycota	Sordariomycetes	Hypocreales	Bionectriaceae	Bulbithecium	unidentified	genus	0.98113	0.951	0.7162	GAAATGCGATAAGTAATGTGAATTGCAGAATTCAGTGAATCATCGAATCTTTGAACGCACATTGCGCCCGCCAGCACTCTGGCGGGCATGCCTGTTCGAGCGTCATTTCAACCCTCAGGGCCCCCCGCGGGCGCCTGGCGTTGGGGATTGGCAGCCAGCCAGCCCCTAAATCTAGTGGCGGTCCCTCCGCGACCTCCCCTGTGCAGTAGCGATACCTCGCAGCGGGACAGCGGTCTGACCACGCCGTAAAACCCCCTACTTCTCAAGGTTGACCTCGGATCAGGTAGGACTACCCGCTGAACTTAA
asv_136	MH860209	unidentified	unidentified	unidentified	unidentified	unidentified	unidentified	unidentified		0.8653799999999999	N/A	N/A	GAAATGCGATAAGTAATGTGAATTGCAGAATTTAGTGAATCATCGAATCTTTGAACGCACATTGCGCCCCTTGGTATTCCGAGGGGCATGCCTGTTCGAGCGTCATAACACCCCCTCCAGCTGCCTTTGTGTGGCTGCGGTGTTGGGGCCCGTCGCGATGCGGCGGCCCTTAAAGACAGTGGCGGTCCCGGCGTGGGCTCTACGCGTAGTAACTTGCTTCTCGCGACAGAGTGACGACGGTGGCTTGCCAGAACACCCCTCTTTTGCTCCAGTCACATGGATCACAGGTTGACCTCGAATCAGGTAGGAATACCCGCTGAACTTAA
asv_137	MH858097	unidentified	unidentified	unidentified	unidentified	unidentified	unidentified	unidentified		0.28	N/A	N/A	TTTTTTTTTTAATGATACGGCGACCACCGAGATCTACACGGAAGACAGGAAGCATCGATGAAGAACGCAGCAAGCAGAAGACGGCATATCAATAAGCGGAGGATTTTCTGGGTGGAGCAAACACCCGATCTCGTATGCCGTCTTCTGCTTGAAAAAAAAAAAAAAAAA
asv_138	WI047017	Fungi	Ascomycota	Pichiomycetes	Serinales	Debaryomycetaceae	Candida	Candida sake	species	1.0	0.991	0.9502	GAAATGCGATACGTAATATGAATTGCAGATTTTCGTGAATCATCGAATCTTTGAACGCACATTGCGCCCTGTGGTATTCCACAGGGCATGCCTGTTTGAGCGTCATTTCTCCCTCAAACCTCTGGTTTGGCGTTGAGTGATACTCGGTTTACTTGAAATACATGAAAAGCATAACTATTAGGTTTTACCAACTCGTTATACTAATCTACAAGTTTGACCTCAAATCAGGTAGGACTACCCGCTGAACTTAAGCATATCAATAAGCGGAGGATTTTCTGGGTGGATTGGGCTAGGCATCTC
asv_139	KY105610	Fungi	Ascomycota	Trigonopsidomycetes	Trigonopsidales	Trigonopsidaceae	Tortispora	Tortispora caseinolytica	species	0.99602	0.989	0.9378	GAAATGCGATACGTAATGTGAATTGCAGAATTCCGTGAATCATCGAATCTTTGAACGCACATTGCGCCCTCTGGTATTCCGGGGGGCATGCCTGTTTGAGCGTCATTTCCTTCTCAAACGTCTCGTTTGGTGGTGAGTGATACTCTGCTGGAGTTAGCTTGAAATTGTTGGCCATTTTATGCGGACGTGCATGGTGGGCTGTTTTTTTTCATTGGAAGTTTTGCAATGAGAAAGTCGTATTAGGTTTTACCAACTTCGACGGTCTCTGTTGCAGGGCATTTTAAATTCTGGTGGAAGGGCTCTGCTGTGAAGTCATGCTGGCAAACAGGAACCTTTAAGTTTGACCTCAAATCAGGTAGGATTACCCGCTGAACTTAA
asv_140	MH862506	unidentified	unidentified	unidentified	unidentified	unidentified	unidentified	unidentified		0.28	N/A	N/A	GAAATGCGATACTTGGTGTGAATTGCAGAATCCCGCGAATCATCGAGTCTTTGAACGCAAGTTGCGCCCGAAGCCATTCGGCCGAGGGCACGTCTGCCTGGGTGTCACGCATCGTTGCCCCCACCCCAACACCTCGTATGATGTGTACGGTGCGGGGCAGAAATTGGCCTCCCGTGTGCGTTGCTCGCGGTTAGCCTAAAAGCGAGTCCTGGGCGACGAGCGCCACGACAATCGGTGGTTGACAAAACCCTCGTGCCCCGTCGTGCGTTGCTCGACGCCGTGAAGGCTCTCCTCGACCCCTATTGCGTCGTTCTTGCGACTCTACCATCGCGACCCCAGGTCAGGCGGGATTACCCGCTGAATTTAA
asv_141	MH864840	Fungi	Ascomycota	Dothideomycetes	Cladosporiales	Cladosporiaceae	Cladosporium	Cladosporium tenuissimum	species	1.0	0.994	0.9384	GAAATGCGATAAGTAATGTGAATTGCAGAATTCAGTGAATCATCGAATCTTTGAACGCACATTGCGCCCCCTGGTATTCCGGGGGGCATGCCTGTTCGAGCGTCATTTCACCACTCAAGCCTCGCTTGGTATTGGGCAACGCGGTCCGCCGCGTGCCTCAAATCGACCGGCTGGGTCTTCTGTCCCCTAAGCGTTGTGGAAACTATTCGCTAAAGGGTGCTCGGGAGGCTACGCCGTAAAACAAACCCATTTCTAAGGTTGACCTCGGATCAGGTAGGGATACCCGCTGAACTTAAGCAT
asv_142	WI049910	Fungi	Ascomycota	Pichiomycetes	Pichiales	Pichiaceae	Pichia	Pichia kluyveri	species	1.0	0.934	0.9768	GAAATGCGATACCTAGTGTGAATTGCAGCCATCGTGAATCATCGAGTTCTTGAACGCACATTGCGCCCCATGGTATTCCATGGGGCATGCCTGTCTGAGCGTCGTTTCCTTCTTGCGCAAGCAGAGTTGAGAACAGGCTATGCCTTTTTCGAAATGGAACGTCGTGGACGAAGTGAACTAAATTTTTAGCACGCTTTGGCCGCCGAACTTTTAACTAAGCTCGACCTCAGATCAGGTAGGAATACCCGCTGAACTTAAGCATATCAATAAGCGGAGGATTTTCTGGGTGGACTCACGGTA
asv_143	KY105108	Fungi	Ascomycota	Saccharomycetes	Saccharomycetales	Saccharomycetaceae	Saccharomyces	Saccharomyces cerevisiae or paradoxus	species	1.0	0.982	0.9722	GAAATGCGATACGTAATGTGAATTGCAGAATTCCGTGAATCATCGAATCTTTGAACGCACATTGCGCCCCTTGGTATTCCAGGGGGCATGCCTGTTTGAGCGTCATTTCCTTCTCAAACATTCTGTTTGGTAGTGAGTGATACTCTTTGGAGTTAACTTGAAATTGCTGGCCTTTTCATTGGATGTTTTTTTTCCAAAGAGAGGTTTCTCTGCGTGCTTGAGGTATAATGCAAGTACGGTCGTTTTAGGTTTTACCAACTGCGGCTAATCTTTTTTTATACTGAGCGTATTGGAACGTTATCGATAAGAAGAGAGCGTCTAGGCGAACAATGTTCTTAAAGTTTGACCTCAAATCAGGTAGGAGTACCCGCTGAACTTAA
asv_144	MH855857	Fungi	Ascomycota	Sordariomycetes	Hypocreales	Sarocladiaceae	Sarocladium	Sarocladium kiliense	species	1.0	0.988	0.9137	GAAATGCGATAAGTAATGTGAATTGCAGAATTCAGTGAATCATCGAATCTTTGAACGCACATTGCGCCCGCCGGCACTCCGGCGGGCATGCCTGTCCGAGCGTCATTTCAACCCTCAGGACCCCCTTTCGGGGGGGACCTGGTGCTGGGGATCAGCGGCCTCCGGGCCCCTGTCCCCCAAATTGAGTGGCGGTCGCGCCGCAGCCTCCCCTGCGTAGTAGCACACCTCGCACCGGAGAGCGGCTCGGCCACGCCGTGAAACCCCCAATTTTTTAAGGTTGACCTCGGATCAGGTAGGAATACCCGCTGAACTTAA
asv_145	MH865787	unidentified	unidentified	unidentified	unidentified	unidentified	unidentified	unidentified		0.3011776	N/A	N/A	GAAATGCGATACTTGGTGTGAATTGCAGAATCCCGTGAACCATCGAGTCTTTGAACGCAAGTTGCGCCCCAAGCCTTCTGGCCGAGGGCACGTCTGCCTGGGTGTCACAAATCGTCGTCCCCCCATCCTCTCGAGGATATGGGACGGAAGCTGGTCTCCCGTGTGTTACCGCACGCGGTTGGCCAAAATCCGAGCTAAGGACGTTTTGGAGCGTCTCGACATGCGGTGGTGAATTGTAACCTCGTCATATTGTCGGTCGTTCCGGTTCAAAAGCTCTTGATGACCCAAAGTCCTCAACGCGACCCCAGGTCAGGCGGGATCACCCGCTGAGTTTAA
asv_146	KY102371	Fungi	Ascomycota	Pichiomycetes	Serinales	Debaryomycetaceae	Candida	Candida sake	species	1.0	0.991	0.9502	GAAATGCGATACGTAATATGAATTGCAGATTTTCGTGAATCATCGAATCTTTGAACGCACATTGCGCCCTGTGGTATTCCACAGGGCATGCCTGTTTGAGCGTCATTTCTCCCTCAAACCTCTGGTTTGGCGTTGAGTGATACTCGGTTTACTTGAAAAACATGAAAAGCATAACTATTAGGTTTTACCAACTCGTTATACTAATCTACAAGTTTGACCTCAAATCAGGTAGGACTACCCGCTGAACTTAA
asv_147	MH855873	unidentified	unidentified	unidentified	unidentified	unidentified	unidentified	unidentified		0.38181780000000004	N/A	N/A	GAAATGCGATACTTGGTGTGAATTGCAGGATCCCGCGAACCACCGAGTCTTTGAACGCAAGTTGCGCCCGGAGCCTTCTGGCCGAGGGCACGTCTGCCTGGGCGTCACGCATCGCTGCCCCCACATACAACACCCACTTAGGTTTGTTGCATTGGTGGGGGTACATGTTGGCCTCCCGTGTGCACCGTCGCACGGATGGCTTAAAATTGAGTCCTCGGCATCTGTTGTCGTGACACTACGGTGGTTGATTCAACCTCGGTACCGTGTCTTGATCTCAGCTTGCATGCCTCCTCTTTGTGAGTGAGGGAGGGATCTTATGTTGACCCTTTGAACATTGTCCCCAAAGACGATGCTCTCGACGCGACCCCAGGTCAGGCGGGACTACCCGCTGAGTTTAA
asv_148	MH865153	Fungi	Ascomycota	Eurotiomycetes	Eurotiales	Aspergillaceae	Aspergillus	Aspergillus restrictus	species	1.0	0.994	0.9402	GAAATGCGATACGTAATGTGAATTGCAGAATTCAGTGAATCATCGAGTCTTTGAACGCACATTGCGCCCTCTGGTATTCCGGGGGGCATGCCTGTCCGAGCGTCATTGCTGCCCTCAAGCACGGCTTGTGTGTTGGGCCCCCGTCCCGGTTCTTTAAGCCGGGACGGGCCCGAAAGGCAGCGGCGGCACCGTGTCCGGTCCTCGAGTGTATGGGGCTCTGTCACCCACTCGTGTAGGTCCGGCCGGCGGCCAGCCTCTTCAACCAAACTTTTAACCAGGTTGACCTCGGATCAGGTAGGGATACCCGCTGAACTTAA
asv_149	MH857288	Fungi	Ascomycota	Dothideomycetes	Cladosporiales	Cladosporiaceae	unidentified	unidentified	family	0.9815999999999999	0.951	0.6851	GAAATGCGATAAGTAATGTGAATTGCAGAATTCAGTGAATCATCGAATCTTTGAACGCACATTGCGCCCCCTGGTATTCCGGGGGGCATGCCTGTTCGAGCGTCATTTCACCACTCAAGCCTCGCTTGGTATTGGGCGACGCGGTCCGCCGCGCGCCTCAAATCGACCGGCTGGGTCTTCTGTCCCCTCAGCGTTGTGGAAACTATTCGCTAAAGGGTGCCACGGGAGGCTACGCCGTAAAACAACCCCATTTCTAAGGTTGACCTCGGATCAGGTAGGGATACCCGCTGAACTTAAGCA
asv_150	KY104575	Fungi	Ascomycota	Pichiomycetes	Pichiales	Pichiaceae	Pichia	Pichia kudriavzevii	species	0.9944799999999999	0.934	0.9768	GAAATGCGATACCTAGTGTGAATTGCAGCCATCGTGAATCATCGAGTTCTTGAACGCACATTGCGCCCCTCGGCATTCCGGGGGGCATGCCTGTTTGAGCGTCGTTTCCATCTTGCGCGTGCGCAGAGTTGGGGGAGCGGAGCGGACGACGTGTAAAGAGCGTCGGAGCTGCGACTCGCCTGAAAGGGAGCGAAGCTGGCTGAGCGAACTAGACTTTTTTTCAGGGACGCTTGGCGGCCGAGAGCGAGTGTTGCGAGACAACAAAAAGCTCGACCTCAAATCAGGTAGGAATACCCGCTGAACTTAA
asv_151	WI055552	Fungi	Ascomycota	Dipodascomycetes	Dipodascales	Dipodascaceae	Galactomyces	Galactomyces candidus	species	1.0	0.989	0.9378	GGAAGACAGGAAGCATCGATGAAGAACGCAGCGAAACGCGATATTTCTTGTGAATTGCAGAAGTGAATCATCAGTTTTTGAACGCACATTGCACTTTGGGGTATCCCCCAAAGTATACTTGTTTGAGCGTTGTTTCTCTCTTGGAATTGCTTTGCTCTTCTAAAATTTCGAATCAAATTCGTTTGAAAAACAACACTATTCAACCTCAGATCAAGTAGGATTACCCGCTGAACTTAAGCATATCAATAAGCGAAGGATTTTCTGGGTGGTACCTCTCAGAAATATCGTATGCCGTCTTCTGCTTGAAA
asv_152	KY103607	Fungi	Ascomycota	Pichiomycetes	Serinales	Debaryomycetaceae	Hyphopichia	Hyphopichia pseudoburtonii	species	1.0	0.889	0.9714	GAAATGCGATAAGTAATATGAATTGCAGATTTTCGTGAATCATCGAATCTTTGAACGCACATTGCACCTTGTGGTATTCCACAAGGTATGCCTGTTTGAGCGTCATTTCTCCCTCAAACCCCCCGGTTTGGTGTTGAGTGATACTCCGGTCCACTTCAAATTTAGCTACAACTTATGTTCTAATACTTCGTAAGTAACACTAAAAAGATCGACCTCAAATCAGGTAGGACTACCCGCTGAACTTAAGCATATCAATAAGC
asv_153	MH855121	Fungi	Ascomycota	Eurotiomycetes	Eurotiales	Aspergillaceae	Penicillium	Penicillium lanosocoeruleum	species	1.0	0.994	0.9059	GAAATGCGATACGTAATGTGAATTGCAAATTCAGTGAATCATCGAGTCTTTGAACGCACATTGCGCCCCCTGGTATTCCGGGGGGCATGCCTGTCCGAGCGTCATTGCTGCCCTCAAGCACGGCTTGTGTGTTGGGCCCCGTCCTCCGATCCCGGGGGACGGGCCCGAAAGGCAGCGGCGGCACCGCGTCCGGTCCTCGAGCGTATGGGGCTTTGTCACCCGCTCTGTAGGCCCGGCCGGCGCTTGCCGATCAACCCAAATTTTTATCCAGGTTGACCTCGGATCAGGTAGGGATACCCGCTGAACTTAA
asv_154	MH863341	unidentified	unidentified	unidentified	unidentified	unidentified	unidentified	unidentified		0.3211096	N/A	N/A	GAAATGCGATACTTGGTGTGAATTGCAGGATCCCGCGAACCACCGAGTCTTTGAACGCAAGTTGCGCCCGGAGCCTTCTGGCCGAGGGCACGTCTGCCTGGGCGTCACGCATCGCTGCCCCCACCACACAACACTCCCCATGCGGGGTCGTTGTGAAGGCAGGGACACACACTGGCCTCCCGTACGCATCGTCGTGCGGATGGCTTAAATTCGAGTCCTCGATGCTCGTCGTCGCGACACTACGGTGGTTGATTCAACCTCGGTGACGCGTCTCGACCTCGACGTCGACTTCACGGACTCCTTCACGACCCTTCGAACGCCGCCCCTTAAAAGGACGACGCTCTCGACGCGACCCCAGGTCAGGCGGGACTACCCGCTGAGTTTAA
asv_155	WI051930	Fungi	Basidiomycota	Tremellomycetes	Tremellales	unidentified	unidentified	unidentified	order	0.91971	0.907	0.7651	GAAATGCGATAAGTAATGTGAATTGCAGAATTCAGTGAATCATCGAATCTTTGAACGCACCTTGCGCCCTCTGGTATTCCGGAGGGCATGCCTGTTTGAGTGTCATGAACACCTCACCCCCTCGGGTTTCCGATCGGGTGGATTTGGGCGCCTGCCAGTCATGGCTCGCCTTAAATGCTTTAGCGGTTGTTGACGTAATAAGTTTCGTCTGACCGGCCGCTGCCAATCTCCTTCGGGATGTCTTCGGACACTTTCATGATCTGACCTCAAATCAGGTAGGACTACCCGCTGAACTTAA
asv_156	KY103007	Fungi	Basidiomycota	Tremellomycetes	Trichosporonales	Trichosporonaceae	Cutaneotrichosporon	Cutaneotrichosporon dermatis	species	1.0	0.989	0.9756	GAAATGCGATAAGTAATGTGAATTGCAGAATTCAGTGAATCATCGAATCTTTGAACGCAACTTGCGCTCTCTGGTATTCCGGAGAGCATGCCTGTTTGAGTATCATGAAATCTCAACCATTAGGGTTTCTTAATGGCTTGGATTTGGGCGCTGCCACTTGCCTGGCTCGCCTTAAAAGAGTTAGCGTATTAACTTGTCGATCTGGCGTAATAAGTTTCGCTGGTGTAGACTTGAGAAGTGCGCTTCTAATCGTCTTCGGACAATTCTTGAACTCTGGTCTCAAATCAGGTAGGACTACCCGCTGAACTTAA
asv_157	MH866057	unidentified	unidentified	unidentified	unidentified	unidentified	unidentified	unidentified		0.26	N/A	N/A	AGGGCACCACCAGGAGTGGAGCCTGCGGCTTAATTTGACTCAACACGGGGAAACTTACCAGGTCCAGACATAGTAAGGATTGACAGACTGAGAGCTCTTTCTTGATTCTATGGGTGGTGGTGCATGGCCGTTCTTAGTTGGTGGAGCGATTTGTCTGGTTAATTCCGTTAACGAACGAGACCTCAGCCTGCTAACTAGCTATGCGGAGGTACACCTTCGCAGCTAGCTTCTTAGAGGGACTATGGCCTTTTAGGCCACGGAAGTTTGAGGCA
asv_158	MH858915	Fungi	Ascomycota	Dothideomycetes	Dothideales	Saccotheciaceae	Aureobasidium	Aureobasidium pullulans	species	1.0	0.994	0.9384	GAAATGCGATAAGTAATGTGAATTGCAGAATTCAGTGAATCATCGAATCTTTGAACGCACATTGCGCCCCTTGGTATTCCGAGGGGCATGCCTGTTCGAGCGTCATTACACCACTCAAGCTATGCTTGGTATTGGGTGCCGTCCTTAGTTGGGCGCGCCTTAAAGACCTCGGCGAGGCCTCACCGGCTTTAGGCGTAGTAGAATTTATTCGAACGTCTGTCAAAGGAGAGGACTTCTGCCGACTGAAACCTTTATTTTTCTAGGTTGACCTCGGATCAGGTAGGGATACCCGCTGAACTTAA
asv_159	MH857162	unidentified	unidentified	unidentified	unidentified	unidentified	unidentified	unidentified		0.36190399999999995	N/A	N/A	GAAATGCGATACTTGGTGTGAATTGCAGAATCCCGTGAACCATCGAGTCTTTGAACGCAAGTTGCGCCCGAAGCCTTCTGGCCGAGGGCACGCCTGCCTGGGCGTCACGCATCGAGTCTCCCCCAACCCGCGCACAGCGGGGCGGAGGAGGAGGATGGCCTCCCACGCCTCACCGGGCGTGGATGGCCTAAATAAGGAGCCCCCGGTTACGAACTGCCGCGGCGATAGGTGGTAGACAGGGCCTTAAAAATCCCAGGATGCATCGCGTCGCGCAGCACGTAGCTCCCGAGGCCTCGAAGGACCCCAAGTTGTCTCCCTTAACCGGGACGGCAAAACCGTTGCGACCCCAGGTCAGGCGGGGCTACCCGCTGAGTTTAA
asv_160	MH856746	unidentified	unidentified	unidentified	unidentified	unidentified	unidentified	unidentified		0.28	N/A	N/A	GAAATGCGATACCTGGTGTGAATTGCAGAATCCCGCGAACCATCGAGTCTTTGAACGCAAGTTGCGCCCGAGGCCACTCGGCCGAGGGCACGCCTGCCTGGGCGTCACGCCAAAACACGCTCCCAACCACCCTCAACGGGATTCGGGATGCGGCATCTGGTCCCTCGTCTCTCAAGGGACGGTGGACCGAAGATTGGGCTGCCGGCGTACCGCGCCGGACACAGCGCATGGTGGGCGTCCTCGCTTTATCAATGCAGTGCATCCGGCGCGCAGCTGGCATTATGGCCTTTGAACGACCCAACAAACGAAGCGCACGTCGCTTCGACCGCGACCCCAGGTCAGGCGGGACTACCCGCTGAGTTTAA
asv_161	WI008153	Fungi	Basidiomycota	Malasseziomycetes	Malasseziales	Malasseziaceae	Malassezia	Malassezia globosa	species	0.9931	0.936	0.9896	GAAACGCGATAGGTAATGTGAATTGCAGAATTCCGTGAATCATCGAATCTTTGAACGCACCTTGCGCTCTATGGTATTCCGTAGAGCATGCCTGTTTGAGTGCCGTGAATTCTCCCATCCCAAGCGGTTTTTATCAAAGAATTGCTAGGCGAAGGGGTTGAGATGGGCGTTATTATAACTGCTTTTCTTCTCTAGAAAAGCTCGCCCGAAAAACAGCTAACGCCTCTGGGCCACTTTGCATCCGCTTCTCTGAGGGGAGAAGCGGCCAAGCGCGCTCTGATCATCAGGCATAGCATGATACGTCATTTGCTATGCTGTAGGAGAGCATTTGGTTGTGGTTATACCGCGTGCGTCATTTTTTTTTCTTGCAAAGAGGAAAAAAAAAGCCCCCCTTTCATT…
asv_162	WI050688	Fungi	Ascomycota	Pichiomycetes	Serinales	Debaryomycetaceae	Candida	Candida albicans	species	1.0	0.991	0.9502	GAAATGCGATACGTAATATGAATTGCAGATATTCGTGAATCATCGAATCTTTGAACGCACATTGCGCCCTCTGGTATTCCGGAGGGCATGCCTGTTTGAGCGTCGTTTCTCCCTCAAACCGCTGGGTTTGGTGTTGAGCAATACGACTTGGGTTTGCTTGAAAGACGGTAGTGGTAAGGCGGGATCGCTTTGACAATGGCTTAGGTCTAACCAAAAACATTGCTTGCGGCGGTAACGTCTACCACGTATATCTTCAAACTTTGACCTCAAATCAGGTAGGACTACCCGCTGAACTTAA
asv_163	MH858885	Fungi	Basidiomycota	Agaricomycetes	Agaricales	Agaricaceae	Agaricus	Agaricus bisporus	species	0.99559	0.985	0.9442	GAAATGCGATAAGTAATGTGAATTGCAGAATTCAGTGAATCATCGAATCTTTGAACGCATCTTGCGCTCCTTGGTATTCCGAGGAGCATGCCTGTTTGAGTGTCATTATATTCTCAACTCTCCAATACTTTGTTGTAAAGGAGAGCTTGGATTGTGGAGGTTTGCTGGCCCCTTAATTGGGGTCAGCTCCTCTGAAATGCATTAGCGGAACCGTCTGCGATCTGCCACAAGTGTGATAACTTATCTACACTGGCGAGGGGATTGCTTTCTGATGTTCAGCTTCTAATCGTCTAAGGACAATTTCTTGAATGCTTGACCTCAAATCAGGTAGGACTACCCGCTGAACTTAA
asv_164	MH858097	unidentified	unidentified	unidentified	unidentified	unidentified	unidentified	unidentified		0.28	N/A	N/A	TTTTTTTTTTAATGATACGGCGACCACCGAGATCTACACGGAAGACAGGAAGCATCGATGAAGAACGCAGCAAGCAGAAGACGGCATATCAATAAGCGGAGGATTTTCTGGGTGGGAGGCCATCAGTATCTCGTATGCCGTCTTCTGCTTGAAAAAAAAAAAAAAAAA
asv_165	WI007118	Fungi	Basidiomycota	Malasseziomycetes	Malasseziales	Malasseziaceae	Malassezia	Malassezia restricta	species	1.0	0.936	0.9896	GAAACGCGATAGGTAATGTGAATTGCAGAATTCCGTGAATCATCGAATCTTTGAACGCACCTTGCGCTCTATGGCAATCCGTAGAGCATGCCTGTTTGAGTGCCATGAAATCTCCCACCCCAAGCGGTTTTTAAATGAAACGGCTTGGCGGATGGGGTCTGGATGGGTGCCTCTGCCTGCGCTACCTAGCACAGGCTCGCCCGAAATGCATGAGCGCCTTGAGACACTTTGCATCCGCCTCTCTGTTTGGGAGGAGGCGGCCAAGCAGTGTTTTTCTCCTGGCATGGCATGATACGTCATTTGCTATGTCACCTAAAGGAGGAATGTTTGGTTGTGTCTGCGTGTGCTTCAAACTTGCCTCTGTGGCACATCCCAATTTCACTTCTGGTCTCAAATCAG…
asv_166	WI005851	Fungi	Ascomycota	Pichiomycetes	Serinales	Metschnikowiaceae	Clavispora	Clavispora lusitaniae	species	1.0	0.985	0.9489	GAATTGCGATACGTAGTATGACTTGCAGACGTGAATCATCGAATCTTTGAACGCACATTGCGCCTCGAGGCATTCCTCGAGGCATGCCTGTTTGAGCGTCGCATCCCCTCTAACCCCCGGTTAGGCGTTGCTCCGAAATATCAACCGCGCTGTCAAACACGTTTACAGCACGACATTTCGCCCTCAAATCAGGTAGGACTACCCGCTGAACTTAAGCATATCAATAAGCGGAGGATTTTCTGGGTGGTCTACGGAGAGCA
asv_167	MH860928	Fungi	Ascomycota	Eurotiomycetes	Eurotiales	Aspergillaceae	Aspergillus	Aspergillus sydowii	species	0.99422	0.994	0.9402	GAACTGCGATAAGTAATGTGAATTGCAGAATTCAGTGAATCATCGAGTCTTTGAACGCACATTGCGCCCCCTGGCATTCCGGGGGGCATGCCTGTCCGAGCGTCATTGCTGCCCATCAAGCCCGGCTTGTGTGTTGGGTCGTCGTCCCCCCCGGGGGACGGGCCCGAAAGGCAGCGGCGGCACCGTGTCCGGTCCTCGAGCGTATGGGGCTTTATCACCCGCTCGACTAGGGCCGGCCGGGCGCCAGCCGACGTCTCCAACCATTTTTCTTCAGGTTGACCTCGGATCAGGTAGGGATACCCGCTGAACTTAA
asv_168	MH858807	Fungi	Basidiomycota	Agaricomycetes	Russulales	Stereaceae	Gloeocystidiopsis	unidentified	genus	0.98611	0.956	0.6015	GAAATGCGATAAGTAATGTGAATTGCAGAATTCAGTGAATCATCGAATCTTTGAACGCACCTTGCGCCCTTTGGTATTCCGAAGGGCACACCTGTTTGAGTGTCGTGAAATTCTCAACCCTCTTCATTTTTTATGAATGAAGCAGTGGCTTGGACTTGGAGGTTTTTTGCCGGGCCTCACCGCTCGGCTCCTCTCAAATGCATTAGTGCGTCTTGTTGCGACGTGCGCCTCGGTGTGATAATTATCTACGCTGTGGTGCGCTTGCTTCTGTGGAGACGCGCTTTCTAACCGTCCGAAAGGACAGCTTTCATCGAACTTTGACCTCAAATCAGGTGGGACTACCCGCTGAACTTAA
asv_169	MH856399	Fungi	Ascomycota	Eurotiomycetes	Eurotiales	Trichocomaceae	Talaromyces	Talaromyces ruber	species	1.0	0.994	0.9059	GAAATGCGATAAGTAATGTGAATTGCAGAATTCCGTGAATCATCGAATCTTTGAACGCACATTGCGCCCCCTGGCATTCCGGGGGGCATGCCTGTCCGAGCGTCATTTCTGCCCTCAAGCACGGCTTGTGTGTTGGGTGCGGTCCCCCCGGGGACCTGCCCGAAAGGCAGCGGCGACGTCCGTCTGGTCCTCGAGCGTATGGGGCTTTGTCACTCGCTCGGGAAGGGCTGGCGGGGGTTGGTCACCACCAAAATTTTACCACGGTTGACCTCGGATCAGGTAGGAGTTACCCGCTGAACTTAA
asv_170	MH863275	unidentified	unidentified	unidentified	unidentified	unidentified	unidentified	unidentified		0.3011776	N/A	N/A	GAAATGCGATACTTGGTGTGAATTGCAGAATCCCGTGAACCATCGAGTCTTTGAACGCAAGTTGCGCCCGAAGCCAATAGGCCGAGGGCACGTCTGCCTGGGTGTCACGCAATTACTTGCCCCCAACCACTCATTCCTTGATTGGATGTGCTGGTATTTGGGCGGAAATTGGCCTCCCGTGCCTTGCTGCGCGGTTGGTGCAAAAGTGAGTCTCCGACGACGGACGTCGTGACATCGGTGGTTGTAAAAGACCCTCTTTTCTTGTCGCACGAATCCATGTCATCTTAGTGAGCTCGAGGACCCTTAGGCGCAACAGACTTTGTTCGCCCTAACTGTGACCCCAGGTCAGGCGGGACTACCCGCTGAGTTTAA
asv_171	MH855873	unidentified	unidentified	unidentified	unidentified	unidentified	unidentified	unidentified		0.38181780000000004	N/A	N/A	GAAATGCGATACTTGGTGTGAATTGCAGGATCCCGCGAACCACCGAGTCTTTGAACGCAAGTTGCGCCCGGAGCCTTCTGGCCGAGGGCACGTCTGCCTGGGCGTCACGCATCGCTGCCCCCACATACAACACCCACTTAGGTCTGTTGCATTGGCGGGGGCACATGTTGGCCTCCCGTGCGCACTGTCGCACGGATGGCTTAAAATTGAGTCCTCGGCATCTGTTGTCGTGACACTACGGTGGTTGATTCAACCTCGGTACCGTGTCTCGATCTCAGCTTGCGTGCCTCCTCTTTGTGAGTGAGGGAGGAATCTTATGTTGACCCTTTGAACATTGTCCCCAAAGATGATGCTCTCGACGCGACCCCAGGTCAGGCGGGACTACCCGCTGAGTTTAA
asv_172	MH856530	Fungi	Ascomycota	Dothideomycetes	Cladosporiales	Cladosporiaceae	Cladosporium	Cladosporium herbarum	species	1.0	0.994	0.9384	GAAATGCGATAAGTAATGTGAATTGCAGAATTCAGTGAATCATCGAATTCTTTGAACGCACATTGCGCCCCCTGGTATTCCGGGGGGCATGCCTGTTCGAGCGTCATTTCACCACTCAAGCCTCGCTTGGTATTGGGCAACGCGGTCCGCCGCGTGCCTCAAATCGTCCGGCTGGGTCTTCTGTCCCCTAAGCGTTGTGGAAACTATTCGCTAAAGGGTGTTCGGGAGGCTACGCCGTAAAACAACCCCATTTCTAAGGTTGACCTCGGATCAGGTAGGGATACCCGCTGAACTTAA
asv_173	MH858367	Fungi	Ascomycota	Eurotiomycetes	Eurotiales	Aspergillaceae	Aspergillus	Aspergillus fumigatus	species	1.0	0.994	0.9402	GAAATGCGATAAGTAATGTGAATTGCAGAATTCAGTGAATCATCGAGTCTTTGAACGCACATTGCGCCCCCTGGTATTCCGGGGGGCATGCCTGTCCGAGCGTCATTGCTGCCCTCAAGCACGGCTTGTGTGTTGGGCCCCCGTCCCCCTCTCCCGGGGGACGGGCCCGAAAGGCAGCGGCGGCACCGCGTCCGGTCCTCGAGCGTATGGGGCTTTGTCACCTGCTCTGTAGGCCCGGCCGGCGCCAGCCGACACCCAACTTTATTTTTCTAAGGTTGACCTCGGATCAGGTAGGGATACCCGCTGAACTTAA
asv_174	MH857162	unidentified	unidentified	unidentified	unidentified	unidentified	unidentified	unidentified		0.4622228	N/A	N/A	GAAATGCGATACTTGGTGTGAATTGCAGAATCCCGTGAACCATCGAGTCTTTGAACGCAAGTTGCGCCCGAAGCCGTTAGGCCGAGGGCACGTCTGCCTGGGCGTCACACGTCGTTGCCCCCCCGACCCCTTCGGGGGTCGGACGGGACGGATGATGGCCTTCCCGTGTGCCCTGTCACGCGGTTGGCATAAATACCGAGTCCTCGGCGACCGGCGTCGCGGCGATCGGTGGTTGTCAAACCTCGGTGCCTTGTCGCGTGCGTGTGTCGATCGCGGGACTTCCTTAGCCGTAAGCGCGTCGGTAACCCGACGCTTTCAACGCGACCCCAGGTCAGGCGGGGTTACCCGCTGAATTTAA
asv_175	MH858097	unidentified	unidentified	unidentified	unidentified	unidentified	unidentified	unidentified		0.28	N/A	N/A	TTTTTTTTTTAATGATACGGCGACCACCGAGATCTACACGGAAGACAGGAAGCATCGATGAAGAACGCAGCCAAGAGAAGACGGCATATCAATAAGCGGAGGATTTTCTGGGTGGTCTGTTGCTCTCATCTCGTATGCCGTCTTCTGCTTGAAAAAAAAAA
asv_176	MH865787	unidentified	unidentified	unidentified	unidentified	unidentified	unidentified	unidentified		0.3011776	N/A	N/A	AAAATGCGATACTTGGTGTGAATTGCAGAATCCCGTGAACCATCGAGTCTTTGAACGCAAGTTGCGCCCCAAGCCTTCTGGCCGAGGGCACGTCTGCCTGGGTGTCACAAATCGTCGTCCCCCCATCCTCTCGAGGATATGGGATGGAAGCTGATCTCCCGTGTGTTACCGCACGCGGTTGGCCAAAATCCGAGCTAAGGACGTCAGGAGCGTCTTGACATGCGGTGGTGAATTTAATTCTCGTCATATAGTCAGACGTTCCGGTCCAAAAGCTCTTGATGACCCAAAGTCCTCAACGCGACCCCAGGTCAGGCGGGATCACCCGCTGAGTTTAA
asv_177	MH863443	Fungi	Ascomycota	Dothideomycetes	Mycosphaerellales	Mycosphaerellaceae	Phaeothecoidea	unidentified	genus	0.98214	0.981	0.6984	GAAATGCGATAAGTAATGTGAATTGCAGAATTCAGTGAATCATCGAATCTTTGAACGCACATTGCGCCCCTTGGTATTCCGAGGGGCATGCCTGTTCGAGCGTCATTACACCACTCAAGCCTCGCTTGGTATTGGGCGCCGCGGTCCGCCGCGCGCCTCAATGTTTCCGGCTGAGTTCTCCGTCTCCAAGCGTTGTGGTTAAAACTATCCGCTTGCGAGATTGGGGGGCGTCTGGCCGTTAAACCATTACTCAAAGGTTGACCTCGGATCAGGTAGGGATACCCGCTGAACTTAA
asv_178	WI007118	Fungi	Basidiomycota	Malasseziomycetes	Malasseziales	Malasseziaceae	Malassezia	Malassezia restricta	species	0.98973	0.936	0.9896	GAAACGCGATAGGTAATGTGAATTGCAGAATTCCGTGAATCATCGAATCTTTGAACGCACCTTGCGCTCTATGGCAATCCGTAGAGCATGCCTGTTTGAGTGCCATGAAATCTCCCACCCCAAGCGGTTTTTAAATGAAACGGCTTGGCGGATGGGGTCTGGATGGGTGCCTCTGCCTGCGCTACCTAGCACAGGCTCGCCCGAAATGCATGAGCGCCTTGAGACACTTTGCATCCGCCTCTCTGTTTGGGAGGAGGCGGCCAAGCAGTGTTTTTTCTCCTGGCATGGCATGATACGTCATTTGCTATGTCGCCTAAAGGAGGAATGTTTGGTTGTGTCTGCGTGTGCTTCGAACTTGCCTCTGTGGCACATCCCAATTTCACTTCTGGTCTCAAATCA…
asv_179	KY105980	Fungi	Ascomycota	Dipodascomycetes	Dipodascales	unidentified	Yarrowia	Yarrowia lipolytica	species	1.0	0.989	0.9378	GGAAGACAGGAAGCATCGATGAAGAACGCAGCGAACCGCGATATTTTTTGTGACTTGCAGATGTGAATCATCAATCTTTGAACGCACATTGCGCGGTATGGCATTCCGTACCGCACGGATGGAGGAGCGTGTTCCCTCTGGGATCGCATTGCTTTCTTGAAATGGATTTTTTTAAACTCTCAATTATTACGTCATTTCACCTCCTTCATCCGAGATTACCCGCTGAACTTAAGCATATCAATAAGCGGAGGATTTTCTGGGTGGGTTGGTCAATCTATCTCGTATGCCGTCTTCTGCTTGAAAAAAAAAA
asv_180	MH855905	Fungi	Basidiomycota	Agaricomycetes	Russulales	Peniophoraceae	Peniophora	Peniophora cinerea	species	0.98907	0.988	0.9474	GAAATGCGATAAGTAATGTGAATTGCAGAATTCAGTGAATCATCGAATCTTTGAACGCACCTTGCGCCCCTTGGCATTCCGAGGGGCACGCCTGTTTGAGTGTCGTGAACTCCTCCACCCTCCACCTTTTTCGGAAGGTGTTGGGCTGGGATTTGGGAGCTTGCGGGTCCCTGGCCGATCCGCTCTCCTTGAATACATTAGCGAAGCCCTTGCGGCCTTGGTGTGATAGTCATCTACGCCTCGGTTTAGCGAATACATGGGAATTGCTTCCAACCGTCTCGCAAGAGACAACTACTACGAACTTGACCTCAAATCAGGCGGGACTACCCGCTGAACTTAA
asv_181	MH855873	unidentified	unidentified	unidentified	unidentified	unidentified	unidentified	unidentified		0.36190399999999995	N/A	N/A	GAAATGCGATACTTGGTGTGAATTGCAGGATCCCGCGAACCACCGAGTCTTTGAACGCAAGTTGCGCCCGGAGCCTTCTGGCCGAGGGCACGTCTGCCTGGGCGTCACGCATCGCTGCCCCCACATGCAACACCCACTCGAGTTTGTTGCATTTGCGGGGGCACATGTTGGCCTCCCGTGTGCACCGTCGCATGGATGGCTTAAAATTGAGTCCTCGGCATCTGTTGTCGTGACACTACGGTGGTTGATTCAACCTCGGTACTGCGTCTCGACCTCAGCTTGCGTGCCTCCTCTTTGTGAGCGAGGCAAGGATCTTATTTTGACCCTTTGAACATTGTCCCCAAAGACGATGCTCTCGACGCGACCCCAGGTCAGGCGGGACTACCCGCTGAGTTTAA
asv_182	MH863065	Fungi	Ascomycota	Sordariomycetes	Hypocreales	Nectriaceae	Fusarium	Fusarium mangiferae	species	1.0	0.994	0.9323	AAAATGCGATAAGTAATGTGAATTGCAGAATTCAGTGAATCATCGAATCTTTGAACGCACATTGCGCCCGCCAGTATTCTGGCGGGCATGCCTGTTCGAGCGTCATTTCAACCCTCAAGCCCCCGGGTTTGGTGTTGGGGATCGGCGAGCCCTTGCGGCAAGCCGGCCCCGAAATCTAGTGGCGGTCTCGCTGCAGCTTCCATTGCGTAGTAGTAAAACCCTCGCAACTGGTACGCGGCGCGGCCAAGCCGTTAAACCCCCAACTTCTGAATGTTGACCTCGGATCAGGTAGGAATACCCGCTGAACTTAA
asv_183	MH858097	unidentified	unidentified	unidentified	unidentified	unidentified	unidentified	unidentified		0.28	N/A	N/A	TTTTTTTTTTAATGATACGGCGACCACCGAGATCTACACGGAAGACAGGAAGCATCGATGAAGAACGCAGCAAGCAGAAGACGGCATATCAATAAGCGGAGGATTTTCTGGGTGGGTCTACACACATATCTCGTATGCCGTCTTCTGCTTGAAAAAAAAAAAAAAAAA
asv_184	WI030292	Fungi	Ascomycota	Dipodascomycetes	Dipodascales	Dipodascaceae	Galactomyces	Galactomyces candidus	species	1.0	0.989	0.9378	GGAAGACAGGAAGCATCGATGAAGAACGCAGCGAAACGCGATATTTCTTGTGAATTGCAGAAGTGAATCATCAGTTTTTGAACGCACATTGCACTTTGGGGTATCCCCCAAAGTATACTTGTTTGAGCGTTGTTTCTCTCTTGGAATTGCATTGCTTTTCTAAAATTTCGAATCAAATTCGTTTGAAAAACAACACTATTCAACCTCAGATCAAGTAGGATTACCCGCTGAACTTAAGCATATCAATAAGCGGAGGATTTTCTGGGTGGTCCTCTGTCGACATCTCGTATGCCGTCTTCTGCTTGAAAAAAAAA
asv_185	WI005851	Fungi	Ascomycota	Pichiomycetes	Serinales	Metschnikowiaceae	Clavispora	Clavispora lusitaniae	species	1.0	0.985	0.9489	GAATTGCGATACGTAGTATGACTTGCAGACGTGAATCATCGAATCTTTGAACGCACATTGCGCCTCGAGGCATTCCTCGAGGCATGCCTGTTTGAGCGTCGCATCCCCTCTAACCCCCGGTTAGGCGTTGCTCCGAAATATCAACCGCGCTGTCAAACACGTTTACAGCACGACATTTCGCCCTCAAATCAGGTAGGACTACCCGCTGAACTTAAGCATATCAATAAGCGGAGGATTTTCTGGGTGGTGAGGATGATAGATCTCGTATGCCGTCTTCTGCTTGAAAAAAAAA
asv_186	WI006973	Fungi	Basidiomycota	Malasseziomycetes	Malasseziales	Malasseziaceae	unidentified	unidentified	family	0.93208	0.912	0.8129	GAAACGCGATAGGTAATGTGAATTGCAGAATTCCGTGAATCATCGAATCTTTGAACGCACCTTGCGCTCTATGGCAATCCGTAGAGCATGCCTGTTTGAGTGCCATGAAATCTCCCACCCCAAGCGGTTTTTGAATGTGAAACGGCTTGGCGGATGGGGTCTGGATGGGTGCCTCTGCCTGTGCTAAACCTTAGCCCACAGGCTCGCCCGAAATGCATGAGCGCCTTGGGACACTTTGCATCCGCCTCTCTTGTGGGAGGAGGCGGCCAAGCAGTGTTTTTCTCCAGGCATGGCATGATACGTCATTTGCTATGTCGCCCAATGGAGGAATGTTTGGTTGTGTCTGCGTGTGCTTCGAACTTGCCTCTGTGCAAAATCCCCTTTCACTTCTGGTCTCAA…
asv_187	WI057187	Fungi	Ascomycota	Pichiomycetes	Serinales	Debaryomycetaceae	Candida	Candida spencermartinsiae	species	1.0	0.991	0.9502	GAAATGCGATAAGTAATATGAATTGCAGATTTTCGTGAATCATCGAATCTTTGAACGCACATTGCGCCCTCTGGTATTCCATAGGGCATGCCTGTTTGAGCGTCATTTCTCTCTCAAACCTTTGGGTTTGGTATTGAGTGATACTCTTAGTCGAACTAGGCGTTTGCTTGAAAAGTATTGGCATGAGTGTGCTGGATAGTACGTTCTGATTATTCAATGTATTAGGTTTATCCAACTCGTTGAAGGATCAGGTGTAAATTTCTGGTTACATTGGCTCGGCCTTACAACAACAAACAAGTTTGACCTCAAATCAGGTAAGAATACCCGCTGAACTTAA
asv_188	KY103437	Fungi	Basidiomycota	Tremellomycetes	Filobasidiales	Filobasidiaceae	Filobasidium	Filobasidium magnum	species	1.0	0.996	1.0	GAAATGCGATAAGTAATGTGAATTGCAGAATTCAGTGAATCATCGAATCTTTGAACGCACCTTGCGCTCCTTGGTATTCCGAGGAGCATGCCTGTTTGAGTGTCATGAAACCCTCAAACCCAAGTTTTGGATTTCGATCCATGCTTGAGTTTGGATTTGGATGTTTGCCGGTGATGAACCGACTCATCTTAAAAGTATTAGCTTGGATCTGTCTATATGACTGGTTTGACTTGGCATAATAAGTATTTTGCTGAGGACATCTTCGGATGGCCAGGACCTAGACTACTGTCTGCTAACTAAACCATCACTTTAAGTGCATCTTTGGATGTTACTCATTGTGTAACTTTGACATCTGGCCTCAAATCAAGTAGGACTACCCGCTGAACTTAA
asv_189	MH860731	unidentified	unidentified	unidentified	unidentified	unidentified	unidentified	unidentified		0.3211096	N/A	N/A	GAAATGCGATACCTGGTGTGAATTGCAGAATCCCGCGAACCATCGAGTCTTTGAACGCAAGTTGCGCCCGAGGCCACTCGGCCGAGGGCACGCCTGCCTGGGCGTCACGCCAAAACACGCTCCCAACCACCCTCATCGGGAATCGGGACGCGGCATCTGGTCCCTCGTCTCGCAAGGGGCGGTGGACCGAAGATCGGGCTGCCGGTGTACCGCGCCGGACACAGCGCATGGTGGGCGTCCTCGCTTTATCAACGCAGTGCATCCGACGCGCAGCCGACATTATGGCCTCAGAACGACCCAGCAAACGAAGCGCACGTTGCTTCGACCGCGACCCCAGGTCAGGCGGGACTACCCGCTGAGTTTAA
asv_190	MH858097	unidentified	unidentified	unidentified	unidentified	unidentified	unidentified	unidentified		0.28	N/A	N/A	TTTTTTTTTTAATGATACGGCGACCACCGAGATCTACACGGAAGACAGGAAGCATCGATGAAGAACGCAGCCGTCTTCTGCTTGGCATATCAATAAGCGGAGGATTTTCTGGGTGGTAACTCTGATGCATCTCGTATGCCGTCTTCTGCTTGAAAAAAAAAAAAAAAA
asv_191	MH857532	unidentified	unidentified	unidentified	unidentified	unidentified	unidentified	unidentified		0.26	N/A	N/A	GAAATGCGATACTTGGTGTGAATTGCAGAATCCCGTGAACCATCGAGTCTTTGAACGCAAGTTGCGCCCCAAGCCGTTAGGCCGAGGGCACGTCTGCCTGGGTGTCACGCATCGTCGCCCCCATCCAACCCTTTCCCCGGAGGGAACGGGTTGCGTTGCGGGCGGACAATGGCCTCCCGTCCGCGCATCGCCCGCGGTTGGCCCAAAATCGAGTCATCGGCGACCACGGTGCCGCGACGATCGGTGGTAACGCTTCGGGCTGCCTCGTTCGTAGTCGCGCGCTACCGTCGACCCCGGCTCTCCGACCCTTCCTGCACCGCGAACACGGTGCTCGCGTCGCGACCCCAGGTCAGGCGGGACTACCCGCTGAGTTTAA
asv_192	WI006973	Fungi	Basidiomycota	Malasseziomycetes	Malasseziales	Malasseziaceae	Malassezia	Malassezia restricta	species	0.99273	0.936	0.9896	GAAACGCGATAGGTAATGTGAATTGCAGAATTCCGTGAATCATCGAATCTTTGAACGCACCTTGCGCTCTATGGCAATCCGTAGAGCATGCCTGTTTGAGTGCCATGAAATCTCCCACCCCAAGCGGTTTTTACATGAAACGGCTTGGCGGATGGGGTCTGGATGGGTGCCTCTGCCTGCGCTACCTAGCACAGGCTCGCCCGAAATGCATGAGCGCCTTGAGACACTTTGCATCCGCCTCTCTGTTTGGGAGGAGGCGGCCAAGCAGTGTTTTTCTCCTGGCATGGCATGATACGTCATTTGCTATGTCGCCTAAAGGAGGAATGTTTGGTTGTGTCTACGTGTGCTTCGAACTTGCCTCTGTGGCACATCCCAATTTCACTTCTGGTCTCAAATCAG…
asv_193	MH864055	Fungi	Basidiomycota	Agaricomycetes	Hymenochaetales	Hymenochaetaceae	Hydnochaete	Hydnochaete olivacea	species	0.99507	0.982	0.9792	GAAATGCGATAAGTAATGTGAATTGCAGAATTCAGTGAATCATCGAATCTTTGAACGCACCTTGCGCCCTTTGGTATTCCGAAGGGCATGCCTGTTTGAGTGTCATGTTAATCTCAATCCCCTTGTTTCTTAATTGAGGCTCGGAGATTGGACTTGGAGGTTTTGCTGGCCCCTTTGTGGTCGGCTCCTCTTAAATACATTAGCTGGACTTTGGTTCGCGTGAAGGTGTAATAGTTTATTCGCCATTAGCGCTTGCCTAACGAGTCTGCTTCTAATCGTCTTCGGACAAGGATTAACTTCCTTCTTGACTCTTTGACCTCAAATCAGGTAGGACTACCCGCTGAACTTAA
asv_194	MH858097	unidentified	unidentified	unidentified	unidentified	unidentified	unidentified	unidentified		0.28	N/A	N/A	TTTTTTTTTTAATGATACGGCGACCACCGAGATCTACACGGAAGACAGGAAGCATCGATGAAGAACGCAGCCGTCTTCTGCTGGCATATCAATAAGCGGAGGATTTTCTGGGTGGCAACACGCACGAATCTCGTATGCCGTCTTCTGCTTGAAAAAAAAAA
asv_195	MH856049	Fungi	Ascomycota	Sordariomycetes	Hypocreales	Stachybotryaceae	Albifimbria	Albifimbria verrucaria	species	1.0	0.965	0.9212	GAAATGCGATAAGTAATGTGAATTGCAGAATTCAGTGAATCATCGAATCTTTGAACGCACATTGCGCCCGCCAGTATTCTGGCGGGCATGCCTGTTCGAGCGTCATTTCAACCCTCAGGCCCCCAGTGCCTGGTGTTGGGGATCGGCCCAGCCTTCTCGCAAGGCCGCCGGCCCCGAAATCTAGTGGCGGTCTCGCTGTAGTCCTCCTCTGCGTAGTAGCACAACCTCGCAGTTGGAACGCGGCGGTGGCCATGCCGTTAAACACCCCACTTCTGAAAGTTGACCTCGGATCAGGTAGGAATACCCGCTGAACTTAA
asv_196	MH861561	Fungi	Basidiomycota	Agaricomycetes	Agaricales	unidentified	unidentified	unidentified	order	0.9434	0.926	0.7414	GAAATGCGATAAGTAATGTGAATTGCAGAATTCAGTGAATCATCGAATCTTTGAACGCACCTTGCACCCTCTGGTATTCCGGAGGGTATGCCTGTTTGAGTGTCATTAAATTCTCAACTTCAATAGCTTTTATTAGCTTATTGATGCTTGGATGTGGGAGCTTGCTGGCGTCTTAGATGTTCGGCTCTCCTTAAAGTGATTAGTGGAAACCTCTTTGTTGGGTCATTCCTTGGTGTGATAATTATCTACGCTTCGGATAACCTAATGTTCCATTGGGGCTTGAGATTTCTCAGTAGAAATACTGGTCTGGGTATTGCAATTAATTTTGCTATATCTGTAATCTCTCAGTAGCAATACTGGTTTTGGCATTGCAATTAAGTTTGCTTGGCCTGTAGCCTC…
asv_197	MH863275	unidentified	unidentified	unidentified	unidentified	unidentified	unidentified	unidentified		0.3011776	N/A	N/A	GAAATGCGATACTTGGTGTGAATTGCAGAATCCCGTGAACCATCGAGTCTTTGAACGCAAGTTGCGCCCGAAGCCAATAGGCCGAGGGCACGTCTGCCTGGGTGTCACACATTTGCTTGCCCTCAAACACTCACTCCTTGATGAGGGGTGTTGGTTTTTGGGCGGAAATTGGCCTCCCGTGCCGTGTTGTGCGGTTGGCGCAAAAGCGAGTCTCCGGCGACGGACGTCGTGACATCGGTGGTTGTAAAAGGCCCTCTTGTTTTGTCGCACGTAATTGTGTCATCTAAGGAGCTCGAGGACCCTGAGGCGCTACACAATTTGTTCGCCTTAACTGTGACCCCAGGTCAGGCGGGACTACCCGCTGAGTTTAA
asv_198	MH858097	unidentified	unidentified	unidentified	unidentified	unidentified	unidentified	unidentified		0.28	N/A	N/A	TTTTTTTTTTAATGATACGGCGACCACCGAGATCTACACGGAAGACAGGAAGCATCGATGAAGAACGCAGCAAGCAGAAGACGGCATATCAATAAGCGGAGGATTTTCTGGGTGGGAAGAAGCGGTAATCTCGTATGCCGTCTTCTGCTTGAAAAAAAAAAAAAAAAA
asv_199	MH858817	Fungi	Ascomycota	Dothideomycetes	Dothideales	Saccotheciaceae	Kabatiella	Kabatiella microsticta	species	1.0	0.994	0.9384	GAAATGCGATAAGTAATGTGAATTGCAGAATTCAGTGAATCATCGAATCTTTGAACGCACATTGCGCCCCTTGGTATTCCGAGGGGCATGCCTGTTCGAGCGTCATTACACCACTCAAGCTATGCTTGGTATTGGGCGTCGTCCTTAGTTGGGCGCGCCTTAAAGACCTCGGCGAGGCCACTCCGGCTTTAGGCGTAGTAGAATTTATTCGAACGTCTGTCAAAGGAGAGGAACTCTGCCGACTGAAACCTTTATTTTTCTAGGTTGACCTCGGATCAGGTAGGGATACCCGCTGAACTTAA
asv_200	MH856746	unidentified	unidentified	unidentified	unidentified	unidentified	unidentified	unidentified		0.28	N/A	N/A	GAAATGCGATACCTGGTGTGAATTGCAGAATCCCGCGAACCATCGAGTCTTTGAACGCAAGTTGCGCCCGAGGCCACTCGGCCGAGGGCACGCCTGCCTGGGCGTCACGCCAAAACACGCTCCCAACCACCCTCAACGGGAATCGGGATGCGGCATCTGGTCCCTCGTCTCTCAAGGGACGGTGGACCGAAGATTGGGCTGCCGGCGTACCGCGCCGGACACAGCGCATGGTGGGCGTCCTCGCTTTATCAATGCAGTGCATCCGGCGCGCAGCTGGCATTATGGCCTTTGAACGACCCAACAAACGAAGCGCACGTCGCTTCGACCGCGACCCCAGGTCAGGCGGGACTACCCGCTGAGTTTAA
asv_201	MH856951	Fungi	Ascomycota	Eurotiomycetes	Eurotiales	Aspergillaceae	Aspergillus	Aspergillus awamori	species	1.0	0.994	0.9402	GAAATGCGATAACTAATGTGAATTGCAGAATTCAGTGAATCATCGAGTCTTTGAACGCACATTGCGCCCCCTGGTATTCCGGGGGGCATGCCTGTCCGAGCGTCATTGCTGCCCTCAAGCCCGGCTTGTGTGTTGGGTCGCCGTCCCCCTCTCCGGGGGGACGGGCCCGAAAGGCAGCGGCGGCACCGCGTCCGATCCTCGAGCGTATGGGGCTTTGTCACATGCTCTGTAGGATTGGCCGGCGCCTGCCGACGTTTTCCAACCATTCTTTCCAGGTTGACCTCGGATCAGGTAGGGATACCCGCTGAACTTAA
asv_202	WI006973	Fungi	Basidiomycota	Malasseziomycetes	Malasseziales	Malasseziaceae	unidentified	unidentified	family	0.93561	0.912	0.8129	GAAACGCGATAGGTAATGTGAATTGCAGAATTCCGTGAATCATCGAATCTTTGAACGCACCTTGCGCTCTATGGCAATCCGTAGAGCATGCCTGTTTGAGTGCCATGAAATCTCCCACCCCAAGCGGTTTTTGAATGAAACGGCTTGGCGGATGGGGTCTGGATGGGTGCCTCTGCCTGTGCTAACCTTTTAGCCCACAGGCTCGCCCGAAATGCATGAGCGCCTTGGGACACTTTGCATCCGCCTCTCTTGTGGGAGGAGGCGGCCAAGCAGTGTTTTTCTCCAGGCATGGCATGATACGTCATTTGCTATGTCGCCCAATGGAGGAATGTTTGGTTGTGTCTGCGTGTGCTTCGAACTTGCCTCTGTGCAAAAATCCCCTTTCACTTCTGGTCTCAA…
asv_203	MH857162	unidentified	unidentified	unidentified	unidentified	unidentified	unidentified	unidentified		0.36190399999999995	N/A	N/A	GAAATGCGATACTTGGTGTGAATTGCAGAATCCCGTGAACCATCGAGTCTTTGAACGCAAGTTGCGCCCAAAGCCATTAGGCCGAGGGCACGCCTGCCTGGGTGTCACACATCGTCACCCCTTCCTCCACACTTAACCAGTTAAATGTGAGGCAGTGGGTGAAAGTTGACCTCCCGCGAGCCAGTTCCTCGTGGTTGGTTGAAAAGCAAGTTCGGGGCGGAGTCCCCCACGATAACGGTGGATGAGCCCACGCTCGAGACCAATCGTGCCTGTGGGACTCCGACGTAACGGACTTATCGACCCCACAAGCGCCCTCTGTGCAAACCGAGTGTGCCATGTACGAGACCTCAGGTCAGGCGGGGCTACCCGCTGAGTTTAA
asv_204	MH858125	Fungi	Ascomycota	Sordariomycetes	Hypocreales	unidentified	unidentified	unidentified	order	0.93919	0.925	0.8131	GAAATGCGATAAGTAATGTGAATTGCAGAGCACAGTGAATCATCGAATCTTTGAACGCACATGGCGCCCGCCGGTAATCCGGTGGGCATGCCTGTCCGAGCGTCATTTCAACCCTCAGAACCCCTTCGGGGCGTTACTGGTGTTGGGGATCGAGAGCCTCGGCTCCCGTCCCTTAAATCTATTGGCGGCTCCGGAGTCTGTCTCCCCTGCGTAGTATTGCATCTCGCTTTGGTGACTTCCCCGGGCTGCTGTGGCTCTGCCACGAAACCCCCACTAGGTTGACCTCGGATCAGGTAGGGATACCCGCTGAACTTAA
asv_205	MH863864	Fungi	Ascomycota	Dothideomycetes	Cladosporiales	Cladosporiaceae	Cladosporium	Cladosporium chalastosporoides	species	1.0	0.994	0.9384	GAAATGCGATAAGTAATGTGAATTGCAGAATTCAGTGAATCATCGAATTCTTTGAACGCACATTGCGCCCCCTGGTATTCCGGGGGGCATGCCTGTTCGAGCGTCATTTCACCACTCAAGCCTCGCTTGGTATTGGGCAACGCGGTCCGCCGCGTGCCTCAAATCGACCGGCTGGGTCTTCTGTCCCCTAAGCGTTGTGGAAACTATTCGCTAAAGGGTGTTCGGGAGGCTACGCCGTAAAACAACCCCATTTCTAAGGTTGACCTCGGATCAGGTAGGGATACCCGCTGAACTTAA
asv_206	WI007358	Fungi	Ascomycota	Pichiomycetes	Serinales	Metschnikowiaceae	Metschnikowia	unidentified	genus	0.98485	0.7	0.7887	GGAAGACAGGAAGCATCGATGAAGAACGCAGCGAATTGCGATACGTAATATGACTTGCAGACGTGAATCATTGAATCTTTGAACGCACATTGCGCCTTAAGGTATTCCTCAAGGCATGCGTGAATGAGCGATATTTACCCTCAAACCTTTGGTTTGGTCTTGGCCCTAAATATCAACCGGTACTAGAATAAGTTTTAGAACCTACCCTACTTCCTCATTTTCGTAAGACTACCCGCTGAACTTAAGCATATCAATAAGCGGAGGATTTTCTGGGTGGATGAGACTCCACATCTCGTATGCCGTCTTCTGCTTGAAAAAAA
asv_207	MH857162	unidentified	unidentified	unidentified	unidentified	unidentified	unidentified	unidentified		0.36190399999999995	N/A	N/A	GAAATGCGATACTTGGTGTGAATTGCAGAATCCCGTGAACCATCGAGTCTTTGAACGCAAGTTGCGCCCAAAGCCATTAGGCTGAGGGCACGCCTGCCTGGGTGTCACACATCGTCACCCCTTCCTCCACACTTAACCAGTTAAATGTGAGGCAGTGGGTGAAAGTTGACCTCCCGCGAGCCAGTTCCTCGTGGTTGGTTGAAAAGCAAGTTCGGGGCGGAGTCCCCCGCGATAACGGTGGATGAGCCCACGCTCGAGACCAATCGTGCCTGTGGGACTCCGACGTAACGGACTTATCGACCCCACACGCGCCCTCTGTGCAAACCGAGTGTGCCATCTACGAGACCTCAGGTCAGGCGGGGCTACCCGCTGAGTTTAA
asv_208	MH859109	Fungi	Ascomycota	Eurotiomycetes	unidentified	unidentified	unidentified	unidentified	class	0.92373	0.891	0.8156	GAACTGCGATAAGTAATGTGAATTGCAGAATTCAGTGAATCATCGAGTCTTTGAACGCACATTGCGCCCCCTGGTATTCCGGGGGGCATGCCTGTCCGAGCGTCATTGCTACCCTCAAGCGCGGCTTGTGTGTTGGGCCGCCGTCCCCTCCACCGGGGGACGGGCCCGAAAGGCAGTGACGGCACCGGGGCCGATCCTCGAGCGTATGGGGCTTTGTCACCCGCTCCGTGGGATCCGGCCGGTGCCTTCGAGCCGACGTTCGTCGTCCTCCTTCTCAGGTTGACCTCGGATCAGGTAGGGATACCCGCTGAACTTAA
asv_209	MH863368	Fungi	Ascomycota	Sordariomycetes	Hypocreales	Hypocreaceae	Trichoderma	Trichoderma pleuroticola	species	1.0	0.995	0.9433	GAAATGCGATAAGTAATGTGAATTGCAGAATTCAGTGAATCATCGAATCTTTGAACGCACATTGCGCCCGCCAGTATTCTGGCGGGCATGCCTGTCCGAGCGTCATTTCAACCCTCGAACCCCTCCGGGGGGTCGGCGTTGGGGATCGGCCCTCCCTCTGCGGGGGCCGTCTCCGAAATACAGTGGCGGTCTCGCCGCAGCCTCTCCTGCGCAGTAGTTTGCACACTCGCACCGGGAGCGCGGCGCGTCCACAGCCGTTAAACACCCAACTTTCTGAAATGTTGACCTCGGATCAGGTAGGAATACCCGCTGAACTTAA
asv_210	WI047872	Fungi	Basidiomycota	Tremellomycetes	Tremellales	Bulleribasidiaceae	Vishniacozyma	Vishniacozyma carnescens	species	1.0	0.964	0.9847	GAAATGCGATAAGTAATGTGAATTGCAGAATTCAGTGAATCATCGAATCTTTGAACGCACCTTGCGCCCTTTGGTATTCCGAAGGGCATGCCTGTTTGAGTGTCATGAAACCTCACCCCACTTGGGTTTTTGCCTGAGCGGTGGTGTATTGGGTGTTGCCTTGCTAAAGGCTCGCCTTAAAGACATAAGCACCTTGGATGTAATACGTTTCATCCTTCTGGGTGGCTGATAACCCCACATATTCATGATCTGGCCTCAAATCAGGTAGGGCTACCCGCTGAACTTAAGCATATCAATAA
asv_211	MH863910	Fungi	Ascomycota	Eurotiomycetes	Eurotiales	Aspergillaceae	Penicillium	Penicillium brevicompactum	species	1.0	0.994	0.9059	GAAATGCGATACGTAATGTGAATTGCAGAATTCAGTGAATCATCGAGTCTTTGAACGCACATTGCGCCCTCTGGTATTCCGGAGGGCATGCCTGTCCGAGCGTCATTGCTGCCCTCAAGCACGGCTTGTGTGTTGGGCTCCGTCCTCCTTCCGGGGGACGGGCCCGAAAGGCAGCGGCGGCACCGCGTCCGGTCCTCAAGCGTATGGGGCTTTGTCACCCGCTTTGTAGGACTGGCCGGCGCCTGCCGATCAACCAAACTTTTTTCCAGGTTGACCTCGGATCAGGTAGGGATACCCGCTGAACTTAA
asv_212	KY105721	Fungi	Basidiomycota	Tremellomycetes	Trichosporonales	Trichosporonaceae	Trichosporon	Trichosporon asahii	species	1.0	0.989	0.9468	GAATTGCGATAAGTAATGTGAATTGCAGAATTCAGTGAATCATCGAATCTTTGAACGCAGCTTGCGCTCTCTGGTATTCCGGAGAGCATGCCTGTTTCAGTGTCATGAAATCTCAACCACTAGGGTTTCCTAATGGATTGGATTTGGGCGTCTGCGATCTCTGATCGCTCGCCTTAAAAGAGTTAGCAAGTTTGACATTAATGTCTGGTGTAATAAGTTTCACTGGGTCCATTGTGTTGAAGCGTGCTTCTAATCGTCCGCAAGGACAATTACTTTGACTCTGGCCTGAAATCAGGTAGGACTACCCGCTGAACTTAA
asv_213	KY105133	Fungi	Ascomycota	Saccharomycetes	Saccharomycetales	Saccharomycetaceae	Saccharomyces	Saccharomyces cerevisiae or paradoxus	species	1.0	0.982	0.9722	GAAATGCGATACGTAATGTGAATTGCAGAATTCCGTGAATCATCGAATCTTTGAACGCACATTGCGCCCCTTGGTATTCCAGGGGGCATGCCTGTTTGAGCGTCATTTCCTTCTCAAACATTCTGTTTGGTAGTGAGTGATACTCTTTGGAGTTAACTTGAAATTGCTGGCCTTTTCATTGGATGTTTTTTTTTTCCAAAGAGAGGTTTCTCTGCGTGCTTGAGGTATAATGCAAGTACGGTCGTTTTAGGTTTTACCAACTGCGGCTAATCTTTTTTTATACTGAGCGTATTGGAACGTTATCGATAAGAAGAGAGCGTCTAGGCGAACAATGTTCTTAAAGTTTGACCTCAAATCAGGTAGGAGTACCCGCTGAACTTAA
asv_214	MH856746	unidentified	unidentified	unidentified	unidentified	unidentified	unidentified	unidentified		0.28	N/A	N/A	GAAATGCGATACCTGGTGTGAATTGCAGAATCCCGCGAACCATCGAGTCTTTGAACGCAAGTTGCGCCCGAGGCCACTCGGCCGAGGGCACGCCTGCCTGGGCGTCACGCCAAAACACGCTCCCAACCACTCTCAACGGGAATCGGGATGCGGCATCTGGTCCCTCGTCTCTCAAGGGACGGTGGACCGAAGATTGGGCTGCCGGCGTACCGCGCCGGACACAGCGCATGGTGGGCGTCCTCGCTTTATCAATGCAGTGCATCCGGCGCGCAGCTGGCATTATGACCTTTGAACGACCCAACAAACGAAGCGCACGTCGCTTCGACCGCGACCCCAGGTCAGGCGGGACTACCCGCTGAGTTTAA
asv_215	KY104293	Fungi	Basidiomycota	Tremellomycetes	Cystofilobasidiales	Cystofilobasidiaceae	Mrakia	Mrakia frigida	species	1.0	0.981	0.9534	GAAATGCGATAAGTAATGTGAATTGCAGAATTCAGTGAATCATCGAATCTTTGAACGCACCTTGCGCTCCTTGGTATTCCGAGGAGCATGCCTGTTTGAGTGTCATGAAACTCTCAACCTCCAACTTTTTTATTAAGGTTGAAGGCTTGGACTTGAGCGCTGCTGGTTTTTATTAACCGGCTCGCTTGAAATGAATTAGCAGATCCTTTTTGTAATCGGTTCCACTCGACGTGATAAGTATTTCGCCGAGGACATACGAAAGTATGGCCGAGATAAAGAAAGTTTTTAGATCCGCTTCTAATTCTTAGATAGAGCTTGCTCTACTAAACCCCATTTTATGATCTGGCCTCAAATCAGGTAGGACTACCCGCTGAACTTAA
asv_216	MH864761	Fungi	Ascomycota	Dothideomycetes	Pleosporales	Pleosporaceae	Bipolaris	Bipolaris zeicola	species	1.0	0.994	0.9455	GAAATGCGATACGTAGTGTGAATTGCAGAATTCAGTGAATCATCGAATCTTTGAACGCACATTGCGCCCTTTGGTATTCCAAAGGGCATGCCTGTTCGAGCGTCATTTGTACCTTCAAGCTTTGCTTGGTGTTGGGCGTTTTTGTCTCCCTCTTTCTGGGAGACTCGCCTTAAAACGATTGGCAGCCGGCCTACTGGTTTCGGAGCGCAGCACATAATTTGCGCTTTGTATCAGGAGAAAAGGACGGTAATCCATCAAGACTCTAGATTTTTAACTTTTGACCTCGGATCAGGTAGGGATACCCGCTGAACTTAA
asv_217	KY104540	Fungi	Ascomycota	Pichiomycetes	Pichiales	Pichiaceae	Pichia	Pichia fermentans	species	1.0	0.934	0.9768	GAAATGCGATACCTAGTGTGAATTGCAGCCATCGTGAATCATCGAGTTCTTGAACGCACATTGCGCCCGCTGGTATTCCGGCGGGCATGCCTGTCTGAGCGTCGTTTCCTTCTTGGAGCGGAGCTTCAGACCTGGCGGGCTGTCCCTGTGGACGGCGCGCCCAAAGCGAGGGGCCTTCTGCGCGAACTAGACTGTGCGCGCGGGGCGGCCGGCGAACTTATTACCAAGCTCGACCTCAGATCAGGCAGGAGTACCCGCTGAACTTAAGCATATCAATAAGCGGAGGATTTTCTGGGTGGG
asv_218	MH858807	Fungi	Basidiomycota	Agaricomycetes	Russulales	Stereaceae	Gloeocystidiopsis	unidentified	genus	0.98611	0.956	0.6015	GAAATGCGATAAGTAATGTGAATTGCAGAATTCAGTGAATCATCGAATCTTTGAACGCACCTTGCGCCCTTTGGTATTCCGAAGGGCACACCTGTTTGAGTGTCGTGAAATTCTCAACCCTCCTTCATTTTTTATGAATGAAGCAGTGGCTTGGACTTGGAGGTTTTTTTGCCGGGCCTCACCGCTCGGCTCCTCTCAAATGCATTAGTGCGTCTTGTTGCGACGTGCGCCTCGGTGTGATAATTATCTACGCTGTGGTGCGCTTGCTTCTGTGGAGACGCGCTTTCTAACCGTCCGAAAGGACAGCTTTCATCGAACTTTGACCTCAAATCAGGTGGGACTACCCGCTGAACTTAA
asv_219	MH857268	Fungi	Ascomycota	Eurotiomycetes	Eurotiales	Aspergillaceae	Aspergillus	Aspergillus niger	species	1.0	0.994	0.9402	GAAATGCGATAACTAATGTGAATTGCAGAATTCAGTGAATCATCGAGTCTTTGAACGCACATTGCGCCCCCTGGTATTCCGGGGGGCATGCCTGTCCGAGCGTCATTGCTGCCCTCAAGCCCGGCTTGTGTGTTGGGTCGCCGTCCCCCTCTCCGGGGGGACGGGCCCGAAAGGCAGCGGCGGCACCGCGTCCGATCCTCGAGCGTATGGGGCTTTGTCACATGCTCTGTAGGATTGGCCGGCGCCTGCCGACGTTTTCCAACCATTTTTTCCAGGTTGACCTCGGATCAGGTAGGGATACCCGCTGAACTTAA
asv_220	WI006750	Fungi	Basidiomycota	Malasseziomycetes	Malasseziales	Malasseziaceae	Malassezia	Malassezia globosa	species	0.99666	0.936	0.9896	GAAACGCGATAGGTAATGTGAATTGCAGAATTCCGTGAATCATCGAATCTTTGAACGCACCTTGCGCTCTATGGTATTCCGTAGAGCATGCCTGTTTGAGTGCCGTGAATTCTCCCATCCCAAGCGGTTTTTATCAAAGAATTGCTAGGCGAAGGGGTTGAGATGGGCGTTGTTATAACTGCTTTTCTTCTCTAGAAAAGCTCGCCCGAAAAACAGCTAACGCCTCTGGGCCACTTTGCATCCGCTTCTCTGAGGGGAGAAGCGGCCAAGCGCGCTCTGATCATCAGGCATAGCATGATACGTCATTTGCTATGCTGTAGGAGAGCATTTGGTTGTGGTTATACCGCGTGCGTCATTTTTTTTTTTGCAAACGCAAAGAAAAAAGCCCCCTTTCATTTC…
asv_221	KY102371	Fungi	Ascomycota	Pichiomycetes	Serinales	Debaryomycetaceae	Candida	Candida sake	species	1.0	0.991	0.9502	GAAATGCGATACGTAATATGAATTGCAGATTTTCGTGAATCATCGAATCTTTGAACGCACATTGCGCCCTGTGGTATTCCACAGGGCATGCCTGTTTGAGCGTCATTTCTCCCTCAAACCTCTGGTTTGGCGTTGAGTGATACTCGGTTTACTTGAAAAACATGAAAAGCATAACTATTAGGTTTTACCAACTCGTTATACTAATCTACAAGTTTGACCTCAAATCAGGTAGGACTACCCGCTGAACTTAAGCATATCAATAAGCGGAGGATTTTCTGGGTGGGATTGGTTGCACATCTC
asv_222	MH859186	Fungi	Ascomycota	Eurotiomycetes	Eurotiales	Aspergillaceae	Penicillium	Penicillium polonicum	species	1.0	0.994	0.9059	GAAATGCGATACGTAATGTGAATTGCAAATTCAGTGAATCATCGAGTCTTTGAACGCACATTGCGCCCCCTGGTATTCCGGGGGGCATGCCTGTCCGAGCGTCATTGCTGCCCTCAAGCCCGGCTTGTGTGTTGGGCCCCGTCCTCCGATTCCGGGGGACGGGCCCGAAAGGCAGCGGCGGCACCGCGTCCGGTCCTCGAGCGTATGGGGCTTTGTCACCCGCTCTGTAGGCCCGGCCGGCGCTTGCCGATCAACCCAAATTTTTATCCAGGTTGACCTCGGATCAGGTAGGGATACCCGCTGAACTTAA
asv_223	MH863702	Fungi	Ascomycota	Dothideomycetes	Mycosphaerellales	Teratosphaeriaceae	Salinomyces	unidentified	genus	0.96203	0.937	0.8176	GAAATGCGATAAGTAATGTGAATTGCAGAATTCAGTGAATCATCGAATCTTTGAACGCACATTGCGCCCCCTGGCATTCCGGGGGGCATGCCTGTTCGAGCGTCATTACACCACTCAAGCCTGGCTTGGTATTGGGCGGCCGCGGTCCTCCCCGCGCGCCCTAATGTCTCCGGCTGAGCCGTCCGTCTCTAAGCGTTGTGGCACACCAGTTCGCTTGCGAGGCCCGGGCGGTTCGACGCCGTTAAACCCCTTCTTCTCAAAGGTTGACCTCGGATCAGGTAGGGATACCCGCTGAACTTAA
asv_224	WI050688	Fungi	Ascomycota	Pichiomycetes	Serinales	Debaryomycetaceae	Candida	Candida albicans	species	1.0	0.991	0.9502	GAAATGCGATACGTAATATGAATTGCAGATATTCGTGAATCATCGAATTTTTGAACGCACATTGCGCCCTCTGGTATTCCGGAGGGCATGCCTGTTTGAGCGTCGTTTCTCCCTCAAACCGCTGGGTTTGGTGTTGAGCAATACGACTTGGGTTTGCTTGAAAGACGGTAGTGGTAAGGCGGGATCGCTTTGACAATGGCTTAGGTCTAACCAAAAACATTGCTTGCGGCGGTAACGTCTACCACGTATATCTTCAAACTTTGACCTCAAATCAGGTAGGACTACCCGCTGAACTTAAGC
asv_225	MH854895	Fungi	Ascomycota	Dothideomycetes	Pleosporales	unidentified	unidentified	unidentified	order	0.9322	0.91	0.8444	GAAATGCGATAAGTAGTGTGAATTGCAGAATTCAGTGAATCATCGAATCTTTGAACGCACATTGCGCCCCTTGGTATTCCATGGGGCATGCCTGTTCGAGCGTCATTTGTACCCTCAAGCTATGCTTGGTGTTGGGTGTTTGTCCTCTCCTTTTGCGATTGGACTCGCCTCAAAGACATTGGCAGCCAGTGTATTGGTCTTGAAGCGCAGCACATTTTGCGATTCTTGCTGATAATCACTAGCATCCAGTAAGCCTCTTTATCACTTTTGACCTCGGATCAGGTAGGGATACCCGCTGAACTTAA
asv_226	MH864993	Fungi	Ascomycota	Sordariomycetes	Sordariales	Chaetomiaceae	Chaetomium	Chaetomium contagiosum	species	1.0	0.994	0.9113	GAAATGCGATAAGTAATGTGAATTGCAGAATTCAGTGAATCATCGAATCTTTGAACGCACATTGCGCCCGCCAGTATTCTGGCGGGCATGCCTGTTCGAGCGTCATTTCAACCATCAAGCCCCCGGCTTGTGTTGGGGACCTGCGGCTGCCGCAGGCCCTGAAAAGCAGTGGCGGGCTCGCTGTCACACCGAGCGTAGTAGCATACATCTCGCTCTGGGCGTGCTGCGGGTTCCGGCCGTTAAACCACCTTCATAACCCAAGGTTGACCTCGGATCAGGTAGGAAGACCCGCTGAACTTAA
asv_227	WI007118	Fungi	Basidiomycota	Malasseziomycetes	Malasseziales	Malasseziaceae	Malassezia	Malassezia restricta	species	0.98969	0.936	0.9896	GAAACGCGATAGGTAATGTGAATTGCAGAATTCCGTGAATCATCGAATCTTTGAACGCACCTTGCGCTCTATGGCAATCCGTAGAGCATGCCTGTTTGAGTGCCATGAAATCTCCCACCCCAAGCGGTTTTTAAATGAAACGGCTTGGCGGATGGGGTCTGGATGGGTGCCTCTGCCTGCGCTACCTAGCACAGGCTCGCCCGAAATGCATGAGCGCCTGAGACACTTTGCATCCGCCTCTCTGTTTGGGAGGAGGCGGCCAAGCAGTGTTTTTCTCCTGGCATGGCATGATACGTCATTTGCTATGTCGCCTAAAGGAGGAATGTTTGGTTGTGTCTGCGTGTGCTTCGAACTTGCCTCTGTGGCACATCCCAATTTCACTTCTGGTCTCAAATCAGG…
asv_228	MH863864	Fungi	Ascomycota	Dothideomycetes	Cladosporiales	Cladosporiaceae	Cladosporium	Cladosporium chalastosporoides	species	0.99401	0.994	0.9384	GAAATGCGATAAGTAATGTGAATTGCAGAATTCAGTGAATCATCGAATCTTTGAACGCACATTGCGCCCCCTGGTATTCCGGGGGGCATGCCTGTTCGAGCGTCATTTCACCACTCAAGCCTCGCTTGGTATTGGGCATCGCGGTCCGCCGCGTGCCTCAAATCGACCGGCTGGGTCTTCTGTCCCCTAAGCGTTGTGGAAACTATTCGCTAAAGGGTGTTCGGGAGGCTACGCCGTAAAACAACCCCATTTCTAAGGTTGACCTCGGATCAGGTAGGGATACCCGCTGAACTTAAGCAT
asv_229	MH866057	unidentified	unidentified	unidentified	unidentified	unidentified	unidentified	unidentified		0.26	N/A	N/A	AGGGCACCACCAGGCGTGGAGCCTGCGGCTTAATTTGACTCAACACGGGGAAACTTACCAGGTCCAGACATAGCAAGGATTGACAGACTGAGAGCTCTTTCTTGATTCTATGGGTGGTGGTGCATGGCCGTTCTTAGTTGGTGGAGCGATTTGTCTGGTTAATTCCGTTAACGAACGAGACCTCAGCCTGCTAACTAGCTATGCGGAGCCATCCCTCCGCAGCTAGCTTCTTAGAGGGACTATGGCCGTTTAGGCCACGGAAGTTTGAGGCA
asv_230	MH863116	Fungi	Ascomycota	Dothideomycetes	Pleosporales	Pleosporaceae	Alternaria	Alternaria ventricosa	species	1.0	0.994	0.9926	GAAATGCGATACGTAGTGTGAATTGCAGAATTCAGTGAATCATCGAATCTTTGAACGCACATTGCGCCCTTTGGTATTCCAAAGGGCATGCCTGTTCGAGCGTCATTTGTACCCTCAAGCTTTGCTTGGTGTTGGGCGTCTTTTGTCTCCAGTTCGCTGGAGACTCGCCTTAAAGTCATTGGCAGCCGGCCTACTGGTTTCGGAGCGCAGCACAAGTCGCGCTCTTTGCCAGCCAAGGTCAGCGTCCAGCAAGCCTTTTTTTCAACCTTTGACCTCGGATCAGGTAGGGATACCCGCTGAACTTAA
asv_231	MH855371	Fungi	Ascomycota	Sordariomycetes	Hypocreales	Cordycipitaceae	Akanthomyces	Akanthomyces muscarius	species	1.0	0.994	0.9059	GAAATGCGATAAGTAATGTGAATTGCAGAATTCAGTGAATCATCGAATCTTTGAACGCACATTGCGCCCGCCAGCATTCTGGCGGGCATGCCTGTTCGAGCGTCATTTCAACCCTCGACTTCCCTTTGGGGAAATCGGCGTTGGGGAACGGCAGCATACCGCCGGCCCCGAAATGGAGTGGCGGCCCGTCCGCGGCGACCTCTGCGTAGTAATCCAACTCGCACCGGAACCCCGACGTGGCCACGCCGTAAAACACCCAACTTCTGAACGTTGACCTCGGATCAGGTAGGAATACCCGCTGAACTTAA
asv_232	MH856530	Fungi	Ascomycota	Dothideomycetes	Cladosporiales	Cladosporiaceae	Cladosporium	unidentified	genus	0.99359	0.984	0.5967	GAAATGCGATAAGTAATGTGAATTGCAGAATTCAGTGAATCATCGAATTCTTTGAACGCACATTGCGCCCCCTGGTATTCCGGGGGGCATGCCTGTTCGAGCGTCATTTCACCACTCAAGCCTCGCTTGGTATTGGGCAACGCGGTCCGCCGCGTGCCTCAAACCGTCCGGCTGGGTCTTCTGTCCCCTAAGCGTTGTGGAAACTATTCGCTAAAGGGTGTTCGGGAGGCTACGCCGTAAAACAACCCCATTTCTAAGGTTGACCTCGGATCAGGTAGGGATACCCGCTGAACTTAA
asv_233	MH858097	unidentified	unidentified	unidentified	unidentified	unidentified	unidentified	unidentified		0.28	N/A	N/A	TTTTTTTTTTAATGATACGGCGACCACCGAGATCTACACGGAAGACAGGAAGCATCGATGAAGAACGCAGCAAGCAGAAGACGGCATATCAATAAGCGGAGGATTTTCTGGGTGGGGTCACTGACAGATCTCGTATGCCGTCTTCTGCTTGAAAAAAAAAAAAAAAAA
asv_234	MH861759	Fungi	Ascomycota	Leotiomycetes	Helotiales	unidentified	Cryptocline	unidentified	genus	0.98077	0.968	0.6091	GAAATGCGATAAGTAATGTGAATTGCAGAATTCAGTGAATCATCGAATCTTTGAACGCACATTGCGCTCCCTGGTATTCCGGGGAGCATGCCTGTTCGAGCGTCATTACACCACTCAAGCACCGCTTGGTATTAGGCCATCGTCCCCCGAAAGGTGGGCGTGCCTCAAACATCTCGGCGGAGCCTCACCGGCTTTGGGCGTAGTAGAATTTCTCAACGTCTTGCAAGTACCGGTCTGGCCCCTTTTGCCGTAAAAACCCCAAATCTATTACAGGTTGACCTCGGATCAGGTAGGGATACCCGCTGAACTTAA
asv_235	WI046864	Fungi	Ascomycota	Pichiomycetes	Serinales	Debaryomycetaceae	Candida	Candida parapsilosis	species	1.0	0.991	0.9502	GAAATGCGATAAGTAATATGAATTGCAGATATTCGTGAATCATCGAATCTTTGAACGCACATTGCGCCCTTTGGTATTCCAAAGGGCATGCCTGTTTGAGCGTCATTTCTCCCTCAAACCCTCGGGTTTGGTGTTGAGCGATACGCTGGGTTTGCTTGAAAGAAAGGCGGAGTATAAACTAATGGATAGGTTTTTTCCACTCATTGGTACAAACTCCAAAACTTCTTCCAAATTCGACCTCAAATCAGGTAGGACTACCCGCTGAACTTAAGCATATCAATAAGCGGAGGATTTTCTGGG
asv_236	MH857162	unidentified	unidentified	unidentified	unidentified	unidentified	unidentified	unidentified		0.36190399999999995	N/A	N/A	GAAATGCGATACTTGGTGTGAATTGCAGAATCCCGTGAACCATCGAGTCTTTGAACGCAAGTTGCGCCCGAAGCCATTAGGCCGAGGGCACGCCTGCCTGGGTGTCACACATCGTCACCCCCATGCAAACGCGCATCGGGGCGAATGCTGACCTCCCGCGAGACACCCATCGTGGTTGGTCGAAAACCAAGGTAACGTCGGGGTCCCCCCGCAAGAAACGGTGGATGAGCAACGCTCGAGACCAATTGCGGCGACGGACACTCGGTGATCCAACGGACCGACCCTATTGCGTTCGTTGCAGATAGCAAAGACGCTCTTAACGAGACCTCAGGTCAGGCGGGGCTACCCGCTGAGTTTAA
asv_237	MH860336	Fungi	Ascomycota	Eurotiomycetes	Eurotiales	Trichocomaceae	Rasamsonia	Rasamsonia emersonii	species	1.0	0.994	0.9059	GAAATGCGATAAGTAATGTGAATTGCAGAATTCCGTGAATCATCGAATCTTTGAACGCACATTGCGCCCTCTGGCATTCCGGGGGGCATGCCTGTCCGAGCGTCATTTCTGCCCCTCAAGCACGGCTTGTGTGTTGGGCCGCCGTCCCTTCCCGCGGGGAGGGACGGGCCCGAAAGGCAGCGGCGGTGCCGCGTTTCCGGTCCCTGAGCGTATGGGGCTCTGTCACCCGCTCTGGAGGTGCCGGCCGGTGCCCGCCTACCCGTCAGACATCTTCCAAGGTTGACCTCGGATCAGGTAGGGATACCCGCTGAACTTAA
asv_238	MH857921	Fungi	Ascomycota	Sordariomycetes	Xylariales	Xylariaceae	Ascotricha	unidentified	genus	0.93125	0.929	0.7531	GAAATGCGATAAGTAATGTGAATTGCAGAATTCAGTGAATCATCGAATCTTTGAACGCACATTGCGCCTATTAGTATTCTAGTAGGCATGCCTGTTCGAGCGTCATTTCAACCCTCAAGCCCTGATTGCTTGGTGTTGGGAGCTTGCTGTGAAACGCAACTCCTCAAAGCTAGCTGGCAGAGTCGGGATGCACTCTAAGCGTAGTAAACTTGATAGTCTCGCTTCTGCAGTTGTCCCGGCCGTCTTGCCATAAAAGCCCAAACTTTTTTGTTTTCTATGGTTGACCTCGGATCAGGTAGGAATACCCGCTGAACTTAA
asv_239	MH863864	Fungi	Ascomycota	Dothideomycetes	Cladosporiales	Cladosporiaceae	Cladosporium	Cladosporium chalastosporoides	species	0.99401	0.994	0.9384	GAAATGCGATAAGTAATGTGAATTGCAGAATTCAGTGAATCATCGAATCTTTGAACGCACATTGCGCCCCCTGGTATTCCGGGGGGCATGCCTGTTCGAGCGTCATTTCACCACTCAAGCCTCGCTTGGTATTGGGCAACGCGGTCCGCCGCGTGCCTCAAATCGACCGGCTGGGTCTTCTGTCCCCTAAGCGTTGTGGAAACTATTCGCTAAAGGGTGCTCGGGAGGCTACGCCGTAAAACAACCCCATTTCTAAGGTTGACCTCGGATCAGGTAGGGATACCCGCTGAACTTAAGCAT
asv_240	MH858097	unidentified	unidentified	unidentified	unidentified	unidentified	unidentified	unidentified		0.28	N/A	N/A	TTTTTTTTTTAATGATACGGCGACCACCGAGATCTACACGGAAGACAGGAAGCATCGATGAAGAACGCAGCCAAGCAGAAGACGGCATATCAATAAGCGGAGGATTTTCTGGGTGGCCACCTACTCCAATCTCGTATGCCGTCTTCTGCTTGAAAAAAAAAA
asv_241	WI047622	Fungi	Basidiomycota	Tremellomycetes	Cystofilobasidiales	Cystofilobasidiaceae	Cystofilobasidium	Cystofilobasidium infirmominiatum	species	1.0	0.981	0.9838	GAATTGCGATAAGTAATGTGAATTGCAGAATTCAGTGAATCATCGAATCTTTGAACGCATCTTGCGCTCTTTGGTATTCCGAAGAGCATGCCTGTTTGAGTGTCATGAAACTCTCACCTGCAGCACTCTTTTATTAGAGGGCTGGAGCGTGGACGTGAGTGCTGCTGGTGCCCTCGCTGCATCGGCTCACTTGAAATTTATTAGCTGAATCCTCTAGTGTTGGTTCTACTCGACGTGATAAGATCTCCGTCGAGGACAGTGCTCCTTGTGGGCGTTGGCCACCGCTAGCTGTTGATACGCTCCTAATTAGCGCAGACTTCGAGTGCTGGCAACTTTTGACAACTTGGCCTCAAATCAGGTAGGACTACCCACTGAACTTAA
asv_242	MH855961	Fungi	Ascomycota	Dothideomycetes	Mycosphaerellales	Mycosphaerellaceae	Ramularia	unidentified	genus	0.9929600000000001	0.981	0.6984	GAAATGCGATAAGTAATGTGAATTGCAGAATTCAGTGAATCATCGAATCTTTGAACGCACATTGCGCCCCCTGGTATTCCGGGGGGCATGCCTGTTCGAGCGTCATTTCACCACTCAAGCCTCGCTTGGTATTGGGCGTCGCGAGTCTCTCGCGCGCCTTAAAGTCTCCGGCTGAGCGGTTCGTCTCCCAGCGTTGTGGCAACTATTTCGCAGTGGAGTTCGAGTCGTCGCGGCCGTTAAATCTTTTAAAGGTTGACCTCGGATCAGGTAGGGATACCCGCTGAACTTAAGCATATCAAT
asv_243	MH860105	Fungi	Ascomycota	Sordariomycetes	Sordariales	Lasiosphaeriaceae	Zopfiella	unidentified	genus	0.98675	0.969	0.5895	GAAATGCGATACGTAATGTGAATTGCAGAATTCAGTGAATCATCGAATCTTTGAACGCACATTGCGCCCGCCAGCACTCTGGCGGGCATGCCTGTTCGAGCGTCATTTCAACCATCAAGCCCCAGGCTTGTGTTGGAGCCCTGCGGCTGCCGCAGCCTCCTAAAAGCAGTGGCGGGCTCGCTATCACACCGAGTGCAGTAGATTTCTCTTCGCTCAGGGCGTGTGGCGGGTTCCGGCCGTGAAACCCCCTACTTTTTAAGGTTGACCTCGGATCAGGTAGGAATACCCGCTGAACTTAAG
asv_244	MH854676	Fungi	Ascomycota	Sordariomycetes	Sordariales	Sordariaceae	Neurospora	Neurospora sitophila	species	1.0	0.994	0.9114	GAAATGCGATAAGTAATGTGAATTGCAGAATTCAGTGAATCATCGAATCTTTGAACGCACATTGCGCTCGCCAGTATTCTGGCGAGCATGCCTGTTCGAGCGTCATTTCAACCATCAAGCTCTGCTTGCGTTGGGGATCCGCGGCTGCCCGCGGTCCCTCAAAATCAGTGGCGGGCTCGCTAGTCACACCGAGCGTAGTAACTCTACATCGCTATGGTCGTGCGGCGGGTTCTTGCCGTAAAACCCCCCATTTCTAAGGTTGACCTCGGATCAGGTAGGAATACCCGCTGAACTTAAGCA
asv_245	KY104083	Fungi	Basidiomycota	Malasseziomycetes	Malasseziales	Malasseziaceae	Malassezia	Malassezia dermatis	species	1.0	0.936	0.9896	GAAACGCGATAGGTAATGTGAATTGCAGAATTCCGTGAATCATCGAGTCTTTGAACGCACCTTGCGCTCCATGGTATTCCGTGGAGCATGCCTGTTTGAGTGCCGCGAATTCTCCCTCCCCATACGGTGGCCGAAAGGCCGGAGTATGGCGGACGGGGTTGGATGGGTGCCGCTGCCTGGGAAACCAGGCTCGCCCGAAATGCATAAGCGCCAGGACCCTCGCTACTGCCCTCTAGGGAAGGGCGGCTGAGCGACCGCTGAGCATGGCATGATACGTCATTTGCTGTGTGTGGGCGGCCGGTTGGAGAGGTGTCTGCTTTATACAGCCCTTTTTATTCTGGTCTCAAATCAGGTAGGATCACCCGCTGAACTTAA
asv_246	MH865859	unidentified	unidentified	unidentified	unidentified	unidentified	unidentified	unidentified		0.3011776	N/A	N/A	GAAATGCGATACTTGGTGTGAATTGCAGAATCCCGTGAACCATCGAGTCTTTGAACGCAAGTTGCGCCCGAAGCCAATAGGCCGAGGGCACGTCTGCCTGGGTGTCACACATTTGCTTGCCCCCACCACTCACTCCTTGATGAGATGTGCTGGTTTTTGGGCGGAAATTGGCCTCCCGTGCCTTGTTGTGCGGCTGGTGCAAAAGCGAGTCTCTGGCGGTGGACGTCGTGACATCGGTGGTTGTAAAATACCCTCTTGACTTGTCGCACGAATCCGCGTCATCTTAGTGAGCTCTAGGACCCTTGGGCGCTACACAATCTGTTCGCCCTAACTGTGACCCCAGGTCAGGCGGGACTACCCGCTGAGTTTAA
asv_247	MH865836	Fungi	Ascomycota	Sordariomycetes	Hypocreales	Nectriaceae	Fusarium	Fusarium graminearum	species	1.0	0.994	0.9323	AAAATGCGATAAGTAATGTGAATTGCAGAATTCAGTGAATCATCGAATCTTTGAACGCACATTGCGCCCGCCAGTATTCTGGCGGGCATGCCTGTTCGAGCGTCATTTCAACCCTCAAGCCCAGCTTGGTGTTGGGAGCTGCAGTCCTGCTGCACTCCCCAAATACATTGGCGGTCACGTCGAGCTTCCATAGCGTAGTAATTTACACATCGTTACTGGTAATCGTCGCGGCCACGCCGTTAAACCCCAACTTCTGAATGTTGACCTCGGATCAGGTAGGAATACCCGCTGAACTTAA
asv_248	WI007118	Fungi	Basidiomycota	Malasseziomycetes	Malasseziales	Malasseziaceae	Malassezia	Malassezia restricta	species	0.98625	0.936	0.9896	GAAACGCGATAGGTAATGTGAATTGCAGAATTCCGTGAATCATCGAATCTTTGAACGCACCTTGCGCTCTATGGCAATCCGTAGAGCATGCCTGTTTGAGTGCCATGAAATCTCCCACCCCAAGCGGTTTTTAAATGAAACGGCTTGGCGGATGGGGTCTGGATGGGTGCCTCTGCCTGCGCTACCCTGCACAGGCTCGCCCGAAATGCATGAGCGCCTTGAGACACTTTGCATCCGCCTCTCTGTTTGGGAGGAGGCGGCCAAGCAGTGTTTTTCTCCTGGCATGGCATGATACGTCATTTGCTATGTCGCCTAAAGGAGGAATGTTTGGTTGTGTCTGCGTGTGCTTCGAACTTGCCTCTGTGGCACATCCCAATTTCACTTCTGGTCTCAAATCAG…
asv_249	MH858097	unidentified	unidentified	unidentified	unidentified	unidentified	unidentified	unidentified		0.28	N/A	N/A	TTTTTTTTTTAATGATACGGCGACCACCGAGATCTACACGGAAGACAGGAAGCATCGATGAAGAACGCAGCAAGCAGAAGACGGCATATCAATAAGCGGAGGATTTTCTGGGTGGCTCGGCAATTATATCTCGTATGCCGTCTTCTGCTTGAAAAAAAAAAAAAAAAA
asv_250	KY103187	Fungi	Ascomycota	Pichiomycetes	Serinales	Debaryomycetaceae	Debaryomyces	Debaryomyces fabryi	species	1.0	0.985	0.9498	GAAATGCGATAAGTAATATGAATTGCAGATTTTCGTGAATCATCGAATCTTTGAACGCACATTGCGCCCTTTGGTATTCCAAAGGGCATGCCTGTTTGAGCGTCATTTCTCTCTCAAACCTTCGGGTTTGGTATTGAGTGATACTCTTAGTCGAACTAGGCGTTTGCTTGAAATGTATTGGCATGAGTGGTACTGGATAGTGCTATATGACTTTCAATGTATTAGGTTTATCCAACTCGTTGAATAGTTTAATGGTATATTTCTCGGTATTCTAGGCTCGGCCTTACAATATAACAAACAAGTTTGACCTCAAATCAGGTAGGACTACCCGCTGAACTTAA
asv_251	KY105723	Fungi	Basidiomycota	Tremellomycetes	Trichosporonales	Trichosporonaceae	Trichosporon	Trichosporon asahii	species	1.0	0.989	0.9468	GAATTGCGATAAGTAATGTGAATTGCAGAATTCAGTGAATCATCGAATCTTTGAACGCAGCTTGCGCTCTCTGGTATTCCGGAGAGCATGCCTGTTTCAGTGTCATGAAATCTCAACCACTAGGGTTTCCTAATGGATTGGATTTGGGCGTCTGCGATTTCTGATCGCTCGCCTTAAAAGAGTTAGCAAGTTTGACATTAATGTCTGGTGTAATAAGTTTCACTGGGTCCATTGTGTTGAAGCGTGCTTCTAATCGTCCGCAAGGACAATTACTTTGACTCTGGCCTGAAATCAGGTAGGACTACCCGCTGAACTTAA
asv_252	WI001807	Fungi	Ascomycota	Saccharomycetes	Saccharomycetales	Saccharomycetaceae	Kluyveromyces	Kluyveromyces marxianus	species	1.0	0.982	0.9722	GAATTGCGATATGTATTGTGAATTGCAGATTTTCGTGAATCATCAAATCTTTGAACGCACATTGCGCCCTCTGGTATTCCAGGGGGCATGCCTGTTTGAGCGTCATTTCTCTCTCAAACCTTTGGGTTTGGTAGTGAGTGATACTCGTCTCGGGTTAACTTGAAAGTGGCTAGCCGTTGCCATCTGCGTGAGCAGGGCTGCGTGTCAAGTCTATGGACTCGACTCTTGCACATCTACGTCTTAGGTTTGCGCCAATTCGTGGTAAGCTTGGGTCATAGAGACTCATAGGTGTTATAAAGACTCGCTGGTGTTTGTCTCCTTGAGGCATACGGCTTTAACCAAAACTCTCAAAGTTTGACCTCAAATCAGGTAGGAGTACCCGCTGAACTTAA
asv_253	KY104817	Fungi	Basidiomycota	Microbotryomycetes	Sporidiobolales	Sporidiobolaceae	Rhodotorula	Rhodotorula mucilaginosa	species	1.0	0.982	0.9847	GAAATGCGATAAGTAATGTGAATTGCAGAATTCAGTGAATCATCGAATCTTTGAACGCACCTTGCGCTCCATGGTATTCCGTGGAGCATGCCTGTTTGAGTGTCATGAATACTTCAACCCTCCTCTTTCTTAATGATTGAAGAGGTGTTTGGTTTCTGAGCGCTGCTGGCCTTTACGGTCTAGCTCGTTCGTAATGCATTAGCATCCGCAATCGAACTTCGGATTGACTTGGCGTAATAGACTATTCGCTGAGGAATTCTAGTCTTCGGATTAGAGCCGGGTTGGGTTAAAGGAAGCTTCTAATCAGAATGTCTACATTTTAAGATTAGATCTCAAATCAGGTAGGACTACCCGCTGAACTTAA
asv_254	WI001183	Fungi	Ascomycota	Pichiomycetes	Pichiales	Pichiaceae	Pichia	Pichia kluyveri	species	1.0	0.934	0.9768	GAAATGCGATACCTAGTGTGAATTGCAGCCATCGTGAATCATCGAGTTCTTGAACGCACATTGCGCCCCATGGTATTCCATGGGGCATGCCTGTCTGAGCGTCGTTTCCTTCTTGCGCAAGCAGAGTTGAGAACAGGCTATGCCTTTTTCGAAATGGAACGTCGTGGACGAAGTGAACTAAACATTTAGCACGCTTTGGCCGCCGAACTTTTAACTAAGCTCGACCTCAGATCAGGTAGGAATACCCGCTGAACTTAAGCATATCAATAAGCGGAGGATTTTCTGGGTGGACTCACGGTA
asv_255	MH860499	unidentified	unidentified	unidentified	unidentified	unidentified	unidentified	unidentified		0.8729300000000001	N/A	N/A	GAAATGCGATAAGTAATGTGAATTGCAGAATTCAGTGAATCATCGAATCTTTGAACGCACATTGCGCCCTCTGGTATTCCGGGGGGCATGCCTGTTCGAGCGTCATAAACACCTCTCCTCCAAGCCTTTATGGTAAACGGGGGTCATGGCCGGTAGCGTTGGACCTCACAAAGTCCTTCACTTGGCCCAAATCCTTGGTCGGTAGGCCTGGATCTTGTCCGCAGCGTAGTGGTAAAATATTTCGTTGCGGTCCACTCCATACTCCTAGGACCCTAAGCACTTAACTGTGCCGAAACCCAGAGATTGACCTCGGATCAGGTAGGGATACCCGCTGAACTTAA
asv_256	MH858097	unidentified	unidentified	unidentified	unidentified	unidentified	unidentified	unidentified		0.28	N/A	N/A	TTTTTTTTTTAATGATACGGCGACCACCGAGATCTACACGGAAGACAGGAAGCATCGATGAAGAACGCAGCAAGCAGAAGACGGCATATCAATAAGCGGAGGATTTTCTGGGTGGACTCACGGTATGATCTCGTATGCCGTCTTCTGCTTGAAAAAAAAAAAAAAAAA
asv_257	MH865945	Fungi	Ascomycota	Sordariomycetes	Hypocreales	Nectriaceae	unidentified	unidentified	family	0.96296	0.95	0.6652	GAAATGCGATAAGTAATGTGAATTGCAGAATTCAGTGAATCATCGAATCTTTGAACGCACATTGCGCCCGCCAGAATTCTGGCGGGCATGCCTGTTCGAGCGTCATTTCAACCCTCGGTCTCCCTCCGGGAGAGACCGGCGTTGGGGACCGGCACTTACCCCGCCGGCCCCGAAATGAAGTGGCGGCCCGTCCGCGGCGACCTCTGCGTAGTAACTCCACTCGCACCGGGACCCGGGCGCGGCCACGCCGTAAAACCCCCAACTTCCGAATGTTGACCTCGAATCAGGTAGGAATACCCGCTGAACTTAA
asv_258	KY102371	Fungi	Ascomycota	Pichiomycetes	Serinales	Debaryomycetaceae	Candida	Candida sake	species	1.0	0.991	0.9502	GAAATGCGATACGTAATATGAATTGCAGATTTTCGTGAATCATCGAATCTTTGAACGCACATTGCGCCCTGTGGTATTCCACAGGGCATGCCTGTTTGAGCGTCATTTCTCCCTCAAACCTCTGGTTTGGCGTTGAGTGATACTCGGTTTACTTGAAAAACATGAAAAGCATAACTATTAGGTTTTACCAACTCGTTATACTAATCTACAAGTTTGACCTCAAATCAGGTAGGACTACCCGCTGAACTTAAGCATATCAATAAGCGGAGGATTTTCTGGGTGGACA
asv_259	MH865787	unidentified	unidentified	unidentified	unidentified	unidentified	unidentified	unidentified		0.3011776	N/A	N/A	AAAATGCGATACTTGGTGTGAATTGCATAATCCCGTGAACCATCGAGTCTTTGAACGCAAGTTGCGCCCCAAGCCTTCTGGCCGAGGGCACGTCTGCCTGGGTGTCACAAATCGTCGTCCCCCCATCCTCTCGAGGATATGGGATGGAAGCTGATCTCCCGTGTGTTACCGCACGCGGTTGGCCAAAATCCGAGCTAAGGACGTCAGGAGCGTCTTGACATGCGGTGGTGAATTTAATTCTCGTCATATAGTCAGACGTTCCGGTCCAAAAGCTCTTGATGACCCAAAGTCCTCAACGCGACCCCAGGTCAGGCGGGATCACCCGCTGAGTTTAA
asv_260	MH864512	Fungi	Ascomycota	Sordariomycetes	Hypocreales	Nectriaceae	Fusarium	Fusarium solani	species	1.0	0.994	0.9323	GAAATGCGATAAGTAATGTGAATTGCAGAATTCAGTGAATCATCGAATCTTTGAACGCACATTGCGCCCGCCAGTATTCTGGCGGGCATGCCTGTTCGAGCGTCATTACAACCCTCAGGCCCCCGGGCCTGGCGTTGGGGATCGGCGGAAGCCCCCTGTGGGCACACGCCGTCCCTCAAATACAGTGGCGGTCCCGCCGCAGCTTCCATTGCGTAGTAGCTAACACCTCGCAACTGGAGAGCGGCGCGGCCATGCCGTAAAACACCCAACTTCTGAATGTTGACCTCGAATCAGGTAGGAATACCCGCTGAACTTAA
asv_261	MH865907	Fungi	Ascomycota	Dothideomycetes	Mycosphaerellales	Mycosphaerellaceae	Ramularia	Ramularia coleosporii	species	1.0	0.994	0.9661	GAAATGCGATAAGTAATGTGAATTGCAGAATTCAGTGAATCATCGAATCTTTGAACGCACATTGCGCCCCCTGGTATTCCGGGGGGCATGCCTGTTCGAGCGTCATTTCACCACTCAAGCCTCGCTTGGTATTGGGCGTCGCGAGTCTCTCGCGCGCCTCAAAGTCTCCGGCTGAGCGGTTCGTCTCCCAGCGTTGTGGCAACTATTTCGCAGTGGAGTTCGAGTCGTCGCGGCCGTTAAATCTTTCAAAGGTTGACCTCGGATCAGGTAGGGATACCCGCTGAACTTAAGCATATCAAT
asv_262	MH857162	unidentified	unidentified	unidentified	unidentified	unidentified	unidentified	unidentified		0.4622228	N/A	N/A	GAAATGCGATACTTGGTGTGAATTGCAGAATCCCGTGAACCATCGAGTCTTTGAACGCAAGTTGCGCCCGATGCCATTAGGTTGAGGGCACGTCTGCCTGGGTGTCACATATCGAAGCCCATTGCCGATTTCCTACTCGTAGGTGTTGTGCTGGGTGAATGATGGCTTCCCGTGAGCTTCTTTGTCTCATGGTTGGTTGAAAATTGAGACCATGGTAGGGTGTGCCATGATAGATGGTGGTTGTGTGTCGCACGAGACCAATCATGCGCTGCCCTATTGAATTTTGGCCTCTTGTACCCATTTGCGCTTCCAAACGCTCGTGATGAGACCTCAGGTCAGGCGGGGCTACCCGCTGAATTTAA
asv_263	MH866057	unidentified	unidentified	unidentified	unidentified	unidentified	unidentified	unidentified		0.26	N/A	N/A	AGGGCACCACCAGGCGTGGAGCCTGCGGCTTAATTTGACTCAACACGGGGAAACTTACCAGGTCCAGACATAGCAAGGATTGACAGACTGAGAGCTCTTTCTTGATTCTATGGGTGGTGGTGCATGGCCGTTCTTAGTTGGTGGAGCGATTTGTCTGGTTAATTCCGTTAACGAACGAGACCTCAGCCTGCTAACTAGCTATGCGGAGCCATCCCTCCGCAGCTAGCTTCTTAGAGGGACTATCGCCGTTTAGGCGACGGAAGTTTGAGGCA
asv_264	MH862504	Fungi	Ascomycota	Dothideomycetes	Pleosporales	Didymellaceae	Didymella	Didymella microchlamydospora	species	1.0	0.994	0.9455	GAAATGCGATAAGTAGTGTGAATTGCAGAATTCAGTGAATCATCGAATCTTTGAACGCACATTGCGCCCCTTGGTATTCCATGGGGCATGCCTGTTCGAGCGTCATTTGTACCTTCAAGCTTTGCTTGGTGTTGGGTGTTTGTCTCGCCTCTGCGCGTAGACTCGCCTCAAAAAAATTGGCAGCCGGCGTATTGATTTCGGAGCGCAGTACATCTCGCGCTTTGCACTCATAACGACGACGTCCAAAAGTACATTTTTACACTCTTGACCTCGGATCAGGTAGGGATACCCGCTGAACTTAA
asv_265	KY103187	Fungi	Ascomycota	Pichiomycetes	Serinales	Debaryomycetaceae	Debaryomyces	Debaryomyces fabryi	species	1.0	0.985	0.9498	GAAATGCGATAAGTAATATGAATTGCAGATTTTCGTGAATCATCGAATCTTTGAACGCACATTGCGCCCTCTGGTATTCCAGAGGGCATGCCTGTTTGAGCGTCATTTCTCTCTCAAACCTTCGGGTTTGGTATTGAGTGATACTCTTAGTCGAACTAGGCGTTTGCTTGAAATGTATTGGCATGAGTGGTACTGGATAGTGCTATATGACTTTCAATGTATTAGGTTTATCCAACTCGTTGAATAGTTTAATGGTATATTTCTCGGTATTCTAGGCTCGGCCTTACAATATAACAAACAAGTTTGACCTCAAATCAGGTAGGACTACCCGCTGAACTTAA
asv_266	WI046864	Fungi	Ascomycota	Pichiomycetes	Serinales	Debaryomycetaceae	Candida	Candida parapsilosis	species	1.0	0.991	0.9502	GAAATGCGATAAGTAATATGAATTGCAGATATTCGTGAATCATCGAATCTTTGAACGCACATTGCGCCCTTTGGTATTCCAAAGGGCATGCCTGTTTGAGCGTCATTTCTCCCTCAAACCCTCGGGTTTGGTGTTGAGCGATACGCTGGGTTTGCTTGAAAGAAAGGCGGAGTATAAACTAATGGATAGGTTTTTTCCACTCATTGGTACAAACTCCAAAACTTCTTCCAAATTCGACCTCAAATCAGGTAGGACTACCCGCTGAACTTAAGCATA
asv_267	WI000871	Fungi	Ascomycota	Saccharomycetes	Saccharomycetales	Saccharomycetaceae	Nakaseomyces	Nakaseomyces glabratus	species	1.0	0.982	0.9722	GAAATGCGATACGTAATGTGAATTGCAGAATTCCGTGAATCATCGAATCTTTGAACGCACATTGCGCCCTCTGGTATTCCGGGGGGCATGCCTGTTTGAGCGTCATTTCCTTCTCAAACACGTTGTGTTTGGTAGTGAGTGATACTCTCGTTTTTGAGTTAACTTGAAATTGTAGGCCATATCAGTATGTGGGACACGAGCGCAAGCTTCTCTATTAATCTGCTGCTCGTTTGCGCGAGCGGCGGGGGTTAATACTGTATTAGGTTTTACCAACTCGGTGTTGATCTAGGGAGGGATAAGTGAGTGTTTTGTGCGTGCTGGGCAGACAGACGTCTTTAAGTTTGACCTCAAATCAGGTAGGGTTACCCGCTGAACTTAA
asv_268	MH861313	unidentified	unidentified	unidentified	unidentified	unidentified	unidentified	unidentified		0.86792	N/A	N/A	GAAATGCGATAAGTAATGTGAATTGCAGAATTCAGTGAATCATCGAATCTTTGAACGCACATTGCGCCCCTTGGTATTCCGAGGGGCATGCCTGTTCGAGCGTCATTACACCACTCAAGCTCTGCTTGGTATTAGGCGTCCGTCTGTCTGAAAAGGCAGGCGCGCCCCAAAACCTTCGGCGAAGTCTTACCGACTTTGGGCGCAGTAGAATTTCTAACAACGCTCTTTGGGTCGGTACGGTCTTTTGCCGCTAAATTGAATTTATTCATTTTTCTTAGGTTGACCTCGGATCAGGTAGGGATACCCGCTGAACTTAA
asv_269	MH861769	Fungi	Ascomycota	Eurotiomycetes	Eurotiales	Aspergillaceae	Penicillium	Penicillium freii	species	1.0	0.994	0.9059	GAAATGCGATACGTAATGTGAATTGCAAATTCAGTGAATCATCGAGTCTTTGAACGCACATTGCGCCCCCTGGTATTCCGGGGGGCATGCCTGTCCGAGCGTCATTGCTGCCCTCAAGCCCGGCTTGTGTGTTGGGCCCCGTCCTCCGATTCCGGGGGACGGGCCCGAAAGGCAGCGGCGGCACCGCGTCCGGTCCTCGAGCGTATGGGGCTTTGTCACCCGCTCCGTAGGCCCGGCCGGCGCTTGCCGATCAACCCAAATTTTTATCCAGGTTGACCTCGGATCAGGTAGGGATACCCGCTGAACTTAA
asv_270	WI007118	Fungi	Basidiomycota	Malasseziomycetes	Malasseziales	Malasseziaceae	Malassezia	Malassezia restricta	species	0.98969	0.936	0.9896	GAAACGCGATAGGTAATGTGAATTGCAGAATTCCGTGAATCATCGAATCTTTGAACGCACCTTGCGCTCTATGGCAATCCGTAGAGCATGCCTGTTTGAGTGCCATGAAATCTCCCACCCCAAGCGGTTTTTAAATGAAACGGCTTGGCGGATGGGGTCTGGATGGGTGCCTCTGCCTGCGCTACTTAGCACAGGCTCGCCCGAAATGCATGAGCGCCTTGAGACACTTTGCATCCGCCTCTCTGTTTGGGAGGAGGCGGCCAAGCAGTGTTTTTCTCCTGGCATGGCATGATACGTCATTTGCTATGTCGCCTAAAGGAGGAATGTTTGGTTGTGTCTGCGTGTGCTTCGAACTTGCCTCTGTGGCACATCCCAATTTCACTTCTGGTCTCAAATCAG…
asv_271	MH862403	Fungi	Ascomycota	Eurotiomycetes	Eurotiales	Trichocomaceae	Neosartorya	Neosartorya hiratsukae	species	1.0	0.994	0.9059	GAAATGCGATAAGTAATGTGAATTGCAGAATTCAGTGAATCATCGAGTCTTTGAACGCACATTGCGCCCCCTGGTATTCCGGGGGGCATGCCTGTCCGAGCGTCATTGCTGCCCTCAAGCACGGCTTGTGTGTTGGGCCCCCGTCCCCGGTTCTCCCCGGGGACGGGCCCGAAAGGCAGCGGCGGCACCGCGTCCGATCCTCGAGCGTATGGGGCTTTGTCACCCGCTCTGTAGGCCCGGCCGGCGCCAGCCGACACCCCAACTTTATTTTTCTAAGGTTGACCTCGGATCAGGTAGGGATACCCGCTGAACTTAA
asv_272	MH862771	Fungi	Ascomycota	Dothideomycetes	Mycosphaerellales	unidentified	unidentified	unidentified	order	0.94203	0.91	0.8444	GAAATGCGATAAGTAATGTGAATTGCAGAATTCAGTGAATCATCGAATCTTTGAACGCACATTGCGCCCCTTGGTACTCCGAGGGGCATGCCTGTTCGAGCGTCATTTCACCCCTCAAGCCTGGCTTGGTGTTGGGCGCCGCGGGTCCCCCGCGCGCCTCAAAGTCCCCCCGGCTGAGCGGCTCGTCTCTACGCGTTGTGGCAACTATTCGCGGTGAGATCGGGCGGCGACGGCCGTTAAATCTTTATTTTACAGGTTGACCTCGGATCAGGTAGGGATACCCGCTGAACTTAAGCATAT
asv_273	MH859349	Fungi	Basidiomycota	Agaricomycetes	Agaricales	Omphalotaceae	Lentinula	Lentinula edodes	species	0.9963200000000001	0.985	0.9036	GAAATGCGATAAGTAATGTGAATTGCAGAATTCAGTGAATCATCGAATCTTTGAACGCACCTTGCGCCCTCTGGTATTCCGGAGGGCATGCCTGTTTGAGTGTCATTAAATTCTCAACTTTATAAGTTTTTACTTATTAAAGCTTGGATGTTGGAGGCTTGCAGGCGTTTGTCAGCTCCTCTTAAATTTATTAGTGGGAACCCTGTTTTGTTAGTTCTAACCTTGGTGTGATAATTATCTACATTTTGGTGGAACCTTACAATAATAAAGCTCTATTGGTTTGGGTTGTTGCATTTAGTTTGCTCAATCTGTTCTATTCATTGGAGAAAAAGGGAAGTTCCGCTTTCTAACTGTCTTGATTGACTATATATAACTTATTTGCTTGACCTCAAATCAGGT…
asv_274	MH855873	unidentified	unidentified	unidentified	unidentified	unidentified	unidentified	unidentified		0.38181780000000004	N/A	N/A	GAAATGCGATACTTGGTGTGAATTGCAGGATCCCGCGAACCACCGAGTCTTTGAACGCAAGTTGCGCCCGGAGCCTTCTGGCCGAGGGCACGTCTGCCTGGGCGTCACGCATCGCTGCCCCCACATACAACACCCACTTGGGTCTGTTGCATTGGCGGGGGCACATGTTGGCCTCCCGTGCGCACCATCGCACGGATGGCTTAAAATTGAGTCCTCGACATCTGTTGTCGTGACACTACGGTGGTTGATTCAACCTCGGTACCGTGTCTCGATCTCAGCTTGCGTGCCTCCTCTTTGTGAGCGAGGCAAGGATCTTATGTTGACCCTTTGAACATTGTCCCCAAAGACGATGCTCTCGACGCGACCCCAGGTCAGGCGGGACTACCCGCTGAGTTTAA
asv_275	KY103523	Fungi	Ascomycota	Saccharomycetes	Saccharomycodales	Saccharomycodaceae	Hanseniaspora	Hanseniaspora guilliermondii	species	1.0	0.992	0.9543	GAATTGCGATAAGTAATGTGAATTGCAGATACTCGTGAATCATTGAATTTTTGAACGCACATTGCGCCCTTGAGCATTCTCAAGGGCATGCCTGTTTGAGCGTCATTTCCTTCTCAAAAGATAATTTTTTATTTTTTGGTTGTGGGCGATACTCAGGGTTAGCTTGAAATTGAAGATTGTTTCAATCTTTTTTAATTCAACACTTAGCTTCTTTGGAGACGCTGTTCTCGCTGTGATGTATTTATGAATTTATTCGTTTTACTTTACAAGGGAAATGGTAATGTACCTTAGGCAAAGGGTTGCTTTTAATATTCATCAAGTTTGACCTCAAATCAGGTAGGATTACCCGCTGAACTTAA
asv_276	MH856075	Fungi	Basidiomycota	Agaricomycetes	Polyporales	Phanerochaetaceae	Hapalopilus	Hapalopilus mutans	species	1.0	0.99	0.916	GAAATGCGATAAGTAATGTGAATTGCAGAATTCAGTGAATCATCGAATCTTTGAACGCACCTTGCGCTCCTTGGTATTCCGAGGAGCATGCCTGTTTGAGTGTCATGAAATTCTCAACCTATGAGCCTTTGCGGGTTTGTAGGATTGGACTTGGAGGTCTGTCGGCTTGCGTCGGCTCCTCTCAAATGCATTAGCTCGATTCCTTGCGGATCGGCTCTCGGTGTGATAGTTTTTTGCGCCGCGACCGTGAAGCGTTTGGCGAGCTTCTAACGGTCTCTTAGGAGACAATGAAACTGAACTCTGACCTCAAATCAGGTAGGACTACCCGCTGAACTTAA
asv_277	KY101833	Fungi	Ascomycota	Pichiomycetes	Serinales	Debaryomycetaceae	Candida	Candida albicans	species	0.9933799999999999	0.991	0.9502	GAAATGCGATACGTAATATGAATTGCAGATATTCGTGAATCATCGAATCTTTGAACGCACATTGCGCCCTCTGGTATTCCGGAGGGCATGCCTGTTTGAGCGTCGTTTCTCCCTCAAACCGCTGGGTTTGGTGTTGAGCAATACGACTTGGGTTTGCTTGAAAGACGGTAGTGGTAAGGCGGGATCGCTTTGACAATGGCTTAGGTCTAACCAAAAACATTGCTTGCGACGGTAACGTCCACCACGTATATCTTCAAACTTTGACCTCAAATCAGGTAGGACTACCCGCTGAACTTAAGC
asv_278	KY104848	Fungi	Basidiomycota	Microbotryomycetes	unidentified	unidentified	unidentified	unidentified	class	0.8612763999999999	0.782	0.7308	GAATTGCGATAAGTAATGTGAATTGCAGATTTTCAGTGAATCATCGAATCTTTGAACGCACCTTGCGCTCCCTGGTATTCCGAGGAGCATGCCTGTTTGAGTGTCATCTAATTCTCAACCATGCTTTGAATTGATTTTCGAGGCGTGGCTTGGATTTGGGGGCTGCCGGGTGACCCTTTGTTGGGACGTCGGCTCTCCTTAAATGGATTAGCAAAGGCGAGCCTCTCGCACGTACGGCCTTTGGCGTGATAATGATCGTCATGGGCTAGAGTGTGTCGGGCATGTATTCGTCAGTGCTTCTAATCGATTTGCATCTCGCTCCGGTGGGATCGTCTTTCATTTTTAAGACTTGACCTCAAATCAGGTAGGACTACCCGCTGAACTTAA
asv_279	MH859050	Fungi	Basidiomycota	Agaricomycetes	Russulales	Bondarzewiaceae	Heterobasidion	unidentified	genus	0.9753700000000001	0.956	0.6015	GAAATGCGATAAGTAATGTGAATTGCAGAATTCAGTGAATCATCGAATCTTTGAACGCACCTTGCGCCCTTTGGTATTCCGAAGGGCACGCCTGTTTGAGTGTCGTGAAATTCTCAACCCCGTGCTTTTCTTGTGAAAGCGCGTGGGCTTGGACTTGGAGGTTTTGCTGGTCCTCGCGGATCGGCTCCTCTCAAATGCATTAGCGAGACCCTTGTGGTGCCGTCCCCGGTGTGATAATTGTCTACGCCGTGGGGTACGCCACGATTGTGGGGGACCTGCTTCCAACCGTCGAAAGACAACTTTATCGAAACTTGACCTCAAATCAGGCGGGACTACCCGCTGAACTTAA
asv_280	WI007118	Fungi	Basidiomycota	Malasseziomycetes	Malasseziales	Malasseziaceae	Malassezia	Malassezia restricta	species	0.98288	0.936	0.9896	GAAACGCGATAGGTAATGTGAATTGCAGAATTCCGTGAATCATCGAATCTTTGAACGCACCTTGCGCTCTATGGCAATCCGTAGAGCATGCCTGTTTGAGTGCCATGAAATCTCCCACCCCAAGCGGTTTTTAAATGAAACGGCTTGGCGGATGGGGTCTGGATGGGTGCCTCTGCCTGCGCTACCTAGCACAGGCTCGCCCGAAATGCATGAGCGCCTTGAGACACTTTGCATCCGCCTCTCTGTTTGGGAGGAGGCGGCCAAGCAGTGTTTTTTCTCCTGGCATGGCATGATACGTCATTTGCTATGTCGCCTAAAGGAGGAATGTTTGGTTGTGTCTGCGTGTGCTTCGAACTTGCCTCTGGCACATCCCAATTTCACTTCTGGTCTCAAATCAGG…
asv_281	WI043271	Fungi	Ascomycota	Pichiomycetes	Serinales	Debaryomycetaceae	Candida	Candida argentea	species	1.0	0.991	0.9502	GAAATGCGATAAGTAATATGAATTGCAGATTTTCGTGAATCATCGAATCTTTGAACGCACATTGCACTTTCTGGTATTCCAGAAAGTATGCTTGTTTGAGCGTCATTTCTCTCTCTAATTTAATTAGGTTGTGAGCGATAACACGTTTTGCTTGAAATTTATTCATGGTTATATCTAGGTTCACCCAATTTATCACCATCTCTAAATTTTGACCTCAAATCAAGTAGGATTACCCGCTGAACTTAAGCATATCAATAAGCGGAGGATTTTCTGGGTGGCAACACGC
asv_282	MH857884	Fungi	Ascomycota	Eurotiomycetes	Eurotiales	Aspergillaceae	Penicillium	Penicillium commune	species	1.0	0.994	0.9059	GAAATGCGATACGTAATGTGAATTGCAAATTCAGTGAATCATCGAGTCTTTGAACGCACATTGCGCCCCCTGGTATTCCGGGGGGCATGCCTGTCCGAGCGTCATTGCTGCCCTCAAGCCCGGCTTGTGTGTTGGGCCCCGTCCTCCGATCTCCGGGGGACGGGCCCGAAAGGCAGCGGCGGCACCGCGTCCGGTCCTCGAGCGTATGGGGCTTTGTCACCCGCTCTGTAGGCCCGGCCGGCGCTTGCCGATCAACCCAAATTTTTATCCAGGTTGACCTCGGATCAGGTAGGGATACCCGCTGAACTTAA
asv_283	MH854760	Fungi	Ascomycota	Eurotiomycetes	Eurotiales	Aspergillaceae	Aspergillus	Aspergillus oryzae var. oryzae	species	1.0	0.994	0.9402	GAAATGCGATAACTAGTGTGAATTGCAGAATTCCGTGAATCATCGAGTCTTTGAACGCACATTGCGCCCCCTGGTATTCCGGGGGGCATGCCTGTCCGAGCGTCATTGCTGCCCATCAAGCACGGCTTGTGTGTTGGGTCGTCGTCCCCTCTCCGGGGGGGACGGGCCCCAAAGGCAGCGGCGGCACCGCGTCCGATCCTCGAGCGTATGGGGCTTTGTCACCCGCTCTGTAGGCCCGGCCGGCGCTTGCCGAACGCAAATCAATCTTTTTCCAGGTTGACCTCGGATCAGGTAGGGATACCCGCTGAACTTAA
asv_284	WI030292	Fungi	Ascomycota	Dipodascomycetes	Dipodascales	Dipodascaceae	Galactomyces	Galactomyces candidus	species	1.0	0.989	0.9378	GGAAGACAGGAAGCATCGATGAAGAACGCAGCGAAACGCGATATTTCTTGTGAATTGCAGAAGTGAATCATCAGTTTTTGAACGCACATTGCACTTTGGGGTATCCCCCAAAGTATACTTGTTTGAGCGTTGTTTCTCTCTTGGAATTGCATTGCTTTTCTAAAATTTCGAATCAAATTCGTTTGAAAAACAACACTATTCAACCTCAGATCAAGTAGGATTACCCGCTGAACTTAAGCATATCAATAAGCGGAGGATTTTCTGGGTGGCGCCAAATAACCATATCGTATGCCGTCTTCTGCTTGAAA
asv_285	WI050325	Fungi	Ascomycota	Pichiomycetes	Serinales	Debaryomycetaceae	Candida	Candida tropicalis	species	0.9930100000000001	0.991	0.9502	GAAATGCGATACGTAATATGAATTGCAGATATTCGTGAATTCATCGAATCTTTGAACGCACATTGCGCCCTTTGGTATTCCAAAGGGCATGCCTGTTTGAGCGTCATTTCTCCCTCAAACCCTCGGGTTTGGTGTTGAGCAATACGCTAGGTTTGTTTGAAAGAATTTAACGTGGAAACTTATTTTAAGCGACTTAGGTTTATCCAAAAACGCTTATTTTGCTAGTGGCCACCACAATTTATTTCATAACTTTGACCTCAAATCAGGTAGGACTACCCGCTGAACTTAA
asv_286	WI006276	Fungi	Ascomycota	Saccharomycetes	Phaffomycetales	Phaffomycetaceae	Cyberlindnera	Cyberlindnera jadinii	species	1.0	0.986	0.951	GAAATGCGATACGTAATGTGAATTGCAGGTTTTCGTGAATCATCGAATCTTTGAACGCATATTGCGCTCTCTGGCTATTCCAGAGAGCATGCCTGTTTGAGCGTCATTTCTCTCTCAAGATCCTCTAGGGGACTTGGTATTGAGTGATACTCTGTGTTAACTTGAAATACTCTAGGCAGAGCTCCCCCTAGAAACCCTCTGGGCCGAAATAATGTATTAGGTTCTACCAACTCGTTATTTTCCAGACAGACTTCCAGGCAGAGCTCGGCTGAACAACCTTTCTAAGCTTGACCTCAAATCAGGTAGGACTACCCGCTGAACTTAA
asv_287	MH862709	Fungi	Ascomycota	Eurotiomycetes	Eurotiales	Aspergillaceae	Penicillium	Penicillium cavernicola	species	1.0	0.994	0.9059	GAAATGCGATACGTAATGTGAATTGCAAATTCAGTGAATCATCGAGTCTTTGAACGCACATTGCGCCCCCTGGTATTCCGGGGGGCATGCCTGTCCGAGCGTCATTGCTGCCCTCAAGCCCGGCTTGTGTGTTGGGCCCCGTCCTCCGATTTCCGGGGGACGGGCCCGAAAGGCAGCGGCGGCACCGCGTCCGGTCCTCGAGCGTATGGGGCTTTGTCACCCGCTCTGTAGGCCCGGCCGGCGCTTGCCGATCAACCCAAATTTTTATCCAGGTTGACCTCGGATCAGGTAGGGATACCCGCTGAACTTAA
asv_288	WI056727	Fungi	Basidiomycota	Ustilaginomycetes	Ustilaginales	Ustilaginaceae	Moesziomyces	Moesziomyces rugulosus	species	0.9905700000000001	0.98	0.9792	GAATTGCGATAAGTAATGTGAATTGCAGAAGTGAATCATCGAATCTTTGAACGCACCTTGCGCTCCCGGCAGATCTAATCTGGGGAGCATGCCTGTTTGAGGGCCGCGAATTGTTTCGAACGACAGCTTTCTTATTTAGTTGAGAAAGGTGGCGGATCGGTATTGAGGGTCTTGCCATCTTCCACGGTGGCTCCCTCGAAATGCATTAGCGCATCCATTCGATAGGCAAGACGGACGAAAGCTCGTTATTTCGCCCACGTCTTTCCCTGCCGGGTTTTGATAATATCAGGACTTCGGAGAGGAGAGGCGCAGGGTCGAGGAGCTGGACGCGACGTTTTGCTGGTTGGAGTGCTTCTGAACCCCGCCCATGCCTCCCCTTCTTCGGAAGGAGAGGAAGGG…
asv_289	MH859491	Fungi	Basidiomycota	Agaricomycetes	Cantharellales	Botryobasidiaceae	Botryobasidium	unidentified	genus	0.94643	0.92	0.7661	GAAATGCGATAAGTAATGTGAATTGCAGAATTCAGTGAATCATCGAATCTTTGAACGCACCTTGCGCTCCTTGGTATTCCGAGGAGCATGCCCGTTTGAGTGTCGTGATATCATCAGGCGCCTTCTTCTTCTGGAGGCTGGCGCTTGGACTTGGATGTGCTGCCGGGCGGCGACGCTCGGCTCGTCCTAAATGTATTAGCGAGACCCCTGTGGCCTTTGGACTTTGGCTCTCACTCGGCGTGATAAGATCACCCGTCGAGATGTCGTCCTGGCCGACTAGGAAGGCTTGCTTCCAACCGTCCCCTGTGGACAACTTTGACAATCTGACCTCAAATCGGGTAGGACTACCCGCTGAACTTAA
asv_290	MH856746	unidentified	unidentified	unidentified	unidentified	unidentified	unidentified	unidentified		0.28	N/A	N/A	GAAATGCGATACCTGGTGTGAATTGCAGAATCCCGCGAACCATCGAGTCTTTGAACGCAAGTTGCGCCCGAGGCCACTCGGCCGAGGGCACGCCTGCCTGGGCGTCACGCCAAAACACGCTCCCAACCCCCTCATCGGGAATCAGGATGCGGCATCTGGTCCCTCGTCTCGCAAGGGGCGGTGGACCGAAGATCGGGCTGCCGGCGTACCGCGCCGGACACAGCGCATGGTGGGCGTCCTCGCTTTATCAACGCAGTGCATCCGACGCGCAGCCGGCATGACGGCCTCAAAATGACCCAGCAAACGAAGCGCACGTCGCTTCGACCGCGACCCCAGGTCAGGCGGGACTACCCGCTGAGTTTAA
asv_291	MH861840	Fungi	Ascomycota	Dothideomycetes	unidentified	Pseudorobillardaceae	unidentified	unidentified	family	0.96237	0.951	0.6851	GAAATGCGATAAGTAATGTGAATTGCAGAATTCAGTGAATCATCGAATCTTTGAACGCACATTGCGCCCTTTGGTATTCCGAAGGGCACACCTGTTCGAGCGTCATTACACCAATCAAGTCTTACTTGGTATTGGGCTCTTTTGTCTCTAAGAAATTGGGGACAGGCCTTAAAGACATTGGCGGCATAGTCCGGCTTCGAGCGTAGCAAAAACATCGCTTTTGGAGTTAACTGGATTATTGTTCTTTGTCCATAAAAAACTAGAGTAGAAATACTCTGACTTTTTTCAAAGGTTGACCTCGGATCAGGTGGGGATACCCGCTGAACTTAA
asv_292	WI008153	Fungi	Basidiomycota	Malasseziomycetes	Malasseziales	Malasseziaceae	Malassezia	Malassezia globosa	species	0.98958	0.936	0.9896	GAAACGCGATAGGTAATGTGAATTGCAGAATTCCGTGAATCATCGAATCTTTGAACGCACCTTGCGCTCTATGGTATTCCGTAGAGCATGCCTGTTTGAGTGCCGTGAATTCTCCCATCCCAAGCGGTTTTTATCAAAGAATTGCTAGGCGATGGGGTTGAGATGGGCGTTATTATAACTGCTTTTCTTCTCTAGAAAAGCTCGCCCGAAAAACAGCTAACGCCTCTGGGCCACTTTGCATCCGCTTCTCTGAGGGGAGAAGCGGCCAAGCGCGCTCTGATCATCAGGCATAGCATGATACGTCATTTGCTATGCTGTAGGAGAGCATTTGGTTGTGGTTATACCGCGTGCGTCATTTTTTTTTCTTGCAAAGAGAAAAAAAAAGCCCCCTTTCATTTC…
asv_293	WI008153	Fungi	Basidiomycota	Malasseziomycetes	Malasseziales	Malasseziaceae	Malassezia	Malassezia globosa	species	0.98962	0.936	0.9896	GAAACGCGATAGGTAATGTGAATTGCAGAATTCCGTGAATCATCGAATCTTTGAACGCACCTTGCGCTCTATGGTATTCCGTAGAGCATGCCTGTTTGAGTGCCGTGAATTCTCCCATCCCAAGCGGTTTTTATCAAAGAATTGCTAGGCGATGGGGTTGAGATGGGCGTTATTATAACTGCTTTTCTTCTCTAGAAAAAGCTCGCCCGAAAAACAGCTAACGCCTCTGGGCCACTTTGCATCCGCTTCTCTGAGGGGAGAAGCGGCCAAGCGCGCTCTGATCATCAGGCATAGCATGATACGTCATTTGCTATGCTGTAGGAGAGCATTTGGTTGTGGTTATACCGCGTGCGTCATTTTTTTTTCTTGCAAAGAGAAAAAAAGCCCCCCTTTCATTTC…
asv_294	WI054465	Fungi	Ascomycota	Pichiomycetes	Serinales	Debaryomycetaceae	Yamadazyma	Yamadazyma mexicana	species	1.0	0.98	0.9825	GAAATGCGATAAGTAATATGAATTGCAGATTTTCGTGAATCATCGAATCTTTGAACGCACATTGCGCCCTTTGGTATTCCAAAGGGCATGCCTGTTTGAGCGTCATTTCTCTCTCAAACCCTTGGGTTTGGTATTGAGTGATACTCTTAGTCGGACTAGGCGTTTGCTTGAAAAGTATTGGCAAGAGTGTACTAGATAGTACTACCTGTTATTCAATGTATTAGGTTTATCCAACTCGTTGAACGACTGGGCGTAAGTTTCTGGTAATTGGCTCGGCCTTACAACAACAAACAAGTTTGACCTCAAATCAGGTAAGATTACCCGCTGAACTTAA
asv_295	WI002324	Fungi	Basidiomycota	Tremellomycetes	Trichosporonales	Trichosporonaceae	Cutaneotrichosporon	Cutaneotrichosporon mucoides	species	1.0	0.989	0.9756	GAAATGCGATAAGTAATGTGAATTGCAGAATTCAGTGAATCATCGAATCTTTGAACGCAACTTGCGCTCTCTGGTATTCCGGAGAGCATGCCTGTTTGAGTATCATGAAATCTCAACCATTAGGGTTTCTTAATGGCTTGGATTTGGGCGCTGCCACTTGCCTGGCTCGCCTTAAAGGAGTTAGCGTATTAACTTGTCGATCTGGCGTAATAAGTTTCGCTGGTGTAGACTTGAGAAGTGCGCTTCTAATCGTCCTCGGACAATTCTTGAACTCTGGTCTCAAATCAGGTAGGACTACCCGCTGAACTTAA
asv_296	MH863256	unidentified	unidentified	unidentified	unidentified	unidentified	unidentified	unidentified		0.3011776	N/A	N/A	GAAATGCGATACTTGGTGTGAATTGCAGAATCCCGTGAACCATCGAGTCTTTGAACGCAAGTTGCGCCTGAAGCCATTAGGTTGAAGGCACGTCTGCCTGGGCGTCACGCATTGCGTCACCCACTCCCCCCGTGCCCCAAGCGGGCACGTCGGTGCGTGGGCGGATATTGGCCCCCCGTTCACATCCGTGCTCGGTCGGCCTAAAAAACGGGTCCCCAATGACGGACATCACGACAAGTGGTGGTTGCTAAACCGTCGCGTCATGTCGTGCATGCCATCGTTTGTTGCGGGTTTGCCCATTTGACCCTGAAGTGCCGTTTAAATGCGGCGCCTCAACTGCGACCCCAGGTCAGGCGGGATTACCCGCTGAGTTTAA
asv_297	WI049773	Fungi	Ascomycota	Saccharomycetes	Saccharomycetales	Saccharomycetaceae	Nakaseomyces	Nakaseomyces glabratus	species	1.0	0.982	0.9722	GAAATGCGATACGTAATGTGAATTGCAGAATTCCGTGAATCATCGAATCTTTGAACGCACATTGCGCCCTCTGGTATTCCGGGGGGCATGCCTGTTTGAGCGTCATTTCCTTCTCAAACACGTTGTGTTTGGTAGTGAGTGATACTCTCGTTTTTGAGTTAACTTGAAATTGTAGGCCATATCAGTATGTGGGACACGAGCGCAAGCTTCTCTATTAATCTGCTGCTCGTTTGCGCGAGCGGCGGGGGTTAATACTGTATTAGGTTTTACCAACTCGGTGTTGATCTAGGGAGGGATATGTGAGTGTTTTGTGCGTGCTGGGCAGACAGACGTCTTTAAGTTTGACCTCAAATCAGGTAGGGTTACCCGCTGAACTTAA
asv_298	WI005851	Fungi	Ascomycota	Pichiomycetes	Serinales	Metschnikowiaceae	Clavispora	Clavispora lusitaniae	species	1.0	0.985	0.9489	GAATTGCGATACGTAGTATGACTTGCAGACGTGAATCATCGAATCTTTGAACGCACATTGCGCCTCGAGGCATTCCTCGAGGCATGCCTGTTTGAGCGTCGCATCCCCTCTAACCCCCGGTTAGGCGTTGCTCCGAAATATCAACCGCGCTGTCAAACACGTTTACAGCACGACATTTCGCCCTCAAATCAGGTAGGACTACCCGCTGAACTTAAGCATATCAATAAGCGGAGGATTTTCTGGGTGGGGCCACGTAGTAATCTCGTATGCCGTCTTCTGCTTGAAAAAAAAA
asv_299	MH863205	Fungi	Ascomycota	Dothideomycetes	Pleosporales	unidentified	unidentified	unidentified	order	0.9434	0.91	0.8444	GAAATGCGATAAGTAGTGTGAATTGCAGAATTCAGTGAATCATCGAATCTTTGAACGCACATTGCGCCCTTTGGTATTCCTTAGGGCATGCCTGTTCGAGCGTCATCTAAACCTTCAAGCACTGCTTGGTGTTGGGCGTCTTTGTCCCGCCTCCTGGCGCGGACTCGCCTTAAAATCATTGGCGGCCTGTGTATTGGCTTCGAGCGCAGCAGACTCGCGCTTTCGTCTCCTTTAGCACAGGCGTCCAGCAAGCCTAACCCACTAAGTTTGACCTCGGATCAGGTAGGGATACCCGCTGAACTTAA
asv_300	KY101798	Fungi	Basidiomycota	Tremellomycetes	Tremellales	Rhynchogastremataceae	Papiliotrema	unidentified	genus	0.96226	0.93	0.9044	GAAATGCGATACGTAGTACGAAACGCAAGTCGTGAATCATCGAATCTTTGAACGCACATTGCGCTGTGCGGCATTCCGCACAGCATGCCTGTTTGAGCAATATTTCTCTCTCGCAAGGTGTTGGGCACCACGCCGGCAGGCGTCTGTCCGAAACGCAGCCGTCCAAAACAGTTAAGCTTGTTACGGACCCTTTGACGTTATTCTCAAATCAGGTAGGACTACCCGCTGAACTTAAGCATATCAATAAGCGGAGGATTTTCTGGGTGGCTTCGGCAG
asv_301	KY106000	Fungi	Ascomycota	Dipodascomycetes	Dipodascales	unidentified	Yarrowia	unidentified	genus	0.7605	0.7	0.7677	GAAGCATCGATGAAGAACGCAGCAAAGCGCGATAGGTAATGCGAATTGCAGACGTGAGTCATTGAATCTTTGAACGCACATTGCGCCAGTTTACTGGCATACTGCGTTGAGCGTCGGCCTTCCTCCACAGGTAGTGCTGCTTCTAGCAGTGAAATAAATGGAAACGCACCCGTTAGCAAACCGGTGTTTACCTATTTTTTTCGACCTCAGCGTAGTAAGATCACCCGCTGAACTTAAGCATATCAATAAGCGGAGGATTTTCTGGGTGGGCCTGAATTTACATCTCGTATGCCGTCTTCTGCTTGAAAAAAAAAA
asv_302	MH866057	unidentified	unidentified	unidentified	unidentified	unidentified	unidentified	unidentified		0.26	N/A	N/A	AGGGCACCACCAGGAGTGGAGCCTGCGGCTTAATTTGACTCAACACGGGGAAACTTACCAGGTCCAGACATAGTAAGGATTGACAGACTGAGAGCTCTTTCTTGATTCTATGGGTGGTGGTGCATGGCCGTTCTTAGTTGGTGGAGCGATTTGTCTGGTTAATTCCGTTAACGAACGAGACCTCAGCCTGCTAACTAGCTATGCGGAGGTACCCCTCCGCGGCCAGCTTCTTAGAGGGACTATGGCCGCTTAGGCCAAGGAAGTTTGAGGCA
asv_303	MH857162	unidentified	unidentified	unidentified	unidentified	unidentified	unidentified	unidentified		0.4622228	N/A	N/A	GAAATGCGATACTTGGTGTGAATTGCAGAATCCCGTGAACCATCGAGTCTTTGAACGCAAGTTGCGCCCGATGCCATTAGGTTGAGGGCACGTCTGCCTGGGTGTCACATATTGAAGCCTCCTGCCAATTTCCTTTTGACAGGTATTGTGCAGGGTGGATGTTGGCCTCCCGTGAGCTCTCTTTCGTCTCATGGTTGGTTGAAAATTGAGACCTTGGTAGGGTGTGCCATGATAAATGGTGGTTGTGTGACCCACGAGACCAATCATGTGTTGCTCTATTGAATTTGGGCTCTTTTACCCATTTGCGTTTCTAAACGCTCGTGATGAGACCTCAGGTCAGGCGGGGCTACCCGCTGAATTTAA
asv_304	MH857162	unidentified	unidentified	unidentified	unidentified	unidentified	unidentified	unidentified		0.4622228	N/A	N/A	GAAATGCGATACTTGGTGTGAATTGCAGAATCCCGTGAACCATCGAGTCTTTGAACGCAAGTTGCGCCCGAAGCCATTAGGCCGAGGGCACGCCTGCCTGGGCGTCACACGTCGTTGCCCCCCCATCAACTCCTTCGGGATTGCGGGGGGCGGATGATGGCCTCCCGTGCGCCTCACCGCGCGGTTGGCATAAATACCAAGTCCTCGGCGACGCACGCCACGACAATCGGTGGTTGCGAGACCTCGGTTGCCCGTCGTGTGCGTTCGTCGCGCATCGAGGGCTCGAAAAAATGCTCGGCTCCGGCTCGGCTTTCAACGCGACCCCAGGTCAGGCGGGGTTACCCGCTGAATTTAA
asv_305	KY102371	Fungi	Ascomycota	Pichiomycetes	Serinales	Debaryomycetaceae	Candida	Candida sake	species	1.0	0.991	0.9502	GAAATGCGATACGTAATATGAATTGCAGATTTTCGTGAATCATCGAATCTTTGAACGCACATTGCGCCCTGTGGTATTCCACAGGGCATGCCTGTTTGAGCGTCATTTCTCCCTCAAACCTCTGGTTTGGCGTTGAGTGATACTCGGTTTACTTGAAAAACATGAAAAGCATAACTATTAGGTTTTACCAACTCGTTATACTAATCTACAAGTTTGACCTCAAATCAGGTAGGACTACCCGCTGAACTTAAGCATATCAATAAGCGGAGGATTTTCTGGGTGGATTGGGCTAGGCATCTC
asv_306	MH861109	Fungi	Ascomycota	Sordariomycetes	Coniochaetales	Coniochaetaceae	Coniochaeta	unidentified	genus	0.97115	0.969	0.5895	GAAATGCGATAAGTAATGTGAATTGCAGAATTCAGTGAATCATCGAATCTTTGAACGCACATTGCGCCCGCTAGTACTCTAGCGGGCATGCCTGTTCGAGCGTCATTTCAACCCTCAAGCCCTGCTTGGTGTTGGGGCCCCACGGCTGCCGTGGGCCCTGAAAGGAAGTGGCGGGCTCGCTACAACTCCGAGCGTAGTAATTCATTATCTCGCTTAGGGCGTTGTGCGGTGCTCCTGCCGTTAAAGCACCCCTTTAACTCAAGGTTGACCTCGGATCAGGTAGGAATACCCGCTGAACTTAA
asv_307	KY104243	Fungi	Ascomycota	Pichiomycetes	Serinales	Debaryomycetaceae	Meyerozyma	Meyerozyma guilliermondii	species	0.99533	0.985	0.9498	GAAATGCGATAAGTAATATGAATTGCAGATTTTCGTGAATCATCGAATCTTTGAACGCACATTGCGCCCTCTGGTATTCCAGAGGGCATGCCTGTTTGAGCGTCATTTCTCTCTCAAACCCCCGGGTTTGGTATTGAGTGATACTCTTAGTCGGACTAGGCGTTTGCTTGAAAAGTATTGGCATGGGTAGTACTAGATAGTGCTGTCGACCTCTCAATGTATTAGGTTTATCCAACTCGTTGAACGGTGTGGCGGGATATTTCTGGTATTGTTGGCCCGGCCTTACAACAACCAAACAAGTTTGACCTCAAATCAGGTAGGAATACCCGCTGAACTTAA
asv_308	MH862825	Fungi	Basidiomycota	Agaricomycetes	Polyporales	Polyporaceae	Trametes	Trametes lactinea	species	1.0	0.989	0.9187	GAAATGCGATAAGTAATGTGAATTGCAGAATTCAGTGAATCATCGAATCTTTGAACGCACCTTGCGCTCCTTGGTATTCCGAGGAGCATGCCTGTTTGAGTGTCATGGTATTCTCAACCCACACATCCTTGTGATGCTTGTGAGGCTTGGACTTGGAGGCTTGCTGGCCCATCGCGGTCGGCTCCTCTTGAATGCATTAGCTTGGTTCCTTGCGGATCGGCTCTCAGTGTGATAATTGTCTACGCTGTGACCGTGAAGCGTTTGGCGAGCTTCTAACCGTCCTGCTAGGGACAACTTACTTGACATCTGACCTCAAATCAGGTAGGACTACCCGCTGAACTTAA
asv_309	MH857162	unidentified	unidentified	unidentified	unidentified	unidentified	unidentified	unidentified		0.4622228	N/A	N/A	GAAATGCGATACTTGGTGTGAATTGCAGAATCCCGTGAACCATCGAGTCTTTGAACGCAAGTTGCGCCCGAAGCCATTAGGCCGAGGGCACGCCTGCCTGGGCGTCACACGTCGTTGCCCCCCCATCTACTCCTTCGGGATTGCGGGGGGCGGATGATGGCCTCCCGTGCGCCTCGCCGCGCGGTTGGCATAAATACCAAGTCCTCGGCGACGCACGCCACGACAATCGGTGGTTGCGAGACCTCGGTTGCCCGTCGTGTGCGTTCGTCGCGCATCGAGGGCTCGAAAAAATGCTCGGCTCCGGCTCGGCTTTCAACGCGACCCCAGGTCAGGCGGGGTTACCCGCTGAATTTAA
asv_310	KY101873	Fungi	Ascomycota	Pichiomycetes	Serinales	Debaryomycetaceae	Candida	Candida albicans	species	1.0	0.991	0.9502	GAAATGCGATACGTAATATGAATTGCAGATATTCGTGAATCATCGAATCTTTGAACGCACATTGCGCCCTCTGGTATTCCGGAGGGCATGCCTGTTTGAGCGTCGTTTCTCCCTCAAACCGCTGGGTTTGGTGTTGAGCAATACGACTTGGGTTTGCTTGAAAGACGGTAGTGGTAAGGCGGGATCGCTTTGACAATGGCTTAGGTCTAACCAAAAACATTGCTTGCGGCGGTAGCGTCTACCACGTATATCTTCAAACTTTGACCTCAAATCAGGTAGGACTACCCGCTGAACTTAAGC
asv_311	WI000311	Fungi	Ascomycota	Saccharomycetes	Saccharomycetales	Saccharomycetaceae	Maudiozyma	Maudiozyma exigua	species	1.0	0.982	0.9722	GAAATGCGATACGTAATGTGAATTGCAGAATTCCGTGAATCATCGAATCTTTGAACGCACATTGCGCCCCTTGGTATTCCAGGGGGCATGCCTGTTTGAGCGTCATTTCCTTCTCAAATACTTGTATTTGGTTGTGAGTGACACTCAGTCTTGCATTGAGTTAACTTGAAATTGTTGGCCGTAGCGGTTGTTGCAGCTTATAGTTTTTGTGTAATGGTATGATTTCTTTACTATTAAACAGGATGCTTGAGCATGTCGTATTAGGTTTTACCAACTCCGGCAGACTCGGTATCTTGGAAGAGCGTACTGGCATTAGAACATTGAACTGTCGACTGTGGCAAACAGTACTCTTTAAGTTTGACCTCAAATCAGGTAGGAATACCCGCTGAACTTAA
asv_312	WI002303	Fungi	Basidiomycota	Tremellomycetes	Trichosporonales	Trichosporonaceae	Cutaneotrichosporon	Cutaneotrichosporon moniliiforme	species	1.0	0.989	0.9756	GAAATGCGATAAGTAATGTGAATTGCAGAATTCAGTGAATCATCGAATCTTTGAACGCAACTTGCGCTCTCTGGTATTCCGGAGAGCATGCCTGTTTGAGTATCATGAAATCTCAACCATTAGGGTTTCTTAATGGCTTGGAATTGGGTGTTGCCAGTCGCCTGGCTCGCCTTAAAAGAGTTAGCGTGTTTAACTTGTCTATCTGGCGTAATAAGTTTCGCTGGTGTCGGCTTGAGAAGTACGCTTCTAATCGTCTTCGGACAATTCTTGAACTCTGGTCTCAAATCAGGTAGGGCTACCCGCTGAACTTAA
asv_313	KY105993	Fungi	Ascomycota	Dipodascomycetes	Dipodascales	unidentified	Yarrowia	unidentified	genus	0.9836100000000001	0.7	0.7677	ACACGGAAGACAGGAAGCATCGATGAAGAACGCAGCGAACCGCGATATTTTTTGTGACTTGCAGATGTGAATCATCAATCTTTGAACGCACATTGCGCGGTGTGGTATTCCGCACCGCACGGATGGAAGAGCGTGTTCCCTTTGGGATCGCATTGCTTTCTTGAAATGAATCTATTACTTCAATAAACTCATTTCACCTCTTTCATCCGAGATTACCCGCTGAACTTAAGCATATCAATAAGCGGAGGATTTTCTGGGTGGAGGCTACACGACATATCGTATGCCGTCTTCTGCTTGAAAAA
asv_314	MH858097	unidentified	unidentified	unidentified	unidentified	unidentified	unidentified	unidentified		0.28	N/A	N/A	TTTTTTTTTTAATGATACGGCGACCACCGAGATCTACACGGAAGACAGGAAGCATCGATGAAGAACGCAGCAAGCAGAAGACGGCATATCAATAAGCGGAGGATTTTCTGGGTGGACACGAGCCACAATCTCGTATGCCGTCTTCTGCTTGAAAAAAAAAAAAAAAAA
asv_315	MH855852	Fungi	Ascomycota	Leotiomycetes	Helotiales	Sclerotiniaceae	Botrytis	Botrytis hyacinthi	species	1.0	0.993	0.9086	GAAATGCGATAAGTAATGTGAATTGCAGAATTCAGTGAATCATCGAATCTTTGAACGCACATTGCGCCCCTTGGTATTCCGGGGGGCATGCCTGTTCGAGCGTCATTTCAACCCTCAAGCTTAGCTTGGTATTGAGTCTATGTCAGCAATGGCAGGCTCTAAAATCAGTGGCGGCGCCGCTGGGTCCTGAACGTAGTAATATCTCTCGTTACAGGTTCTCGGTGTGCTTCTGCCAAAACCCAAATTTTTCTATGGTTGACCTCGGATCAGGTAGGGATACCCGCTGAACTTAAGCATATC
asv_316	MH864442	Fungi	Ascomycota	Sordariomycetes	Hypocreales	Sarocladiaceae	Sarocladium	Sarocladium strictum	species	1.0	0.988	0.9137	GAAATGCGATAAGTAATGTGAATTGCAGAATTCAGTGAATCATCGAATCTTTGAACGCACATTGCGCCCGCCGGCACTCCGGCGGGCATGCCTGTCCGAGCGTCATTTCAACCCTCAGGCCCACCCTTCCGGGGGAGCGGGCCTGGTTCTGGGGATCGGCGGCCCTCGCGGCCCCCGTCCCTCAAATTCAGTGGCGGTCGCGCCGCAGCCTCCCCTGCGTAGTAGCACAACCTCGCACCGGAGAGCGGAACGACCACGCCGTAAAACACCCAATTTTTTTAAGGTTGACCTCGGATCAGGTAGGAATACCCGCTGAACTTAA
asv_317	MH862538	unidentified	unidentified	unidentified	unidentified	unidentified	unidentified	unidentified		0.3011776	N/A	N/A	GAAATGCGATACTTGGTGTGAATTGCAGAATCCCGTGAACCATCGAGTCTTTGAACGCAAGTTGCGCCCCAAGCCTTTAGGCCGAGGGCACGTCTGCCTGGGTGTCACGCATCGTTGCCCCCCGCCCAAAATCTTGCGATCTTGCGGCGGTGGGCGGAAAATGGCCTCCCGTGTGCCTGCGCCCGCGGTTGGCCCAAATCCGAGTTCTCGGTGACGCTTCCCGCGACAATCGGTGGCGTTCGAAACAGAACCTAGTGATCCTGTCGTGCGGTTGCGTTCTACTGTCTACGGACTCTTTGACCCTCGAGAGCAAGCGAAAGCGCGCTCGCATCGCGACCCCAGGTCAGGCGGGATTACCCGCTGAGTTTAA
asv_318	WI050325	Fungi	Ascomycota	Pichiomycetes	Serinales	Debaryomycetaceae	Candida	Candida tropicalis	species	1.0	0.991	0.9502	GAAATGCGATACGTAATATGAATTGCAGATATTCGTGAATCATCGAATCTTTGAACGCACATTGCGCCCTTTGGTATTCCAAAGGGGGCATGCCTGTTTGAGCGTCATTTCTCCCTCAAACCCCCGGGTTTGGTGTTGAGCAATACGCTAGGTTTGTTTGAAAGAATTTAACGTGGAAACTTATTTTAAGCGACTTAGGTTTATCCAAAAACGCTTATTTTGCTAGTGGCCACCACAATTTATTTCATAACTTTGACCTCAAATCAGGTAGGACTACCCGCTGAACTTAA
asv_319	MH862506	unidentified	unidentified	unidentified	unidentified	unidentified	unidentified	unidentified		0.28	N/A	N/A	GAAATGCGATACCTGGTGTGAATTGCAGAATCCCGCGAACCATCGAGTCTTTGAACGCAAGTTGCGCCCGAGGCCATTCGGCCGAGGGCACGCCTGCCTGGGCGTCACGCTAAACACGCTCCCAACCCCTTACGGGGGAACAGGATGCGGCATTTGGCTCCCCGTCACCCAAGGGCGGTGGGCCGAAGATATGGCTGCCGGCGCATCGTGTCGGACACAGCGCGTGGTGAGCGTCCTCGCTATACTTACCGCAGTGTCTCCGACACATAGCCGGCGTGATGGCCTAGAATGACCCTTGTAACGGTGCGCATGACGCTCCGACCGCGACCCCAGGTCAGGCGGGACTACCCGCTGAATTTAA
asv_320	WI003582	Fungi	Ascomycota	Pichiomycetes	Pichiales	Pichiaceae	Pichia	Pichia membranifaciens	species	1.0	0.934	0.9768	GAAATGCGATACCTAGTGTGAATTGCAGCCATCGTGAATCATCGAGTTCTTGAACGCACATTGCGCCCGTCGGTATTCCGGCGGGCATGCCTGTCTGAGCGTCGTTTCCTTCTTGTGCACGCGGGGTCTTTGCAGATCCTCTCTGCGCAGAGCTGGCCGTGCCACTGGCCCGGCCGAAAAGAAACGTTGCGGACGAAGCGAACTACATCGGGACGCTTTGGCCGCCGAGCGAAAAAAAAACACCATTGAGCTCGACCTCAGATCAGGTAGGAGTACCCGCTGAACTTAA
asv_321	WI008153	Fungi	Basidiomycota	Malasseziomycetes	Malasseziales	Malasseziaceae	Malassezia	Malassezia globosa	species	0.9930599999999999	0.936	0.9896	GAAACGCGATAGGTAATGTGAATTGCAGAATTCCGTGAATCATCGAATCTTTGAACGCACCTTGCGCTCTATGGTATTCCGTAGAGCATGCCTGTTTGAGTGCCGTGAATTCTCCCATCCCAAGCGGTTTTTATCAAAGAATTGCTAGGCGAAGGGGTTGAGATGGGCGTTATTATAACTGCTTTTCTTCTCTAGAAAAGCTCGCCCGAAAAACAGCTAACGCCTCTGGGCCACTTTGCATCCGCTTCTCTGAGGGGAGAAGCGGCCAAGCGCGCTCTGATCATCAGGCATAGCATGATACGTCATTTGCTATGCTGTAGGAGAGCATTTGGTTGTGGTTATACCGCGTGCGTCATTTTTTTTTCTTGCAAAGAGAAAAAAAAAGCCCCCTTTCATTTC…
asv_322	MH855331	Fungi	Ascomycota	Dothideomycetes	Mycosphaerellales	unidentified	unidentified	unidentified	order	0.9310299999999999	0.91	0.8444	GAAATGCGATAAGTAATGTGAATTGCAGAATTCAGTGAATCATCGAATCTTTGAACGCACATTGCGCCCCTTGGTATTCCGGGGGGCATGCCTGTTCGAGCGTCATTATAACCCTCAAGCCTAGCTTGGTGTTGGAGCGTGCTACCTAGCAGCTCTTAAAATCAGTGGCAGTGCCCTTCGGCTCTAAGCGTAGTAACTTCTCTCGCTACAGAGCCTGGACGGTCCGCGCCAGAACCCCCAACTTTCTATGGTTGACCTCGGATCAGGTAGGGATACCCGCTGAACTTAA
asv_323	KY105980	Fungi	Ascomycota	Dipodascomycetes	Dipodascales	unidentified	Yarrowia	Yarrowia lipolytica	species	1.0	0.989	0.9378	GGAAGACAGGAAGCATCGATGAAGAACGCAGCGAACCGCGATATTTTTTGTGACTTGCAGATGTGAATCATCAATCTTTGAACGCACATTGCGCGGTATGGCATTCCGTACCGCACGGATGGAGGAGCGTGTTCCCTCTGGGATCGCATTGCTTTCTTGAAATGGATTTTTTTAAACTCTCAATTATTACGTCATTTCACCTCCTTCATCCGAGATTACCCGCTGAACTTAAGCATATCAATAAGCGGAGGATTTTCTGGGTGGGACAGGAGATAGATCTCGTATGCCGTCTTCTGCTTGAAAAAAAAAA
asv_324	MH855149	Fungi	Ascomycota	Dothideomycetes	Pleosporales	Didymellaceae	Calophoma	unidentified	genus	0.99355	0.984	0.5967	GAAATGCGATAAGTAGTGTGAATTGCAGAATTCAGTGAATCATCGAATCTTTGAACGCACATTGCGCCCCTTGGTATTCCATGGGGCATGCCTGTTCGAGCGTCATTTGTACCTTCAAGCCTTGCTTGGTGTTGGGTGTTTGTCTCGCCTCTGCGTGTAGACTCGCCTTAAAACAATTGGCAGCCGGCGTATTGATTTCGGAGCGCAGTACATCTCGCGCTTTGCACTCAGAACGACGACGTCCAAAAGTACAATTTTTACACTCTTGACCTCGGATCAGGTAGGGATACCCGCTGAACTTAA
asv_325	WI008153	Fungi	Basidiomycota	Malasseziomycetes	Malasseziales	Malasseziaceae	Malassezia	Malassezia globosa	species	0.98288	0.936	0.9896	GAAACGCGATAGGTAATGTGAATTGCAGAATTCCGTGAATCATCGAATCTTTGAACGCACCTTGCGCTCTATGGTATTCCGTAGAGCATGCCTGTTTGAGTGCCGTGAATTCTCCCATCCCAAGCGGTTTTTATCAAAGAATTGCTAGGCGATGGGGTTGAGATGGGCGTTATTATAACTGCTTTTCTTCTCTAGAAAAAGCTCGCCCGAAAAACAGCTAACGCCTCTGGGCCACTTTGCATCCGCTTCTCTGAGGGGAGAAGCGGCCAAGCGCGCTCTGATCATCAGGCATAGCATGATACGTCATTTGCTATGCTGTAGGAGAGCATTTGGTTGTGGTTATACCGCGTGCGTCATTTTTTTTTCTTGCAAAGAGGAAAAAAAAAAGCCCCCCTTTCA…
asv_326	MH857162	unidentified	unidentified	unidentified	unidentified	unidentified	unidentified	unidentified		0.4622228	N/A	N/A	GAAATGCGATACTTGGTGTGAATTGCAGAATCCCGTGAACCATCGAGTCTTTGAACGCAAGTTGCGCCCGAAGCCATTAGGCCGAGGGCACGCCTGCCTGGGCGTCACACGTCGTTGCCCCCCCCATCTACTCCTTCGGGATTGCGGGGGGCGGATGATGGCCTCCCGTGCGCCTCGCCGCGCGGTTGGCATAAATACCAAGTCCTCGGCGACGCACGCCACGACAATCGGTGGTTGCGAGACCTCGGTTGCCCGTCGTGTGCGTTCGTCGCGCATCGAGGGCTCGAAAAAATGCTCGGCTTCGGCTTGGCTTTCAACGCGACCCCAGGTCAGGCGGGGTTACCCGCTGAATTTAA
asv_327	WI047728	Fungi	Basidiomycota	Agaricostilbomycetes	Agaricostilbales	Agaricostilbaceae	Sterigmatomyces	Sterigmatomyces halophilus	species	1.0	0.971	0.9903	GAAACGCGAAATGTAATGTGAATTGCAGAATTCAGTGAATCATCGAATCTTTGAACGCATCTTGCACTCTCGAATCACTATCGAGAGTATGCCTGTTTGAGTGTCGCGAAACTCTCAACCCCGCCTCATGCTTTATTGCGTGTGGGTAGCTTGGGCTTGGATCATGATCTTTGCAGTAATGCGCTAGCAGAACTGCTGGATTGAAATACAACAAGCTGAATCTATATACTTGCGGCTTGACCTGTCGTTGTAAGCACACAAATGCATTCGATGGGGACGCGAGAAAATGGAATGAGCTTTCCAAATGTGTTACACTTTGCAGCTTCTATTAACTTAGAGCTCTTAGTGCATTCTGACCTCAAATCAGGTAGGATTACCCGCTGAACTTAA
asv_328	MH862829	unidentified	unidentified	unidentified	unidentified	unidentified	unidentified	unidentified		0.3011776	N/A	N/A	GAAATGCGATACTTGGTGTGAATTGCAGAATCCCGTGAACCATCGAGTCTTTGAACGCAAGTTGCGCCCCAAGCCATTAGGCCGAGGGCACGTCTGCCTGGGTGTCACGCATCGTTGCCCCACCCCACCCCCCCAAACCAAGGCGGGGGCCCTGGGGTGCGGGCGGAGATTGGCCTCCCGTGCGCTGACCGCTCGCGGTTGGCCCAAATATGAGTCCTCGGCGACCGAAGCCGCGGCGATCGGTGGTGAAACAAAGCCTCTCGAGCTCCCGCCGCGCGCCCGGTCTCCAAGTGTGGACTCTGCGACCCTGAAGCTCCGCGCAAGCGGCGCTCGCATTGCGACCCCAGGTCAGGCGGGATTACCCGCTGAGTTTAA
asv_329	WI006973	Fungi	Basidiomycota	Malasseziomycetes	Malasseziales	Malasseziaceae	Malassezia	Malassezia restricta	species	0.99273	0.936	0.9896	GAAACGCGATAGGTAATGTGAATTGCAGAATTCCGTGAATCATCGAATCTTTGAACGCACCTTGCGCTCTATGGCAATCCGTAGAGCATGCCTGTTTGAGTGCCATGAAATCTCCCACCCCAAGCGGTTTTTACATGAAACGGCTTGGCGGATGGGGTCTGGATGGGTGCCTCTGCCTGCGCTACCTAGCACAGGCTCGCCCGAAATGCATGAGCGCCTTGAGACACTTTGCATCCGCCTCTCTGTTTGGGAGGAGGCGGCCAAGCAGTGTTTTTCTCCTGGCATGGCATGATACGTCATTTGCTATGTCGCCTAAAGGAGGAGTGTTTGGTTGTGTCTGCGTGTGCTTCGAACTTGCCTCTGTGGCACATCCCAATTTCACTTCTGGTCTCAAATCAG…
asv_330	MH864315	Fungi	Ascomycota	Eurotiomycetes	Eurotiales	Aspergillaceae	unidentified	unidentified	family	0.9659099999999999	0.943	0.7931	GAAATGCGATACGTAATGTGAATTGCAGAATTCAGTGAATCATCGAGTCTTTGAACGCACATTGCGCCCTCTGGTATTCCGGGGGGCATGCCTGTCCGAGCGTCATTGCTGCCCTCAAGCACGGCTTGTGTGTTGGGCCCCCGTCCCGGTTAAGCATTAGCCCCGGGACGGGCCCGAAAGGCAGCGGCGGCACCGTGTCCGGTCCTCGAGCGTATGGGGCTCTGTCACCCGCTCGTGTAGGTCCGGCCGGCGGCCAGCCCGACCCTTTAACCAATCTTTTAACCAGGTTGACCTCGGATCAGGTAGGGATACCCGCTGAACTTAA
asv_331	MH860905	Fungi	Ascomycota	Eurotiomycetes	Eurotiales	Trichocomaceae	Thermomyces	Thermomyces lanuginosus	species	1.0	0.994	0.9059	GAAATGCGATAAGTAATGTGAATTGCAGAATTCCGTGAATCATCGAATCTTTGAACGCACATTGCGCCCTCTGGTATTCCGGGGGGCATGCCTGTCCGAGCGTCATTGCGAACCCTCAAGCACGGCTTGTGTGTTGGGCCGCCGTCCCCTCGTTTGGAGGGGACGGGCCTGAAAGGCAGCGGCGGCGTCGCGTCCGGTCCTCGAGCGTATGGGGCTCTGTCACGCGCTCAAGGAGGGGTCCGGCCGGGGCCATAGCCTCTGAAGGTCAATTCTTCCAAGGTTGACCTCGGATCAGGTAGGAGTACCCGCTGAACTTAA
asv_332	WI009776	Fungi	Ascomycota	Saccharomycetes	Saccharomycetales	Saccharomycetaceae	Nakaseomyces	Nakaseomyces bracarensis	species	0.9960800000000001	0.982	0.9722	GAAATGCGATACGTAATGTGAATTGCAGAATTCCGTGAATCATCGAATCTTTGAACGCACATTGCGCCCTCTGGTATTCCAGGGGGCATGCCTGTTTGAGCGTCATTTCCTTCTCAAACACCTGTGTTTGGTAGTGAGTGATACTCTTATTGAGTTAGCTTGAAATTGTTGGCCATATAGTGGGGACATTTGGAGTCTTGCTTTGTGGGTCTTATTTTTCATTGGGAGTTTCGCAATGGGAATATCGTATTAGGTTTTACCAACTTCGGTATTTTTTTGTTGTGGGATGCTAATTCCTTTGGATAGAGATCTGTGTATGGTGAATCCAATCTTGTGACCACGGCAAACAGAAACCTTTAAGTTTGACCTCAAATCAGGTAGGATTACCCGCTGAACTTAA
asv_333	MH858969	Fungi	Ascomycota	Dothideomycetes	Pleosporales	unidentified	unidentified	unidentified	order	0.94074	0.91	0.8444	GAAATGCGATAAGTAGTGTGAATTGCAGAATTCAGTGAATCATCGAATCTTTGAACGCACATTGCGCCCCTCGGTATTCCGTGGGGCACGCCTGTTCGAGCGTCATTTACACCCTCAAGCCCAGCTTGGTGTTGGGCGTCTGTCCCGCTCCCGTAGCGCGGACTCGCCTCAAAGTCATTGGCGGCGGTCGTGCCGGCTCCTCGCGCAGCACATTTGCGCTTCTCGGAGGCCCGGCGGATCAGCACCCAGCAAGCTACCTTTTATGACTTGACCTCGGATCAGGTGAGGATACCCGCTGAACTTAA
asv_334	MH862800	Fungi	Ascomycota	Dothideomycetes	Pleosporales	Pleosporaceae	Alternaria	Alternaria alternata	species	0.99408	0.994	0.9926	GAAATGCGATAAGTAGTGTGAATTGCAGAATTCAGTGAATCATCGAATCTTTGAACGCACATTGCGCCCTTTGGTATTCCAAAGGGCATGCCTGTTCGAGCGTCATTTGTACCCTCAAGCTTTGCTTGGTGTTGGGCGTCTTGTCTCTAGCTTTGCTGGAGACTCGCCTTAAAGTAATTGGCAGCCGGCCTACTGGTTTCGGAGCGCAGCACAAGTCGCACTCTCTATCAGCAAAGGTCTAGCATCCACTAAGCCTTTTTTTCAACTTTTGACCTCGGATCAGGTAGGGATACCCGCTGAACTTAA
asv_335	MH857504	unidentified	unidentified	unidentified	unidentified	unidentified	unidentified	unidentified		0.36190399999999995	N/A	N/A	GAAATGCGATACTTGGTGTGAATTGCAGAATCCCGTGAACCATCGAGTCTTTGAACGCAAGTTGCGCCCGAAGCCATTAGGCCGAGGGCACGTCTGCCTGGGTGTCACGCATCGTGTTGCCCTTGACCAAACATCTTCTTAGGAGATATTTCGGTTTAGGGGCGGATATTGGCCTCCCGTGCCTTGTTCGCGGTTGGCTCAAAAATGAGTCTTTGGTGATGGACATCGTGACATCGGTGGTTGTAACAAGACCTTCTTGTGTTGTCACGTATGCTTGTCACAACAGTTAGCTCAAGGGCCCTTAGACGCCATAAAATGTGTGCGTTTCGATTGTGACCCCAGGTCAGGCGGGACTACCCGCTGAGTTTAA
asv_336	MH857597	Fungi	Basidiomycota	Agaricomycetes	unidentified	unidentified	unidentified	unidentified	class	0.90323	0.891	0.7894	GAAATGCGATAAGTAATGTGAATTGCAGAATTCAGTGAATCATCGAATCTTTGAACGCACCTTGCGCTCCTTGGTATTCCGAGGAGCATGCCTGTTTGAGTGTCATGGTATTCTCAACTCTTCTGTCTTTTGTCTCAAAAGCAGTGGGGCTTGGACTTGGAGGTTTTTGCTGGCATTTACTTTTACAGTGAACACTGGCTCCTCTGAAATGTATTAGCTTGAATGTTATCAAGTATGATTCAGTGTGATAATTGTCTATGCTGTTTCATCTTGATATTCAATGTGTTCAAGCTTCAAACTGTCCCTTGGGACACTATATCTGAACATCTGACCTCAAATCAGGTAGGACTACCCGCTGAACTTAA
asv_337	WI008153	Fungi	Basidiomycota	Malasseziomycetes	Malasseziales	Malasseziaceae	Malassezia	Malassezia globosa	species	0.9960899999999999	0.936	0.9896	GAAACGCGATAGGTAATGTGAATTGCAGAATTCCGTGAATCATCGAATCTTTGAACGCACCTTGCGCTCTATGGTATTCCGTAGAGCATGCCTGTTTGAGTGCCGTGAATTCTCCCATCCCAAGCGGTTTTTATCAAAGAATTGCTAGGCGAAGGGGTTGAGATGGGCGTTGTTATAACTGCTTTTCTTCTCTAGAAAAGCTCGCCCGAAAAACAGCTAACGCCTCTGGGCCACTTTGCATCCGCTTCTCTGAGGGGAGAAGCGGCCAAGCGCGCTCTGATCATCAGGCATAGCATGATACGTCATTTGCTATGCTGTAGGAGAGCATTTGGTTGTGGTTATACCGCGTGCGTCATTTTTTTTTTGCAAACGCAAAGAAAAAAAGCCCCCTTTCATTTC…
asv_338	MH866057	unidentified	unidentified	unidentified	unidentified	unidentified	unidentified	unidentified		0.26	N/A	N/A	AGGGCACCACCAGGAGTGGAGCCTGCGGCTTAATTTGACTCAACACGGGGAAACTTACCAGGTCCAGACATAGTAAGGATTGACAGACTGAGAGCTCTTTCTTGATTCTATGGGTGGTGGTGCATGGCCGTTCTTAGTTGGTGGAGCGATTTGTCTGGTTAATTCCGTTAACGAACGAGACCTCAGCCTGCTAACTAGCTATGTGGAGGTACACCTTCACGGCCAGCTTCTTAGAGGGACTATGGCCTTTTAGGCCACGGAAGTTTGAGGCA
asv_339	MH858097	unidentified	unidentified	unidentified	unidentified	unidentified	unidentified	unidentified		0.28	N/A	N/A	TTTTTTTTTTAATGATACGGCGACCACCGAGATCTACACGGAAGACAGGAAGCATCGATGAAGAACGCAGCAAGCAGAAAACGGCATATCAATAAGCGGAGGATTTTCTGGGTGGGCTAATTACGCTATCTCGTATGCCGTCTTCTGCTTGAAAAAAAAAAAAAAAAA
asv_340	MH862578	unidentified	unidentified	unidentified	unidentified	unidentified	unidentified	unidentified		0.24	N/A	N/A	GAAATGCGATACTTGGTGTGAATTGCAGAATCCCGTGAACCATCGAGTCTTTGAACGCAAGTTGCGCCCCAAGCCTTCTGGCCGAGGGCACGTCTGCCTGGGTGTCACAAATCGTCGTCCTCCCATCCTCTCGAGGATATCGGACGGAAGCTGGTCTCCCGTGTGTTACCGCACGCGGTTGGCCAAAATCCGAGCTAAGGATGCCAGGAGCGTCTTGACATGCGGTGGTGAATTCAATTCTCGTCAAATCGTCAGTCGTTTCGGTCCGAAAGCTCTTGATGACCCAAAGTCCTCAACGCGACCCCAGGTCAGGCGGGATCACCCGCTGAGTTTAA
asv_341	MH857162	unidentified	unidentified	unidentified	unidentified	unidentified	unidentified	unidentified		0.4622228	N/A	N/A	GAAATGCGATACTTGGTGTGAATTGCAGAATCCCGTGAACCATCGAGTCTTTGAACGCAAGTTGCGCCCGAAGCCATTAGGCTGAGGGCACGCCTGCCTGGGCGTCACACGTCGTTGCCCCCCCCATCAACTCCTTCGGGATTGCGGGGGGCGGATGATGGCCTCCCGTGCGCCTCGCCGCGCGGTTGGCATAAATACCAAGTCCTCGGCGACGCACGCCACGACAATCGGTGGTTGCGAGACCTCGGTTGCCCGTCGTGTGCGTTCGTCGCGCATCGAGGGCTCGAAAAAATGCTCGGCTCCGGCTCGGCTTTCAACGCGACCCCAGGTCAGGCGGGGTTACCCGCTGAATTTAA
asv_342	WI004888	Fungi	Ascomycota	Pichiomycetes	Serinales	Debaryomycetaceae	Diutina	Diutina catenulata	species	1.0	0.985	0.9498	GAAATGCGATACGTAATATGAATTGCAGATTTTGTGAATCATCGAATCTTTGAACGCACATTGCGCCCGTGGGTATTCCCGCGGGCATGCGTGTGTGAGCGGTTATCTCCCTCGCAGGTAATGGACATACGGCGTCAGCTGTTCCTCCAAAAAGTGATTGGTGTAGTATTACAGTTTACTCACAACCATACTTTTTCCCTCACACACGTAAGACTACCCGCTGAACTTAAGCATATCAATAAGCGGAGGATTTTCTGGGTGGTTATGCAGTCGTATCTCGTATGCCGTCTTCTGCTTGAA
asv_343	WI006973	Fungi	Basidiomycota	Malasseziomycetes	Malasseziales	Malasseziaceae	Malassezia	Malassezia restricta	species	0.99634	0.936	0.9896	GAAACGCGATAGGTAATGTGAATTGCAGAATTCCGTGAATCATCGAATCTTTGAACGCACCTTGCGCTCTATGGCAATCCGTAGAGCATGCCTGTTTGAGTGCCATGAAATCTCCCACCCCAAGCGGTTTTTACATGAAACGGCTTGGCGGATGGGGTCTGGATGGGTGCCTCTGCCTGCGCTACCTAGCACAGGCTCGCCCGAAATGCATGAGCGCCTTGAGACACTTTGCATCCGCCTCTCTGTTTGGGAGGAGGCGGCCAAGCAGTGTTTTTCTCCTGGCATGGCATGATACGTCATTTGCTATGTCGCCTAAAGGAGGAATGTTTGGTTGTGTCTGCGTGTGCTTCGAACTTGCCTCTGTGGCACATCCCAATTTCGCTTCTGGTCTCAAATCAG…
asv_344	MH861655	Fungi	Basidiomycota	Agaricomycetes	Agaricales	Schizophyllaceae	Schizophyllum	Schizophyllum commune	species	1.0	0.985	0.9036	GAAATGCGATAAGTAATGTGAATTGCAGAATTCAGTGAATCATCGAATCTTTGAACGCACCTTGCGCCCTTTGGTATTCCGAGGGGCATGCCTGTTTGAGTGTCATTAAATACCATCAACCCTCTTTTGACTTCGGTCTCGAGAGTGGCTTGGAAGTGGAGGTCTGCTGGAGCCTAACGGAGCCAGCTCCTCTTAAATGTATTAGCGGATTTCCCTTGCGGGATCGCGTCTCCGATGTGATAATTTCTACGTCGTTGACCATCTCGGGGCTGACCTAGTCAGTTTCAATAGGAGTCTGCTTCTAACCGTCTCTTGACTGAGACTAGCGACTTGTGCGCTAACTTTTGACTTGACCTCAAATCAGGTAGGACTACCCGCTGAACTTAA
asv_345	MH855488	Fungi	Basidiomycota	Wallemiomycetes	Wallemiales	Wallemiaceae	Wallemia	Wallemia mellicola	species	0.99024	0.985	0.9036	GAAATGCGATAAGTAATGTGAATTGCAGATACAGTGAATCATCGAATCTTTGAACGCAAATGGCACTCTATGGTATTCCGTAGAGTACGTCTGTTTGAGCGTCGCGAACATCTCCATAATTAGTTTTTTTTTAAATTGATTGTGGGTTTTGAGGTTGTCATATAACAATGACTCCCTTTAAAATAATTAGTGATGACCTTATGAATGGGTTAATACTGTGTGTTATAATGGATTACATCCATCACCAGTCAGAGAGTAATCTCGCCTTAGTAATTTGTAGTGATTGCTTCTAACTGCCATTGGCAAATAAATGATCAAATCGACCTCAAATCAGATGGGATTACCCGCTGAACTTAA
asv_346	WI011318	Fungi	Ascomycota	Pichiomycetes	Serinales	Debaryomycetaceae	Candida	Candida oceani	species	1.0	0.991	0.9502	GAAATGCGATAAGTAATATGAATTGCAGATTTTCGTGAATCATCGAATCTTTGAACGCACATTGCGCCCTCTGGTATTCCATAGGGCATGCCTGTTTGAGCGTCATTTCTCTCTCAAACCCCCACGGGTTTGGTATTGAGTGATACTCTTAGTCAGACTAGGCGTTTGCTTGAAAAGTAATGGCATGAGCGTACTAGATAGTGCGACTTGATTTATTCAATGTATTAGGTTTATCCAACTCGTTGAACAGATCGGACGTAAATTTCTGGTATTGAAAGGCTCGGGCCGTACAACGACCAAACAAGTTTGACCTCAAATCAGGTAAGAATACCCGCTGAACTTAA
asv_347	MH865024	Fungi	Ascomycota	Sordariomycetes	Diaporthales	Diaporthaceae	unidentified	unidentified	family	0.9745199999999999	0.954	0.6707	GAAATGCGATAAGTAATGTGAATTGCAGAATTCAGTGAATCATCGAATCTTTGAACGCACATTGCGCCCTCTGGTATTCCGGAGGGCATGCCTGTTCGAGCGTCATTTCAACCCTCAAGCCTGGCTTGGTGTTGGGGCACTGCCTGTACAGAAGGCAGGCCCTGAAATTCAGTGGCGAGCTCGCCAGGACCCCGAGCGCAGTAGTTAAACCCTCGCTCCGGAAGGCCCTGGCGGTGCCCTGCCGTTAAACCCCCAACCTCTGAAAGTTTGACCTCGGATCAGGTAGGAATACCCGCTGAACTTAA
asv_348	KY102371	Fungi	Ascomycota	Pichiomycetes	Serinales	Debaryomycetaceae	Candida	Candida sake	species	1.0	0.991	0.9502	GAAATGCGATACGTAATATGAATTGCAGATTTTCGTGAATCATCGAATCTTTGAACGCACATTGCGCCCTGTGGTATTCCACAGGGCATGCCTGTTTGAGCGTCATTTCTCCCTCAAACCTCTGGTTTGGCGTTGAGTGATACTCGGTTTACTTGAAAAACATGAAAAGCATAACTATTAGGTTTTACCAACTCGTTATACTAATCTACAAGTTTGACCTCAAATCAGGTAGGACTACCCGCTGAACTTAAGCATATCAATAAGCGGAGGATTTTCTGGGTGGGTCAATTGACCGATCTC
asv_349	WI010739	Fungi	Ascomycota	Saccharomycetes	Phaffomycetales	Phaffomycetaceae	Cyberlindnera	Cyberlindnera fabianii	species	1.0	0.986	0.951	GAAATGCGATACGTAATGTGAATTGCAGGTTTTCGTGAATCATCGAATCTTTGAACGCATATTGCGCCCTTCGGTATTCCGAAGGGCATGCCTGTTTGAGCGTCATTTCTCTCTCAAACCTTCGGGTTTGGTATTGAGTGATACTCTCTTTCTGGGTTAACTTGAAATACTGTGGCAAGAGCTGCTTTGCAGGATCTCCTCTGAACTAACGTTTCTAGGTTCTACCAATTCGTTATGGACAGTGTGTGCTGAACGCATGGCTTTTGGGCTCGGCCTAACAATTTCTTCATAAGTTTGACCTCAAATCAGGTAGGATTACCCGCTGAACTTAA
asv_350	KY103561	Fungi	Ascomycota	Saccharomycetes	unidentified	unidentified	unidentified	unidentified	class	0.9392499999999999	0.521	0.5807	GAATTGCGATAAGTAATGTGAATTGCAGATACTCGTGAATCATTGAATTTTTGAACGCACATTGCGCCCTGGAGTATTCTCCAGGGCATGCCTGTTTGAGCGTCATTTCCTTCTCAAAAAGTAATTTATTAATTTTTGGTTTTGGGCGATACTCAGGGTTAGCTTGAAATTGAAGACTGTTTCAGTCTTTTTGATTCAACACTTAGCTTCTTTGGAGACGCTGTTCTCGCTGTGATGTATTTATGGATTTATTCGTTTTACTTTACAAGAGATATGGTTATGTACTTTAGGCAAAGAGTTGTTTTTAATATTCATCAAGTTTGACCTCAAATCAGGTAGGATTACCCGCTGAACTTAA
asv_351	MH857475	Fungi	Ascomycota	Eurotiomycetes	Eurotiales	Aspergillaceae	unidentified	unidentified	family	0.94375	0.943	0.7931	GAAATGCGATAATTAATGTGAATTGCAGAATTCAGTGAATCATCGAGTCTTTGAACGCACATTGCGCCCCCTGGTATTCCGGGGGGCATGCCTGTCCGAGCGTCATTGCTGCCCTCAAGCCCGGCTTGTGTGTTGGGTCTTGTCCCCCCCCGGGGGGACAGGCCCGAAAGGCAGTGGCGGCACCGTCCGATCCTCGAGCGTATGGGGCTTTGTCACCCGCTCTGTAGGCCCGGCCGGCTGCTTGCCGACCCCCATCAATCTTTTTTCAGGTTGACCTCGGATCAGGTAGGGATACCCGCTGAACTTAA
asv_352	WI006973	Fungi	Basidiomycota	Malasseziomycetes	Malasseziales	Malasseziaceae	unidentified	unidentified	family	0.93208	0.912	0.8129	GAAACGCGATAGGTAATGTGAATTGCAGAATTCCGTGAATCATCGAATCTTTGAACGCACCTTGCGCTCTATGGCAATCCGTAGAGCATGCCTGTTTGAGTGCCATGAAATCTCCCACCCCAAGCGGTTTTTGAATGAAACGGCTTGGCGGATGGGGTCTGGATGGGTGCCTCTGCCTGTGCTTACCTTTTAGCCCACAGGCTCGCCCGAAATGCATGAGCGCCTTGGGACACTTTGCATCCGCCTCTCTTGTGGGGAGGAGGCGGCCAAGCAGTGTTTTTCTCCAGGCATGGCATGATACGTCATTTGCTATGTCGCCCAATGGAGGAATGTTTGGTTGTGTCTGCGTGTGCTTCGAACTTTGCCTCTGTGCAAATCCCCTTTCACTTCTGGTCTCAA…
asv_353	MH857380	Fungi	Basidiomycota	Agaricomycetes	Sistotrematales	Sistotremastraceae	Sistotremastrum	unidentified	genus	0.98477	0.956	0.6015	GAAATGCGATAAGTAATGTGAATTGCAGAATTCAGTGAATCATCGAATCTTTGAACGCACCTTGCGCTCCTTGGTATTCCGAGGAGCATGCCTGTTTGAGTGTCATGATAATCTCAAGTCAACATTTTAGTTTATCTGAAGTGTTGATTTGGACTTGGAGGTTGTGCTGATCTTTGTATTGGCTCCTCTTAAATGCATTAGCTGGATTACTATCAGTAATAGTCCATGGTGTTGTAATCTCGGCGCTGTGACTTAACTGAATGACGATCTGCTTCTAGTGTAGTTGCCTCTGGCAATATTTGTACACTTGACCTCAAATCAGGTAGGACTACCCGCTGAACTTAA
asv_354	MH864080	Fungi	Basidiomycota	Agaricomycetes	Hymenochaetales	Hyphodontiaceae	Hyphodontia	Hyphodontia taiwaniana	species	0.99457	0.982	0.9792	GAAATGCGATAAGTAATGTGAATTGCAGAATTCAGTGAATCATCGAATCTTTGAACGCACCTTGCGCTCCTTGGTATTCCGAGGAGCATGCCTGTTTGAGTGTCGTGAAATTATCAACTCCCTTTCTTTATTGAAGGGTGAGCTTGGACTTGGGGATTGCTGGTGCAAATTGGCTTCCCTTGAATGTATTAGCTGGAATTTAATTCGCAGCATATATGCGGTGTGATAATGTCGTCACTGTGTAGCTCGGATTGTCTGGCTTCTAATCGTCCTTCACGGGACAATTTGATCTTTTTGACCTCAAATCAGGTAGGACTACCCGCTGAACTTAA
asv_355	MH865432	Fungi	Ascomycota	Dothideomycetes	Mycosphaerellales	Mycosphaerellaceae	Ramularia	Ramularia mali	species	1.0	0.994	0.9661	GAAATGCGATAAGTAATGTGAATTGCAGAATTCAGTGAATCATCGAATCTTTGAACGCACATTGCGCCCCCTGGTATTCCGGGGGGCATGCCTGTTCGAGCGTCATTTCACCACTCAAGCCTCGCTTGGTATTGGGCGTCGCGAGTCCCTCGCGCGCCTCAAAGTCTCCGGCTGAGCGGTTCGTCTCCCAGCGTTGTGGCAACTATTTCGCAGTGGAGTTCGAGTCGTCGCGGCCGTTAAATCTTTCAAAGGTTGACCTCGGATCAGGTAGGGATACCCGCTGAACTTAAGCATATCAAT
asv_356	WI005173	Fungi	Basidiomycota	Tremellomycetes	Cystofilobasidiales	Cystofilobasidiaceae	Cystofilobasidium	Cystofilobasidium capitatum	species	0.99167	0.981	0.9838	GAATTGCGATAAGTAATGTGAATTGCAGAATTCAGTGAATCATCGAATCTTTGAACGCATCTTGCGCTCTTTGGTATTCCGAAGAGCATGCCTGTTTGAGTGTCATGAAACTCTCACCTCCAATCTTTTTTAACTAGAAGGTTGGGGTGTGGACGTGAGTGCTGCTGGTGCCCTGGCTGCATCGGCTCACTTGAAATTCATTAGCTGAATCCTTTAAAGTAGGTTCTACTCGACGTGATAAGATCTCCGTCGAGGACAGTGCTTCGGCATTGGCCAACGATAAAGTTGATACGCTTCTAATTAGCGCAGACTTCGAGTGCTGGCAATTTTGACAACTTGGCCTCAAATCAGGTAGGACTACCCACTGAACTTAA
asv_357	MH857162	unidentified	unidentified	unidentified	unidentified	unidentified	unidentified	unidentified		0.36190399999999995	N/A	N/A	GAAATGCGATACTTGGTGTGAATTGCAGAATCCCGTGAACCATCGAGTCTTTGAACGCAAGTTGCGCCCGAAGCCTTTAGGTCGAGGGCACGTCTGCCTGGGCGTCACGCATCGCGTCTCCCTACCCCACATCGTGTGGGATGGGGAGGAAGATGGCCTCCCATGCCTCACCGGGAATGGATGGCCTAAAAAAGGAGCCCCTGGCTACAAGCTGCAGCGGCATTTGGTGGAAGACAAGGCCTTGCCTAGTATGCATCCGCGTCGCTCAGCACGTAGGCCGTGGACTCGCAGGACCCTAACATGTTGCCCCCTGACGGCGACAAACCTTTGCGACCCCAGGTCAGGCGGGGCTACCCGCTGAGTTTAA
asv_358	KY105993	Fungi	Ascomycota	Dipodascomycetes	Dipodascales	unidentified	Yarrowia	Yarrowia lipolytica	species	1.0	0.989	0.9378	GAAGACAGGAAGCATCGATGAAGAACGCAGCGAACCGCGATATTTTTTGTGACTTGCAGATGTGAATCATCAATCTTTGAACGCACATTGCGCGGTATGGCATTCCGTACCGCACGGATGGAGGAGCGTGTTCCCTCTGGGATCGCATTGCTTTCTTGAAATGGATTTTTTAAACTCTCAATTATTACGTCATTTCACCTCCTTCATCCGAGATTACCCGCTGAACTTAAGCATATCAATAAGCGGAGGATTTTCTGGGTGGACGTGTACCCAAATCTCGTATGCCGTCTTCTGCTTGAAAAAAAAA
asv_359	MH857295	unidentified	unidentified	unidentified	unidentified	unidentified	unidentified	unidentified		0.88034	N/A	N/A	GAAATGCGATAAGTAATGTGAATTGCAGAATTCAGTGAATCATCGAATCTTTGAACGCACCTTGCACTCCTTGGTATTCCGAGGAGTATGCCTGTTTGAGTGTCTTGTAATCATCAATCTTACATTGCTTTTGTGATGCATGATTGGACTTGGGGACTGCTGGTCTGACGACTGGCTTCTCTTGAATGCATTAGTAGAATCGAGTTACGGCGCTACGTGTGGTGTGATAATATCTTCACTGCATAGTTGTAATGAAGTTTTGCTTCTAACAGTCCTTCGTTGGACAATACTTGACCATTTGACCTCAAATCAGGTAGGACTACCCGCTGAACTTAA
asv_360	MH855873	unidentified	unidentified	unidentified	unidentified	unidentified	unidentified	unidentified		0.38181780000000004	N/A	N/A	GAAATGCGATACTTGGTGTGAATTGCAGGATCCCGCGAACCACCGAGTCTTTGAACGCAAGTTGCGCCCGGAGCCTTCTGGCCGAGGGCACGTCTGCCTGGGCGTCACGCATCGCTGCCCCCACATACAACACCCACTTAGGTCTGTTGCATTGGTGGGGGCACATGTTGGCCTCCCGTGCGCACCGTCGCACGGATGGCTTAAAATTGAGTCCTCGGCATCTGTTGTCGTGACACTACGGTGGTTGATTCAACCTCGGTACTGTGTCTCGATCTCAGCTTGCGTGCCTCCTCTTTGTGAGTGAGGGAGGAATCTTATGTTGACCCTTTGAACATTGTCCCCAAAGACGATGCTCTCGACGCGACCCCAGGTCAGGCGGGACTACCCGCTGAGTTTAA
asv_361	MH861331	unidentified	unidentified	unidentified	unidentified	unidentified	unidentified	unidentified		0.3410532	N/A	N/A	GAAATGCGATACTTGGTGTGAATTGCAGGATCCCGCGAACCACCGAGTCTTTGAACGCAAGTTGCGCCCGGAGCCTTCTGGCCGAGGGCACGTCTGCCTGGGCGTCACGCATCGCTGCCCCCCCCACACAACACCCCATGCGGGCTCGTTGCGTAGGCAGGGGCACACGCTGGCCTCCCGTGCGCACCGTCGTGCGGATGGCTTAAATTCGAGTCCTCGGCGCACGTCGTCGCGACACTACGGTGGTTGATCCGACCTCGGTACCACGTCGCGATCCTGACGTCGCCTCCTTGTGGACTCCTACACCGACCCTCTGAACGCTGTCCCCCCAAAGGATGACGCTCTCGACGCGACCCCAGGTCAGGCGGGACTACCCGCTGAGTTTAA
asv_362	MH862062	Fungi	Ascomycota	Eurotiomycetes	Eurotiales	Aspergillaceae	Penicillium	Penicillium jugoslavicum	species	1.0	0.994	0.9059	GAAATGCGATACGTAATGTGAATTGCAGAATTCAGTGAATCATCGAGTCTTTGAACGCACATTGCGCCCCCTGGTATTCCGGGGGGCATGCCTGTCCGAGCGTCATTGCTGCCCTCAAGCACGGCTTGTGTGTTGGGCCCCCGTCCCCCTCTTTTTTAGGGGGGGGGGACGGGCCCGAAAGGCAGCGGCGGCACCGTGTCCGGTCCTCGAGCGTATGGGAAGCAACTCTTTTTGTCACCCGCTCCTGTAGGTCCGGCCGGCGGCCTGCCCAACCCTCAATCAATCTTTTTTAACCAGGTTGACCTCGGATCAGGTAGGGATACCCGCTGAACTTAA
asv_363	MH855873	unidentified	unidentified	unidentified	unidentified	unidentified	unidentified	unidentified		0.38181780000000004	N/A	N/A	AAAATGCGATACTTGGTGTGAATTGCAGGATCCCGCGAACCACCGAGTCTTTGAACGCAAGTTGCGCCCGGAGCCTTCTGGCCGAGGGCACGTCTGCCTGGGCGTCACGCATCGCTGCCCCCACATACAACACCCACTTAGGTCTGTTGCATTGGCGGGGGCACATGTTGGCCTCCCGTGCGCAATCGTCGCACGGATGGCTTAAAATTGAGTCCTCGGCATCTGTTGTCGTGACACTACGGTGGTTGATTCAACCTCGGTACCGTGTCTCGATCTCAGCTTGCGTGCCTCCTCTTTGCGAGTGAGGGAGGAATCTTATGTTGACCCTTTGAACATTGTCCCCAAAGACGATGCTCTCGACGCGACCCCAGGTCAGGCGGGACTACCCGCTGAGTTTAA
asv_364	MH858097	unidentified	unidentified	unidentified	unidentified	unidentified	unidentified	unidentified		0.28	N/A	N/A	TTTTTTTTTTAATGATACGGCGACCACCGAGATCTACACGGAAGACAGGAAGCATCGATGAAGAACGCAGCAAGCAGAAGACGGCATATCAATAAGCGGAGGATTTTCTGGGTGGATCGCTCGAGGAATCTCGTATGCCGTCTTCTGCTTGAAAAAAAAAAAAAAAAA
asv_365	WI004510	Fungi	Basidiomycota	Tremellomycetes	Trichosporonales	Trichosporonaceae	Cutaneotrichosporon	Cutaneotrichosporon jirovecii	species	1.0	0.989	0.9756	GAAATGCGATAAGTAATGTGAATTGCAGAATTCAGTGAATCATCGAATCTTTGAACGCAACTTGCGCTCTCTGGTATTCCGGAGAGCATGCCTGTTTGAGTATCATGAAATCTCAACCATTAGGGTTTCTTAATGGCTTGGATTTGGGCGCTGCCACTTGCCTGGCTCGCCTTAAAAGAGTTAGCGTGTTTAACTTGTCGATCTGGCGTAATAAGTTTCGCTGGTGTAGACTTGAGAAGTGCGCTTCTAATCGTCTTCGGACAATTCTTGAACTCTGGTCTCAAATCAGGTAGGACTACCCGCTGAACTTAA
asv_366	MH860517	Fungi	Basidiomycota	Agaricomycetes	Polyporales	Phanerochaetaceae	Phlebiopsis	Phlebiopsis gigantea	species	0.99515	0.99	0.916	GAAATGCGATAAGTAATGTGAATTGCAGAATTCAGTGAATCATCGAATCTTTGAACGCACCTTGCGCTCCCTGGTATTCCGGGGAGCATGCCTGTTTGAGTGTCATGGAATTCTCAACTTCTAATACTTTTTTGTATCAGAAGCTTGGATTTGGAGGCTCGTGCTGGCTCTCTCGTTAGAGTCGGCTCCTCTTAAATGAATGAGCGTGAATCACTATGGATCGCTTCGGTGTGATAATTATCTGCGCCGTAGTCGTGAAGTATTAATAAAAGTTCTCGCTTCTAATCGTCCTTCACGGGACAATTAACCCTGACTTTTTGACCTCAAATCAGGTAGGACTACCCGCTGAACTTAA
asv_367	WI004888	Fungi	Ascomycota	Pichiomycetes	Serinales	Debaryomycetaceae	Diutina	Diutina catenulata	species	1.0	0.985	0.9498	GAAATGCGATACGTAATATGAATTGCAGATTTTGTGAATCATCGAATCTTTGAACGCACATTGCGCCCGTGGGTATTCCCGCGGGCATGCGTGTGTGAGCGGTTATCTCCCTCGCAGGTAATGGACATACGGCGTCAGCTGTTCCTCCAAAAAGTGATTGGTGTAGTATTACAGTTTACTCACAACCATACTTTTTCCCTCACACACGTAAGACTACCCGCTGAACTTAAGCATATCAATAAGCGGAGGATTTTCTGGGTGGACCACATACATCATCTCGTATGCCGTCTTCTGCTTGAA
asv_368	MH862318	Fungi	Basidiomycota	Agaricomycetes	unidentified	unidentified	unidentified	unidentified	class	0.90667	0.891	0.7894	GAAATGCGATAAGTAATGTGAATTGCAGAATTCAGTGAATCATCGAATCTTTGAACGCACCTTGCACCCCTTGGCATTCCGAGGGGTACGCCTGTTTGAGTGTCGTGAACTCCTCCACCTCTGGTTTTCCAAAGGCTGGGATTTGGGTGTTGCGGGTCCCTGGCAGACCCGCTCGCCTTAAATGAATTAGCGAAGCCCTTGCGGCCTAGGCGGTGATAATTATCTACGCCTTTGGCTTAGCGACTTTGAAGGGACTTGCTCACAACCGTTCGCCTGCGAACAAATCATACGACTTGACCTCAGATCAGGTGGGACTACCCGCTGAACTTAA
asv_369	MH860711	Fungi	Ascomycota	Sordariomycetes	Hypocreales	Bionectriaceae	Waltergamsia	Waltergamsia pilosa	species	1.0	0.991	0.9079	GAAATGCGATAAGTAATGTGAATTGCAGAATTCAGTGAATCATCGAATCTTTGAACGCACATTGCGCCCACCAGTACTCTGGTGGGCATGCCTGTCCGAGCGTCATTTCAACCCTCAGGGCCCGTTCGCGGGACCTGGTGTTGGGGATCGGCCCCACCGGCCGGCCCCGAAATACAGTGGCGGCACATCCGCGACCTCCTCTGCGTAGTAGCAATGCCTCGCAGCTGGATAGCGGTTGCGCCTCGCCGTAAAACCCCCCACTTTTCAATGGTTGACCTCGGATCAGGTAGGAATACCCGCTGAACTTAA
asv_370	KY103870	Fungi	Ascomycota	Pichiomycetes	Serinales	Debaryomycetaceae	Kodamaea	Kodamaea ohmeri	species	1.0	0.987	0.9804	CGAAATGCGATACGTAATACGAATCGCAGCTCTCGGAATCATCGAATCTTTGAACGCACATTGCACCATTGGGTATTCCCAATGGTATGCTTGTTTGAGCGAATACTTCCCTAATCCTCACGGATTGTATTGTGTTTGCACGAAAATAATGACGACAGTACTCTACAAAACGGTACCGTCAGTACACTCATTTTTTTTCCTCAAATCAAGTAGGACTACCCGCTGAACTTAAGCATATCAATAAGCGGAGGATTTTCTGGGTGGGAGGCTCATCATATCTCGTATGCCGTCTTCTGCTTGA
asv_371	MH857603	Fungi	Ascomycota	Dothideomycetes	Pleosporales	unidentified	unidentified	unidentified	order	0.94915	0.91	0.8444	GAAATGCGATAAGTAGTGTGAATTGCAGAATTCAGTGAATCATCGAATCTTTGAACGCACATTGCGCCCCTTGGTATTCCATGGGGCATGCCTGTTCGAGCGTCATTTGTACCCTCAAGCTTTGCTTGGTGTTGGGCGTTTTGTCTTTTAATTTAGACTCGCCTTAAAGTGATTGGCAGCCAGTGTTTTGGTAGTAAGCGCAGCACATTTTGCGTCTTAGTCCCCTAACAGCGGCATCCATAAAGCCTCTTTCTCACTTTTGACCTCGGATCAGGTAGGGATACCCGCTGAACTTAAGCA
asv_372	WI007522	Fungi	Basidiomycota	Tremellomycetes	Tremellales	Bulleribasidiaceae	Hannaella	Hannaella coprosmaensis	species	0.98795	0.987	0.961	GAAATGCGATAAGTAATGTGAATTGCAGAATTCAGTGAATCATCGAATCTTTGAACGCACATTGCGCCTTTTGGTATTCCGAAAGGCATGCCTGTTTGAGTGTCATAAGACCTCTCATACCTAGTTTTCTATGTATGAGCTTTGGACGTCTGCCATGTTTTGGCTCGTCTTAAATGTCTAAGTGGAATGCGTAATAAGTTTTCGCTCCCTCCACTCTAATAACTTTTAGTTAGACCTCAAATCAGGTAGGGCTACCCGCTGAACTTAAGCATATCAATAAGCGGAGGATTTTCTGGGTGG
asv_373	MH864612	Fungi	Ascomycota	Dothideomycetes	Pleosporales	Pleosporaceae	Ulocladium	Ulocladium oblongo-obovoideum	species	1.0	0.994	0.9455	GAAATGCGATAAGTAGTGTGAATTGCAGAATTCAGTGAATCATCGAATCTTTGAACGCACATTGCGCCCTTTGGTATTCCAAAGGGCATGCCTGTTCGAGCGTCATTTGTACCCTCAAGCTTTGCTTGGTGTTGGGCGTCTTGTCTCCAGTTCGCTGGAGACTCGCCTTAAAGTAATTGGCAGCCGGCCTACTGGTTTCGGAGCGCAGCACAAGTCGCGCTCTCTTCCAGCCAAGGTCAGCATCCACAAAGCCTTTTTTCAACTTTTGACCTCGGATCAGGTAGGGATACCCGCTGAACTTAA
asv_374	MH860372	Fungi	Ascomycota	Sordariomycetes	Hypocreales	Cordycipitaceae	Parengyodontium	Parengyodontium album	species	1.0	0.994	0.9059	GAAATGCGATAAGTAATGTGAATTGCAGAATTCAGTGAATCATCGAATCTTTGAACGCACATTGCGCCCGCCAGAATTCTGGCGGGCATGCCTGTTCGAGCGTCATTTCAACCCTCGAGCTCCCCTTTCGGGGGGAGCCCGGCGTTGGGGACCCGGCGCTAACAACGCCGGCCCCGAAATGGAGTGGCGGCCCGTCCGCGGCGACCTCTGCGTAGTAACAACCACTCGCACCGGGACCCGGGCGCGGCCACGCCGTAAAACACCCCACCTTCCGAATGTTGACCTCGAATCAGGTAGGAATACCCGCTGAACTTAA
asv_375	KY105037	Fungi	Ascomycota	Saccharomycetes	Saccharomycetales	Saccharomycetaceae	Saccharomyces	Saccharomyces cerevisiae	species	0.99611	0.982	0.9722	GAAATGCGATACGTAATGTGAATTGCAGAATTCCGTGAATCATCGAATCTTTGAACGCACATTGCGCCCCTTGGTATTCCAGGGGGCATGCCTGTTTGAGCGTCATTTCCTTCTCAAACATTCTGTTTGGTAGTGAGTAATACTCTTTGGAGTTAACTTGAAATTGCTGGCCTTTTCATTGGATGTTTTTTTTTTCCAAAGAGAGGTTTCTCTGCGTGCTTGAGGTATAATGCAAGTACGGTCGTTTTAGGTTTTACCAACTGCGGCTAATCTTTTTTATACTGAGCGTATTGGAACGTTATCGATAAGAAGAGAGCGTCTAGGCGAACAATGTTCTTAAAGTTTGACCTCAAATCAGGTAGGAGTACCCGCTGAACTTAA
asv_376	MH857293	Fungi	Basidiomycota	Agaricomycetes	Atheliales	unidentified	unidentified	unidentified	order	0.92727	0.926	0.7414	GAAATGCGATAAGTAATGTGAATTGCAGATTTTCAGTGAATCATCGAATCTTTGAACGCACCTTGCGCTCCTTGGTATTCCGAGGAGCATGCCTGTTTGAGTGTCATTAAATCCTCAACCCCGTCGGTTGGTCGGGGCTTGGACTTTGGAGTGTGCTGGCGAAGGTCGGCTCCTCTTTAAATGCATCAGTGGAGAAAAACCTTTTTCCCCCTTCAGCGTGATAACTGCGTTGCGCTGTGGTCGTGAAAGGGTCCGCTCATAATCGTCCTCTGGGACAAACACCAAATCTGTTTTGACCTCAGATCAGGTAGGACTACCCGCTGAACTTAA
asv_377	MH855328	Fungi	Basidiomycota	Agaricomycetes	Agaricales	Schizophyllaceae	Schizophyllum	Schizophyllum radiatum	species	0.99583	0.985	0.9036	GAAATGCGATAAGTAATGTGAATTGCAGAATTCAGTGAATCATCGAATCTTTGAACGCACCTTGCGCCCTTTGGTATTCCGAGGGGCATGCCTGTTTGAGTGTCATTAAATACCATCAACCCTCTTTTGACTTCGGTCTCGAGAGTGGCTTGGAAGTGGAGGTCTTGCTGGAGCCTAACGGAGCCAGCTCCTCTTAAATGCATTAGCGGATTTCCCTTGCGGGATCGCGTCTCCGATGTGATAATTTCTACGTCGTTGACCATCTCGGGGCTGACCTAGTCAGTTTCAATAGGAGTCTGCTTCTAACCGTCTCTTGACTGAGACTAGCGACCTGTGCGCTAACTTTTGACTTGACCTCAAATCAGGTAGGACTACCCGCTGAACTTAA
asv_378	MH856075	Fungi	Basidiomycota	Agaricomycetes	Polyporales	Phanerochaetaceae	Hapalopilus	unidentified	genus	0.9894700000000001	0.971	0.6378	GAAATGCGATAAGTAATGTGAATTGCAGAATTCAGTGAATCATCGAATCTTTGAACGCACCTTGCGCTCCTTGGTATTCCGAGGAGCATGCCTGTTTGAGTGTCATGAAATTCTCAACCTATGAGCCTTTGCGGGCCTGTAGGATTGGACTTGGAGGTCTGTCGGCTTGCGTCGGCTCCTCTCAAATGCATTAGCTCGATTCCTTGCGGATCGGCTCTCGGTGTGATAGTTTTTTGCGCCGCGACCGTGAAGCGTTTGGCGAGCTTCTAACGGTCTCTTAGGAGACAATGAAACTGAACTCTGACCTCAAATCAGGTAGGACTACCCGCTGAACTTAA
asv_379	MH857162	Fungi	Ascomycota	Dothideomycetes	Tubeufiales	Tubeufiaceae	unidentified	unidentified	family	0.9607800000000001	0.951	0.6851	GAAATGCGATAAGTAATGCGAATTGCAGAATTCAGTGAGTCATCGAATCTTTGAACGCACATTGCGCCCTGTGGTATTCCGCAGGGCATGCCTGTTCGAGCGTCATTTCAACCCTCAAGCCTCGCTTGGTGTTGGGCCCTGCCCGTCGCGGCCGGCCCCAAAGTCAGTGGCGGCACCGTACGGTCCTGAGCGTAGTAACACTCTCGCTCCAGGGCCGTGCGGCCGCGCGCCAGAACCCCAACTCCTATGGTTGACCTCGGATCAGGTAGGGATACCCGCTGAACTTAAGCATATCAATAA
asv_380	WI005672	Fungi	Ascomycota	Pichiomycetes	Serinales	Debaryomycetaceae	Candida	Candida palmioleophila	species	1.0	0.991	0.9502	GAAATGCGATAAGTAATATGAATTGCAGATTTTCGTGAATCATCGAATCTTTGAACGCACATTGCGCCCTCTGGTATTCCAGAGGGCATGCCTGTTTGAGCGTCATTTCTCTCTCAAACCCTTGGGTTTGGTATTGAGTGATACTCTTAGTCGAACTAGGCGTTTGCTTGAAATTTATTGGCATGAGTGACGCTGAGAAGTGCATTCAGGAAATATCAATGTATTAGGTTTATCCAACTCGTTGACAATTCTTGGTTGTGAATTTTTGGTGTTAGGCTTTGCCTTAAAAAACAACAAACAAGTTTGACCTCAAATCAGGTAGGATTACCCGCTGAACTTAA
asv_381	MH856746	unidentified	unidentified	unidentified	unidentified	unidentified	unidentified	unidentified		0.28	N/A	N/A	GAAATGCGATACCTGGTGTGAATTGCAGAATCCCGCGAACCATCGAGTCTTTGAACGCAAGTTGCGCCCGAGGCCACTCGGCCGAGGGCACGCCTGCCTGGGCGTCACGCCAAAACACGCTCCCAACCACTCTCAACGGGAATCGGGATGCGGCATCTGGTCCCTCGTCTCTCAAGGGACGGTGGACCGAAGATTGGGCTGCCGGCGTACCGCGCCGGACACAGCGCATGGTGGGCGTCCTCGCTTTATCAATGCAGTGCATCCGGCGCGCAGCTGGCATTATGGCCTTTGAACGACCCAACAAACGAAGCGCACGTCGCTTCGACCGCGACCCCAGGTCAGGCGGGACTACCCGCTGAGTTTAA
asv_382	MH857162	unidentified	unidentified	unidentified	unidentified	unidentified	unidentified	unidentified		0.4622228	N/A	N/A	GAAATGCGATACTTGGTGTGAATTGCAGAATCCCGTGAACCATCGAGTCTTTGAACGCAAGTTGCGCCCGAAGCCACTAGGCCGAGGGCACGCCTGCCTGGGCGTCACACGCCGTTGCCCCCCCCATCTACTCCTTCGGGATTGCGGGGGGGCGGATGATGGCCTCCCGTGTGCCTCGCCGCGCGGTTGGCATAAATACCAAGTCCTCGGCGACGCACGCCACGACAATCGGTGGTTGCGAAACCTCGGTTGCCCGTCGTGTGCGTTCGTCGCGCATCGAGGGCTCGAAAAAATGCTCGGCTCCGGCTCGGCTTTCAACGCGACCCCAGGTCAGGCGGGGTTACCCGCTGAATTTAA
asv_383	WI007118	Fungi	Basidiomycota	Malasseziomycetes	Malasseziales	Malasseziaceae	Malassezia	Malassezia restricta	species	0.98973	0.936	0.9896	GAAACGCGATAGGTAATGTGAATTGCAGAATTCCGTGAATCATCGAATCTTTGAACGCACCTTGCGCTCTATGGCAATCCGTAGAGCATGCCTGTTTGAGTGCCATGAAATCTCCCACCCCAAGCGGTTTTTAAATGAAACGGCTTGGCGGAATGGGGTCTGGATGGGTGCCTCTGCCTGCGCTACCTAGCACAGGCTCGCCCGAAATGCATGAGCGCCTTGAGACACTTTGCATCCGCCTCTCTGTTTGGGAGGAGGCGGCCAAGCAGTGTTTTTCTCCTGGCATGGCATGATACGTCATTTGCTATGTCGCCTAAAGGAGGAATGTTTGGTTGTGTCTGCGTGTGCTTCGAACTTGCCTCTGTGGCACATCCCAATTTCACTTCTGGTCTCAAATCA…
asv_384	KY105993	Fungi	Ascomycota	Dipodascomycetes	Dipodascales	unidentified	Yarrowia	Yarrowia lipolytica	species	1.0	0.989	0.9378	GAAGACAGGAAGCATCGATGAAGAACGCAGCGAACCGCGATATTTTTTGTGACTTGCAGATGTGAATCATCAATCTTTGAACGCACATTGCGCGGTATGGCATTCCGTACCGCACGGATGGAGGAGCGTGTTCCCTCTGGGATCGCATTGCTTTCTTGAAATGGATTTTTTAAACTCTCAATTATTACGTCATTTCACCTCCTTCATCCGAGATTACCCGCTGAACTTAAGCATATCAATAAGCGGAGGATTTTCTGGGTGGACGCGCAGATACATCTCGTATGCCGTCTTCTGCTTGAAAAAAAAAA
asv_385	MH857162	unidentified	unidentified	unidentified	unidentified	unidentified	unidentified	unidentified		0.4622228	N/A	N/A	GAAATGCGATACTTGGTGTGAATTGCAGAATCCCGTGAACCATCGAGTCTTTGAACGCAAGTTGCGCCCGAAGCCATTAGGCCGAGGGCACGCCTGCCTGGGCGTCACACGTCGTTGCACCCCCACTACTCCCTCGGGATTGCGGGGGGCGGATGATGGCCTCCCGTACGCTCCGTCGCGCGGTTGGCATAAATACCAAGTCCTCGGCGGCGCACGCCACGACAATCGGTGGTTGCGAAACCTCGGTTGCCCGTCGTGTGCGGTCGTCGCGCATCGAGGGCTCGAAAAAAATGCTTGGCTCCGGCTTGGCTTTCAATGCGACCCCAGGTCAGGCGGGGTTACCCGCTGAATTTAA
asv_386	WI009776	Fungi	Ascomycota	Saccharomycetes	Saccharomycetales	Saccharomycetaceae	Nakaseomyces	Nakaseomyces bracarensis	species	1.0	0.982	0.9722	GAAATGCGATACGTAATGTGAATTGCAGAATTCCGTGAATCATCGAATCTTTGAACGCACATTGCGCCCTCTGGTATTCCAGGGGGCATGCCTGTTTGAGCGTCATTTCCTTCTCAAACACCTGTGTTTGGTAGTGAGTGATACTCTTATTGAGTTAGCTTGAAATTGTTGGCCATATAGTGGGGACATTTGGAGTCTTGCTTTGTGGGTCTTATTTTTCATTGGGAGTTTCGCAATGGGAATATCGTATTAGGTTTTACCAACTTCGGTATTTTTTTGTTGTGGGATGCTAATTCCTTTGGATAGAGATCTGTGTATGGTGAGTCCAATCTTGTGACCACGGCAAACAGAAACCTTTAAGTTTGACCTCAAATCAGGTAGGATTACCCGCTGAACTTAA
asv_387	KY103607	Fungi	Ascomycota	Pichiomycetes	Serinales	Debaryomycetaceae	Hyphopichia	Hyphopichia pseudoburtonii	species	1.0	0.889	0.9714	GAAATGCGATAAGTAATATGAATTGCAGATTTTCGTGAATCATCGAATCTTTGAACGCACATTGCACCTTGTGGTATTCCACAAGGTATGCCTGTTTGAGCGTCATTTCTCCCTCAAACCCCCCGGTTTGGTGTTGAGTGATACTCCGGTCCACTTCAAATTTAGCTACAACTTATGTTCTAATACTTCGTAAGTAACACTAAAAAGATCGACCTCAAATCAGGTAGGACTACCCGCTGAACTTAAGCATATCAATAAGCGGAGGATTTTCTGGGTGGGAATCTTC
asv_388	MH859898	Fungi	Basidiomycota	Agaricomycetes	Polyporales	Polyporaceae	Trametes	Trametes villosa	species	1.0	0.989	0.9187	GAAATGCGATAAGTAATGTGAATTGCAGAATTCAGTGAATCATCGAATCTTTGAACGCACCTTGCGCTCCTTGGTATTCCGAGGAGCATGCCTGTTTGAGTGTCATGGAATTCTCAACTTATAAATCCTTGTGATCTATAAGCTTGGACTTGGAGGCTTGCTGGCCCTTGTTGGTCGGCTCCTCTTGAATGCATTAGCTCGATTCCGTACGGATCGGCTCTCAGTGTGATAATTGTCTACGCTGTGACCGTGAAGTGTTTTGGCGAGCTTCTAACCGTCCATTAGGACAACTTTTTAACATCTGACCTCAAATCAGGTAGGACTACCCGCTGAACTTAA
asv_389	WI049515	Fungi	Ascomycota	Dipodascomycetes	Dipodascales	Trichomonascaceae	Starmerella	Starmerella etchellsii	species	1.0	0.987	0.975	AAAGCGCGATAGGTAATGCGAATTGCAGACGTGAGTCATTGAATCTTTGAACGCACATTGCGCTTCTAGGATCTCCTAGTAGCATGCTTGTTGGAGCGCCGAACTTTCTCTCTAATCTACTTCTTGTGGATTACGAGGTGTTGCTCCTTATTGGAGTCAAAGAAATGGAACAGCACACGTTAATAACTCTGTGCAGTAATATTTTTTATGGCCCCCAATCAAGCAAGATTACCCGCCGAACTTAAGCATATCAATAAGCGGAGGATTTTCTGGGTGGGAACCAAAG
asv_390	MH866057	unidentified	unidentified	unidentified	unidentified	unidentified	unidentified	unidentified		0.26	N/A	N/A	AGGGCACCACCAGGAGTGGAGCCTGCGGCTTAATTTGACTCAACACGGGGAAACTTACCAGGTCCAGACATAGTAAGGATTGACAGACTGAGAGCTCTTTCTTGATTCTATGGGTGGTGGTGCATGGCCGTTCTTAGTTGGTGGAGCGATTTGTCTGGTTAATTCCGTTAACGAACGAGACCTCAGCCTGCTAACTAGCTACGTGGAGGCATCCCTTCACGGCCGGCTTCTTAGAGGGACTATGGCCGTTTAGGCCAAGGAAGTTTGAGGCA
asv_391	MH860749	Fungi	Ascomycota	Sordariomycetes	Xylariales	Apiosporaceae	Nigrospora	Nigrospora gorlenkoana	species	1.0	0.987	0.9601	GAAATGCGATAAGTAATGTGAATTGCAGAATTCAGTGAATCATCGAATCTTTGAACGCACATTGCGCCCATTAGTATTCTAGTGGGCATGCCTGTTCGAGCGTCATTTCAACCCCTAAGCACAGCTTACTGTTGGGACTCTACGGCCTCCGTAGTTCCCTAATGCGATTGGCGGAGTGGCAGTAGTCCTCTGAGCGTAGTAATTCTTTATCTCGCTTTTGTTAGGTGCTGCCCCCCCGGCCGTTAAACCCCCAATTTTTTCTGGTTGACCTCGGATCAGGTAGGAATACCCGCTGAACTTAA
asv_392	WI007118	Fungi	Basidiomycota	Malasseziomycetes	Malasseziales	Malasseziaceae	Malassezia	Malassezia restricta	species	0.98969	0.936	0.9896	GAAACGCGATAGGTAATGTGAATTGCAGAATTCCGTGAATCATCGAATCTTTGAACGCACCTTGCGCTCTATGGCAATCCGTAGAGCATGCCTGTTTGAGTGCCATGAAATCTCCCACCCCCAGCGGTTTTTAAATGAAACGGCTTGGCGGATGGGGTCTGGATGGGTGCCTCTGCCTGCGCTACCTAGCACAGGCTCGCCCGAAATGCATGAGCGCCTTGAGACACTTTGCATCCGCCTCTCTGTTTGGGAGGAGGCGGCCAAGCAGTGTTTTTCTCCTGGCATGGCATGATACGTCATTTGCTATGTCGCCTAAAGGAGGAATGTTTGGTTGTGTCTGCGTGTGCTTCGAACTTGCCTCTGTGGCACATCCCAATTTCACTTCTGGTCTCAAATCAG…
asv_393	MH858077	Fungi	Ascomycota	Eurotiomycetes	Eurotiales	Aspergillaceae	Penicillium	Penicillium lanosum	species	1.0	0.994	0.9059	GAAATGCGATACGTAATGTGAATTGCAGAATTCAGTGAATCATCGAGTCTTTGAACGCACATTGCGCCCTCTGGTATTCCGGAGGGCATGCCTGTCCGAGCGTCATTGCTGCCCTCAAGCACGGCTTGTGTGTTGGGCCCCGTCCTCCGATCCCGGGGGACGGGCCCGAAAGGCAGCGGCGGCACCGCGTCCGGTCCTCGAGCGTATGGGGCTTTGTCACCCGCTCTGTAGGCCCGGCCGGCGCTTGCCGATCAACCAAATTTTTATCCAGGTTGACCTCGGATCAGGTAGGGATACCCGCTGAACTTAA
asv_394	KY103437	Fungi	Basidiomycota	Tremellomycetes	Filobasidiales	Filobasidiaceae	Filobasidium	Filobasidium magnum	species	0.99617	0.996	1.0	GAAATGCGATAAGTAATGTGAATTGCAGAATTCAGTGAATCATCGAATCTTTGAACGCACCTTGCGCTCCTTGGTATTCCGAGGAGCATGCCTGTTTGAGTGTCATGAAACCCTCAAACCCAAGTTTTGGATTTCGATCCATTGCTTGAGTTTGGATTTGGATGTTTGCCGGTGATGAACCGACTCATCTTAAAAGTATTAGCTTGGATCTGTCTATATGACTGGTTTGACTTGGCATAATAAGTATTTTGCTGAGGACATCTTCGGATGGCCAGGACCTAGACTACTGTCTGCTAACTAAACCATCACTTTAAGTGCATCTTTGGATGTTACTCATTGTGTAACTTTGACATCTGGCCTCAAATCAAGTAGGACTACCCGCTGAACTTAA
asv_395	MH866057	unidentified	unidentified	unidentified	unidentified	unidentified	unidentified	unidentified		0.26	N/A	N/A	AGGGCACCACCAGGAGTGGAGCCTGCGGCTTAATTTGACTCAACACGGGGAAACTTACCAGGTCCAGACATAGTAAGGATTGACAGACTGAGAGCTCTTTCTTGATTCTATGGGTGGTGGTGCATGGCCGTTCTTAGTTGGTGGAGCGATTTGTCTGGTTAATTCCGTTAACGAACGAGACCTCAGCCTGCTAACTAGCTATGCGGAGGTATCCCTTCGCGGCCAGCTTCTTAGAGGGACTACGGCCTTTTAGGCCGCGGAAGTTTGAGGCA
asv_396	WI006973	Fungi	Basidiomycota	Malasseziomycetes	Malasseziales	Malasseziaceae	Malassezia	Malassezia restricta	species	0.93916	0.936	0.9896	GAAACGCGATAGGTAATGTGAATTGCAGAATTCCGTGAATCATCGAATCTTTGAACGCACCTTGCGCTCTATGGCAATCCGTAGAGCATGCCTGTTTGAGTGCCATGAAATCTCCCACCCCAAGCGGTTTTTGAATGAAACGGCTTGGCGGATGGGGTCTGGATGGGTGCCTCTGCCTGTGCTAAACCTTAGCCCACAGGCTCGCCCGAAATGCATGAGCGCCTTGGGACACTTTGCATCCGCCTCTCTTGTGGGAGGAGGCGGCCAAGCAGTGTTTTTCTCCAGGCATGGCATGATACGTCATTTGCTATGTCGCCCAATGGAGGAATGTTTGGTTGTGTCTGCGTGTGCTTCGAACTTGCCTCTGTGCAAAATCCCCTTTCACTTCTGGTCTCAAAT…
asv_397	KY101895	Fungi	Ascomycota	Pichiomycetes	Serinales	Debaryomycetaceae	Candida	Candida albicans	species	1.0	0.991	0.9502	GAAATGCGATACGTAATATGAATTGCAGATATTCGTGAATCATCGAATCTTTGAACGCACATTGCGCCCTCTGGTATTCCGGAGGGCATGCCTGTTTGAGCGTCGTTTCTCCCTCAAACCGCTGGGTTTGGTGTTGAGCAATACGACTTGGGTTTGCTTGAAAGACGGTAGTGGTAAGGCGGGATCGCTTTGACAATGGCTTAGGTCTAACCAAAAACATTGCTTGCGGCGGTAACGTCTACTACGTATATCTTCAAACTTTGACCTCAAATCAGGTAGGACTACCCGCTGAACTTAAGC
asv_398	MH866057	unidentified	unidentified	unidentified	unidentified	unidentified	unidentified	unidentified		0.26	N/A	N/A	AGGGCACCACCAGGAGTGGAGCCTGCGGCTTAATTTGACTCAACACGGGGAAACTTACCAGGTCCAGACATAGTAAGGATTGACAGACTGAGAGCTCTTTCTTGATTCTATGGGTGGTGGTGCATGGCCGTTCTTAGTTGGTGGAGCGATTTGTCTGGTTAATTCCGTTAACGAACGAGACCTCAGCCTGCTAACTAGCTATGCGGAGGATCCCTCCGCGGCCAGCTTCTTAGAGGGACTATGGCCGCTTAGGCCAAGGAAGTTTGAGGCA
asv_399	WI046825	Fungi	Ascomycota	Pichiomycetes	Pichiales	Pichiaceae	Pichia	Pichia fermentans	species	1.0	0.934	0.9768	GAAATGCGATACCTAGTGTGAATTGCAGCCATCGTGAATCATCGAGTTCTTGAACGCACATTGCGCCCGCTGGTATTCCGGCGGGCATGCCTGTCTGAGCGTCGTTTCCTTCTTGGAGCGGAGCTTCAGACCTGGCGGGCTGTCCCTGTGGACGGCGCGCCCAAAGCGAGGGGCCTTCTGCGCGAACTAGACTGTGCGCGCGGGGCGGCCGGCGAACTTTTTACCAAGCTCGACCTCAGATCAGGCAGGAGTACCCGCTGAACTTAAGCATATCAATAAGCGGAGGATTTTCTGGGTGGG
asv_400	WI008153	Fungi	Basidiomycota	Malasseziomycetes	Malasseziales	Malasseziaceae	Malassezia	Malassezia globosa	species	0.98625	0.936	0.9896	GAAACGCGATAGGTAATGTGAATTGCAGAATTCCGTGAATCATCGAATCTTTGAACGCACCTTGCGCTCTATGGTATTCCGTAGAGCATGCCTGTTTGAGTGCCGTGAATTCTCCCATCCCAAGCGGTTTTTATCAAAGAATTGCTAGGCGATGGGGTTGAGATGGGCGTTATTATAACTGCTTTTCTTCTCTAGAAAAAGCTCGCCCGAAAAACAGCTAACGCCTCTGGGCCACTTTGCATCCGCTTCTCTGAGGGGAGAAGCGGCCAAGCGCGCTCTGATCATCAGGCATAGCATGATACGTCATTTGCTATGCTGTAGGAGAGCATTTGGTTGTGGTTATACCGCGTGCGTCATTTTTTTTTCTTGCAAAGAGGAAAAAAAAAGCCCCCCTTTCAT…
asv_401	MH863341	unidentified	unidentified	unidentified	unidentified	unidentified	unidentified	unidentified		0.3211096	N/A	N/A	GAAATGCGATACTTGGTGTGAATTGCAGGATCCCGCGAACCACCGAGTCTTTGAACGCAAGTTGCGCCCGGAGCCTTCTGGCCGAGGGCACGTCTGCCTGGGCGTCACGCATCGCTGCCCCCACCACACAACACTCCCCATGCGGGGTCGTTGTGAAGGCAGGGACACACACTGGCCTCCCGTACGCATCGTCGTGCGGATGGCTTAAATTCGAGTCCTCGATGCTCGTCGTCGCGACACTACGGTGGTTGATTCAACCTCGGTGACGCGTCTCGACCTCGACGTCGACTTCACGGACTCCTTCACGACCCTTCGAACGCCGCCCCTTGAAAGGACGACGCTCTCGACGCGACCCCAGGTCAGGCGGGACTACCCGCTGAGTTTAA
asv_402	MH856081	Fungi	Ascomycota	Sordariomycetes	Trichosphaeriales	Trichosphaeriaceae	Chlamydosporiella	Chlamydosporiella restricta	species	1.0	0.982	0.9833	GAAACGCGATAAGTAGTGTGAATTGCAGAATTCAGTGAATCATCGAATCTTTGAACGCACATGGCGCCCCCCGGCATCCCGGGGGGCATGCCTGTCCGAGCGTCGTTTCAACCCTCGGGCCCGTTTCGTGGCCCGGCGTTGGGGACCTACGCACCGCCGTAGGCCCCGAAAAGCAGTGGCGGACCCGCGCCGGCCCCCCCTTGCGTAGTAGCATCAGCCTCGCATCGGGAGCCCGCGGGCCTATCCGGCCTCTAAACCCCACCAAAGACCGCCCCCGGCGGCACCAAAGGTTGACCTCGGATCAGGTAGGAATACCCGCTGAACTTAA
asv_403	MH864871	Fungi	Ascomycota	Eurotiomycetes	Eurotiales	Aspergillaceae	Penicillium	Penicillium digitatum	species	1.0	0.994	0.9059	GAAATGCGATACGTAATGTGAATTGCAAATTCAGTGAATCATCGAGTCTTTGAACGCACATTGCGCCCCCTGGTATTCCGGGGGGCATGCCTGTCCGAGCGTCATTGCTGCCCTCAAGCCCGGCTTGTGTGTTGGGCCCCGTCCCCCGATCCCGGGGGACGGGCCCGAAAGGCAGCGGCGGCACCGCGTCCGGTCCTCGAGCGTATGGGGCTTTGTCACCCGCTCCGTAGGCCCGGCCGGCGCCTGCCGATCAACCCCAAATTTTTAATCCAGGTTGACCTCGGATCAGGTAGGGATACCCGCTGAACTTAA
asv_404	MH861377	Fungi	Ascomycota	Dothideomycetes	Pleosporales	Didymellaceae	Epicoccum	unidentified	genus	0.9871	0.984	0.5967	GAAATGCGATAAGTAGTGTGAATTGCAGAATTCAGTGAATCATCGAATCTTTGAACGCACATTGCGCCCCTTGGTATTCCATGGGGCATGCCTGTTCGAGCGTCATTTGTACCTTCAAGCTTTGCTTGGTGTTGGGTGTTTGTCTCGCCTCTGCGCGCAGACTCGCCTCAAAACAATTGGCAGCCGGCGTATTGATTTCGGAGCGCAGTACATCTCGCGCTTTGCACTCATAACGACGACGATCCAAAAGTACATTTTTACACTCTTGACCTCGGATCAGGTAGGGATACCCGCTGAACTTAA
asv_405	MH866057	unidentified	unidentified	unidentified	unidentified	unidentified	unidentified	unidentified		0.26	N/A	N/A	AGGGCACCACCAGGAGTGGAGCCTGCGGCTTAATTTGACTCAACACGGGGAAACTCACCAGGTCCAGACACAATAAGGATTGACAGATTGAGAGCTCTTTCTTGATTTTGTGGGTGGTGGTGCATGGCCGTTCTTAGTTGGTGGAGTGATTTGTCTGCTTAATTGCGATAACGAACGAGACCTTAACCTACTAAATAGTGCTGCTAGCATTTGCTGGTATAGTCACTTCTTAGAGGGACTATCGATTTCAAGTCGATGGAAGTTTGAGGCA
asv_406	MH857288	unidentified	unidentified	unidentified	unidentified	unidentified	unidentified	unidentified		0.36190399999999995	N/A	N/A	GAAATGCGATACTTGGTGTGAATTGCAGAATCCCGTGAACCATCGAGTCCTTGAACGCAAGTTGCGCCCGAAGCCATCCGGCCGAGGGCACGTCTGCCTGGGCGTCACGCATCGCGTCGCCCCAAAACCTCCACGCCCTCGTCATCCATCCCTCGGGGGGGATGAGGGGGGGTGCGTGGCCGCTATGGGCGCGGAAGTTGGCCTCCCGTGGCACACCGCTGCGGCTGGCCCAAAAAGGAGCACGGGAGCGACGCGCTCCGCGGCGCGCGGTGGCGGCAGTACATGGCCCCTCGGGCATCCGTCCGGAGCCGTCCCTTCCGCGTTGCTCGGTGGCCTTCCATCCAAATAACGCGACCCCAGGTCAGGCGGGGCCACCCGCTGAGTTTAA
asv_407	MH857337	Fungi	Basidiomycota	Agaricomycetes	Hymenochaetales	Hymenochaetaceae	Hymenochaete	unidentified	genus	0.93277	0.916	0.7089	GAAATGCGATAAGTAATGTGAATTGCAGAATTCAGTGAATCATCGAATCTTTGAACGCACCTTGCGCCCTTTGGTATTCCGAAGGGCACGCCTGTTTGAGTGTCATGTACATCTCAATCTCTAAGGTTTTGCGACCTTGGTAGATTGGATTTGGGGGCTGCTGGATTCTCTTAGAGTTCGGCTCTCCTTAAATGCATGAGTGGGCATCTGGCTCGCGTTGCTGGTGTGATAGTTATTCATCATCGGCGGCGCTTGCCTAATGGGCCTGCTTTCGAACTGTCTTCTCAACGGAGACTGACGCGCTTTTGCGTTAACCTGACACGTTTGACCTCAAATCAGGTGGGACTACCCGCTGAACTTAA
asv_408	MH858097	unidentified	unidentified	unidentified	unidentified	unidentified	unidentified	unidentified		0.28	N/A	N/A	TTTTTTTTTTAATGATACGGCGACCACCGAGATCTACACGGAAGACAGGAAGCATCGATGAAGAACGCAGCCGTCTTCTGCTTGGCATATCAATAAGCGGAGGATTTTCTGGGTGGATCGCTCGAGGAATCTCGTATGCCGTCTTCTGCTTGAAAAAAAAAAAAAAAA
asv_409	WI030292	Fungi	Ascomycota	Dipodascomycetes	Dipodascales	Dipodascaceae	Galactomyces	Galactomyces candidus	species	1.0	0.989	0.9378	ACACGGAAGACAGGAAGCATCGATGAAGAACGCAGCGAAACGCGATATTTCTTGTGAATTGCAGAAGTGAATCATCAGTTTTTGAACGCACATTGCACTTTGGGGTATCCCCCAAAGTATACTTGTTTGAGCGTTGTTTCTCTCTTGGAATTGCATTGCTTTTCTAAAATTTCGAATCAAATTCGTTTGAAAAACAACACTATTCAACCTCAGATCAAGTAGGATTACCCGCTGAACTTAAGCATATCAATAAGCGGAGGATTTTCTGGGTGGTCTGTTGCTCTCATCTCGTATGCCGTCTTCTGCTTGAAAAAAAAA
asv_410	WI047545	Fungi	Basidiomycota	Microbotryomycetes	Sporidiobolales	Sporidiobolaceae	Rhodotorula	Rhodotorula kratochvilovae	species	1.0	0.982	0.9847	GAAATGCGATACGTAATGTGAATTGCAGAATTCAGTGAATCATCGAATCTTTGAACGCACCTTGCGCTCCTTGGTATTCCGAGGAGCATGCCTGTTTGAGTGTCATGAAATCTTCAACCCACCTCTTTCTTAGTGAATCTGGTGGTGCTTGGTTTCTGAGCGCTGCTCTGCTTCGGCTTAGCTCGTTCGTAATGCATTAGCATCCGCAACCGAACTTCGGATTGACTTGGCGTAATAGACTATTCGCTGAGGATTCTAGTCTCGTACTAGAGCCGGGTTGGGTTAAAGGAAGCTTCTAATCCTAAAGTCTATTTTTTGATTAGATCTCAAATCAGGTAGGACTACCCGCTGAACTTAA
asv_411	MH863275	unidentified	unidentified	unidentified	unidentified	unidentified	unidentified	unidentified		0.3011776	N/A	N/A	GAAATGCGATACTTGGTGTGAATTGCAGAATCCCGTGAACCATCGAGTCTTTGAACGCAAGTTGCGCCCGAAGCCAATAGGCCGAGGGCACGTCTGCCTGGGTGTCACACATTTGCTTGCCCCCACCACTCACTCCTTGATGAGATGTGCTGGTTTTTGGGCGGAAATTGGCCTCCCGTGCCTTGTGCGGCTGGTGCAAAAGCGAGTCTCCGGCGGTGGACGTCGTGACATCGGTGGTTGTAAAATAACCTCTTGACTTGTCGCACGAATCCGCGTCATCTTAGTGAGCTCTAGGACCCTTGGGCGCTACACAATCTGTTCGCCCTAACTGTGACCCCAGGTCAGGCGGGACTACCCGCTGAGTTTAA
asv_412	MH862829	unidentified	unidentified	unidentified	unidentified	unidentified	unidentified	unidentified		0.3011776	N/A	N/A	GAAATGCGATACTTGGTGTGAATTGCAGAATCCCGTGAACCATCGAGTCTTTGAACGCAAGTTGCGCCCCAAGCCATTAGGCCGAGGGCACGTCTGCCTGGGTGTCACGCATCGTTGCCCCACCCCACCCCCCCAAACCAAGGCGGGGGCCCCGGGGTGCGGGCGGAGATTGGCCTCCCGTGCGCTGACCGCTCGCGGTTGGCCCAAATCTGAGTCCTCGGCGACCGAAGCCGCGGCGATCGGTGGTGAAACAAAAGCCTCTCGAGCTCCCGCCGCGCGCCCGGTCTCCGAGTGGGGACTCTGCGGCCCTGAAGCTCCGCGCAAGCGGCGCTCGCATTGCGACCCCAGGTCAGGCGGGATTACCCGCTGAGTTTAA
asv_413	MH862506	unidentified	unidentified	unidentified	unidentified	unidentified	unidentified	unidentified		0.28	N/A	N/A	GAAATGCGATACTTGGTGTGAATTGCAGAATCCCGCGAATCATCGAGTCTTTGAACGCAAGTTGCGCCCGAAGCCATCTGGTCGAGGGCACGTCTGCCTGGGTGTCACGCATCGTTGCCCCCAACCCCATCGCCTCTCCAAGAGACGAGGGCGGTCTGCGGGGCGGACATTGGCCTCCCGTGAGCTTTCGCTCGCGGCTGGCCTAAAAGCGAGTCCTCGGCGACGAGCGCCACGACAATCGGTGGTTGACAAACCCTCGTGTCCCGTCGTGCGCGGCTCGTCGCTCGTCTTGTGCTCTGTGACCCTGTAGCGTCGCGCTCGCGACTCTTCCAACGCGACCCCAGGTCAGGCGGGACTACCCGCTGAATTTAA
asv_414	MH857162	unidentified	unidentified	unidentified	unidentified	unidentified	unidentified	unidentified		0.4622228	N/A	N/A	GAAATGCGATACTTGGTGTGAATTGCAGAATCCCGTGAACCATCGAGTTTTTGAACGCAAGTTGCGCCCGATGCCATTAGGTTGAGGGCACGTCTGCCTGGGTGTCACATATCGAATCCCCTTGCCAATTTCCTATTTATTAGGTATTGCGTGCAGGGTGAATATGTTGGCCTCCCGTGAGCTCTGTCTCGTGGTTGGTTGAAAATTGAGACCTTGGTAGGGTGTGCCATGATAGATGGTGGATGTGTGACCCACGAGACCAAATCATGTGCAGCTCTATTGAACGTGGACTCTTTTACCCACATGTGTTTTATAACGCTCGTGATGAGACCTCAGGTCAGGCGGGGCTACCCGCTGAATTTAA
asv_415	MH859944	Fungi	Ascomycota	Sordariomycetes	Hypocreales	Nectriaceae	Fusarium	unidentified	genus	0.99367	0.969	0.6041	AAAATGCGATAAGTAATGTGAATTGCAGAATTCAGTGAATCATCGAATCTTTGAACGCACATTGCGCCCGCCAGTATTCTGGCGGGCATGCCTGTTCGAGCGTCATTTCAACCCTCAAGCTCTGCTTGGTGTTGGGACTCGCGGTAACCCGCGTTCCCCAAATCGATTGGCGGTCACGTCGAGCTTCCATAGCGTAGTAATCATACACCTCGTTACTGGTAATCGTCGCGGCCACGCCGTAAAACCCCAACTTCTGAATGTTGACCTCGGATCAGGTAGGAATACCCGCTGAACTTAAGC
asv_416	MH864442	Fungi	Ascomycota	Sordariomycetes	Hypocreales	Sarocladiaceae	Sarocladium	Sarocladium strictum	species	1.0	0.988	0.9137	GAAATGCGATAAGTAATGTGAATTGCAGAATTCAGTGAATCATCGAATCTTTGAACGCACATTGCGCCCGCCGGCACTCCGGCGGGCATGCCTGTCCGAGCGTCATTTCAACCCTCAGGCCCACCCTTCCGGGGGAGCGGGCCTGGTTCTGGGGATCGGCGGCCCTCGCGGCCCCCGTCCCTCAAATTCAGTGGCGGTCGCGCCGCAGCCTCCCCTGCGTAGTAGCACAACCTCGCACCGGAGAGCGGAACGACCACGCCGTAAAACACCCAATTTTTTAAGGTTGACCTCGGATCAGGTAGGAATACCCGCTGAACTTAA
asv_417	MH855873	unidentified	unidentified	unidentified	unidentified	unidentified	unidentified	unidentified		0.38181780000000004	N/A	N/A	GAAATGCGATACTTGGTGTGAATTGCAGGATCCCGCGAACCACCGAGTCTTTGAACGCAAGTTGCGCCCGGAGCCTTCTGGCCGAGGGCACGTCTGCCTGGGCGTCACGCATCGCTGCCCCCACATACAACACCCACTTAGGTCTGTTGCATTGGCGGGGGCACATGTTGGCCTCCCGTGCGCAATCGTCGCACGGATGGCTTAAAATTGAGTCCTCGGCATCTGTTGTCGTGACACTACGGTGGTTGATTCAACCTCGGTACCGTGTCTCGATCTCAGCTTGCGTGCCTCCTCTTTGCGAGTGAGGGAGGAATCTTATGTTGACCCTTTGAACATTGTCCCCAAAGACGATGCTCTCGACGCGACCCCAGGTCAGGCGGGACTACCCGCTGAGTTTAA
asv_418	MH858430	Fungi	Ascomycota	Dothideomycetes	Pleosporales	unidentified	unidentified	unidentified	order	0.9444400000000001	0.91	0.8444	GAAATGCGATAAGTAGTGTGAATTGCAGAATTCAGTGAATCATCGAATCTTTGAACGCACATTGCGCCCCTTGGTATTCCATGGGGCATGCCTGTTCGAGCGTCATTTGTACCCTCAAGCTTTGCTTGGTGTTGGGCGTTTTGTCCTCTTTGGAGGACTCGCCTCAAAACAATTGGCAGCCGGCATATTGGTATCGGAGCGCAGCACAAGTCGCACTTCTTTCCATGAATGTTGGCATCCATCAAGACTATTTTTCACTCTTGACCTCGGATCAGGTAGGGATACCCGCTGAACTTAAGC
asv_419	MH863864	Fungi	Ascomycota	Dothideomycetes	Cladosporiales	Cladosporiaceae	Cladosporium	unidentified	genus	0.9880200000000001	0.984	0.5967	GAAATGCGATAAGTAATGTGAATTGCAGAATTCAGTGAATCATCGAATCTTTGAACGCACATTGCGCCCCCTGGTATTCCGGGGGGCATGCCTGTTCGAGCGTCATTTCACCACTCAAGCCTCGCTTGGTATTGGGCGACGCGGTCCGCCGCGCGCCTCAAATCGACCGGCTGGGTCTTCTGTCCCCTAAGCGTTGTGGAAACTATTCGCTAAAGGGTGTTCGGGAGGCTACGCCGTAAAACAACCCCATTTCTAAGGTTGACCTCGGATCAGGTAGGGATACCCGCTGAACTTAAGCAT
asv_420	MH857003	Fungi	Basidiomycota	Agaricomycetes	Agaricales	unidentified	unidentified	unidentified	order	0.92727	0.926	0.7414	GAAATGCGATAAGTAATGTGAATTGCAGAATTCAGTGAATCATCGAATCTTTGAACGCACCTTGCGCTCCTTGGTATTCCGAGGAGCATGCCTGTTTGAGTGTCATGGAATTCTCAACCTTCAACACTTTTGTGAAGAAGGCTTGGACTTGGAGGCCGTGTGGGCTGGCAACAGTCGACTCCTCTGAAATGTATTAGTTGCGAACCTTACGGATCGCTTCGGTGTGATAATTGTCTACGCCGTGGTGTTGAAGTATAGCAGTGTTCGAGCTTCTAACAGTCCGCAAGGACAATTTTTTGACAATCTGACCTCAAATCAGGTAGGACTACCCGCTGAACTTAA
asv_421	MH859319	unidentified	unidentified	unidentified	unidentified	unidentified	unidentified	unidentified		0.84416	N/A	N/A	GAAATGCGATAAGTAATGTGAATTGCAGAATTCAGTGAATCATCGAATCTTTGAACGCATCTTGCGCCCCTTGGTATTCCGAGGGGCATGCCTGTTTGAGTGTCATTTAATTCTCAACCCTAACCATCTTTGCTGATGGTCTGGCTTGGATCTGGAGGCTTATGCAGACTCTTGAGTCAGCTCCTCTGAAATGCATTAGTGGTACCTTTGTGGATTCAACCAGCCACTGGTGTGATAACTATCTACGCCATTGGTCTGTGCCACATAGAAAAGGTTACACCGCTGTCCAACTGTCTGTTTTTATGGACAACTTGACAAACTTGACCTCAAATCAGGTAGGACTACCCGCTGAACTTAA
asv_422	MH865225	unidentified	unidentified	unidentified	unidentified	unidentified	unidentified	unidentified		0.3011776	N/A	N/A	AAAATGCGATACTTGGTGTGAATTGCAGAATCCCGTGAACCATCGAGTTTTTGAACGCAAGTTGCGCCCGAAGCCATCCGGCTGAGGGCACGCCTGCCTGGGCGTCACGCATCGCGTCGCTCCCCACCATACCTCCCCAACGGGTTGGCATGGTGTTGGGGGCGGATAATGGCCTCCCGTGCTTGTGTTTCGGTTGGCCTAAATAAGAGTTCCCTTCGGCGGACACACGACTAGTAGTGGTTGAATAGACCCTCGTCTTTTGTTGCGTGTCGTGAGCTGTAAGGGTAGCCCTCATCAAAGACCCCATTGTATCGTCTTCGGATGATGCTTCGACCGCGACCCCAGGTCAGGCGGGACTACCCGCTGAGTTTAA
asv_423	MH858809	Fungi	Basidiomycota	Agaricomycetes	Russulales	Peniophoraceae	Peniophora	unidentified	genus	0.95699	0.956	0.6015	GAAATGCGATAAGTAATGTGAATTGCAGAATTCAGTGAATCATCGAATCTTTGAACGCACCTTGCGCCCCTTGGCATTCCGAGGGGCACGCCTGTTTGAGTGTCGTGAACTCCTCCACCCTCTACCTTTTTCGGAAGGCATTGGGCTGGGATTTGGGAGCTTGCAGGTCCCTGGTTGATCTGCTCTCCTTGAATACATTAGCGAAGCCCTTTGCGGCCTTGGTGTGATAATTATCTGCGCCTTGGCTTAGCGAACCTATAGGGGACTTGCTTCCAACCGTCTCGCAAGAGACAATCACTTCAAACTTGACCTCAAATCAGGCGGGACTACCCGCTGAACTTAA
asv_424	MH864415	Fungi	Ascomycota	Dothideomycetes	Pleosporales	Pleosporaceae	Bipolaris	Bipolaris heveae	species	1.0	0.994	0.9455	GAAATGCGATACGTAGTGTGAATTGCAGAATTCAGTGAATCATCGAATCTTTGAACGCACATTGCGCCCTTTGGTATTCCAAAGGGCATGCCTGTTCGAGCGTCATTTGTACCTTCAAGCTTTGCTTGGTGTTGGGCGTCTTTTTGTCTCTCCTTTGCGGGAGACTCGCCTTAAAACGATTGGCAGCCGGCCTACTGGTTTCGGAGCGCAGCACATTTTTTGCGCTTTGTATCAGGAGAAAAGGACGGTACTCCATCAAGACGTTTACATTTTTCACTTTTGACCTCGGATCAGGTAGGGATACCCGCTGAACTTAA
asv_425	MH860686	Fungi	Ascomycota	Sordariomycetes	unidentified	unidentified	unidentified	unidentified	class	0.90435	0.891	0.8156	GAAATGCGATAAGTAATGTGAATTGCAGAATTCAGTGAATCATCGAATCTTTGAACGCACATTGCGCCCGCCAGCACTCTGGCGGGCATGCCTGTTCGAGCGTCATTTCAACCCCTCAAGCACAGCTTGGTGTTGGGGCACTGCGTCTCCCGCAGGCCCCCAAATCCAGTGGCGGACGCGCCAGGTCCCCGAGCGCAGTAGTTTCTTCTCGCTCCGGGCGGCCGGCGTGGGCTTGCCTCGCCCCATCTCCACAAGGTTGACCTCGGATCAGGTAGGAATACCCGCTGAACTTAA
asv_426	WI008153	Fungi	Basidiomycota	Malasseziomycetes	Malasseziales	Malasseziaceae	Malassezia	Malassezia globosa	species	0.9862099999999999	0.936	0.9896	GAAACGCGATAGGTAATGTGAATTGCAGAATTCCGTGAATCATCGAATCTTTGAACGCACCTTGCGCTCTATGGTATTCCGTAGAGCATGCCTGTTTGAGTGCCGTGAATTCTCCCATCCCAAGCGGTTTTTATCAAAGAATTGCTAGGCGATGGGGTTGAGATGGGCGTTATTATAACTGCTTTTCTTCTCTAGAAAAGCTCGCCCGAAAAACAGCTAACGCCTCTGGGCCACTTTGCATCCGCTTCTCTGAGGGGAGAAGCGGCCAAGCGCGCTCTGATCATCAGGCATAGCATGATACGTCATTTGCTATGCTGTAGGAGAGCATTTGGTTGTGGTTATACCGCGTGCGTCATTTTTTTTCTTGCAAAGAGAAAAAAAAAAGCCCCCCTTTCATTT…
asv_427	MH861092	unidentified	unidentified	unidentified	unidentified	unidentified	unidentified	unidentified		0.42166519999999996	N/A	N/A	GAAATGCGATACTTGGTGTGAATTGCAGAATCCCGTGAACCATCGAGTCTTTGAACGCAAGTTGCGCCCGAAGCCTTCTGGCCGAGGGCACGCCTGCCTGGGCGTCACGCATCGCGTCTCCCCCAACCCGCCCACAGCGGGGCGGAGGAGGAGGATGGCCTCCCACGCCTCACCGGGCGTGGATGGCCTAAATAAGGAGCCCCCGGTTACGAACTGCCGCGGCGATAGGTGGTAGACAGGGCCTTAAAAATCCCAGGATGCATCGCGTCGCGCAGCACGTAGCTCCCGAGGCCTCGAAGGACCCCAAGTTGTCTCCCTTAACCGGGACGGCAAAACCGTTGCGACCCCAGGTCAGGCGGGGCTACCCGCTGAGTTTAA
asv_428	KY103360	Fungi	Basidiomycota	Tremellomycetes	Tremellales	Tremellaceae	Dioszegia	Dioszegia zsoltii var. zsoltii	species	1.0	0.987	0.961	GAAATGCGATAAGTAATGTGAATTGCAGAATTCAGTGAATTCATCGAATCTTTGAACGCAACTTGCGCCTTTTGGTATTCCGAAAGGCATGCCTGTTTGAGTGTCATATAAACCTCACCTCTACTGTTTTTCATTAGACATGTGGACTGGTGCTTTGGGCGTCTGCCGTTTACTCTGGCTCGCCTTAAATGTCTAAGTGGAATGCGTAATAAGTCTTCGCAACCCTCCACTCTAATACAAACTTTTATATTCTGACCTCAAATCAGGTAGGACTACCCGCTGAACTTAA
asv_429	MH860969	Fungi	Basidiomycota	Agaricomycetes	Polyporales	unidentified	unidentified	unidentified	order	0.9310299999999999	0.926	0.7414	GAAATGCGATAAGTAATGTGAATTGCAGAATTCAGTGAATCATCGAATCTTTGAACGCACCTTGCGCTCCTTGGTATTCCGAGGAGCATGCCTGTTTGAGTGTCATGGTATTCTCAATTCTCCAGGTCTTTGTAAGACTCTGGTGATATTGGACTTGGAGGCTATTGCTGGAACCTTGCAGGTACCTGCTCCTCTCAAATGTATCAGTATGAATGTTCACTTCATGCTCAGTGTGATAATTATCTGCACTGTGTCTGAGTGTCATAGATTCATGCTTCAAACTGTCGTCAAGACAATTCATTTGACTTCTGACCTCAAATCAGGTAGGACTACCCGCTGAACTTAA
asv_430	MH858205	Fungi	Basidiomycota	Agaricomycetes	Russulales	Peniophoraceae	Peniophora	unidentified	genus	0.96721	0.956	0.6015	GAAATGCGATAAGTAATGTGAATTGCAGAATTCAGTGAATCATCGAATCTTTGAACGCACCTTGCGCCCCTTGGCATTCCGAGGGGCACGCCTGTTTGAGTGTCGTGAACTCCTCCACCCTCCACCTTTTTCGAAAGGCGTTGGGCTGGGATTTGGGAGCTTGCGGGTCCCTGGCCGATCCGCTCTCCTTGAATACATTAGCGAAGCCCTTGCGGCCTTGGTGTGATAGTCATCTACACCTCGGTTTAGCGAACATACGGGAATCGCTTCCAACCGTCTCGCAAGAGACAATCACTTCAAACTTGACCTCAAATCAGGCGGGACTACCCGCTGAACTTAA
asv_431	MH864104	Fungi	Basidiomycota	Wallemiomycetes	unidentified	unidentified	unidentified	unidentified	class	0.9069799999999999	0.891	0.7894	GAAATGCGATAAGTAATGTGAATTGCAGATACAGTGAATCATCGAATCTTTGAACGCAAATGGCGCTCTATGGTATTCCGTAGAGCACGTCTGTTTGAGCGTCGCGAACATCTCCAAAATTAACTTTTTTTTTGTTAATTGAGGGTTATGAGGTTGTCTATGCTAGCCATAGACTCCCTTCAAATTGATTAGTAGGACTCTATTGAAGGGTTAATACTGTGTGTTATAGTGGATCATATCCATCACCAGTCAGAGGTTTTTTATAAACCTTGCCTAACGATAGTAGTTAGACTGCTTCTAACCGTCTTAACCGACAAAACCATGATCAAATCGACCTCAAATCAGATGGGATTACCCGCTGAACTTAA
asv_432	MH857162	unidentified	unidentified	unidentified	unidentified	unidentified	unidentified	unidentified		0.582351	N/A	N/A	GAATCGCGAAAGGTAGTGTGAATTGCAGAACCGTGAATCATCGAGTCTTTGAACGCATCTTGCGCCAGGGGGCCATTCCCCCCGGCATGCCTGTTTGAGTGTTGTGAATCTCTATCTCTCGCTGGAGAGGATGTGGGTTTGCTCTGCCCCGCGGTTCGCGCGGCCGGCGGAGCTCACCTGGAAGAAAACAAAAAAAAAGGGTGCGCACCCAGTGCTATGGTGAATCATTGTAGCACGGCGCGGCCCTTTGTGCGCTTTTCTGCATTCGACCTCAGATCAGGTAGGACTACCCGCTGAACTTAA
asv_433	WI055552	Fungi	Ascomycota	Dipodascomycetes	Dipodascales	Dipodascaceae	Galactomyces	Galactomyces candidus	species	1.0	0.989	0.9378	GGAAGACAGGAAGCATCGATGAAGAACGCAGCGAAACGCGATATTTCTTGTGAATTGCAGAAGTGAATCATCAGTTTTTGAACGCACATTGCACTTTGGGGTATCCCCCAAAGTATACTTGTTTGAGCGTTGTTTCTCTCTTGGAATTGCTTTGCTCTTCTAAAATTTCGAATCAAATTCGTTTGAAAAACAACACTATTCAACCTCAGATCAAGTAGGATTACCCGCTGAACTTAAGCATATCAATAAGCGGAGGATTTTCTGGGTGGCAGGAAGGTTAAATCTCGTATGCCGTCTTCTGCTTGAAA
asv_434	MH861235	Fungi	Ascomycota	Dothideomycetes	Pleosporales	Didymellaceae	Didymella	unidentified	genus	0.9870099999999999	0.984	0.5967	GAAATGCGATAAGTAGTGTGAATTGCAGAATTCAGTGAATCATCGAATCTTTGAACGCACATTGCGCCCCTTGGTATTCCATGGGGCATGCCTGTTCGAGCGTCATTTGTACCTTCAAGCTTTGCTTGGTGTTGGGTGTTTGTCTCGCCTCCGCGCGTAGACTCGCCTCAAAACAATTGGCAGCCGGCGTATTGTTTTCGGAGCGCAGTACATCTCGCGCTTTGCACTCATAACGACGACGTCCAAAAGTACATTTTTACACTCTTGACCTCGGATCAGGTAGGGATACCCGCTGAACTTAA
asv_435	MH861917	Fungi	Ascomycota	Sordariomycetes	Hypocreales	Nectriaceae	Fusarium	Fusarium pyriforme	species	1.0	0.994	0.9323	AAAATGCGATAAGTAATGTGAATTGCAGAATTCAGTGAATCATCGAATCTTTGAACGCACATTGCGCCCGCCAGTATTCTGGCGGGCATGCCTGTTCGAGCGTCATTTCAACCCTCAAGCCCAGCTTGGTGTTGGGACTCGCGAGTTAAATCGCGTTCCCCAAATTGATTGGCGGTCACGTCGAGCTTCCATAGCGTAGTAGTAAAACCCTCGTTACTGGTAATCGTCGCGGCCACGCCGTTAAACCCCAACTTCTGAATGTTGACCTCGGATCAGGTAGGAATACCCGCTGAACTTAA
asv_436	MH857162	unidentified	unidentified	unidentified	unidentified	unidentified	unidentified	unidentified		0.4622228	N/A	N/A	GAAATGCGATACTTGGTGTGAATTGCAGAATCCCGTGAACCATCGAGTCTTTGAACGCAAGTTGCGCCCGAAGCCATTAGGCCGAGGGCACGCCTGCCTGGGCGTCACACGTCGTTGCCCCCCCATCTACTCCTTCGGGATTGCGGGGTGCGGATGATGGCCTCCCGTGCGCCTCGCCGCGCGGTTGGCATAAATACCAAGTCCTCGGCGACGCACGCCACGACAATCGGTGGTTGCGAGACCTCGGTTGCCCGTCGTGTGCGTTCGTCGCGCATCGAGGGCTCGAAAAAATGCTCGGCTCCGGCTCGGCTTTCAACGCGACCCCAGGTCAGGCGGGGTTACCCGCTGAATTTAA
asv_437	KY105664	Fungi	Ascomycota	Saccharomycetes	Saccharomycetales	Saccharomycetaceae	Torulaspora	Torulaspora microellipsoides	species	0.99642	0.982	0.9722	GAAATGCGATACGTAATGTGAATTGCAGAATTCCGTGAATCATCGAATCTTTGAACGCACATTGCGCCCCTTGGTATTCCAGGGGGCATGCCTGTTTGAGCGTCATTTCCTTCTCAAACAATTCTGTTTGGTAGTGAGTGATACTCTAACTAGGGTTAACTTGAAATTGCTAGCCTGTTTTGGTTGTGATTTTGCTGGCTTGGATGATTTTGTCCAGTCTAGCTGATACCGAATTGTCGTATTAGGTTTTACCAACTTCGACAGATAGTGTGTTAGTTTGGGCGTTATAAAGACAAGATCGTAAACGATTCATCGTTTGTTTAAGTTTTTGCATGCGCAATCCGGCGAACAATACTCTCAAAGTTTGACCTCAAATCAGGTAGGACTACCCGCTGAACT…
asv_438	MH858378	Fungi	Ascomycota	Eurotiomycetes	Eurotiales	Trichocomaceae	Talaromyces	Talaromyces rugulosus	species	1.0	0.994	0.9059	GAAATGCGATAAGTAATGTGAATTGCAGAATTCCGTGAATCATCGAATCTTTGAACGCACATTGCGCCCCCTGGCATTCCGGGGGGCATGCCTGTCCGAGCGTCATTTCTGCCCTCCAGCCCGGCTGGGTGTTGGGTGTTGTCCCCCCGGGGACACGCCCCAAAGGCAGTGGCGGCGCCGCGTCGGGTCCTCGAGCGTATGGGGCTTTGTCACCCGCTCGGGACGGACTCGTCGGCGCTGGTCTTCCTCCAGGCGACCCTTCGGGGCCCGTCTACCTTCGGTTGACCTCGGATCAGGTAGGGTTACCCGCTGAACTTAA
asv_439	MH865787	unidentified	unidentified	unidentified	unidentified	unidentified	unidentified	unidentified		0.3011776	N/A	N/A	GAAATGCGATACTTGGTGTGAATTGCAGAATCCCGTGAACCATCGAGTCTTTGAACGCAAGTTGCGCCCCAAGCCTTCTGGCCGAGGGCACGTCTGCCTGGGTGTCACAAATCGTCGTCCCCCCATCCTCTCGAGGATAAGGGACGGAAGCTGGTCTCCCGTGTGTTACCGCACGCGGTTGGCCAAAATCCGAGCAAAGGACGCCTGGAGTGTCTCGACATGCGGTGGTGAATTCAAAACTCGTCATACTGTCGATCATTCCGGTCCAAAAGCTCTCGATGACCCAAAGTCCTCAACGCGACCCCAGGTCAGGCGGGATCACCCGCTGAGTTTAA
asv_440	KY103049	Fungi	Ascomycota	Saccharomycetes	Phaffomycetales	Phaffomycetaceae	Cyberlindnera	Cyberlindnera jadinii	species	1.0	0.986	0.951	GAAATGCGATACGTAATGTGAATTGCAGGTTTTCGTGAATCATCGAATCTTTGAACGCATATTGCGCTCTCTGGCTATTCCAGAGAGCATGCCTGTTTGAGCGTCATTTCTCTCTCAAGATCCTCTAGGGGACTTGGTATTGAGTGATACTCTGTGTTAACTTGAAATACTCTAGGCAGAGCTCCCCCTAGAAATCCTCTGGGCCGAAATAATGTATTAGGTTCTACCAACTCGTTATTTTCCAGACAGACTTCCAGGCAGAGCTCGGCTTAACAACCTTTCTAAGCTTGACCTCAAATCAGGTAGGACTACCCGCTGAACTTAA
asv_441	MH862318	Fungi	Basidiomycota	Agaricomycetes	Russulales	Peniophoraceae	Duportella	unidentified	genus	0.97315	0.956	0.6015	GAAATGCGATAAGTAATGTGAATTGCAGAATTCAGTGAATCATCGAATCTTTGAACGCACCTTGCGCCCCTTGGCATTCCGAGGGGCACGCCTGTTTGAGTGTCGTGAACTCCTCCACCCTCCACCTTTTTCGAAAGGTGTTGGGCTGGGATTTGGGAGCTTGCGGGTCCCTGGCCGATCCGCTCTCCTTGAATACATTAGCGAAGCCCTTGCGGCCTTGGTGTGATAGTCATCTACGCCTCGGTTTAGCGAACATACGGGAATCGCTTCCAACCGTCTCGCAAGAGACAATCACTTCAAACTTGACCTCAAATCAGGCGGGACTACCCGCTGAACTTAA
asv_442	MH864329	Fungi	Ascomycota	Eurotiomycetes	Eurotiales	Aspergillaceae	Aspergillus	Aspergillus penicillioides	species	1.0	0.994	0.9402	GAAATGCGATACGTAATGTGAATTGCAGAATTCAGTGAATCATCGAGTCTTTGAACGCACATTGCGCCCCCTGGTATTCCGGGGGGCATGCCTGTCCGAGCGTCATTGCTGCCCTCAAGCACGGCTTGTGTGTTGGGCCCCCGTCCCCCTCCCAGGAAGGGGACGGGCCCGAAAGGCAGCGGCGGCACCGTGTCCGGTCCTCGAGCGTATGGGAAGCAACTTTTTGTCACCCGCTCCTGTAGGTCCGGCCGGCGGCCTGCCCAACCCCAACCTTTTTTTAACCAGGTTGACCTCGGATCAGGTAGGGATACCCGCTGAACTTAA
asv_443	MH857162	unidentified	unidentified	unidentified	unidentified	unidentified	unidentified	unidentified		0.4622228	N/A	N/A	GAAATGCGATACTTGGTGTGAATTGCAGAATCCCGTGAACCATCGAGTCTTTGAACGCAAGTTGCGCCCGAAGCCACTAGGCCGAGGGCACGCCTGCCTGGGCGTCACACGCCGTTGCCCCCCCCCATCTACTCCTTCGGGATTGCGGGGGGGCGGATGATGGCCTCCCGTGCGCCTCGCCGCGCGGTTGGCATAAATACCAAGTCCTCGGCGACGCATGCCACGACAATCGGTGGTTGCGAAACCTCGGTTGCCCGTCGTGTGCGTTCGTCGCGCATCGAGGGCTCGAAAAAATGCTCGGCTCCGGCTCGGCTTTCAACGCGACCCCAGGTCAGGCGGGGTTACCCGCTGAATTTAA
asv_444	MH858802	Fungi	Basidiomycota	Ustilaginomycetes	Ustilaginales	Ustilaginaceae	Anthracocystis	Anthracocystis heteropogonicola	species	1.0	0.99	0.9187	GAATTGCGATAAGTAATGTGAATTGCAGAAGTGAATCATCGAATCTTTGAACGCACCTTGCGCTCCCTGCAGATCTAATCTGGGGAGCATGCCTGTTTGAGGGCCGCGAATTGTTTCGAACCACTCTTTTTTTAATTAAGAAGGGTTGGATCGGTAGTGAGGGTATTTGCCATTAACCGTGGCTCCCTCGAAATACATTAGCGCATCCATTTGATAGGCAAGAACGGTCGAAAGCTCACCTTTCGCTCTCTCTTCCCTGCCGGGTTTTGATAATATCAGGACTTCGGAGGCGGAGAAAGGGCAAGAGCTGGACGCAACGATCTTGCTGTTTGGCGTGCTTCTGAACCCCGCCCATGCTTCTTCGGAAGACGGGATTTTAATAATTCATCGGCCTCAGAT…
asv_445	WI046864	Fungi	Ascomycota	Pichiomycetes	Serinales	Debaryomycetaceae	Candida	Candida parapsilosis	species	1.0	0.991	0.9502	GAAATGCGATAAGTAATATGAATTGCAGATATTCGTGAATCATCGAATCTTTGAACGCACATTGCGCTCTTTGGTATTCCAAAGGGCATGCCTGTTTGAGCGTCATTTCTCCCTCAAACCCTCGGGTTTGGTGTTGAGCGATACGCTGGGTTTGCTTGAAAGAAAGGCGGAGTATAAACTAATGGATAGGTTTTTTCCACTCATTGGTACAAACTCCAAAACTTCTTCCAAATTCGACCTCAAATCAGGTAGGACTACCCGCTGAACTTAAGCATAACAATAA
asv_446	MH857162	unidentified	unidentified	unidentified	unidentified	unidentified	unidentified	unidentified		0.4622228	N/A	N/A	GAAATGCGATACTTGGTGTGAATTGCAGAATCCCGTGAACCATCGAGTCTTTGAATGCAAGTTGCGCCCGATGCCATTAGGTTGAGGGCACGTCTGCCTGGGTGTCACATATCGAAGCCTCCTTGCCAATTTCCCTGATTATTGTGCAGGGTGGATGTTGGCCTCCCGTGAGCTCTTTCGTCTCATGGTTGGTTGAAAATTGAGACCTTGGTAGGGTGTGCCATGATAGATGGTGGTTGTGTGACCCACGAGACCAATCATGCGCTGCTCTATTGAATTTGGCCTCCTTTACCCATATGCGTTTCCAAACGCTCGTGATGAGACCTCAGGTCAGGCGGGGCTACCCGCTGAATTTAA
asv_447	MH855364	unidentified	unidentified	unidentified	unidentified	unidentified	unidentified	unidentified		0.5835264	N/A	N/A	GAATTGCGATACGTATCATGACTTGCAGACGTGAATCATCAATCTTTGAACGCACATTGCGCCTTGAGGTATTCCTCAAGGCATGCCTGTTTGAGCGTCGGCTCCCTTCAAACCCCCGGGTTTGGTGTTGCCTTCCGAAATATCACAGTTGTTGCAATACGTTACTTCAACTTTATTCTTTCGCCCTCAAATCAGGTAGGACTACCCGCTGAACTTAAGCATATCAATAAGCGGAGGATTTTCTGGGTGGCAA
asv_448	KY102208	Fungi	Ascomycota	Pichiomycetes	Serinales	Debaryomycetaceae	Candida	Candida metapsilosis	species	1.0	0.991	0.9502	GAAATGCGATAAGTAATATGAATTGCAGATATTCGTGAATCATCGAATCTTTGAACGCACATTGCGCCCTTTGGTATTCCAAAGGGCATGCCTGTTTGAGCGTCATTTCTCCCTCAAACCTTCGGGTTTGGTGTTGAGCGATACGCTGGGTTTGCTTGAAAGAAAGGCGGAGTATAAACTAATGGATAGGTTTTTTTTTTCCACTCATTGGTACAAACTCCAAACATTCTTCCAAATTCGACCTCAAATCAGGTAGGACTACCCGCTGAACTTAAGCATATCAATAAGCGGAGGATTTT
asv_449	WI055552	Fungi	Ascomycota	Dipodascomycetes	Dipodascales	Dipodascaceae	Galactomyces	Galactomyces candidus	species	1.0	0.989	0.9378	GGAAGACAGGAAGCATCGATGAAGAACGCAGCGAAACGCGATATTTCTTGTGAATTGCAGAAGTGAATCATCAGTTTTTGAACGCACATTGCACTTTGGGGTATCCCCCAAAGTATACTTGTTTGAGCGTTGTTTCTCTCTTGGAATTGCTTTGCTCTTCTAAAATTTCGAATCAAATTCGTTTGAAAAACAACACTATTCAACCTCAGATCAAGTAGGATTACCCGCTGAACTTAAGCATATCAATAAGCGGAGGATTTTCTGGGTGGTAGGAACTGGCCATCTCGTATGCCGTCTTCTGCTTGAAAAAAAAA
asv_450	WI008153	Fungi	Basidiomycota	Malasseziomycetes	Malasseziales	Malasseziaceae	Malassezia	Malassezia globosa	species	0.98966	0.936	0.9896	GAAACGCGATAGGTAATGTGAATTGCAGAATTCCGTGAATCATCGAATCTTTGAACGCACCTTGCGCTCTATGGTATTCCGTAGAGCATGCCTGTTTGAGTGCCGTGAATTCTCCCATCCCAAGCGGTTTTTATCAAAGAATTGCTAGGCGAAGGGGTTGAGATGGGCGTTGTTATAACTGCTTTTCTTCTCTAGAAAAGCTCGCCCGAAAAACAGCTAACGCCTCTGGGCCACTTTGCATCCGCTTCTCTGAGGGGAGAAGCGGCCAAGCGCGCTCTGATCATCAGGCATAGCATGATACGTCATTTGCTATGCTGTAGGAGAGCATTTGGTTGTGGTTATACCGCGTGCGTCATTTTTTTTTCTTGCAAAGAGGAAAAAAAAAGCCCCCCTTTCATT…
asv_451	MH859782	Fungi	Ascomycota	Sordariomycetes	Magnaporthales	Pyriculariaceae	Pyricularia	Pyricularia oryzae	species	1.0	0.994	0.9059	GAAATGCGATAAGTAATGTGAATTGCAGAATTCAGTGAATCATCGAATCTTTGAACGCACATTGCGCCCGCCGGTATTCCGGCGGGCATGCCTGTTCGAGCGTCATTTCAACCCTCAAGCCTCGGCTTGGTGTTGGGGCGCCCGGGCCCTCCGCGGCCCGGGGCCCCCAAGTTCATCGGCGGGCTCGTCGGTACACTGAGCGCAGTAAAACGCGGTAAAACGCGAACCTCGTTCGGATCGTCCCGGCGTGCTCCAGCCGCTAAACCCCCAATTTTTTAAAGGTTGACCTCGGATCAGGTAGGAATACCCGCTGAACTTAA
asv_452	MH858125	Fungi	Ascomycota	Sordariomycetes	Hypocreales	Sarocladiaceae	Parasarocladium	unidentified	genus	0.97191	0.969	0.6041	GAAATGCGATAAGTAATGTGAATTGCAGAGCACAGTGAATCATCGAATCTTTGAACGCACATGGCGCCCGCCGGTAATCCGGCGGGCATGCCTGTCCGAGCGTCATTTCAACCCTCAGAACCCCTCTCTCGGGAGGGCGTTACTGGTGTTGGGGAACGAGCGCCCCCCGCGGCGCCCGTCCCTTAAATCTATTGGCGGCTCCGGAGTCTGTCTCCCCTGCGTAGTATTGCATCTCGCTTTGGTGACTTCCCCGGGCTGCTGTGGCGCTGCCACGAAACCCCCACTAGGTTGACCTCGGATCAGGTAGGGATACCCGCTGAACTTAA
asv_453	MH860059	Fungi	Ascomycota	Dothideomycetes	Pleosporales	Coniothyriaceae	Coniothyrium	Coniothyrium telephii	species	1.0	0.994	0.9455	GAAATGCGATAAGTAGTGTGAATTGCAGAATTCAGTGAATCATCGAATCTTTGAACGCACATTGCGCCCCTTGGTATTCCATGGGGCATGCCTGTTCGAGCGTCATTTGTACCCTCAAGCTTTGCTTGGTGTTGGGCGTCTTGTCCCGCGTTTGCGTGTGGACTCGCCTTAAAGCGATTGGCAGCCGGCATATTGGCCTTGGAGCGCAGCACAATTTGCGTTTCTAGTCATGAATGTTGGCGTCCATTAAGCCTATAACATTTGCTCTTGACCTCGGATCAGGTAGGGATACCCGCTGAACTTAA
asv_454	MH857288	Fungi	Ascomycota	Dothideomycetes	Cladosporiales	Cladosporiaceae	Cladosporium	Cladosporium sphaerospermum	species	1.0	0.994	0.9384	GAAATGCGATAAGTAATGTGAATTGCAGAATTCAGTGAATCATCGAATCTTTGAACGCACATTGCGCCCCCTGGTATTCCGGGGGGCATGCCTGTTCGAGCGTCATTTCACCACTCAAGCCTCGCTTGGTATTGGGCGACGCGGTCCGCCGCGCGCCTCAAATCGACCGGCTGGGTCTTCTGTCCCCTCAGCGTTGTGGAAACTATTCGCTAAAGGGTGCCACGGGAGGCCACGCCGAAAAACAAACCCATTTCTAAGGTTGACCTCGGATCAGGTAGGGATACCCGCTGAACTTAAGCA
asv_455	MH862225	Fungi	Ascomycota	Dothideomycetes	Neophaeothecales	unidentified	unidentified	unidentified	order	0.9278400000000001	0.91	0.8444	AAAATGCGATAAGTAATGTGAATTGCAGAATTCAGTGAATCATCGAATCTTTGAACGCACATTGCGCCCCCTGGCATTCCGGGGGGCACGCCTGTTCGAGCGTCATTACACCACTCAAGCACCGCTTGGTATTGGGCGACGCGCACGCCGCGCGCCTTAATTCTACCGGCTGGGCCCAACGAACCCCTGGCGTAGTAACTAACGTTTCGCTGCGGGTGAGGGGGGCTTCTGGCCGTTAAAGACCACAATCAAAGGTTGACCTCGGATCAGGTGGGGATACCCGCTGAACTTAA
asv_456	MH856642	Fungi	Ascomycota	Sordariomycetes	Hypocreales	Cordycipitaceae	unidentified	unidentified	family	0.96914	0.95	0.6652	GAAATGCGATAAGTAATGTGAATTGCAGAATTCAGTGAATCATCGAATCTTTGAACGCACATTGCGCCCGCCAGTATTCTGGCGGGCATGCCTGTCCGAGCGTCATTTCAACCCTCAGGGCCCGTCCGCGGGACCTGGCGTTGGGGATCGGCTGCCCCTGGCGGCTGCCGGCCCTGAAATACAGTGGCGGTCACGTCGCGACCTCCCCTGCGTAGTAGCGATACCTCGCAGCCGGATAGCGGCGCGGCCACGCCGTAAAACCCCCCACTTTCTCAAGGTTGACCTCGGATCAGGTAGGAATACCCGCTGAACTTAA
asv_457	MH859433	Fungi	Ascomycota	Sordariomycetes	Hypocreales	Sarocladiaceae	Sarocladium	Sarocladium zeae	species	1.0	0.988	0.9137	GAAATGCGATAAGTAATGTGAATTGCAGAATTCAGTGAATCATTGAATCTTTGAACGCACATTGCGCCCGCCGGCACTCCGGCGGGCATGCCTGTCCGAGCGTCATTTCAACCCTCAGGGCCCCCTTTCGGGGGGGACCTGGTGCTGGGGATCAGCGGCCCTCGGGCCCCTGTCCCCCAAATACAGTGGCGGTCGCGCCGCAGCCTCCCCTGCGTAGTAGCACACCTCGCACCGGAGAGCGGTTCGACCACGCCGTAAAACCCCCAACTTTCCAAGGTTGACCTCGGATCAGGTAGGAATACCCGCTGAACTTAA
asv_458	KY106000	Fungi	Ascomycota	Dipodascomycetes	unidentified	unidentified	unidentified	unidentified	class	0.661108	0.521	0.5807	GGCGACCACCGAGATCTACACGGAAGACAGGAAGCATCGATGAAGAACGCAGCGTAGGTGGTAGACAGGGCCTTAAAAATCCCAGGATGCATCGCGTCGCGCAGCACGTAGCTCCCGAGGCCTCGAAGGACCCCAAGTTGTCTCCCTTAACCGGGACGGCAAAACCGTTGCGACCCCAGGTCAGGCGGGGCTACCCGCTGAGTTTAAGCATATCAATAAGCGGAGGATTTTCTGGGTGGAAGGAGCGCCTTATCTCGTATGCCGTCTTCTGCTTGAAAAAAAAAA
asv_459	MH861032	unidentified	unidentified	unidentified	unidentified	unidentified	unidentified	unidentified		0.8648	N/A	N/A	GAAATGCGATAAGTAATGTGAATTGCAGAATTCAGTGAATCATCGAATCTTTGAACGCACATTGCGCCCATTAGTATTCTAGTGGGCATGCCTGTTCGAGCGTCATTTCAACCCATCAAGCCCTATTTTTGCTTGGCGTTGGGAGAACGCGGGGCCCTGGAGCCCCGCGCCTCCTCAAATCCATCGGCGGAGTCGTAGCGACCCAAGCGTAGTAATTTTTCTCGCTTCAGGTGTTTTGCTGCAGGCGTTTAGCCGTTAAACCCCTTATTCTTTTTAGGTTTGACCTCGGATCAGGTAGGAATACCCGCTGAACTTAA
asv_460	MH857612	Fungi	Ascomycota	Eurotiomycetes	Eurotiales	Trichocomaceae	Talaromyces	Talaromyces piceus	species	1.0	0.994	0.9059	GAAATGCGATAAGTAATGTGAATTGCAGAATTCCGTGAATCATCGAATCTTTGAACGCACATTGCGCCCCCTGGCATTCCGGGGGGCATGCCTGTCCGAGCGTCATTTCTGCCCTCCAGCCCGGCTGGGTGTTGGGTGCTGTCCCCCCGGGGACACGCCCCAAAGGCAGTGGCGGCGCCGCGTCGGGTCCTCGAGCGTATGGGGCTCTGTCACTCGCTCGGGAAGGACTCGCCGGCACTGGTCTCCTTCAAAAAATTTTTCCGGTTGACCTCGGATCAGGTAGGGTTACCCGCTGAACTTAA
asv_461	MH857288	Fungi	Ascomycota	Dothideomycetes	Cladosporiales	Cladosporiaceae	Cladosporium	Cladosporium sphaerospermum	species	1.0	0.994	0.9384	GAAATGCGATAAGTAATGTGAATTGCAGAATTCAGTGAATCATCGAATCTTTGAACGCACATTGCGCCCCCTGGTATTCCGGGGGGCATGCCTGTTCGAGCGTCATTTCACCACTCAAGCCTCGCTTGGTATTGGGCGACGCGGTCCGCCGCGCGCCTCAAATCGACCGGCTGGGTCTTCTGTCCCCTCAGCGTTGTGGAAACTATTCGCTAAAGGGTGCCACGGGAGGCCACGCCGAAAAACAAACCCATTTCTAAGGTTGACCTCGGATCAGGTAGGGATACCCGCTGAACTTAA
asv_462	MH859402	unidentified	unidentified	unidentified	unidentified	unidentified	unidentified	unidentified		0.86047	N/A	N/A	GAATTGCGATAAGTAATGTGAATTGCAGAATTCAGTGAATCATCGAATCTTTGAACGCATCTTGCGCTCCCTGGTATTCCGGGGAGCACGCCTGTTCGAGTGTCGTGAATACCTCAAGCTTGAAGTTTTCTTCTCGCTTGGATTTGGACTTTGCCGCTGCCTCTGTCTGGCGACGGCTGGTCTTAAATGCATTAGCTGATCCATGCTTGTGTGCTTGGTTCTACTCGGCGTGATAATTATCTGACCGCTGAGGACATTTGCCTTGGGCGAATGGCCAGGTGTGCCTTGGGTTGCTTCTAATCGTCTTGTAGACAATTTATCATTCAACTTTGACCTCGAATCAGGTGGGACTACCCGCTGAACTTAA
asv_463	KY102371	Fungi	Ascomycota	Pichiomycetes	Serinales	Debaryomycetaceae	Candida	Candida sake	species	1.0	0.991	0.9502	GAAATGCGATACGTAATATGAATTGCAGATTTTCGTGAATCATCGAATCTTTGAACGCACATTGCGCCCTGTGGTATTCCACAGGGCATGCCTGTTTGAGCGTCATTTCTCCCTCAAACCTCTGGTTTGGCGTTGAGTGATACTCGGTTTACTTGAAAAACATGAAAAGCATAACTATTAGGTTTTACCAACTCGTTATACTAATCTACAAGTTTGACCTCAAATCAGGTAGGACTACCCGCTGAACTTAAGCATATCAATAAGCGGAGGATTTTCTGGGTGGGCG
asv_464	MH857162	unidentified	unidentified	unidentified	unidentified	unidentified	unidentified	unidentified		0.4622228	N/A	N/A	GAAATGCGATACTTGGTGTGAATTGCAGAATCCCGTGAACCATCGAGTCTTTGAACGCAAGTTGCGCCCGAAGCCATTAGGCCGAGGGCACGCCTGCCTGGGCGTCACACGTCGTTGCCCCCCCAACCCCCTCGGGAGTTGGGCGGGACGGATGATGGCCTCCCGTGTGCTTCGTCATGCGGTTGGCATAAAAAATAAGTCCTCGGCGACTAACGCCACGACAATCGGTGGTTGTCAAACCTCTGTTGCCTATCGTGTGCGCGTGTCGAACGAGGGCTCAATGAACCATGCTGCATTGATTCGTCGATGCTTTCAACGCGACCCCAGGTCAGGCGGGGTTACCCGCTGAATTTAA
asv_465	MH857162	unidentified	unidentified	unidentified	unidentified	unidentified	unidentified	unidentified		0.4622228	N/A	N/A	GAAATGCGATACTTGGTGTGAATTGCAGAATCCCGTGAACCATCGAGTCTTTGAACGCAAGTTGCGCCCGAAGCCATTAGGCCGAGGGCACGCCTGCCTGGGCGTCACACGTCGTTGCACCCCCACTACTCCCTCGGGATTGCGGGGGGCGGATGATGGCCTCCCGTACGCTCCGTCGCACGGTTGGCATAAATACCAAGTCCTCGGCGGCGCACGCCACGACAATCGGTGGTTGCGAAACCTCGGTTCCCCGTCGTGTGCGGTCGTCGCGCATCGAGGGCTCGAAAAAAATGCTTGGCTCCGGCTTGGCTTTCAACGCGACCCCAGGTCAGGCGGGGTTACCCGCTGAATTTAA
asv_466	KY106000	Fungi	Ascomycota	Dipodascomycetes	Dipodascales	unidentified	Yarrowia	unidentified	genus	0.7605	0.7	0.7677	GAAGAACGCAGCAAAGCGCGATAGGTAATGCGAATTGCAGACGTGAGTCATTGAATCTTTGAACGCACATTGCGCCAGTTTACTGGCATACTGCGTTGAGCGTCGGCCTTCCTCCACAGGTAGTGCTGCTTCTAGCAGTGAAATAAATGGAAACGCACCCGTTAGCTAATAGGTGCTTTTTTTGTTTTTCGACCTCAGCGTAGTAAGATCACCCGCTGAACTTAAGCATATCAATAAGCGGAGGATTTTCTGGGTGGTTAGGGCTCGTAATCTCGTATGCCGTCTTCTGCTTGAAAAAAA
asv_467	WI001244	Fungi	Ascomycota	Saccharomycetes	Saccharomycetales	Saccharomycetaceae	Saccharomyces	Saccharomyces cerevisiae or paradoxus	species	1.0	0.982	0.9722	GAAATGCGATACGTAATGTGAATTGCAGAATTCCGTGAATCATCGAATCTTTGAACGCACATTGCGCCCCTTGGTATTCCAGGGGGCATGCCTGTTTGAGCGTCATTTCCTTCTCAAACATTCTGTTTGGTAGTGAGTGATACTCTTTGGAGTTAACTTGAAATTGCTGGCCTTTTCATTGGATGTTTTTTTTTTCCAAAGAGAGGTTTCTCTGCGTGCTTGAGGTATAATGCAAGTACGATCGTTTTAGGTTTTACCAACTGCGGCTAATCTTTTTTATACTGAGCGTATTGGAACGTTATCGATAAGAAGAGAGCGTCTAGGCGAACAATGTTCTTAAAGTTTGACCTCAAATCAGGTAGGAGTACCCGCTGAACTTAA
asv_468	MH861919	Fungi	Basidiomycota	Agaricomycetes	unidentified	unidentified	unidentified	unidentified	class	0.91935	0.891	0.7894	GAAATGCGATAAGTAATGTGAATTGCAGAATTCAGTGAATCATCGAATCTTTGAACGCACCTTGCGCTCCTTGGTATTCCGAGGAGCATGCCTGTTTGAGTGTCATTAAATTCTCAACCTTTCCATTTTGTAATGAAATGTTGTAAGGCTTGGATTGTGGAGGTTTGCAGGCTTTTCATAGTCAGCTCCTCTGAAATGCATTAGCGGAGACTTGTAGGCTATCTCCCATGGTGTGATAATTATCTACGCCTTGGTTGTCTATAAAATGCTTTGCTTTCTAATCGTCTTGCAAAGGACAATTACCAAATCTTGACCTCAAATCAGGTAGGACTACCCGCTGAACTTAA
asv_469	MH863341	unidentified	unidentified	unidentified	unidentified	unidentified	unidentified	unidentified		0.3211096	N/A	N/A	GAAATGCGATACTTGGTGTGAATTGCAGGATCCCGCGAACCACCGAGTCTTTGAACGCAAGTTGCGCCCGGAGCCTTCTGGCCGAGGGCACGTCTGCCTGGGCGTCACGCATCGCTGCCCCCACCACACAACTCTCCCCATGCGGGGTCGTTGTGAAGGCAGGGACACACACTGGCCTCCCGTACGCACCGTCGTGCGGATGGCTTAAATTCGAGTCCTCGATGCTCGTCGTCGCGACACTACGGTGGTTGATTCAACCTCGGTGACGCGTCTCGACCTCGACGTCGACTTCACGGACTCCTTCACGACCCTTCGAACGCCGCCCCTTAAAAGGACGACGCTCTCGACGCGACCCCAGGTCAGGCGGGACTACCCGCTGAGTTTAA
asv_470	MH861042	unidentified	unidentified	unidentified	unidentified	unidentified	unidentified	unidentified		0.24	N/A	N/A	TTTTTTTTTTAATGATACGGCGACCACCGAGATCTACACGGAAGACAGGAAGCATCGATGAAGAACGCAGCGATCTCGTATGCCGTCTTCTGCTTGACAAAACAATAAGCGGAGGATTTTCTGGGTGGTAATCCACAGCGATCTCGTATGCCGTCTTCTGCTTGAAAAAAAAAA
asv_471	MH855488	Fungi	Basidiomycota	Wallemiomycetes	Wallemiales	Wallemiaceae	Wallemia	Wallemia mellicola	species	0.9905200000000001	0.985	0.9036	GAAATGCGATAAGTAATGTGAATTGCAGATACAGTGAATCATCGAATCTTTGAACGCAAATGGCACTCTATGGTATTCCGTAGAGTACGTCTGTTTGAGCGTCGCGAACATCTCCATAATTAGTTTTTTTTAAATTGATTGTGGGTTTTGAGGTTGTCATATAAACAATGACTCCCTTTAAAATAATTAGTGATGACCTTATGAATGGGTTAATACTGTGTGTTATAATGGATTACATCCATCACCAGTCAGAGAGTAATCTCGCCTTAGTAATTTGTAGTGATTGCTTCTAACTGCCATTGGCAAACAAACTGATCAAATCGACCTCAAATCAGATGGGATTACCCGCTGAACTTAA
asv_472	MH861825	Fungi	Ascomycota	Sordariomycetes	Sordariales	Chaetomiaceae	Chaetomium	Chaetomium globosum var. griseum	species	1.0	0.994	0.9113	GAAATGCGATAAGTAATGTGAATTGCAGAATTCAGTGAATCATCGAATCTTTGAACGCACATTGCGCCCGCCAGCATTCTGGCGGGCATGCCTGTTCGAGCGTCATTTCAACCATCAAGCCCCCGGGCTTGTGTTGGGGACCTGCGGCTGCCGCAGGCCCTGAAAAGCAGTGGCGGGCTCGCTGTCGCACCGAGCGTAGTAGCATACATCTCGCTCTGGTCGCGCCGCGGGTTCCGGCCGTTAAACCACCTTTTAACCCAAGGTTGACCTCGGATCAGGTAGGAAGACCCGCTGAACTTAA
asv_473	MH858202	Fungi	Ascomycota	Eurotiomycetes	Eurotiales	Trichocomaceae	Talaromyces	Talaromyces amestolkae	species	1.0	0.994	0.9059	GAAATGCGATAAGTAATGTGAATTGCAGAATTCCGTGAATCATCGAATCTTTGAACGCACATTGCGCCCCCTGGCATTCCGGGGGGCATGCCTGTCCGAGCGTCATTTCTGCCCTCAAGCACGGCTTGTGTGTTGGGTGCGGTCCCCCCGGGGACCTGCCCGAAAGGCAGCGGCGACGTCCGTCTGGTCCTCGAGCGTATGGGGCTTTGTCACTCGCTCGGGAAGGACTGGCGGGGGTTGGTCACCACCAAAATTTTACCACGGTTGACCTCGGATCAGGTAGGAGTTACCCGCTGAACTTAA
asv_474	MH857162	unidentified	unidentified	unidentified	unidentified	unidentified	unidentified	unidentified		0.36190399999999995	N/A	N/A	GAAATGCGATACTTGGTGTGAATTGCAGAATCCCGTGAACCATCGAGTCTTTGAACGCAAGTTGCGCCCGAAGCCTTTAGGTCGAGGGCACGTCTGCCTGGGCGTCACGCATCGCGTCTCCCTACCCCACATCGTGTGGGATGGGGAGGAAGATGGCCTCCCATGCCTCACCGGGAATGGATGGCCTAAAAAAGGAGCCCCTGGCTACAAGCTGCAGCGGCATTTGGTGGAAGACAAGGCCTTGCCTAGTATGCATCCGCGTCGCTCAGCACGTAGGCCGTGGACTCGCAGGACCCTAACATGTTGCCCCCTGCGGCGACAAACCTTTGCGACCCCAGGTCAGGCGGGGCTACCCGCTGAGTTTAA
asv_475	MH864667	unidentified	unidentified	unidentified	unidentified	unidentified	unidentified	unidentified		0.24	N/A	N/A	GAAATGCGATACTTGGTGTGAATTGCAGAATCCCGTGAACCATCGAGTCTTTGAACGCAAGTTGCGCCCGAAGCCATTAGGCCGAGGGCACGTCTGCCTGGGCGTCACGCATCGCGTCGCCCCCCGCGCACCTTGCGCGGGGGCGGAAGCTGGCCTCCCGTGCGCCCCGAGCGCGCGGCTGGCCTAAATGCGAGTCCACGTCGACGGACGTCGCGGCAAGTGGTGGTTGAAACTCAACTCTCTCTCGTTGTCGCGGCTACAGCCCGTCGCGCGTCCGGACTCCCAGACCCTGATTGCGCCATGGCGCTCCGACCGCGACCCCAGGTCAGGCGGGATTACCCGCTGAGTTTAA
asv_476	KY104534	Fungi	Ascomycota	Pichiomycetes	Serinales	Debaryomycetaceae	Millerozyma	Millerozyma farinosa	species	1.0	0.985	0.9498	GAAATGCGATAAGTAATATGAATTGCAGATTTTCGTGAATCATCGAATCTTTGAACGCACATTGCGCCCTTTGGTATTCCAAAGGGCATGCCTGTTTGAGCGTCATTTCTCTCTCAAACCGCAAGGTTTGGTGTTGAGCGATATAGATATTCAGTATCTATTTGCTTGAAATGGATTGGCATGAGTATTTACAGTAGATAAATGCCGTTTGACTCTTCAATGTATTAGGTCTAACCAACTCGTTGAAACAGTTAGCGGTAGTATCTGTGTAAAAGAGGCTCGGCCTTACAACAATCTACAAAGTTTGACCTCAAATCAGGTAGGAATACCCGCTGAACTTAA
asv_477	KY102207	Fungi	Ascomycota	Pichiomycetes	Serinales	Debaryomycetaceae	Candida	Candida metapsilosis	species	1.0	0.991	0.9502	GAAATGCGATAAGTAATATGAATTGCAGATATTCGTGAATCATCGAATCTTTGAACGCACATTGCGCCCTTTGGTATTCCAAAGGGCATGCCTGTTTGAGCGTCATTTCTCCCTCAAACCTTCGGGTTTGGTGTTGAGCGATACGCTGGGTTTGCTTGAAAGAAAGGCGGAGTATAAACTAATGGATAGGTTTTTTTCTTCCACTCATTGGTACAAACTCCAAACATTCTTCCAAATTCGACCTCAAATCAGGTAGGACTACCCGCTGAACTTAAGCATATCAATA
asv_478	MH857162	unidentified	unidentified	unidentified	unidentified	unidentified	unidentified	unidentified		0.36190399999999995	N/A	N/A	GAAATGTGATACTTGGTGTGAATTGCAGAATCCCGTGAACCATCGAGTCTTTGAACGCAAGTTGCGCCCTAGGCCATCGGGCTGAGGGCACGCCTGCCTGGGCGTCACGCGTCATGTTGCCCCACCTCCTTTACCCCTTGTGGTGGTGGTGCGGAGCGAAGATTGGCCCCCCGTGTCTCTGTTCGAGGTGCGGTCGGCCCAAAGTCAAGGGCTCCTCGTGTGGCAAGCGTCACGATGAGTGGTGGGTCGAGCCACTTTGCCATTGTTCGGACATCGTGTGCGTGTTCTGCTCCCATTGGGCTCTGGTGACCCTGATTGCCATTCGATGGCATTTCGACTGCGACCCCAGGTCAGGCGGGGCTACCCGCTGAGTTTAA
asv_479	MH860988	unidentified	unidentified	unidentified	unidentified	unidentified	unidentified	unidentified		0.8771899999999999	N/A	N/A	GAAATGCGATAAGTAATGTGAATTGCAGAATTCAGTGAATCATCGAATCTTTGAACGCACATTGCGCCCGCCAGCATTCTGGCGGGCATGCCTGTCCGAGCGTCATTTCCACCCTCAGGCCCTGCCTGGTGTTGGGGACCTGCAGCTGCTGCAGCCCCCCAAAGTCAACGGCGTGCCCGCCGGGCCCCGAGCGTAGTAACATACCTCGCCTGGGAAGTCCGACGGCGCCCTGCCGCGAACCCACACACTTCTAAGGTTGACCTCGGATCAGGTAGGAATACCCGCTGAACTTAA
asv_480	WI053734	Fungi	Ascomycota	Pichiomycetes	Serinales	Debaryomycetaceae	Candida	Candida railenensis	species	1.0	0.991	0.9502	GAAATGCGATAAGTAATATGAATTGCAGATTTTCGTGAATCATCGAATCTTTGAACGCACATTGCGCCCTTTGGTATTCCAAAGGGCATGCCTGTTTGAGCGTCATTTCTCTCTCAAATCTTCGGATTTGGTTTTGAGTGATACTCTTAGTCAGACTAAGCGTTTGCTTGAAATGTATTGGCATGAGTGGTACTAGATAGTGCTGAACTGTTTTCAATGTATTAGGTTTATCCAACTCATTGACCAGTAAAGTATTTGTTTATTACACAGGCTCGGCCTTACAACAACAAACAAAGTTTGACCTCAAATCAGGTAGGACTACCCGCTGAACTTAA
asv_481	KY103811	Fungi	Ascomycota	Saccharomycetes	Saccharomycetales	Saccharomycetaceae	Kluyveromyces	Kluyveromyces marxianus	species	1.0	0.982	0.9722	GAATTGCGATATGTATTGTGAATTGCAGATTTTCGTGAATCATCAAATCTTTGAACGCACATTGCGCCCTCTGGTATTCCAGGGGGCATGCCTGTTTGAGCGTCATTTCTCTCTCAAACCTTTGGGTTTGGTAGTGAGTGATACTCGTTTTTCGGGTTAACTTGAAAGTGGCTAGCCGTTGCCTTCTGCGTGAGCAGGGCTGCGTGTCAAGTCTATGGACTCGACTCTTGCACATCTACGTCTTAGGTTTGCGCCAATTCGTGGTAAGCTAGGGTCAATGAGCTTATAGGTGTTATAAAGACTCGCTGGTGTTTGTCTCCTTGAGGCATACGGCTTAATCAAAACTCTCAAAGTTTGACCTCAAATCAGGTAGGAATACCCGCTGAACTTAA
asv_482	MH864964	Fungi	Basidiomycota	Agaricomycetes	unidentified	unidentified	unidentified	unidentified	class	0.89831	0.891	0.7894	GAAATGCGATAAGTAATGTGAATTGCAGAATTCAGTGAATCATCGAATCTTTGAACGCACCTTGCGCTCCCTGGTATTCCGGGGAGCATGCCTGTTTGAGTGTCATGAATCTCTCAACCTATTAGATTGAAAAATCGAACTAGTGTTGGATTTGGAGGCTTGCTGGCCTAGTCAGCTCCTCTTAAATGCATTAGCTATGGATCGCGCAGTTATTAGATCTACGGTGTGATACATGTCTTACCAATGGATCGAAAGCTATAATCACCGCTTCGGCAGTGTATACTTTACTGTATACCGTGTGATGAGTGAATACAAAGCTTCTAATCGTCTGTAATGGACAAACTACTTTGACATCTGACCTCAAATCAGGTAGGACTACCCGCTGAACTTAA
asv_483	MH858097	unidentified	unidentified	unidentified	unidentified	unidentified	unidentified	unidentified		0.28	N/A	N/A	TTTTTTTTTTAATGATACGGCGACCACCGAGATCTACACGGAAGACAGGAAGCATCGATGAAGAACGCAGCAAGCAGAAGACGGCATATCAATAAGCGGAGGATTTTCTGGGTGGCGTTTAGAGTCGATCTCGTATGCCGTCTTCTGCTTGAAAAAAAAAAAAAAAAA
asv_484	MH854738	Fungi	Ascomycota	Leotiomycetes	Helotiales	Sclerotiniaceae	Botrytis	Botrytis aclada	species	1.0	0.993	0.9086	GAAATGCGATAAGTAATGTGAATTGCAGAATTCAGTGAATCATCGAATCTTTGAACGCACATTGCGCCCCTTGGTATTCCGGGGGGCATGCCTGTTCGAGCGTCATTTCAACCCTCAAGCTTAGCTTGGTATTGAGTCTATGTCAGTAATGGCAGGCTCTAAAATCAGTGGCGGCGCCGCTGGGTCCTGAACGTAGTAATATCTCTCGTTACAGGTTCTCGGTGTGCTTCTGCCAAAACCCAAATTTTTCTATGGTTGACCTCGGATCAGGTAGGGATACCCGCTGAACTTAAGCATATC
asv_485	MH864791	Fungi	Ascomycota	Dothideomycetes	Pleosporales	Pleosporaceae	unidentified	unidentified	family	0.98113	0.966	0.7102	GAAATGCGATACGTAGTGTGAATTGCAGAATTCAGTGAATCATCGAATCTTTGAACGCACATTGCGCCCTTTGGTATTCCAAAGGGCATGCCTGTTCGAGCGTCATTTGTACCCTCAAGCTTTGCTTGGTGTTGGGCGTCTTTTGTCTCCAGCTCGCTGGAGACTCGCCTTAAAGTCATTGGCAGCCGGCCTACTGGTTTCGGAGCGCAGCACAAGTCGCGCTCTTGCCCAGCCAAGGTCAGCGTCCAGCAAGCCTTTTTTCAACCTTTGACCTCGGATCAGGTAGGGATACCCGCTGAACTTAA
asv_486	WI047017	Fungi	Ascomycota	Pichiomycetes	Serinales	Debaryomycetaceae	Candida	Candida sake	species	1.0	0.991	0.9502	GAAATGCGATACGTAATATGAATTGCAGATTTTCGTGAATCATCGAATCTTTGAACGCACATTGCGCCCTGTGGTATTCCACAGGGCATGCCTGTTTGAGCGTCATTTCTCCCTCAAACCTCTGGTTTGGCGTTGAGTGATACTCGGTTTACTTGAAATACATGAAAAGCATAACTATTAGGTTTTACCAACTCGTTATACTAATCTACAAGTTTGACCTCAAATCAGGTAGGACTACCCGCTGAACTTAAGCATATCAATAA
asv_487	KY104546	Fungi	Ascomycota	Pichiomycetes	Pichiales	Pichiaceae	Pichia	Pichia fermentans	species	0.99167	0.934	0.9768	GAAATGCGATACCTAGTGTGAATTGCAGCCATCGTGAATCATCGAGTTCTTGAACGCACATTGCGCCCGCTGGTATTCCGGCGGGCATGCCTGTCTGAGCGTCGTTTCCTTCTTGGAGCGGAGCTTCAGACCTGGCGGGCTGTCTTTGTGGACGGCGCGCCCAAAGCGAGGGGCCTTCTGCGCGAACTAGACTGTGCGCGCGGGGCGGCCGGCGAACTTATTACCAAGCTCGACCTCAGATCAGGCAGGAGTACCCGCTGAACTTAAGCATATCAATAAGCGGAGGATTTTCTGGGTGGT
asv_488	MH863678	Fungi	Ascomycota	Dothideomycetes	Dothideales	Saccotheciaceae	Aureobasidium	unidentified	genus	0.99355	0.97	0.7858	GAAATGCGATAAGTAATGTGAATTGCAGAATTCAGTGAATCATCGAATCTTTGAACGCACATTGCGCCCCTTGGTATTCCGAGGGGCATGCCTGTTCGAGCGTCATTACACCACTCAAGCTATGCTTGGTATTGGGTGCCGTCCTTAGTTGGGCGCGCCTCAAAGACCTCGGCGAGGCCTCACCGGCTTTAGGCGTAGTAGAATTTATTCGAACGTCTGTCAAAGGAGAGGACTTCTGCCGACTGAAACCTTTTATTTTTCTAGGTTGACCTCGGATCAGGTAGGGATACCCGCTGAACTTAA
asv_489	MH865787	unidentified	unidentified	unidentified	unidentified	unidentified	unidentified	unidentified		0.3011776	N/A	N/A	GAAATGCGATACTTGGTGTGAATTGCAGAATCCCGTGAACCATCGAGTCTTTGAACGCAAGTTGCGCCCCAAGCCTTCTGGCCGAGGGCACGTCTGCCTGGGTGTCACAAATCGTCGTCCCCCCATCCTCTCGAGGATATGGGACGGAAGCTGGTCTCCCGTGTGTTACCGCACGCGGTTGGCCAAAATCCGAGCTAAGGGCGCCAGGAGCGTCTCGACATGCGGTGGTGAATTCAAGCCTCGTAATATCGTCGGTCGTTCCGGTCCAAAAGCTCTCGATGACCCAAAGTCCTCAACGCGACCCCAGGTCAGGCGGGATCACCCGCTGAGTTTAA
asv_490	KY101798	Fungi	Basidiomycota	Tremellomycetes	Tremellales	unidentified	unidentified	unidentified	order	0.92857	0.907	0.7651	GAAATGCGATACTTAATGTGAATTGCAGGCATCGTGAATCATCGAGTTCTTGAACGCACATTGCGCCCGTCGGCATTCCGGCGGGCATGCCTGTCTGAGCGTCGTTTCCTTCTTGCAGCCTATGCAGAGCTGGCGGAGGCCTTTGGCCGCGCCGAAAAGGAGCGCTGCGGCGCGAGCGAACTAGTGTACTTTGCATGGGAACGCTTGCGGCGCGTAGTTGAGACACCGAGCTCGACCTCAGATCAGGTAGGAGTACCCGCTGAACTTAAGCATATCAATAAGCGGAGGATTTTCTGGGTG
asv_491	WI049910	Fungi	Ascomycota	Pichiomycetes	Pichiales	Pichiaceae	Pichia	Pichia kluyveri	species	1.0	0.934	0.9768	GAAATGCGATACCTAGTGTGAATTGCAGCCATCGTGAATCATCGAGTTCTTGAACGCACATTGCGCCCCATGGTATTCCATGGGGCATGCCTGTCTGAGCGTCGTTTCCTTCTTGCGCAAGCAGAGTTGAGAACAGGCTATGCCTTTTTCGAAATGGAACGTCGTGGACGAAGTGAACTAAATTTTTAGCACGCTTTGGCCGCCGAACTTTTAACTAAGCTCGACCTCAGATCAGGTAGGAATACCCGCTGAACTTAAGCATA
asv_492	MH859901	Fungi	Ascomycota	Sordariomycetes	Amphisphaeriales	Sporocadaceae	Discosia	unidentified	genus	1.0	0.973	0.9297	GAAATGCGATAAGTAATGTGAATTGCAGAATTCAGTGAATCATCGAATCTTTGAACGCACATTGCGCCCATTAGTATTCTAGTGGGCATGCCTGTTCGAGCGTCATTTCAACCCTTAAGCCTAGCTTAGTGTTGGGAATCTACTGTATTGTAGTTCCTGAAATACAACGGCGGATCTGTAATATCCTCTGAGCGTAGTAATTTTTTTCTCGCTTTGGTTAGGTGTTGCAGCTCTCAGCCGCTAAACCCCCCAATTTTAATGGTTGACCTCGGATCAGGTAGGAATACCCGCTGAACTTAA
asv_493	MH863914	Fungi	Ascomycota	Eurotiomycetes	Eurotiales	Aspergillaceae	Penicillium	unidentified	genus	0.9937900000000001	0.973	0.6506	GAAATGCGATACGTAATGTGAATTGCAGAATTCAGTGAATCATCGAGTCTTTGAACGCACATTGCGCCCCCTGGTATTCCGGGGGGCATGCCTGTCCGAGCGTCATTGCTGCCCTCAAGCACGGCTTGTGTGTTGGGCTCCGTCCTCCTTCCGGGGGGACGGGCCCGAAAGGCAGCGGCGGCACCGCGTCCGGTCCTCGAGCGTATGGGGCTTCGTCACCCGCTCTGCAGGCCCGGCCGGCGCTTGCCGACACATCAATCTTTTTTCCAGGTTGACCTCGGATCAGGTAGGGATACCCGCTGAACTTAA
asv_494	WI043271	Fungi	Ascomycota	Pichiomycetes	Serinales	Debaryomycetaceae	Candida	Candida argentea	species	1.0	0.991	0.9502	GAAATGCGATAAGTAATATGAATTGCAGATTTTCGTGAATCATCGAATCTTTGAACGCACATTGCACTTTCTGGTATTCCAGAAAGTATGCTTGTTTGAGCGTCATTTCTCTCTCTAATTTAATTAGGTTGTGAGCGATAACACGTTTTGCTTGAAATTTATTCATGGTTATATCTAGGTTCACCCAATTTATCACCATCTCTAAATTTTGACCTCAAATCAAGTAGGATTACCCGCTGAACTTAAGCATATCAATAAGCGGAGGATTTTCTGGGTGGTCGGAGTGTTGT
asv_495	MH862742	Fungi	Ascomycota	Sordariomycetes	Hypocreales	Valsonectriaceae	Valsonectria	unidentified	genus	0.9759	0.969	0.6041	GAAATGCGATAAGTAATGTGAATTGCAGAATTCAGTGAATCATCGAATCTTTGAACGCACATTGCGCCCGCCAGTATTCTGGCGGGCATGCCTGTCCGAGCGTCATTTCAACCCCTCGAGCCCCCGGGCTCGGTGTTGGGGACCGACCAACCCACCAGCGGGCGGTCGGCCCTGAAATACAGTGGCGGACCCGCCGCGGCCCCCTTTGCGTAGTAGCACACCTCGCACTGGAGAGCGGCGCGCGTCCACGCCCCAAACCCCCATCTTTTTACAAGGTTGACCTCGGATCAGGTAGGAATACCCGCTGAACTTAA
asv_496	MH855110	Fungi	Ascomycota	Sordariomycetes	Xylariales	Diatrypaceae	unidentified	unidentified	family	0.90164	0.897	0.7168	GAAATGCGATAAGTAATGTGAATTGCAGAATTCAGTGAATCATCGAATCTTTGAACGCACATTGCGCCCATTAGTATTCTAGTGGGCATGCCTGTTCGAGCGTCATTTCAACCATCAAGCCCTATTTGCTTGGCGTTGGGAGACTTGTAGGCCCGGCCTGCAAGCTCCTGAAATAGATCGGCGGAGTCGTGGCGACCCTCAGCGTAGTAATTCTTCTCGCTTTAGGTGTCGGCGCTGGCGTTTAGCCGTTAAACCCCCTATTTTTTTAGTCTTGACCTCGGATCAGGTAGGGATACCCGCTGAACTTAA
asv_497	MH858241	Fungi	Basidiomycota	Agaricomycetes	unidentified	unidentified	unidentified	unidentified	class	0.92	0.891	0.7894	GAAATGCGATAAGTAATGTGAATTGCAGAATTCAGTGAATCATCGAATCTTTGAACGCACCTTGCGCTCCTTGGTATTCCGAGGAGCATGCCTGTTTGAGTGTCTTGAAGTCATCAACCCCTACCGTTTCGTGCGGAACAAGGGGATTGGAGATGGAGGCTTGCTGCTGTGAAGGTGGCTCCTCCCAAATGCATCGGTTGGACCTGTGGGTCGGACTCGACTGGGCGTTGTACCATCCTCGCTTGACCGAGAAGTTCCCCTCTTAGTGTCCTCCCATGACCTTGCCTGCAGAGTGGCGGTCAACTTACTTTGAAATCTGACCTCAAATCAGGTAGGACTACCCGCTGAACTTAA
asv_498	MH859020	Fungi	Ascomycota	Sordariomycetes	Hypocreales	Sarocladiaceae	unidentified	unidentified	family	0.96296	0.95	0.6652	GAAATGCGATAAGTAATGTGAATTGCAGAATTCAGTGAATCATCGAATCTTTGAACGCACATTGCGCCCGCCGGCACTCCGGCGGGCATGCCTGTCCGAGCGTCATTTCAACCCTCAGGGCCCCCTTTCGGGGGCGGCACCTGGTTCTGGGGATCAGCGGCCCTTCGGGGCCCCTGTCCCCCAAATTGAGTGGCGGTCGCGCCGCAGCCTCCCCTGCGTAGTAGCACACCTCGCACCGGAGAGCGGCTCGGCCACGCCGTAAAACCCCCAATTTTTACAGGTTGACCTCGGATCAGGTAGGAATACCCGCTGAACTTAA
asv_499	MH859368	unidentified	unidentified	unidentified	unidentified	unidentified	unidentified	unidentified		0.88235	N/A	N/A	GAAACGCGAAAGGAAATGCGAATTGCAGATCAGTGAGTCATTGTATTTTTGAACGCACATTGCGCCTCTTGGTATTCCAGGAGGCACGCCTGTTCGAGCGCCATTACAAACTCCAAGCTCCGGCTTGATGTTGGGCGATGTCTTTTGAGTAGAAAGACGCGCCTGGAACGAGTGGGCGCCGCATGCGGACCACGAGCGTAGCAAGATGGATTCATCATTCGCTCGGGTTGGAACCGTGTGTGGCTGCTGGTAACGAAAAACTTGTCAAGTTTGGCCTCGGATCAGGTGGGGATACCCGCTGAACTTAA
asv_500	MH862605	Fungi	Ascomycota	Sordariomycetes	Sordariales	Lasiosphaeriaceae	Zopfiella	unidentified	genus	0.9845	0.969	0.5895	GAAATGCGATAAGTAATGTGAATTGCAGAATTCAGTGAATCATCGAATCTTTGAACGCACATTGCGCCCGCCAGTACTCTGGCGGGCATGCCTGTTCGAGCGTCATGTCAACACATCAAGCCCTGCTTGTGTTGGGGTCCTGCGGCTGCCCGCAGGCCCTGAAAACCAGTGGCGGGCTCGCTAGTCACACCGAGCGCAGTAGCACATCTCGCTCAGGGCGTGCGGCGGGTGCTAGCCGTTAAACCACCCCTTCTCTTGAAGGTGACCTCGGATCAGGTAGGATTACCCGCTGAACTTAAG
asv_501	MH864974	Fungi	Ascomycota	Sordariomycetes	Hypocreales	Nectriaceae	Fusarium	Fusarium poae	species	1.0	0.994	0.9323	AAAATGCGATAAGTAATGTGAATTGCAGAATTCAGTGAATCATCGAATCTTTGAACGCACATTGCGCCCGCCAGTATTCTGGCGGGCATGCCTGTTCGAGCGTCATTTCAACCCTCAAGCCCAGCTTGGTGTTGGGACTTGCGTTAATTCGCATTCCCCAAATTGATTGGCGGTCACGTCGAGCTTCCATAGCGTAGTAATTTACACATCGTTACTGGTAATCGTCGCGGCCACGCCGTTAAACCCCAACTTCTGAATGTTGACCTCGGATCAGGTAGGAATACCCGCTGAACTTAAGCA
asv_502	WI047861	Fungi	Basidiomycota	Tremellomycetes	Tremellales	Bulleribasidiaceae	Vishniacozyma	Vishniacozyma foliicola	species	1.0	0.964	0.9847	GAAATGCGATAAGTAATGTGAATTGCAGAATTCAGTGAATTCATCGAATCTTTGAACGCACCTTGCGCCCTTTGGTATTCCGAAGGGCATGCCTGTTTGAGTGTCATGAAACCTCACCCCACTTGGGTTTTTGCCCGAGCGGTGGTGGATTGGGTGTTTGCCGTCACTGGCTCACCTTAAAAGCATAAGCAACTTTGGATGTAATACGTTTCATCCTTACGAGTGGCTGATAACCCCACATAACTCATGATCTGGCCTCAAATCAGGTAGGGCTACCCGCTGAACTTAA
asv_503	MH859851	Fungi	Mucoromycota	Mucoromycetes	Mucorales	Mucoraceae	Mucor	unidentified	genus	0.93396	0.896	0.8052	AAAGTGCGATAACTAGTGTGAATTGCATATTCAGTGAATCATCGAGTCTTTGAACGCATCTTGCGCTCAATGGTATTCCATTGAGCACGCCTGTTTCAGTATCAAAAACACCCCACATTCACAACTTGTTTGTTGAATGGAATTGAGAGTTTCGGCTTAACGCTGATCTCTTTAAAATTATTAGGCCTGAACTTTTGTTCTTTCTGCCTGAACATTTTTTTAATATAAAGGAATGCTCTAGTAAAAAGACTCTTTCTGGGGCCTCCCAAATAAATCATTCTTAAACTTGATCTGAAATCAGGTGGGATTACCCGCTGAACTTAA
asv_504	WI005851	Fungi	Ascomycota	Pichiomycetes	Serinales	Metschnikowiaceae	Clavispora	Clavispora lusitaniae	species	1.0	0.985	0.9489	GAATTGCGATACGTAGTATGACTTGCAGACGTGAATCATCGAATCTTTGAACGCACATTGCGCCTCGAGGCATTCCTCGAGGCATGCCTGTTTGAGCGTCGCATCCCCTCTAACCCCCGGTTAGGCGTTGCTCCGAAATATCAACCGCGCTGTCAAACACGTTTACAGCACGACATTTCGCCCTCAAATCAGGTAGGACTACCCGCTGAACTTAAGCATATCAATAAGCGGAGGATTTTCTGGGTGG
asv_505	MH857162	unidentified	unidentified	unidentified	unidentified	unidentified	unidentified	unidentified		0.4622228	N/A	N/A	GAAATGCGATACTTGGTGTGAATTGCAGAATCCCGTGAACCATCGAGTCTTTGAACGCAAGTTGCGCCCGATGCCATTAGGTTGAGGGCACGTCTGCCTGGGTGTCACATATTGAAGCCTCCTGCCAATTTCCTTTTGACAGGTATTGTGCAGGGTGGATGTTGGCCTCCCGTGAGCTCTCTTTCGTCTCATGGTTGGTTGAAAATTGAGACCTTGGTAGGGTGTGCCATGATAAATGGTGGTTGTGTGACCCACGAGACCAATCATGTGTTGCTCTATTAAATTTGGGCTCTTTTACCCATTTGCGTTTCTAAACGCTCGTGATGAGACCTCAGGTCAGGCGGGGCTACCCGCTGAATTTAA
asv_506	WI054547	Fungi	Ascomycota	Pichiomycetes	Serinales	Debaryomycetaceae	Candida	Candida tropicalis	species	1.0	0.991	0.9502	GAAATGCGATACGTAATATGAATTGCAGATATTCGTGAATCATCGAATCTTTGAACGCACATTGCGCCCTTTGGTATTCCAAAGGGCATGCCTGTTTGAGCGTCATTTCTCCCTCAAACCCCCGGGTTTGGTGTTGAGCAATACGCTAGGTTTGTTTGAAAGAATTTACGTGGAAACTTATTTTAAGCGACTTAGGTTTATCCAAAAACGCTTATTTTGCTAGTGGCCACCACAATTTATTTCATAACTTTGACCTCAAATCAGGTAGGACTACCCGCTGAACTTAAGCATATCAATAA
asv_507	MH862453	Fungi	Basidiomycota	Agaricomycetes	unidentified	unidentified	Geotrichopsis	Geotrichopsis mycoparasitica	species	0.98969	0.985	0.9036	GAAATGCGATAAGTAATGTGAATTGCAGAATTCAGTGAATCATCGAATCTTTGAACGCACCTTGCGCTCCTTGGTATTCCGAGGAGCATGCCTGTTTGAGTCTCATGGAATTCTCAACCTTCAGCTTTATTGTTGAAGGCTTAGACTTGGAGGTCGTGCCGGCTCTCGTAGTCGGCTCCTCTGAAATGCATTAGTGCGAACGTTACCAGCCGCTTCAGCGTGATAATTATCTGCGTTGCTGCGGAGGGTATTCTAGTGTTCACGCTTCTAACCGTCTTTGGACAAATTTCTGAACTCTGAGCTCAAATCAGGTAGGACTACCCGCTGAACTTAA
asv_508	MH862622	Fungi	Basidiomycota	Agaricomycetes	Hymenochaetales	Hymenochaetaceae	Hymenochaete	unidentified	genus	0.93122	0.916	0.7089	GAAATGCGATAAGTAATGTGAATTGCAGAATTCAGTGAATCATCGAATCTTTGAACGCACCTTGCGCCCTTTGGTATTCCGAAGGGCACGCCTGTTTGAGTGTCATGTTCATCTCAATCCAACAGCTTTGCGGCTGACTTGGATTGGATTTGGGAGTCTGCCGGCCCTTCCCTGGGTCGGCTCTCCTTGAATGCATGAGTGAGCATCTGGCTCGCGTCGCTGGTGTGATAGTCTTTCATCATTGGCGATGCTTGCCTAACGGGCTTGCTTTCGAACCGTCTTCTCAACGGAGACAAACTTCATTGACATATTTGACCTCAAATCAGGTGGGACTACCCGCTGAACTTAA
asv_509	MH858956	Fungi	Basidiomycota	Agaricomycetes	Agaricales	Clitocybaceae	Collybia	Collybia albipilata	species	0.9894700000000001	0.985	0.9036	GAAATGCGATAACTAATGTGAATTGCAGAATTCAGTGAATCATCGAGTCTTTGAACGCACCTTGCGCCCTTTGGTATTCCGAAGGGCATGCCTGTTTGAGTGTCAGTAAATTCTCAACCCCTCTCACTTTGTTGTGACGAGGTGGATTGGATGTGGAGGTTGCTGGACGCTTTATTGCGATCAGCTCTTCTGAAATGTATTAGCAGTAGTACCATTACTTGGCTTGCTAAGCTTGTGATAATATCTCTAGCTTGCTCGCTGGGTAGAGTTCGGGTTTGAAGGGTTGCTTTAACGAGCTCTCTTTGCCTTCTCTCTTTCGAGGGAGATAACTATGCGACTCTACTAGATGGCTTCAGCTTCTAACCGTCTGTAACAAGACAATACAACTGACTATTTGAC…
asv_510	MH857162	unidentified	unidentified	unidentified	unidentified	unidentified	unidentified	unidentified		0.4622228	N/A	N/A	GAAATGCGATACTTGGTGTGAATTGCAGAATCCCGTGAACCATCGAGTCTTTGAACGCAAGTTGCGCCCGAAGCCATTAGGCCGAGGGCACGCCTGCCTGGGCGTCACACGTCGTTGCACCCCCACTACTCCCTCGGGATTGCGGGGGGCGGATGATGGCCTCCCGTACGCTCCGTCGCGCGGTTGGCATAAATACCAAGTCCTCGGCGGCGCACGCCACGACAATCGGTGGTTGCGAAACCTCGGTTGCCCGTCGTGTGCGGTCGTCGCGCATTGAGGGCTCGAAAAAAATGCTTGGCTCCGGCTTGGCTTTCAACGCGACCCCAGGTCAGGCGGGGTTACCCGCTGAATTTAA
asv_511	MH857162	unidentified	unidentified	unidentified	unidentified	unidentified	unidentified	unidentified		0.36190399999999995	N/A	N/A	GAAATGCGATACTTGGTGTGAATTGCAGAATCCCGTGAACCATCGAGTCTTTGAACGCAAGTTGCGCCCAAAGCCATTAGGCTGAGGGCACGCCTGCCTGGGTGTCACACATCGTCACCCCTTCCTCCACACTTAACTAGTTAAATGTGAGGCAGTGGGTGAAAGTTGACCTCCCGCGAGCCAGTTCCTCGTGGTTGGTTGAAAAGCAAGTTCGGGGCGGAGTCCCCCACGATAACGGTGGATGAGCCCACGCTCGAGACCAATCGTGCCTGTGGGACTCCGACGTAACGGACTTATCGACCCCACACGCGCCCTCTGTGCAAACCGAGTGTGCCATCTACGAGACCTCAGGTCAGGCGGGGCTACCCGCTGAGTTTAA
asv_512	WI054517	Fungi	Ascomycota	Saccharomycetes	Phaffomycetales	Phaffomycetaceae	Starmera	Starmera stellimalicola	species	1.0	0.986	0.951	GAATTGCGATACGTAATGCGAATTGCAGATTTTCGTGAGTCATCGAATCTTTGAACGCACATTGCGCCCCCTGGTATTCCGGGGGGCATGCCTGTTTGAGCGTCGTTACCTTCTCAAAGCGGTAGTTTTGGTGGTGGGGGAAGTCTGGCACTCCTCTAAAACACAGGTACACGACAGCGGAGCTGTTTGTAGTAGTAGTGGGTGTTTGTTTAGCGCACGCTGCAATGTCTTAAGGAACGTCCTTTCATTGTTGGCAAGCGAGACGGCATCTCTGCAAGCTCGACCTCAAATCAGGTAGGACTACCCGCTGAACTTAA
asv_513	MH864458	Fungi	Ascomycota	Dothideomycetes	Pleosporales	Phaeosphaeriaceae	Parastagonospora	Parastagonospora nodorum	species	1.0	0.987	0.9504	GAAATGCGATAAGTAGTGTGAATTGCAGAATTCAGTGAATCATCGAATCTTTGAACGCACATTGCGCCCCTTGGTATTCCATGGGGCATGCCTGTTCGAGCGTCATTTGTACCCTCAAGCTCTGCTTGGTGTTGGGTGTTTGTCCTCTCCCTAGTGTTTGGACTCGCCTTAAAATAATTGGCAGCCAGTGTTTTGGTATTGAAGCGCAGCACAAGTCGCGATTCGTAACAAACACTTGCGTCCACAAGCCTTTTTAACTTTTGACCTCGGATCAGGTAGGGATACCCGCTGAACTTAAGC
asv_514	MH863418	Fungi	Basidiomycota	Agaricomycetes	Agaricales	Schizophyllaceae	Schizophyllum	Schizophyllum commune	species	1.0	0.985	0.9036	GAAATGCGATAAGTAATGTGAATTGCAGAATTCAGTGAATCATCGAATCTTTGAACGCACCTTGCGCCCTTTGGTATTCCGAGGGGCATGCCTGTTTGAGTGTCATTAAATACCATCAACCCTCTTTTGACTTCGGTCTCGAGAGTGGCTTGGAAGTGGAGGTCTGCTGGAGCCTAACGGAGCCAGCTCCTCTTAAATGTATTAGCGGATTTCCCTTGCGGGATCGCGTCTCCGATGTGATAATTTCTACGTCGTTGACCATCTCGGGGCTGACCTAGTCAGTTTCAATAGGAGTCTGCTTCTAACCGTCTCTTGACCGAGACTAGCGACTTGTGCGCTAACTTTTGACTTGACCTCAAATCAGGTAGGACTACCCGCTGAACTTAA
asv_515	WI054463	Fungi	Ascomycota	Pichiomycetes	Serinales	Debaryomycetaceae	Meyerozyma	Meyerozyma caribbica	species	1.0	0.985	0.9498	GAAATGCGATAAGTAATATGAATTGCAGATTTTCGTGAATCATCGAATCTTTGAACGCACATTGCGCCCTCTGGTATTCCAGAGGGCATGCCTGTTTGAGCGTCATTTCTCTCTCAAACCCCCGGGTTTGGTATTGAGTGATACTCTTAGTCGAACTAGGCGTTTGCTTGAAAAGTATTGGCATGGGTAGTACTGGATAGTGCTGTCGACCTCTCAATGTATTAGGTTTATCCAACTCGTTGAATGGTGTGGCGGGATATTTCTGGTATTGTTGGCCCGGCCTTACAACAACCAAACAAGTTTGACCTCAAATCAGGTAGGAATACCCGCTGAACTTAA
asv_516	MH859855	unidentified	unidentified	unidentified	unidentified	unidentified	unidentified	unidentified		0.24	N/A	N/A	GAAATGCGATACTTGGTGTGAATTGCAGAATCCCGTGAACCATCGAGTCTTTGAACGCAAGTTGCGCCCGAAGCCATTAGGCCCAGGGCACGTCTGCCTGGGTGTCACGCATCGTGTTGCCCCTGACCAAACATCTCCTCGAGAGATTTATTTGTTCAGGGGTGGAAATTGGCCTCCCGTGCCTTTTGTGTGCGGTTGGCTCAAAAATGAGTCTCTGGTGACGGGCATCACGACATCGGTGGTTGTAAGAAGACCTTCTTGTGTCGTTGTGTATACCCGCCGCAGTAGGGAACTCGAGGGCCCTTGGGCACAGCAAAAATTGTGTGCACTTCGATTGTGACCCCAGGTCAGGCGGGACTACCCGCTGAGTTTAA
asv_517	MH855582	Fungi	Mucoromycota	Mucoromycetes	Mucorales	Rhizopodaceae	Rhizopus	Rhizopus oryzae	species	1.0	0.994	0.9008	AAAGTGCGATAACTAGTGTGAATTGCATATTCAGTGAATCATCGAGTCTTTGAACGCAGCTTGCACTCTATGGTTTTTCTATAGAGTACGCCTGCTTCAGTATCATCACAAACCCACACATAACATTTGTTTATGTGGTAATGGGTCGCATCGCTGTTTTATTACAGTGAGCACCTAAAATGTGTGTGATTTTCTGTCTGGCTTGCTAGGCAGGAATATTACGCTGGTCTCAGGATCTTTTTCTTTGGTTCGCCCAGGAAGTAAAGTACAAGAGTATAATCCAGCAACTTTCAAACTATGATCTGAAGTCAGGTGGGATTACCCGCTGAACTTAA
asv_518	KY105481	Fungi	Basidiomycota	Microbotryomycetes	Sporidiobolales	Sporidiobolaceae	Sporobolomyces	Sporobolomyces shibatanus	species	1.0	0.986	0.9694	GAAATGCGATACGTAATGTGAATTGCAGAATTCAGTGAATCATCGAATCTTTGAACGCATCTTGCGCTCTCTGGTATTCCGGAGAGCATGTCTGTTTGAGTGTCATGAATTCTTCAACCCAATCTTTTCTTGTAATCGATTGGTGTTTGGATTCTGAGCGTTGCTGGCGTTTGCCTAGCTCGTTCGTAATACATTAGCATCCCTAATACAAGTTTGGATTGACTTGGCGTAATAGACTATTCGCTAAGGATTCGGTGGAAACATCGAGCCAACTTCATTAAGGAAGCTCCTAATTTAAAAGTCTACCTTTTGATTAGATCTCAAATCAGGCAGGATTACCCGCTGAACTTAA
asv_519	MH863827	Fungi	Ascomycota	Sordariomycetes	Hypocreales	Nectriaceae	unidentified	unidentified	family	0.96226	0.95	0.6652	GAAATGCGATAAGTAATGTGAATTGCAGAATTCCGTGAATCATCGAATCTTTGAACGCACATTGCGCCCGCCAGTATTCTGGCGGGCATGCCTGTTCGAGCGTCATTTCAACCCTCAAGCCCCCGGGCTTGGTGTTGGGGCTCGGCCCGTCCCTAGCGGATGCGCCGTCCCCGAAATCTAGTGGCGGTCTCGCTGTAGCCTCCTCTGCGTAGTAGCTAACACCTCGCAACGGGAACGCAGCGCGGCCACGCCGTTAAACCCCCCACTTCTGAAGGTTGACCTCGGATCAGGTAGGAATACCCGCTGAACTTAA
asv_520	MH874060	Fungi	Ascomycota	Eurotiomycetes	Eurotiales	Aspergillaceae	Aspergillus	Aspergillus violaceus	species	1.0	0.994	0.9402	GAAATGCGATACGTAATGTGAATTGCAGAATTCAGTGAATCATCGAGTCTTTGAACGCACATTGCGCCCCCTGGTATTCCGGGGGGCATGCCTGTCCGAGCGTCATTGCTGCCCTCAAGCACGGCTTGTGTGTTGGGCCCCCGTCCCCTCCCTAGGGGGGGACGGGCCCGAAAGGCAGCGGCGGCACCGTGTCCGGTCCTCGAGCGTATGGGAAGCACAATCTTTTTTTGCCAACCCGCTCCTGTAGGTCCGGCCGGCGGCCTGCCCCAATCAACCCATTGTTTTTAACCAGGTTGACCTCGGATCAGGTAGGGATACCCGCTGAACTTAA
asv_521	MH864315	Fungi	Ascomycota	Eurotiomycetes	Eurotiales	Aspergillaceae	unidentified	unidentified	family	0.9659099999999999	0.943	0.7931	GAAATGCGATACGTAATGTGAATTGCAGAATTCAGTGAATCATCGAGTCTTTGAACGCACATTGCGCCCTCTGGTATTCCGGGGGGCATGCCTGTCCGAGCGTCATTGCTGCCCTCAAGCACGGCTTGTGTGTTGGGCCCCCGTCCCGGTTAAACATTAGCCCCGGGACGGGCCCGAAAGGCAGCGGCGGCACCGTGTCCGGTCCTCGAGCGTATGGGGCTCTGTCACCCGCTCGTGTAGGTCCGGCCGGCGGCCAGCCCGACTTTTCAACCAATCTTTTTTGGATTTTTAACCAGGTTGACCTCGGATCAGGTAGGGATACCCGCTGAACTTAA
asv_522	MH862538	unidentified	unidentified	unidentified	unidentified	unidentified	unidentified	unidentified		0.3011776	N/A	N/A	GAAATGCGATACTTGGTGTGAATTGCAGAATCCCGTGAACCATCGAGTCTTTGAACGCAAGTTGCGCCCCAAGCCTTTAGGCCGAGGGCACGTCTGCCTGGGTGTCACGCATCGTTGCCCCCCGCCCAAGATCCTGCGATCTTGCGGCGGTGGGCGGAAAATGGCCTCCCGTGTGCCTGCGCCCGCGGTTGGCCCAAATCCGAGTTCTCGGTGACGCTTCCCGCGACAATCGGTGGCGTTCGAAACAGAACCTAGTGATCCTGTCGTGCGGTCGCGTTCTCCTATCTACGGACTCTTTGACCCTCGAGAGCAAGCGAAAGCGCGCTCGCATCGCGACCCCAGGTCAGGCGGGATTACCCGCTGAGTTTAA
asv_523	MH863701	Fungi	Ascomycota	Dothideomycetes	Mycosphaerellales	Teratosphaeriaceae	Devriesia	unidentified	genus	0.97931	0.937	0.8176	GAAATGCGATAAGTAATGTGAATTGCAGAATTCAGTGAATCATCGAATCTTTGAACGCACATTGCGCCCTTTGGCATTCCGAAGGGCATGCCTGTTCGAGCGTCATTACACCAATCAAGCCTGGCTTGGTATTGGGCGACGGGGCCGTCACACGCCCCGCGCCCCAATGACCCCCGGCGGGACGGACCGAATCTCAGCGTTGTGAATCCAAAGCCGCTGGCGAGACGGGACGGCCGTGCCGTTAAACAACCCCCATCACAAGGTTGACCTCGGATCAGGTAGGGATACCCGCTGAACTTAA
asv_524	KY105729	Fungi	Basidiomycota	Tremellomycetes	Trichosporonales	Trichosporonaceae	Trichosporon	unidentified	genus	0.9759	0.946	0.8675	GAAATGCGATAAGTAATGTGAATTGCAGAATTCAGTGAATCATCGAATCTTTGAACGCACCTTGCGCTCTCTGGTATTCCGGAGAGCATGCCTGTTTGAGTATCATGAAATCTCAACCATTAGGGTTTCTTAATGGCTTGGATTTGGGCGTTGCCAGTTGCCTGGCTCGCCTTAAAAGAGTTAGCGTGTTTAACTTGTCATATCTGGCGTAATAAGTTTCGCTGGTGTACGACTTGAGAAGTGCGCTTCTAATCGTCCTCGGACAATTCTTGAACTCTGGTCTCAAATCAGGTAGGACTACCCGCTGAACTTAA
asv_525	MH862327	unidentified	unidentified	unidentified	unidentified	unidentified	unidentified	unidentified		0.24	N/A	N/A	GAAATGCGATACTTGGTGTGAATTGCAGAATCCCGTGAACCATCGAGTCTTTGAACGCAAGTTGCGCCCGAAGCCACTAGGCCGAGGGCACGTCTGCCTGGGTGTCACGCATTGTCTTGCCCACAACCACCCACTCCTTGAGGAGTTGTGTTGGTTTGGGGGTGGAAACTGGCCTCCCGTGCCTTGTCGCGCGGTTGGCGGAAAATCGAGTCTCCGACGACGGATGTCGTGACATCGGTGGTTGTAAAAGGCCCTCTTGTCTTGTCACGCGAATCCTAGTCATCTTAGCGAGCTCCAGGACCCTTAGGCGCACACACTCTGTGCGCTTTGATTGTGACCCCAGGTCAGGCGGGACTACCCGCTGAGTTTAA
asv_526	MH861313	unidentified	unidentified	unidentified	unidentified	unidentified	unidentified	unidentified		0.86792	N/A	N/A	GAAATGCGATAAGTAATGTGAATTGCAGAATTCAGTGAATCATCGAATCTTTGAACGCACATTGCGCCCCTTGGTATTCCGAGGGGCATGCCTGTTCGAGCGTCATTACACCACTCAAGCTCTGCTTGGTATTAGGCGTCCGTCTGTCCGAAAAGGCAGGCGCGCCCCAAAACCTTCGGCGAAGTCTTACCGACTTTGGGCGCAGTAGAATTTCTAACAACGCTCTTTGGGTCGGTACGGTCTTTTGCCGCTAAATTGAATTTATTCATTTTTCTTAGGTTGACCTCGGATCAGGTAGGGATACCCGCTGAACTTAA
asv_527	MH865945	Fungi	Ascomycota	Sordariomycetes	Hypocreales	Nectriaceae	Fusarium	Fusarium solani	species	1.0	0.994	0.9323	GAAATGCGATAAGTAATGTGAATTGCAGAATTCAGTGAATCATCGAATCTTTGAACGCACATTGCGCCCGCCAGTATTCTGGCGGGCATGCCTGTTCGAGCGTCATTACAACCCTCAGGCCCCCGGGCCTGGCGTTGGGGATCGGCGAGGCGCCCCCTGCGGGCACACGCCGTCCCCCAAATACAGTGGCGGTCCCGCCGCAGCTTCCATTGCGTAGTAGCTAACACCTCGCAACTGGAGAGCGGCGCGGCCACGCCGTAAAACACCCAACTTCTGAATGTTGACCTCGAATCAGGTAGGAATACCCGCTGAACTTAA
asv_528	MH863864	Fungi	Ascomycota	Dothideomycetes	Cladosporiales	Cladosporiaceae	Cladosporium	Cladosporium chalastosporoides	species	0.99401	0.994	0.9384	GAAATGCGATAAGTAATGTGAATTGCAGAATTCAGTGAATCATCGAATCTTTGAACGCACATTGCGCCCCCTGGTATTCCGGGGGGCATGCCTGTTCGAGCGTCATTTCACCACTCAAGCCTCGCTTGGTATTGGGCAACGCGGTCCGCCGCGTGCCTCAAATCGACCGGCTGGGTCTTCTGTCCCCTAAGCGTTGTGGAAACTATTCGCTAAAGGGTGCTCGGGAGGCTACGCCGTAAAACAACCCCATTTCTAAGGTTGACCTCGGATCAGGTAGGGATACCCGCTGAACTTAA
asv_529	WI002141	Fungi	Ascomycota	Pichiomycetes	Serinales	Debaryomycetaceae	Candida	Candida tropicalis	species	1.0	0.991	0.9502	GAAATGCGATACGTAATATGAATTGCAGATATTCGTGAATCATCGAATCTTTGAACGCACATTGCGCCCTTTGGTATTCCAAAGGGCATGCCTGTTTGAGCGTCATTTCTCCCTCAAACCCCCGGGTTTGGTGTTGAGCAATACGCTAGGTTTGTTTGAAAGAATTTAACGTGGAAACTTATTTTAAGCGACTTAGGTTTATCCAAAACGCTTATTTTGCTAGTGGCCACCACAATTTATTTCATAACTTTGACCTCAAATCAGGTAGGACTACCCGCTGAACTTAAGCATATCAATAAG
asv_530	MH857162	unidentified	unidentified	unidentified	unidentified	unidentified	unidentified	unidentified		0.4622228	N/A	N/A	GAAATGCGATACTTGGTGTGAATTGCAGAATCCCGTGAACCATCGAGTCTTTGAACGCAAGTTGCGCCCGAAGCCGTTAGGCCGAGGGCACGTCTGCCTGGGCGTCACACGTCGTTGCCCCCCCGACCCCTTCGGGGGTCGGACGGGACGGATGATGGCCTTCCCGTGTGCCCCGTCACGCGGTTGGCATAAATACCGAGTCCTCGGCGACCGGCGCCGCGGCGATCGGTGGTTGTCAAACCTCGGTGCCTTGTCGCGTGCGTGAGTCGATCGCGGGACTTCCTTAGCCGTAAGCGCGTCGGTAACCCGACGCTTTCAACGCGACCCCAGGTCAGGCGGGGTTACCCGCTGAATTTAA
asv_531	KY105751	Fungi	Basidiomycota	Tremellomycetes	Trichosporonales	Trichosporonaceae	Trichosporon	unidentified	genus	0.9756100000000001	0.946	0.8675	GAAATGCGATAAGTAATGTGAATTGCAGAATTCAGTGAATCATCGAATCTTTGAACGCAACTTGCGCTCTCTGGTATTCCGGAGAGCATGCCTGTTTGAGTGTCATGAAATCTCAACCATTAGGGTTTCTTAATGGCTTGGATCTGGACGTGTGGCAGTTTACTGCCTCGTCTTAAAAGAGTTAGCAAGTTAACTATTGCTGTCTGGCGTAATAAGTTTCGCTGGTAATGCATTGTGAAGCGTGCTTCTAATCGTCTTCGGACAATTACTTTGACTCTGGCCTCAAATCAGGTAGGACTACCCGCTGAACTTAA
asv_532	MH865787	unidentified	unidentified	unidentified	unidentified	unidentified	unidentified	unidentified		0.3011776	N/A	N/A	GAAATGCGATACTTGGTGTGAATTGCAGAATCCCGTGAACCATCGAGTCTTTGAACGCAAGTTGCGCCCCAAGCCTTCTGGCCGAGGGCACGTCTGCCTGGGTGTCACAAATCGTCGTCCCCCCATCCTCTCGAGGATATCGGACGGAAGCTGGTCTCCCGTGTGTTACCGCACGCGGTTGGCCAAAATCCGAGCTAAGGATGCCAGGAGCGTCTTGACATGCGGTGGTGAATTCAATTCTCGTCAAATCGTCAGTCGTTTCGGTCCGAAAGCTCTTGATGACCCAAAGTCCTCAACGCGACCCCAGGTCAGGCGGGATCACCCGCTGAGTTTAA
asv_533	MH855873	unidentified	unidentified	unidentified	unidentified	unidentified	unidentified	unidentified		0.38181780000000004	N/A	N/A	GAAATGCGATACTTGGTGTGAATTGCAGGATCCCGCGAACCACCGAGTCTTTGAACGCAAGTTGCGCCCGGAGCCTTCTGGCCGAGGGCACGTCTGCCTGGGCGTCACGCATCGCTGCCCCCACATACAACACCCACTTGGGTCTGTTGCATTGGCGGGGGCACATGTTGGCCTCCCGTGCGCACCGTCGCATGGATGGCTTAAAATTGAGTCCTCGGCATCTGTTGTCGTGACACTACGGTGGTTGATTCAACCTCGGTACCGTGTCTCGATCTCAGCTTGCGTGCCTCCTCTTTGTGAGCGAGGCAAGGATCTTATGTTGACCCTTTGAACATTGTCCCCAAAGACGATGCTCTCGACGCGACCCCAGGTCAGGCGGGACTACCCGCTGAGTTTAA
asv_534	WI007118	Fungi	Basidiomycota	Malasseziomycetes	Malasseziales	unidentified	unidentified	unidentified	order	0.9072199999999999	0.907	0.7651	GAAACGCGATAGGTAATGTGAATTGCAGAATTCCGTGAATCATCGAATCTTTGAACGCACCTTGCGCTCTATGGCAATCCGTAGAGCATGCCTGTTTGAGTGCCATGAAATCTCCCACCACAAGCGGTTTTTATGAAACGGCTTGGCGGACGGGGTCTTGATGGGTGCTGCTGCCTGTGCTTGACCACAGGCTCGCCCGAAATGCATGAGCGCCTTGGGACACTTTGCATCCGCCTCTCTTGTTGGGAGGAGGCGGCCAAGCAGTGTTTCTCCTGGCATAGCATGATACGTCATTTGCTATGTCGCCTAATGGAGGATGTTTGGTTGTGTCTGCGTGTGCTTAACTGCCTCTGTGCACATCCCGATTTCACTTCTGGTCTCAAATCAGGTAGGATCACC…
asv_535	WI004187	Fungi	Ascomycota	Saccharomycetes	Saccharomycetales	Saccharomycetaceae	Maudiozyma	Maudiozyma barnettii	species	1.0	0.982	0.9722	GAAATGCGATACGTAATGTGAATTGCAGAATTCCGTGAATCATCGAATCTTTGAACGCACATTGCGCCCCTTGGTATTCCAGGGGGCATGCCTGTTTGAGCGTCATTTCCTTCTCAAATACTTGTATTTGGTTGTGAGTGACACTCTCTTCTGAGTTAACTTGAAATTGTTGGCCGCTGGGCCATTGCAGCTGGTGTTTTGCGTCTTTTCGCAGGAGCACGGCATGTCGTATTAGGTTTTACCAACTCCGGCACGTTGTCTTCTGGCTAACGGGAAGTGCTTTTAGCATTGCTACAAGGACCCTGGCAAACAGTACTCTTTAAGTTTGACCTCAAATCAGGTAGGAATACCCGCTGAACTTAA
asv_536	KY105993	Fungi	Ascomycota	Dipodascomycetes	Dipodascales	unidentified	Yarrowia	unidentified	genus	0.9836100000000001	0.7	0.7677	AAGACAGGAAGCATCGATGAAGAACGCAGCGAACCGCGATATTTTTTGTGACTTGCAGATGTGAATCATCAATCTTTGAACGCACATTGCGCGGTGTGGTATTCCGCACCGCACGGATGGAAGAGCGTGTTCCCTTTGGGATCGCATTGCTTTCTTGAAATGAATCTATTACTTCAATAAACTCATTTCACCTCTTTCATCCGAGATTACCCGCTGAACTTAAGCATATCAATAAGCGGAGGATTTTCTGGGTGGCAGGAAGGTTAAA
asv_537	MH856705	Fungi	Basidiomycota	Agaricomycetes	Polyporales	Irpicaceae	unidentified	unidentified	family	0.9434	0.933	0.6458	GAAATGCGATAAGTAATGTGAATTGCAGAATTCAGTGAATCATCGAATCTTTGAACGCACCTTGCGCTCCTTGGTATTCCGAGGAGCATGCCTGTTTGAGTGTCATGGTATTCTCAACCTTCAAAGCTTTGTTGCAGCGAAGGCTTGGATTTGGAGGTTGTGTCGGCGCAAGTCGACTCCTCTTAAATGCATTAGCGTGACTCATTACGGATCGCCTTCAGTGTGATAATTGTCTACACTGTGGTGTTGAAGTATATACACGAGTCTTCATGCTTACAATCGTCTCCTAGCGAGACAAACACATACATTGACAATCTGACCTCAAATCAGGTAGGACTACCCGCTGAACTTAA
asv_538	KY102256	Fungi	Ascomycota	Pichiomycetes	Serinales	Debaryomycetaceae	Candida	Candida oleophila	species	1.0	0.991	0.9502	GAAATGCGATAAGTAATATGAATTGCAGATTTTCGTGAATCATCGAATCTTTGAACGCACATTGCGCCCTTTGGTATTCCAAAGGGCATGCCTGTTTGAGCGTCATTTCTCTCTCAAATCTTCGGATTTGGTTTTGAGTGATACTCTTAGTCAGACTAAGCGTTTGCTTGAAATGTATTGGCATGAGTGGTACTAGATAGTGCTGAACTGTTTTCAATGTATTAGGTTTATCCAACTCGTTGACCAGTAAAGTATTTGTTTATTACACAGGCTCGGCCTTACAACAACAAACAAAGTTTGACCTCAAATCAGGTAGGACTACCCGCTGAACTTAA
asv_539	MH865225	unidentified	unidentified	unidentified	unidentified	unidentified	unidentified	unidentified		0.3011776	N/A	N/A	AAAATGCGATACTTGGTGTGAATTGCAGAATCCCGTGAACCATCGAGTTTTTGAACGCAAGTTGCGCCCGAAGCCATCCGGCTGAGGGCACGCCTGCCTGGGCGTCACGCATCGCGTCGCTCCCCACCATACCTCCCCAACGGGTTGGCATGGTGTTGGGGGCGGATAATGGCCTCCCGTTCTTGTGTTTCGGTTGGCCTAAATAAGAGTTCCCTTCGGCGGACACACGACTAGTGGTGGTTGAATAGACCCTCGTCTTTTGTTGCGTGTCGTGAGCTGTAAGGGTAGCCCTCATCAAAGACCCCATTGTATCGTCTTCGGATGATGCTTCGACCGCGACCCCAGGTCAGGCGGGACTACCCGCTGAGTTTAA
asv_540	MH855269	Fungi	Ascomycota	Sordariomycetes	Hypocreales	Nectriaceae	Fusarium	Fusarium sporotrichioides	species	1.0	0.994	0.9323	AAAATGCGATAAGTAATGTGAATTGCAGAATTCAGTGAATCATCGAATCTTTGAACGCACATTGCGCCCGCCAGTATTCTGGCGGGCATGCCTGTTCGAGCGTCATTTCAACCCTCAAGCCCAGCTTGGTGTTGGGATCTGTGTGCAAACACAGTCCCCAAATTGATTGGCGGTCACGTCGAGCTTCCATAGCGTAGTAATTTACACATCGTTACTGGTAATCGTCGCGGCCACGCCGTTAAACCCCAACTTCTGAATGTTGACCTCGGATCAGGTAGGAATACCCGCTGAACTTAAGCA
asv_541	MH863864	Fungi	Ascomycota	Dothideomycetes	Cladosporiales	Cladosporiaceae	Cladosporium	unidentified	genus	0.9880200000000001	0.984	0.5967	GAAATGCGATAAGTAATGTGAATTGCAGAATTCAGTGAATCATCGAATTCTTTGAACGCACATTGCGCCCCCTGGTATTCCGGGGGGCATGCCTGTTCGAGCGTCATTTCACCACTCAAGCCTCGCTTGGTATTGGGCGACGCGGTCCGCCGCGCGCCTCAAATCGACCGGCTGGGTCTTCTGTCCCCTAAGCGTTGTGGAAACTATTCGCTAAAGGGTGTTCGGGAGGCTACGCCGTAAAACAACCCCATTTCTAAGGTTGACCTCGGATCAGGTAGGGATACCCGCTGAACTTAA
asv_542	WI046864	Fungi	Ascomycota	Pichiomycetes	Serinales	Debaryomycetaceae	Candida	Candida parapsilosis	species	1.0	0.991	0.9502	GAAATGCGATAAGTAATATGAATTGCAGATATTCGTGAATCATCGAATCTTTGAACGCACATTGCGCTCTTTGGTATTCCAAAGGGCATGCCTGTTTGAGCGTCATTTCTCCCTCAAACCCTCGGGTTTGGTGTTGAGCGATACGCTGGGTTTGCTTGAAAGAAAGGCGGAGTATAAACTAATGGATAGGTTTTTTCCACTCATTGGTACAAACTCCAAAACTTCTTCCAAATTCGACCTCAAATCAGGTAGGACTACCCGCTGAACTTAAGCATATCAATAA
asv_543	MH866000	Fungi	Ascomycota	Sordariomycetes	Hypocreales	Nectriaceae	Fusarium	Fusarium irregulare	species	1.0	0.994	0.9323	AAAATGCGATAAGTAATGTGAATTGCAGAATTCAGTGAATCATCGAATCTTTGAACGCACATTGCGCCCGCCAGTATTCTGGCGGGCATGCCTGTTCGAGCGTCATTTCAACCCTCAAGCTCAGCTTGGTGTTGGGACTCGCGGTAACCCGCGTTCCCCAAATCGATTGGCGGTCACGTCGAGCTTCCATAGCGTAGTAATCATACACCTCGTTACTGGTAATCGTCGCGGCCACGCCGTTAAACCCCAACTTCTGAATGTTGACCTCGGATCAGGTAGGAATACCCGCTGAACTTAAGC
asv_544	MH854798	Fungi	Ascomycota	Eurotiomycetes	Eurotiales	Aspergillaceae	Aspergillus	Aspergillus terreus var. terreus	species	1.0	0.994	0.9402	GAAATGCGATAACTAATGTGAATTGCAGAATTCAGTGAATCATCGAGTCTTTGAACGCACATTGCGCCCCCTGGTATTCCGGGGGGCATGCCTGTCCGAGCGTCATTGCTGCCCTCAAGCCCGGCTTGTGTGTTGGGCCCTCGTCCCCCGGCTCCCGGGGGACGGGCCCGAAAGGCAGCGGCGGCACCGCGTCCGGTCCTCGAGCGTATGGGGCTTCGTCTTCCGCTCCGTAGGCCCGGCCGGCGCCCGCCGACGCATTTATTTGCAACTTGTTTTTTTCCAGGTTGACCTCGGATCAGGTAGGGATACCCGCTGAACTTAA
asv_545	WI046825	Fungi	Ascomycota	Pichiomycetes	Pichiales	Pichiaceae	Pichia	Pichia fermentans	species	1.0	0.934	0.9768	GAAATGCGATACCTAGTGTGAATTGCAGCCATCGTGAATCATCGAGTTCTTGAACGCACATTGCGCCCGCTGGTATTCCGGCGGGCATGCCTGTCTGAGCGTCGTTTCCTTCTTGGAGCGGAGCTTCAGACCTGGCGGGCTGTCCCTGTGGACGGCGCGCCCAAAGCGAGGGGCCTTCTGCGCGAACTAGACTGTGCGCGCGGGGCGGCCGGCGAACTTTTTACCAAGCTCGACCTCAGATCAGGCAGGAGTACCCGCTGAACTTAAGCATATCAATAAGCGGAGGATTTTCTGGGTGGC
asv_546	WI006973	Fungi	Basidiomycota	Malasseziomycetes	Malasseziales	Malasseziaceae	unidentified	unidentified	family	0.9283	0.912	0.8129	GAAACGCGATAGGTAATGTGAATTGCAGAATTCCGTGAATCATCGAATCTTTGAACGCACCTTGCGCTCTATGGCAATCCGTAGAGCATGCCTGTTTGAGTGCCATGAAATCTCCCACCCCAAGCGGTTTTTGAATGTGAAACGGCTTGGCGGATGGGGTCTGGATGGGTGCCTCTGCCTGTGCTAAACCTTAGCCCACGGGCTCGCCCGAAATGCATGAGCGCCTTGGGACACTTTGCATCCGCCTCTCTTGTGGGAGGAGGCGGCCAAGCAGTGTTTTTCTCCAGGCATGGCATGATACGTCATTTGCTATGTCGCCCAATGGAGGAATGTTTGGTTGTGTCTGCGTGTGCTTCGAACTTGCCTCTGTGCAAAATCCCCTTTCACTTCTGGTCTCAA…
asv_547	MH859186	Fungi	Ascomycota	Eurotiomycetes	Eurotiales	Aspergillaceae	Penicillium	Penicillium polonicum	species	0.99425	0.994	0.9059	GAAATGCGATACGTAATGTGAATTGCAAATTCAGTGAATCATCGAGTCTTTGAACGCACATTGCGCCCCCTGGTATTCCGGGGGGCATGCCTGTCCGAGCGTCATTGCTGCCCTCAAGCCCGGCTTGTGTGTTGGGCCCCGTCCTCCGATTCCGGGGGACGGGCCCGAAAGGTAGCGGCGGCACCGCGTCCGGTCCTCGAGCGTATGGGGCTTTGTCACCCGCTCTGTAGGCCCGGCCGGCGCTTGCCGATCAACCCAAATTTTTATCCAGGTTGACCTCGGATCAGGTAGGGATACCCGCTGAACTTAA
asv_548	MH857162	unidentified	unidentified	unidentified	unidentified	unidentified	unidentified	unidentified		0.28	N/A	N/A	GAAATGCGATACGTAGTGTGAATTGCAGAATTCCGTGAACCATCGAATCTTTGAACGCAAATTGCGCTCGAGGCCTCGGCCAAGAGCATGTCTGCCTCAGCGTCGGCTGTTACTTCTGGCTTATACCTCCCAGACAGAGGTGGTTAGGACTTGACCGTCCGGCGAGCCCTCGGGCTTGCCGGTCAGTTGAAACACAATCACGCTTCAGGGGCTCTCTCCATAGAAGGAAAGGCGAGCTCCGATCTGGTAGGTGACCCTTGCCGGTTGCATGCCTACGACGCTCGCTATGCCCTTCGTGAGATGCGTGCAGGACGCTTTTTGGCTTTCGACCTGAGGTCAGGCAAGAACACCCGCTGAACTTAA
asv_549	MH861935	Fungi	Ascomycota	Dothideomycetes	Pleosporales	Pleosporaceae	Stemphylium	Stemphylium vesicarium	species	1.0	0.994	0.9455	GAAATGCGATACGTAGTGTGAATTGCAGAATTCAGTGAATCATCGAATCTTTGAACGCACATTGCGCCCTTTGGTATTCCAAAGGGCATGCCTGTTCGAGCGTCATTTGTACCCTCAAGCTTTGCTTGGTGTTGGGCGTCTTTGTCTCTCACGAGACTCGCCTTAAAATGATTGGCAGCCGACCTACTGGTTTCGGAGCGCAGCACAATTCTTGCACTTTGAATCAGCCTTGGTTGAGCATCCATCAAGACCACATTTTTTTCAACTTTTGACCTCGGATCAGGTAGGGATACCCGCTGAACTTAA
asv_550	MH863864	Fungi	Ascomycota	Dothideomycetes	Cladosporiales	Cladosporiaceae	Cladosporium	Cladosporium chalastosporoides	species	1.0	0.994	0.9384	GAAATGCGATAAGTAATGTGAATTGCAGAATTCAGTGAATCATCGAATCTTTGAACGCACATTGCGCCCCCTGGTATTCCGGGGGGCATGCCTGTTCGAGCGTCATTTCACCACTCAAGCCTCGCTTGGTATTGGGCAACGCGGTCCGCCGCGTGCCTCAAATCGACCGGCTGGGTCTTCTGTCCCCTAAGCGTTGTGGAAACTATTCGCTAAAGGGTGTTCGGGAGGCTACGCCGTAAAACAACCCCATTTCTAAGGTTGACCTCGGATCAGGTAGGGATACCCGCTGAACTTAA
asv_551	MH863967	unidentified	unidentified	unidentified	unidentified	unidentified	unidentified	unidentified		0.24	N/A	N/A	GAAATGCGATACTTGGTGTGAATTGCAGAATCCCGTGAACCATCGAGTCTTTGAACGCAAGTTGCGCCCGAAGCCATTAGGCCGAGGGCACGTCTGCCTGGGTGTCACGCATCGACATGCCCCCAACCACGCACCCTTAGAGGAGCGTGATGACTTGGGGGCGGAAGTTGGCCTCCCGTGCCTTACGGCGCGGCTGGCGCAAATGAGAGTCTCTGGCGACGAACGTCGTGACATTGGTGGTTGTAAAAGAACCTCTTTCCTTGTCGCGCGTATCCGTCATCTTTTAGAGCTCTAGGACCCTCTTGGCGGCACACATTCTGTGCTCTCCGACTGTGACCCCAGGTCAGGCGGGACTACCCGCTGAGTTTAA
asv_552	MH864840	Fungi	Ascomycota	Dothideomycetes	Cladosporiales	Cladosporiaceae	Cladosporium	Cladosporium tenuissimum	species	1.0	0.994	0.9384	GAAATGCGATAAGTAATGTGAATTGCAGAATTCAGTGAATCATCGAATTCTTTGAACGCACATTGCGCCCCCTGGTATTCCGGGGGGCATGCCTGTTCGAGCGTCATTTCACCACTCAAGCCTCGCTTGGTATTGGGCAACGCGGTCCGCCGCGTGCCTCAAATCGACCGGCTGGGTCTTCTGTCCCCTAAGCGTTGTGGAAACTATTCGCTAAAGGGTGCTCGGGAGGCTACGCCGTAAAACAAACCCATTTCTAAGGTTGACCTCGGATCAGGTAGGGATACCCGCTGAACTTAA
asv_553	MH860403	Fungi	Ascomycota	Dothideomycetes	Pleosporales	unidentified	unidentified	unidentified	order	0.9530200000000001	0.91	0.8444	GAAATGCGATAAGTAGTGTGAATTGCAGAATTCAGTGAATCATCGAATCTTTGAACGCACATTGCGCCCCTTGGTATTCCATGGGGCATGCCTGTTCGAGCGTCATTTGTACCCTCAAGCTTTGCTTGGTGTTGGGCGTTTTGTCTTTTTATTAAGACTCGCCTCAAAGTAATTGGCAGCCAGTGTTTTGGTAGTAAGCGCAGCACATTTTGCGTCTTGGTCCCTCAACAGCGGCATCCACAAAGCCTCTTTTTCACTTTTGACCTCGGATCAGGTAGGGATACCCGCTGAACTTAAGCA
asv_554	KY105980	Fungi	Ascomycota	Dipodascomycetes	Dipodascales	unidentified	Yarrowia	Yarrowia lipolytica	species	1.0	0.989	0.9378	GAAGACAGGAAGCATCGATGAAGAACGCAGCGAACCGCGATATTTTTTGTGACTTGCAGATGTGAATCATCAATCTTTGAACGCACATTGCGCGGTATGGCATTCCGTACCGCACGGATGGAGGAGCGTGTTCCCTCTGGGATCGCATTGCTTTCTTGAAATGGATTTTTTTAAACTCTCAATTATTACGTCATTTCACCTCCTTCATCCGAGATTACCCGCTGAACTTAAGCATATCAATAAGCGGAGGATTTTCTGGGTGGCACGGTTGTGAGATCTCGTATGCCGTCTTCTGCTTGAAAAAAAA
asv_555	KY101929	Fungi	Ascomycota	Pichiomycetes	Serinales	Debaryomycetaceae	Candida	unidentified	genus	0.9830500000000001	0.967	0.6664	GAAATGCGATAAGTAATATGAATTGCAGATTTTCGTGAATCATCGAATCTTTGAACGCACATTGCGCCCTTTGGTATTCCAAAGGGCATGCCTGTTTGAGCGTCATTTCTCTCTCAAATCTTCGGATTTGGTTTTGAGTGATACTCTTAGTCGGACTAGGCGTTTGCTTGAAAAGTATTGGCAAGAGTGGTACTTTAGGTGCTAAACTGTTTCAATGTATTAGGTTTATCCAACTCGTTGAATGATTTAGTTACTTTAGGGTGCTTAGGCTCGGCCTTACAACAACAAACAAAGTTTGACCTCAAATCAGGTAGGATTACCCGCTGAACTTAA
asv_556	MH862809	unidentified	unidentified	unidentified	unidentified	unidentified	unidentified	unidentified		0.3011776	N/A	N/A	GACCACCGAGATCTACACGGAAGACAGGAAGCATCGATGAAGAACGCAGCCACCACGACTTCATTCGCCGCATTGACAATACAAGGCATGTTTCCTCCCTGATGCAGGGCTTCATAGGCCAGAGCCAAGTTACGGAAGCGTATCGTATCCGGCTTTTCGAACGTCAAGGTGTGGTACTTAGCAAAATCCAGCCGCTCGCCCGAAAGCGATTCCCGTTTCGGATAAGAAAAAGCATACTGAATAGGCAGACGCATATCAATAAGCGGAGGATTTTCTGGGTGGTAACTCTGATGCATCTCG
asv_557	WI001183	Fungi	Ascomycota	Pichiomycetes	Pichiales	Pichiaceae	Pichia	Pichia kluyveri	species	1.0	0.934	0.9768	GAAATGCGATTACCTAGTGTGAATTGCAGCCATCGTGAATCATCGAGTTCTTGAACGCACATTGCGCCCCATGGTATTCCATGGGGCATGCCTGTCTGAGCGTCGTTTCCTTCTTGCGCAAGCAGAGTTGAGAACAGGCTATGCCTTTTTCGAAATGGAACGTCGTGGACGAAGTGAACTAAACATTTAGCACGCTTTGGCCGCCGAACTTTTAACTAAGCTCGACCTCAGATCAGGTAGGAATACCCGCTGAACTTAA
asv_558	WI009776	Fungi	Ascomycota	Saccharomycetes	Saccharomycetales	Saccharomycetaceae	Nakaseomyces	Nakaseomyces bracarensis	species	0.9960800000000001	0.982	0.9722	GAAGTGCGATACGTAATGTGAATTGCAGAATTCCGTGAATCATCGAATCTTTGAACGCACATTGCGCCCTCTGGTATTCCAGGGGGCATGCCTGTTTGAGCGTCATTTCCTTCTCAAACACCTGTGTTTGGTAGTGAGTGATACTCTTATTGAGTTAGCTTGAAATTGTTGGCCATATAGTGGGGACATTTGGAGTCTTGCTTTGTGGGTCTTATTTTTCATTGGGAGTTTCGCAATGGGAATATCGTATTAGGTTTTACCAACTTCGGTATTTTTTTGTTGTGGGATGCTAATTCCTTTGGATAGAGATCTGTGTATGGTGAATCCAATCTTGTGACCACGGCAAACAGAAACCTTTAAGTTTGACCTCAAATCAGGTAGGATTACCCGCTGAACTTAA
asv_559	MH864551	Fungi	Ascomycota	Dothideomycetes	Cladosporiales	Cladosporiaceae	Cladosporium	Cladosporium halotolerans	species	1.0	0.994	0.9384	GAAATGCGATAAGTAATGTGAATTGCAGAATTCAGTGAATCATCGAATCTTTGAACGCACATTGCGCCCCCTGGTATTCCGGGGGGCATGCCTGTTCGAGCGTCATTCCACCACTCAAGCCTCGCTTGGTATTGGGCGACGCGGTCCGCCGCGCGCCTCAAATCGACCGGCTGGGTCTTTCGTCCCCTCAGCGTTGTGGAAACTATTCGCTAAAGGGTGCCGCGGGAGGCCACGCCGTAAAACAACCCCATTTCTAAGGTTGACCTCGGATCAGGTAGGGATACCCGCTGAACTTAA
asv_560	KY104178	Fungi	Basidiomycota	Malasseziomycetes	Malasseziales	Malasseziaceae	Malassezia	Malassezia sympodialis	species	0.99563	0.936	0.9896	GAAACGCGATAGGTAATGTGAATTGCAGAATTCCGTGAATCATCGAATCTTTGAACGCACCTTGCGCTCCATGGTATTCCGTGGAGCATGCCTGTTTGAGTGCCGCGAATTCTCCCTCCCCTTACGGTGGCCGAAAGGCCGAAGTAGGGCGGACGGGGTAGGATGGGTGTTGCTGCCTGGGGATTGTACCAGGCTCGCCCGAAATGCATAAGCGCCAGGACCCTCGCTACCGCTCTCTAGGGAAGAGTGGCTAAGCGACCGCTGAGCATGGCATGATACGTCATTTGCTGTGTGTGGGCGGCCGGTTGGAGAGGTGTCTGCTTTAACAGCCCTTTTTAATTCTGGTCTCAAATCAGGTAGGATCACCCGCTGAACTTAA
asv_561	MH854878	Fungi	Ascomycota	Sordariomycetes	Xylariales	Apiosporaceae	unidentified	unidentified	family	0.92715	0.897	0.7168	GAAATGCGATAAGTAATGTGAATTGCAGAATTCAGTGAATCATCGAATCTTTGAACGCACATTGCGCCCATTAGTATTCTAGTGGGCATGCCTGTTCGAGCGTCATTTCAACCCCTAAGCACAGCTTATTGTTGGGCGTCTACCTCTGTAGTGCCTCAAAGACATTGGCGGAGTGGCAGTAGTCCTCTGAGCGTAGTAATTCTTTATCTCGCTTCTGTTAGGTGCTGCCCCCCCGGCCGTAAAACCCCCAATTTTTTTCTGGTTGACCTCGGATCAGGTAGGAATACCCGCTGAACTTAA
asv_562	WI008139	Fungi	Ascomycota	Saccharomycetes	Saccharomycodales	Saccharomycodaceae	Hanseniaspora	Hanseniaspora opuntiae	species	1.0	0.992	0.9543	GAATTGCGATAAGTAATGTGAATTGCAGATACTCGTGAATCATTGAATTTTTGAACGCACATTGCGCCCTTGAGCATTCTCAAGGGCATGCCTGTTTGAGCGTCATTTCCTTCTCAAAAGATAATTTTTTATTTTTTGGTTGTGGGCGATACTCAGGGTTAGCTTGAAATTGGAGACTGTTTCAGTCTTTTTTAATTCAACACTTAGCTTCTTTGGAGACGCTGTTCTCGCTGTGATGTATTTATGGATTTATTCGTTTTACTTTACAAGGGAAATGGTAATGTACCTTAGGCAAAGGGTTGCTTTTAATATTCATCAAGTTTGACCTCAAATCAGGTAGGATTACCCGCTGAACTTAA
asv_563	KY101798	Fungi	Basidiomycota	Tremellomycetes	unidentified	unidentified	unidentified	unidentified	class	0.89091	0.782	0.7308	GAATTGCGATACGTAATATGACTTGCAGACGTGAATCATCGAATCTTTGAACGCACATTGCGCCTCGAGGCATTCCTCGAGGCATGTTTGTTTGAGCGTTGACATTCCTCTCGCCCCATTCTTTTGGGGCGCGGTGTTGTCCTCGACGAAATCTCAACCGTTTTGTTCACATGTCTACAAAACTGACCTTTCCAACCTCAAATCAAACAAGACTACCCGCTGAACTTAAGCATATCAATAAGCGGAGGATTTTCTGGGTGGATTAGTTCGCGTATCTCGTATGCCGTCTTCTGCTTGAAA
asv_564	MH860403	Fungi	Ascomycota	Dothideomycetes	Pleosporales	unidentified	unidentified	unidentified	order	0.95833	0.91	0.8444	GAAATGCGATAAGTAGTGTGAATTGCAGAATTCAGTGAATCATCGAATCTTTGAACGCACATTGCGCCCCTTGGTATTCCATGGGGCATGCCTGTTCGAGCGTCATTTGTACCCTCAAGCTTTGCTTGGTGTTGGGCGTTTTGTCTTTTTATTAAGACTCGCCTCAAAGTAATTGGCAGCCAGTGTTTTGGTAGTAAGCGCAGCACATTTTGCGTCTTGGTCCCTCAACAGCGGCATCCACAAAGCCTCTTTTTTCACTTTTGACCTCGGATCAGGTAGGGATACCCGCTGAACTTAAGC
asv_565	MH857162	unidentified	unidentified	unidentified	unidentified	unidentified	unidentified	unidentified		0.36190399999999995	N/A	N/A	GAAATGCGATACTTGGTGTGAATTGCAGAATCCCGTGAACCATCGAGTCTTTGAACGCAAGTTGCGCCCGAAGCCTTCTGGCCGAGGGCACGCCTGCCTGGGCGTCACGCATCGCGTCTCCCCCAACCCGCGCACAGCAGGGCGGAGGAGGAGGATGGCCTCCCACGCCTCACCGGGCGTGGATGGCCTAAATAAGGAGCCCCCGGTTACGAACTGCCGCGGCGATAGGTGGTAGACAGGGCCTTAAAAATCCCAGGATGCATCGCGTCGCGCAGCACGTAGCTCCCGAGGCCTCGAAGGACCCCAAGTTGTCTCCCTTAACCGGGACGGCAAAACCGTTGCGACTCCAGGTCAGGCGGGGCTACCCGCTGAGTTTAA
asv_566	KY105037	Fungi	Ascomycota	Saccharomycetes	Saccharomycetales	Saccharomycetaceae	Saccharomyces	Saccharomyces cerevisiae	species	1.0	0.982	0.9722	GAAATGCGATACGTAATGTGAATTGCAGAATTCCGTGAATCATCGAATCTTTGAACGCACATTGCGCCCCTTGGTATTCCAGGGGGCATGCCTGTTTGAGCGTCATTTCTTTCTCAAACATTCTGTTTGGTAGTGAGTGATACTCTTTGGAGTTAACTTGAAATTGCTGGCCTTTTCATTGGATGTTTTTTTTTTCCAAAGAGAGGTTTCTCTGCGTGCTTGAGGTATAATGCAAGTACGGTCGTTTTAGGTTTTACCAACTGCGGCTAATCTTTTTTATACTGAGCGTATTGGAACGTTATCGATAAGAAGAGAGCGTCTAGGCGAACAATGTTCTTAAAGTTTGACCTCAAATCAGGTAGGAGTACCCGCTGAACTTAA
asv_567	MH868000	unidentified	unidentified	unidentified	unidentified	unidentified	unidentified	unidentified		0.3211096	N/A	N/A	AAAATGCGATACTTGGTGTGAATTGCAGAATCCCGTGAACCATCGAGTCTTTGAACGCAAGTTGCGCCCCAAGCCTTCTGGCCGAGGGCACGTCTGCCTGGGTGTCACAAATCGTCGTCCCCCCATACTCTCGAGGATATGGGACGGAAGCTGATCTCCCGTGTGTTATCACACGCGGTTGGCCAAAATCCGAGCTAAGGACGTCAGAAGCGTCTTGACATGCGGTGGTGAATTTAATTCTCGTCATATAGTCAGACGTTCCGGTCCAAAAGCTCTTGATGACCCAAAGTCCTCAACGCGACCCCAGGTCAGGCGGGATCACCCGCTGAGTTTAA
asv_568	MH859402	unidentified	unidentified	unidentified	unidentified	unidentified	unidentified	unidentified		0.84375	N/A	N/A	GAAATGCGATAAGTAATGTGAATTGCAGAATTCAGTGAATCATCGAATCTTTGAACGCACCTTGCGCTCCCTGGTATTCCGGGGAGCACGCCTGTTCGAGTGTCATGAAACTCTCAAACAAGATAGATTTGTTTCTATATTTGTTTGGATTTGGACTCCTGCTGTGTCAATGCGGCTGGTCTTAAATATATTAGCTGGTCCAAGTGAAGGTTTGGTTCTACTCAGCATGATAATTATCTGATGTTGAGGACAGTCTCAGGACTGGCCAGGCACTCTCTGGGATTGCTTCCAATCGTCTTTGGACAATTGCTCAATATCTGACCTCGAATCAGGTGGGACTACCCGCTGAACTTAA
asv_569	MH859944	Fungi	Ascomycota	Sordariomycetes	Hypocreales	Nectriaceae	Fusarium	Fusarium pernambucanum	species	1.0	0.994	0.9323	AAAATGCGATAAGTAATGTGAATTGCAGAATTCAGTGAATCATCGAATCTTTGAACGCACATTGCGCCCGCCAGTATTCTGGCGGGCATGCCTGTTCGAGCGTCATTTCAACCCTCAAGCTCAGCTTGGTGTTGGGACTCGCGGTAACCCGCGTTCCCCAAATCGATTGGCGGTCACGTCGAGCTTCCATAGCGTAGTAATCATACACCTCGTTACTGGTAATCGTCGCGGCCACGCCGTAAAACCCCAACTTCTGAATGTTGACCTCGGATCAGGTAGGAATACCCGCTGAACTTAAGC
asv_570	KY105037	Fungi	Ascomycota	Saccharomycetes	Saccharomycetales	Saccharomycetaceae	Saccharomyces	Saccharomyces cerevisiae	species	1.0	0.982	0.9722	GAAATGCGATACGTAATGTGAATTACAGAATTCCGTGAATCATCGAATCTTTGAACGCACATTGCGCCCCTTGGTATTCCAGGGGGCATGCCTGTTTGAGCGTCATTTCCTTCTCAAACATTCTGTTTGGTAGTGAGTGATACTCTTTGGAGTTAACTTGAAATTGCTGGCCTTTTCATTGGATGTTTTTTTTTTCCAAAGAGAGGTTTCTCTGCGTGCTTGAGGTATAATGCAAGTACGGTCGTTTTAGGTTTTACCAACTGCGGCTAATCTTTTTTATACTGAGCGTATTGGAACGTTATCGATAAGAAGAGAGCGTCTAGGCGAACAATGTTCTTAAAGTTTGACCTCAAATCAGGTAGGAGTACCCGCTGAACTTAA
asv_571	KY103537	Fungi	Ascomycota	Saccharomycetes	Saccharomycodales	Saccharomycodaceae	Hanseniaspora	Hanseniaspora occidentalis var. citrica	species	0.99548	0.992	0.9543	GAATTGCGATAAGTAATGTGAATTGCAGATTCTCGTGAATCATTGAATTTTTGAACGCACATTGCGCCCTCTGGTATTCCAGGGGGCATGCCTGTTTGAGCGTCATTTCCTTCTCAAAATCTCGATTTTGGTTGTGAGTGATACTCTGTTACAGGGTTAACTTGAAAGTGCTATTGCCCTAGCTACTCTTTTTTTTTACTTGCTAAGAAAAAGATTTTTGGATAATTTCAATGTATTTAGGTATTTATACCGACTTTCATTGGATGCTTGAGAGTCTTGACTAGGCGTTTTTGTGAGATTTGAGCAGAAGGGATTAACAGTATTCATAAAGTTTGACCTCAAATCAGGTAGGATTACCCGCTGAACTTAA
asv_572	MH861302	Fungi	Ascomycota	Eurotiomycetes	Eurotiales	Trichocomaceae	Talaromyces	unidentified	genus	0.98374	0.968	0.6429	GAAATGCGATAAGTAATGTGAATTGCAGAATTCCGTGAATCATCGAATCTTTGAACGCACATTGCGCCCCCTGGCATTCCGGGGGGCATGCCTGTCCGAGCGTCATTTCTGCCCTCCAGCGCGGCTGGGTGTTGGGTGCTGTCCCCCCGGGGACACGCCCCAAAGGCAGTGGCGGCGCCGCGTCGGGTCCTCGAGCGTATGGGGCTCTGTCACCCGCTCGGGAAGGACTCGCCGGCGCCTGGTCTCCTTCAACTAATTTTCCGGTTGACCTCGGATCAGGTAGGGTTACCCGCTGAACTTAA
asv_573	MH863205	unidentified	unidentified	unidentified	unidentified	unidentified	unidentified	unidentified		0.3011776	N/A	N/A	GAAATGCGATACTTGGTGTGAATTGCAGAATCCCGTGAACCATCGAGTCTTTGAACGCAAGTTGCGCCCGAAGCCATTAGGCCGAGGGCACGTCTGCCTGGGCGTCACGCATCGCGTCGCCCCCCATCCCAGCGTAAAGCAGCGGTTGTGGGGCGGATATTGGCCTCCCGTGCGTCTCGATGCGCGGTTGGCCCAAATGCGATCCCTCGGCGACTCGTGTCACGATAAGTGGTGGTTGAACAACTCAATCTCGCGCGCCGTCGTGCCACTGCGTCGTCCGCATGGGCATCCATCAATGACCCAATGGTATGGTGCCTTAGGGCGCTCTACCTTCGACCGCGACCCCAGGTCAGGCGGGATTACCCGCTGAGTTTAA
asv_574	KY103605	Fungi	Ascomycota	Pichiomycetes	Serinales	Debaryomycetaceae	Hyphopichia	Hyphopichia burtonii	species	1.0	0.889	0.9714	GAAATGCGATAAGTAATATGAATTGCAGATTTTCGTGAATCATCGAATCTTTGAACGCACATTGCACCTTGTGGTATTCCACAAGGTATGCCTGTTTGAGCGTCATTTCTCCCTCAACCCCCGCGGGTTGGCGTTGAATGGCACGAGCTCTTAGTCAGTCCATTCGAAAAGTATTTTTCTTGTGTTGTTATTTTCTAATTTAGTAGTGACAACCACACTAAAAACACATTTTCCTCAAATCAGGTAGGACTACCCGCTGAACTTAAGCATATCAAT
asv_575	MH863341	unidentified	unidentified	unidentified	unidentified	unidentified	unidentified	unidentified		0.3211096	N/A	N/A	GAAATGCGATACTTGGTGTGAATTGCAGGATCCCGCGAACCACCGAGTCTTTGAACGCAAGTTGCGCCCGGAGCCTTCTGGCCGAGGGCACGTCTGCCTGGGCGTCACGCATCGCTGCTCCCACATACAACACCCACTTAGGTCTGTTGCATTGGCGGGGGCACATGTTGGCCTCCCGTGCGCAATCGTCGCACGGATGGCTTAAAATTGAGTCCTCGGCATCTGTTGTCGTGACACTACGGTGGTTGATTCAACCTCGGTACCGTGTCTCGATCTCAGCTTGCGTGCCTCCTCTTTGCGAGTGAGGGAGGAATCTTATGTTGACCCTTTGAACATTGTCCCCAAAGACGATGCTCTCGACGCGACCCCAGGTCAGGCGGGACTACCCGCTGAGTTTAA
asv_576	KY103515	Fungi	Basidiomycota	Tremellomycetes	Tremellales	Bulleribasidiaceae	Hannaella	Hannaella zeae	species	0.99275	0.987	0.961	GAAATGCGATAAGTAATGTGAATTGCAGAATTCAGTGAATCATCGAATCTTTGAACGCACATTGCGCCTTTTGGTATTCCGAAAGGCATGCCTGTTTGAGTGTCATAATCACCTCTCATACCTAGTTTTCTATGTATGAGCTTTGGACGTTTGCCATCCGTGGCTCGTCTTAAATGACTAAGTGGAATGCGTAATAAGTTTTCGCTCCCTCCACTCTAATAACTTTTTAGTTAGACCTCAAATCAGGTAGGACTACCCGCTGAACTTAAGCATATCAATAAGCGGAGGATTTTCTGGGTG
asv_577	MH858097	unidentified	unidentified	unidentified	unidentified	unidentified	unidentified	unidentified		0.28	N/A	N/A	TTTTTTTTTTAATGATACGGCGACCACCGAGATCTACACGGAAGACAGGAAGCATCGATGAAGAACGCAGCAAAATAAGAGAGATTGATAAATAAGAAGAGCCCCGGAGACTTGCATAAGGTTTTCCGGGGCTTTTTGCATATCAATAAGCGGAGGATTTTCTGGGTGGTAACTCTGATGCATCTCGTATGCCGTCTTCTGCTTGAAAAAAAAAA
asv_578	MH864753	Fungi	Ascomycota	Dothideomycetes	Pleosporales	Pleosporaceae	unidentified	unidentified	family	0.97938	0.966	0.7102	GAAATGCGATAAGTAGTGTGAATTGCAGAATTCAGTGAATCATCGAATCTTTGAACGCACATTGCGCCCTTTGGTATTCCAAAGGGCATGCCTGTTCGAGCGTCATTTGTACCCTCAAGCTTTGCTTGGTGTTGGGCGTTTTTTGTCTCTCCCCTGAGACTCGCCTTAAAAGTATTGGCAGCCGGCCTACTGGTTTCGGAGCGCAGCACATTATTTGCGCTCTTGTCCAGCCGCGGTCGCGCGTCCATGAAGCCTTTTTTCAACCTTTTGACCTCGGATCAGGTAGGGATACCCGCTGAACTTAA
asv_579	KY105037	Fungi	Ascomycota	Saccharomycetes	Saccharomycetales	Saccharomycetaceae	Saccharomyces	Saccharomyces cerevisiae	species	0.99225	0.982	0.9722	GAAATGCGATACGTAATGTGAATTGCAGAATTCCGTGAATCATCGAATCTTTGAACGCACATTGCGCCCCTTGGTATTCCAGGGGGCATGCCTGTTTGAGCGTCATTTCCTTCTCAAACATTCTGTTTGGTAGTGAGTGATACTCTTTGGAGTTAACTTGAAATTGCTGACCTTTTCATTGGATGTTTTTTTTTTTCCAAAGAGAGGTTTCTCTGCGTGCTTGAGGTATAATGCAAGTACGGTCGTTTTAGGTTTTACCAACTGCGGCTAATCTTTTTTATACTGAGCGTATTGGAACGTTATCGATAAGAAGAGAGCGTCTAGGCGAACAATGTTCTTAAAGTTTGACCTCAAATCAGGTAGGAGTACCCGCTGAACTTAA
asv_580	MH858241	Fungi	Basidiomycota	Agaricomycetes	Trechisporales	unidentified	unidentified	unidentified	order	0.93151	0.926	0.7414	GAAATGCGATAAGTAATGTGAATTGCAGAATTCAGTGAATCATCGAATCTTTGAACGCACCTTGCGCTCCTTGGTATTCCGAGGAGCATGCCTGTTTGAGTGTCTTGAAGTCATCAACCCCTCCCGTTTCGTGCGTGGAAGGGTTGGATGTGGGGGCTCTGCTGCCGTGAGGCGGCTCCCCTCAAATGCATCGGTTGGGCCTGTGGGTCGAACTCGACTGGGCGTTGTACCATCCTCGCTCGACAGAGACGTTCCCCTCCTGCGCCCTTCCCCGACCTGCCTATCAGAGTGGCGGTCAAGCAACAAACTTTGAAATCTGACCTCAAATCAGGTAGGACTACCCGCTGAACTTAA
asv_581	KY103392	Fungi	Basidiomycota	Cystobasidiomycetes	Erythrobasidiales	Erythrobasidiaceae	unidentified	unidentified	family	0.9342100000000001	0.912	0.8129	GAAATGCGATACGTAATGTGAATTGCAGAATTCAGTGAATCATCGAATCTTTGAACGCACCTTGCACTCTTTGGTATTCCGAAGAGTATGTCTGTTTGAGTGTCATGAAACTCTCAACCCCCTCATTTTGTAATGGAATGAGTTGTGGGCTTGGTTTATGGCTGTTGCCGGCTTAAGTGCCGACTCAGCTGAAATACACGAGCAACCCAGTTTGAATACTTGACGGCTTGACTCGGCGTAATAACTATTATCGCTGAGGACGTCTACCTTTCAAATCGTTAGTGGTGCTTCTAATGCTTCATCTAGAACTTTTAAGCTTTAGACCTCAAATCAGTCAGGACTACCCGCTGAACTTAA
asv_582	MH862116	unidentified	unidentified	unidentified	unidentified	unidentified	unidentified	unidentified		0.88	N/A	N/A	GAAATGCGATAAGTAATGCGAATTGCAGAATTTCCGTGAGTCATCGAATCTTTGAACGCACATTGCGCCCTTTGGCATTCCGAAGGGCATGCCTGTTCGAGCGTCATTATCCTCTCTCAAACCCCCGGGTTTGGTGTTGGACCGCGTTGGCCTTAACTGGCCAACTGGTCTCAAAGACAATGACGGCGTCCCAGGGACCCTCTTCGCACTGAGCTTTCCGGAGCACGCGTAGAGTTTCAAGGGCCCAGGGACCCGGTCGCCTCTAAAGACTTTTTTCAGGTTGACCTCGGATCAGGTAGGAATACCCGCTGAACTTAA
asv_583	MH857749	Fungi	Ascomycota	Dothideomycetes	Cladosporiales	Cladosporiaceae	Toxicocladosporium	Toxicocladosporium irritans	species	1.0	0.994	0.9384	GAAATGCGATAAGTAATGTGAATTGCAGAATTCAGTGAATCATCGAATCTTTGAACGCACATTGCGCCCCGTGGTATTCCGCGGGGCATGCCTGTTCGAGCGTCATTTCACCACTCAAGCCTCGCTTGGTATTGGGCGACGCGGTCCGCCGCGCGCCTCAAATCGACCGGCTGGGTCGATCGCACCCTCAGCGTTGTGGAAACTATTCGCTAAAGGAGTTGTGGTCGGTCACGCCGTGAAACAAACCAATCTTTCAATGGTTGACCTCGGATCAGGTAGGGATACCCGCTGAACTTAAGC
asv_584	MH863275	unidentified	unidentified	unidentified	unidentified	unidentified	unidentified	unidentified		0.3011776	N/A	N/A	GAAATGCGATACTTGGTGTGAATTGCAGAATCCCGTGAACCATCGAGTCTTTGAACGCAAGTTGCGCCCGAAGCCAATAGGCCGAGGGCACGTCTGCCTGGGTGTCACACATTTGCTTGCCCCCACCACTCACTCCTTGATGAGATGTGCTGGTTTTTGGGCGGAAATTGGCCTCCCGTGCCTTGTGCGGCTGGTGCAAAAGCGAGTCTCCGGCGGTGGACGTCGTGACATCGGTGGTTGTAAAATACCCTCTTGACTTGTCGCACGAATCCGCGTCATCTTAGTGAGCTCTAGGACCCTTGGGCGCTACACAATCTGTTCGCCCTAACTGTGACCCCAGGTCAGGCGGGACTACCCGCTGAGTTTAA
asv_585	MH864552	Fungi	Ascomycota	Dothideomycetes	Cladosporiales	Cladosporiaceae	Cladosporium	unidentified	genus	0.9932899999999999	0.984	0.5967	GAAATGCGATAAGTAATGTGAATTGCAGAATTCAGTGAATCATCGAATCTTTGAACGCACATTGCGCCCCCTGGTATTCCGGGGGGCATGCCTGTTCGAGCGTCATTTCACCACTCAAGCCTCGCTTGGTATTGGGCGACGCGGTCCGCCGCGCGCCTCAAATCGACCGGCTGGGTCTTTCGTCCCCTCAGCGTTGTGGAAACTATTCGCTAAAGGGTGCCGCGGGAGGCCACGCCGTGAAACAACCCCATTTCTAAGGTTGACCTCGGATCAGGTAGGGATACCCGCTGAACTTAAGCA
asv_586	KY106000	Fungi	Ascomycota	Dipodascomycetes	unidentified	unidentified	unidentified	unidentified	class	0.6411448	0.521	0.5807	TTTTTTTTTTAATGATACGGCGACCACCGAGATCTACACGGAAGACAGGAAGCATCGATGAAGAACGCAGCAAAATGCGATACTTGGTGTGAATTGCATAATCCCGTGAACCATCGGCGGGATCACCCGCTGAGTTTAAGCATATCAATAAGCGGAGGATTTTCTGGGTGGTGAGGATGATAGATCTCGTATGCCGTCTTCTGCTTGAAAAAAAAAAA
asv_587	MH866057	unidentified	unidentified	unidentified	unidentified	unidentified	unidentified	unidentified		0.26	N/A	N/A	AGGGCACCACCAGGCGTGGAGCCTGCGGCTTAATTTGACTCAACACGGGGAAACTCACCAGGTCCAGACATAGTAAGGATTGACAGATTGATAGCTCTTTCTTGATTCTATGGGTGGTGGTGCATGGCCGTTCTTAGTTGGTGGAGTGATTTGTCTGGTTAATTCCGATAACGAACGAGACCTTAACCTGCTAAATAGTCCGGCCGGCTTTTGCTGGTCGCTGACTTCTTAGAGGGACTAACAGCGTTTAGCTGTTGGAAGTTTGAGGCAA
asv_588	MH858149	unidentified	unidentified	unidentified	unidentified	unidentified	unidentified	unidentified		0.3011776	N/A	N/A	GAAATGCGATACTTGGTGTGAATTGCAGAATCCCGTGAACCATCGAGTCTTTGAACGCAAGTTGCGCCCCAAGCCATTAGGCCGAGGGCACGTCTGCCTGGGTGTCACGCATCGTTGCCCCACCCCACCCCCCCAAACCAAGGCGGGGGCCCCGGGGTGCGGGCGGAGATTGGCCTCCCGTGCGCTGACCGCTCGCGGTTGGCCCAAATATGAGTCCTCGGCGACCGAAGCCGCGGCGATCGGTGGTGAAACAAAGCCTCTCGAGCTCCCGCCGCGCGCCCGGTCTCCAAGTGTGGACTCTGCGACCCTGAAGCTCCGTTCCAACGGCGCTCGCATCGCGACCCCAGGTCAGGCGGGATTACCCGCTGAGTTTAA
asv_589	MH862292	Fungi	Basidiomycota	Agaricomycetes	Russulales	Peniophoraceae	Peniophora	unidentified	genus	0.97906	0.956	0.6015	GAAATGCGATAAGTAATGTGAATTGCAGAATTCAGTGAATCATCGAATCTTTGAACGCACCTTGCGCCCCTTGGCATTCCGAGGGGCACGCCTGTTCGAGTGTCGTGAACTCCTCCACCCCTACCTTTTTCGAAGGGTATCGGGCTGGGATTTGGGAGCTTGCGGGTCCCTGGTCGATCCGCTCTCCTTGAATGCATTAGCGAAGCCCTTGCGGCCTTGGTGTGATAGTCATCTACGCCTCGGCTTAGCGAATTTATGGGAGTCGCTTCCAACCGTCCCACTGGGACAATCACTACCAACTTGACCTCGAATCAGGCGGGACTACCCGCTGAACTTAA
asv_590	WI031081	Fungi	Ascomycota	Dipodascomycetes	Dipodascales	Dipodascaceae	Galactomyces	Galactomyces citri-aurantii	species	1.0	0.989	0.9378	GGAAGACAGGAAGCATCGATGAAGAACGCAGCGAAACGCGATATTTCTTGTGAATTGCAGAAGTGAATCATCAGTTTTTGAACGCACATTGCACTTTGGGGTATCCCCCAAAGTATACCTGTTTGAGCGTTGTTTCTCTCTTGGAATTGCATTGCTTTTCTAAAATAACGAAACAAAATTGTTTGTATTAAATTATAATCAACCTCAGATCAAGTAGGACTACCCGCTGAACTTAAGCATATCAATAAGCGGAGGATTTTCTGGGTGGTCCGACACAATTATCTCGTATGCCGTCTTCTGCTTGAAAA
asv_591	WI008153	Fungi	Basidiomycota	Malasseziomycetes	Malasseziales	Malasseziaceae	Malassezia	Malassezia globosa	species	1.0	0.936	0.9896	GAAACGCGATAGGTAATGTGAATTGCAGAATTCCGTGAATCATCGAATCTTTGAACGCACCTTGCGCTCTATGGTATTCCGTAGAGCATGCCTGTTTGAGTGCCGTGAATTCTCCCATCCCAAGCGGTTTTTATCAAAGAATTGCTAGGCGAAGGGGTTGAGATGGGCGTTATTATAACTGCTTTTCTTCTCTAGAAAAGCTCGCCCGAAAAACAGCTAACGCCTCTGGGCCACTTTGCATCCGCTTCTCTGAGGGGAGAAGCGGCCAAGCGCGCTCTGATCATCAGGCATAGCATGATACGTCATTTGCTATGCTGTAGGAGAGCATTTGGTTGTGGTTATACCGCGTGCGTCATTTTTTTTTTGCAAACGCAAAGAAAAAAAGCCCCCTTTCATTTC…
asv_592	MH858308	Fungi	Basidiomycota	Agaricomycetes	Polyporales	Meruliaceae	Ceriporiopsis	Ceriporiopsis subvermispora	species	1.0	0.99	0.916	GAAATGCGATAAGTAATGTGAATTGCAGAATTCAGTGAATCATCGAATCTTTGAACGCACCTTGCGCCCCTTGGTATTCCGAGGGGCACACCCGTTTGAGTGTCGTGAAATTCTCAACTCAACCACCTTTGCTGGTGTTTGGGCTTGGACTTGGGGGTTTGCTGGCTTCGGTCGGCTCCCCTTGAATGCATTAGCTCGAACCCTTGCGGATCAGCTATCGGTGTGATAATTGTCTACGCCGTGGTTGTGATGCCACCTTCGGGTGTTGGATCGGCTTCTAACTGTCCCCTAGGGACAATTTCTTTGAAATCTGACCTCAAATCGGGTGGGACTACCCGCTGAACTTAA
asv_593	MH857162	unidentified	unidentified	unidentified	unidentified	unidentified	unidentified	unidentified		0.4622228	N/A	N/A	GAAATGCGATACTTGGTGTGAATTGCAGAATCCCGTGAACCATCGAGTCTTTGAACGCAAGTTGCGCCCGAAGCCGTTAGGCCGAGGGCACGTCTGCCTGGGCGTCACACGTCGTTGCCCCCCCGACCCCTTCGGGGGTCGGACGGGACGGATGATGGCCTTCCCGTGTGCCCTGTCACGCGGTTGGCATAAATACCGAGTCCTCGGCGACCGGCGTCGCGGCGATCGGTGGTTGTCAAACCTCGGTGCCTTGTCGCGTGCGTGAGTCGATCGCGGGACTTCCTTAGCCGTAAGCGCGTCGGTAACCCGACGCTTTCAACGCGACCCCAGGTCAGGCGGGGTTACCCGCTGAATTTAA
asv_594	MH856341	Fungi	Basidiomycota	Agaricomycetes	Agaricales	Mycenaceae	Mycena	unidentified	genus	0.9536100000000001	0.95	0.6346	GAAATGCGATAAGTAATGTGAATTGCAGAATTCAGTGAATCATCGAATCTTTGAACGCACCTTGCGCCCTTTGGTATTCCGAAGGGCATGCCTGTTTGAGTGTCATTAAATTCTCAACCTTGCTCGCTTTTACTAGCTTGAGTGAGGCTTGGATGTGAGGGCTTTGCTGGCTTCCTTCAGTGGATGGTCTGCTCCCTTTAAATGCATTAGTGGGATCTCTTGTGGACCGTCACTTGGTGTGATAATGATCTATGCCTCGTTGACTTTGAAGCAAAATTATGGGAACCTGCTTATAACCGTCTCGCAAGGGACAACTTTTGACATTTTGACCTCAAATCAGGTAGGACTACCCGCTGAACTTAA
asv_595	MH858097	unidentified	unidentified	unidentified	unidentified	unidentified	unidentified	unidentified		0.28	N/A	N/A	TTTTTTTTTTAATGATACGGCGACCACCGAGATCTACACGGAAGACAGGAAGCATCGATGAAGAACGCAGCCAACAGAAGACGGCATATCAATAAGCGGAGGATTTTCTGGGTGGTAACACCACATCATCTCGTATGCCGTCTTCTGCTTGAAAAAAAAAA
asv_596	MH865743	Fungi	Ascomycota	Eurotiomycetes	Eurotiales	Aspergillaceae	Penicillium	Penicillium thomii	species	1.0	0.994	0.9059	GAAATGCGATAACTAATGTGAATTGCAGAATTCAGTGAATCATCGAGTCTTTGAACGCACATTGCGCCCCCTGGTATTCCGGGGGGCATGCCTGTCCGAGCGTCATTGCTGCCCTCAAGCACGGCTTGTGTGTTGGGCTCCGTCCCCCCGGGGACGGGTCCGAAAGGCAGCGGCGGCACCGAGTCCGGTCCTCGAGCGTATGGGGCTTTGTCACCCGCTCTGTAGGCCCGGCCGGCGCCAGCCGACAACCAATCATCCTTTTTTCAGGTTGACCTCGGATCAGGTAGGGATACCCGCTGAACTTAA
asv_597	MH864363	Fungi	Ascomycota	Dothideomycetes	Pleosporales	Pleosporaceae	Curvularia	unidentified	genus	0.99383	0.984	0.5967	GAAATGCGATACGTAGTGTGAATTGCAGAATTCCGTGAATCATCGAATCTTTGAACGCACATTGCGCCCTTTGGTATTCCAAAGGGCATGCCTGTTCGAGCGTCATTTGTACCCTCAAGCTTTGCTTGGTGTTGGGCGTTTTTGTCTTTGGCTTGCCCAAAGACTCGCCTTAAAACGATTGGCAGCCGGCCTACTGGTTTCGCAGCGCAGCACATTTTTGCGCTTGCAATCAGCAAAAGAGGACGGCAATCCATCAAGACTCCTTCTCACGTTTGACCTCGGATCAGGTAGGGATACCCGCTGAACTTAA
asv_598	MH866057	unidentified	unidentified	unidentified	unidentified	unidentified	unidentified	unidentified		0.26	N/A	N/A	AGGGCACCACCAGGAGTGGAGCCTGCGGCTTAATTTGACTCAACACGGGGAAACTCACCAGGTCCAGACACAATAAGGATTGACAGATTGAGAGCTCTTTCTTGATTTTGTGGGTGGTGGTGCATGGCCGTTCTTAGTTGGTGGAGTGATTTGTCTGCTTAATTGCGATAACGAACGAGACCTTAACCTACTAAATAGCGCGACTAGCTTTTGCTGGTGCTGACGCTTCTTAGAGGGACTATCGATTTCAAGTCGATGGAAGTTTGAGGCAC
asv_599	WI006973	Fungi	Basidiomycota	Malasseziomycetes	Malasseziales	Malasseziaceae	Malassezia	Malassezia restricta	species	0.9926699999999999	0.936	0.9896	GAAACGCGATAGGTAATGTGAATTGCAGAATTCCGTGAATCATCGAATCTTTGAACGCACCTTGCGCTCTATGGCAATCCGTAGAGCATGCCTGTTTGAGTGCCATGAAATCTCCCACCCCAAGCGGTTTTTAAATGAAACGGCTTGGCGGATGGGGTCTGGATGGGTGCCTCTGCCTGCGCTACCTAGCACAGGCTCGCCCGAAATGCATGAGCGCCTTGAGACACTTTGCATCCGCCTCTCTGTTTGGGAGGAGGCGGCCAAGCAGTGTTTTTCTCCTGGCATGGCATGATACGTCATTTGCTATGTCGCCTAAAGGAGGAATGTTTGGTTGTGTCTGCGTGTGCTTCGAACTTGCCTCTGTGGCACATCCCAATTTCGCTTCTGGTCTCAAATCAG…
asv_600	MH855490	unidentified	unidentified	unidentified	unidentified	unidentified	unidentified	unidentified		0.38181780000000004	N/A	N/A	GAAATGCGATAAGTAATGTGAATTGCAGATACAGTGAATCATCGAATCTTTGAACGCATATTGCACCTTTTGGTATTCCATAAGGTACGTCTGTTTGAGCGTCGCGAACATCTCATAATTAATGAATTTTTTTTTGTTAATTATGGTCTTTGAGTTTGTCTATAATTTTTAGACTCACTTTAAATTGATTAGTAGTTTAACTTTTGAAAGGGTTAAAATTAGGTGTTTTTTAATGTACATTACTTTGTGCATCATCTAATCAAGAGTTACTTACTCTGCCTTAGTATTAATGTTACTGCTTCTAATAGCTTATTAAGCAAGTAATATTTCAATCGACCTCAAATCAGATGGGATTACCCGCTGAACTTAA
asv_601	MH866057	unidentified	unidentified	unidentified	unidentified	unidentified	unidentified	unidentified		0.26	N/A	N/A	AGGGCACCACCAGGAGTGGAGCCTGCGGCTTAATTTGACTCAACACGGGGAAACTCACCAGGTCCAGACACAATAAGGATTGACAGATTGAGAGCTCTTTCTTGATTTTGTGGGTGGTGGTGCATGGCCGTTCTTAGTTGGTGGAGTGATTTGTCTGCTTAATTGCGATAACGAACGAGACCTTAGCCCTTAAATAGAGTTGCTGGCATTTGCTGGTAAATCTTCTTATGGGGACTATCGATTTCAAGTCGATGGAAGTTTGAGGCAATAA
asv_602	MH858802	Fungi	Basidiomycota	Ustilaginomycetes	Ustilaginales	Ustilaginaceae	Anthracocystis	unidentified	genus	0.95261	0.843	0.7048	GAATTGCGATAAGTAATGTGAATTGCAGAAGTGAATCATCGAATCTTTGAACGCACCTTGCGCTCCCTGCAGATCTAATCTGGGGAGCATGCCTGTTTGAGGGCCGCGAATTGTTTCGAACGCTCGCTTTTTTAATTAAAAGTGGACGGATCGGTAGTGAGGGTTTCTTGCCATTAACCGTGGCTCCCTCGAAATACATTAGCGCATCCATTTGATAGGCAAGAACGGACGAAAGCTCATCTTTCGCCCTCTCTTCCCTGCCGGGTTTTGATAATATCAGGACTTCGGAGGCGGAGAAAGGGTACGAGCGGGACGCAACGTTTTTGCTGTTTGGCGTGCTTCTGAACCCCGCCCATGCCTCGCTTTTTGGCGAAGGAAGGGATTTTAATAATTCATCGG…
asv_603	MH862506	unidentified	unidentified	unidentified	unidentified	unidentified	unidentified	unidentified		0.28	N/A	N/A	GAAATGCGATACCTGGTGTGAATTGCAGAATCCCGCGAACCATCGAGTCTTTGAACGCAAGTTGCGCCCGAGGCCATTCGGCCGAGGGCACGCCTGCCTGGGCGTCACGCTAAACACGCTCCCAACCCCTTACGGGGGAACAGGATGCGGCATTTGGCTCCCCGTCACCCAAGGGCGGTGGGCCGAAGATATGGCTGCCGGCGCATCGTGTCGGACACAGCGCGTGGTGAGCGTCCTCGCTATACTTACCGCAGTGTCTCCGACACGTAGCCGGCGTGATGGCCTAGAAAGACCCTTTAAACGGTGCGCATGACGCTCCGACCGCGACCCCAGGTCAGGCGGGACTACCCGCTGAATTTAA
asv_604	WI011563	Fungi	Basidiomycota	Tremellomycetes	Tremellales	Rhynchogastremataceae	Papiliotrema	Papiliotrema flavescens	species	1.0	0.987	0.961	GAAATGCGATAAGTAATGTGAATTGCAGAATTCAGTGAATCATCGAATCTTTGAACGCACCTTGCGCCTTTTGGTATTCCGAAAGGCATGCCTGTTTCAGTGTCATGAAATCTCAATCTAATATGTTTTCTGAACATGTTAGGCTTGGACTTGGGTGTCTGCCAGCAATGGCTCACCTCAAATGACTTAGTGGAACATCCCACATCAGTGTTAGACGTAATAAGTTTCGTCTCTCCTTGTGGTGATGACTGCTCAAAACCTGCCATCGCGCACCTTTTGACTTTGACCTGAAATCAGGTAGGGCTACCCGCTGAACTTAA
asv_605	MH866057	unidentified	unidentified	unidentified	unidentified	unidentified	unidentified	unidentified		0.26	N/A	N/A	AGGGCACCACCAGGAGTGGAGCCTGCGGCTTAATTTGACTCAACACGGGGAAACTTACCAGGTCCAGACATAGTAAGGATTGACAGACTGAGAGCTCTTTCTTGATTCTATGGGTGGTGGTGCATGGCCGTTCTTAGTTGGTGGAGCGATTTGTCTGGTTAATTCCGTTAACGAACGAGACCTCAGCCTGCTAAATAGCTATGTGGAGGTAACCCTCCACGGCCAGCTTCTTAGAGGGACTATGGCCGCTTAGGCCACGGAAGTTTGAGGCA
asv_606	MH855246	Fungi	Ascomycota	Dothideomycetes	Pleosporales	Pleosporaceae	Bipolaris	Bipolaris sorokiniana	species	1.0	0.994	0.9455	GAAATGCGATACGTAGTGTGAATTGCAGAATTCAGTGAATCATCGAATCTTTGAACGCACATTGCGCCCTTTGGTATTCCAAAGGGCATGCCTGTTCGAGCGTCATTTGTACCTTCAAGCTTTGCTTGGTGTTGGGCGTTTTTTGTCTCCCTCTTTCTGGGAGACTCGCCTTAAAACGATTGGCAGCCGGCCTACTGGTTTCGGAGCGCAGCACATATTTTGCGCTTTGTATCAGGAGAAAAGGACGGTAATCCATCAAGACTCTACATTTTTAACTTTTGACCTCGGATCAGGTAGGGATACCCGCTGAACTTAA
asv_607	MH857162	unidentified	unidentified	unidentified	unidentified	unidentified	unidentified	unidentified		0.4622228	N/A	N/A	GAAATGCGATACTTGGTGTGAATTGCAGAATCCCGTGAACCATCGAGTCTTTGAACGCAAGTTGCGCCCGAAGCCACTAGGCCGAGGGCACGCCTGCCTGGGCGTCACACGCCGTTGCCCCCCCCATCTACTCCTTCGGGATTGCGGGGGGGCGGATGATGGCCTCCCGTGTTCCTCGCCGCGCGGTTGGCATAAATACCAAGTCCTCGGCGACGCATGCCACGACAATCGGTGGTTGCGAAACCTCGGTTGCCCGTCGTGTGCGTTCGTCGCGCATCGAGGGCTCGAAAAAATGCTCGGCTCCGGCTCGGCTTTCAACGCGACCCCAGGTCAGGCGGGGTTACCCGCTGAATTTAA
asv_608	MH856746	unidentified	unidentified	unidentified	unidentified	unidentified	unidentified	unidentified		0.28	N/A	N/A	GAAATGCGATACCTGGTGTAAATTGCAGAATCCCGCGAACCATCGAGTCTTTGAACGCAAGTTGCGCCCGAGGCCACTCGGCCGAGGGCACGCCTGCCTGGGCGTCACGCCAAAACACGCTCCCAACCACTCTCAACGGGAATCGGGATGCGGCATCTGGTCCCTCGTCTCTCAAGGGACGGTGGACCGAAGATTGGGCTGCCGGCGTACCGCGCCGGACACAGCGCATGGTGGGCGTCCTCGCTTTATCAATGCAGTGCATCCGGCGCGCAGCTGGCATTATGGCCTTTGAACGACCCAACAAACGAAGCGCACGTCGCTTCGACCGCGACCCCAGGTCAGGCGGGACTACCCGCTGAGTTTAA
asv_609	KY103297	Fungi	Ascomycota	Pichiomycetes	Serinales	Debaryomycetaceae	Debaryomyces	Debaryomyces vietnamensis	species	1.0	0.985	0.9498	GAAATGCGATAAGTAATATGAATTGCAGATTTTCGTGAATCATCGAATCTTTGAACGCACATTGCGCCCTTTGGTATTCCAAAGGGCATGCCTTGTTTGAGCGTCATTTCTCTCTCAAACCTTCGGGTTTGGTATTGAGTGATACTCTTAGTCAAACTAGGCGTTTGCTTGAAATGTATCGGCATGAGTGGTACTGGATAGTGCTATATGACTTTCAATGTATTAGGTTTATCCAACTCGTTGAATAGTTTAATGGTATATTTCTCGGTATTCTAGGCTCGGCCTTACAATATAACAAACAAGTTTGACCTCAAATCAGGTAGGACTACCCGCTGAACTTAA
asv_610	MH860288	unidentified	unidentified	unidentified	unidentified	unidentified	unidentified	unidentified		0.6217172	N/A	N/A	GAATTGCGATACGTAATGTGAATTGCAGAATTCAGTGAATCATCGAATCTTTGAACGCACCTTGCACCCTTTGGTATTCCGAAGGGTATGCCCGTTTGAGTGTCATTGTAATCTCACACCTAGTGACTTGTCATTAGGAAGTGGACTTGGGAGCTGCCGTGTCACTACGGCTCTCTTGAAATGCATTCGCGAGTGAAGACTTGTTCACGGTGTAATAACTATTTCACTACTGTTCGAGTTCTGAACTTGCCTCTAATCGTCGCAAGACTTACTTGACAACTTGACCTCAAATCGGGTAGGACTACCCGCTGAACTTAA
asv_611	MH857162	unidentified	unidentified	unidentified	unidentified	unidentified	unidentified	unidentified		0.4622228	N/A	N/A	GAAATGCGATACTTGGTGTGAATTGCAGAATCCCGTGAACCATCGAGTCTTTGAACGCAAGTTGCGCCCGAAGCCGTTAGGCCGAGGGCACGTCTGCCTGGGCGTCACACGTCGTTGCCCCCCCGACCCCTTCGGGGGTCGGACGGGACGGATGATGGCCTTCCCGTGTGCCCCGTCACGCGGTTGGCATAAATACCGAGTCCTCGGCGAACGGCGCCGCGACGATCGGTGGTTGTCAAACCTCGGTGCCTTGTCGCGTGCGTGAGTCGATCGCGGGACTTCCTTAACCGTAAGCGCGTCGGTAACCCGACGCTTTCAACGCGACCCCAGGTCAGGCGGGGTTACCCGCTGAATTTAA
asv_612	KY104848	Fungi	Basidiomycota	Microbotryomycetes	Sporidiobolales	Sporidiobolaceae	Rhodotorula	Rhodotorula mucilaginosa	species	1.0	0.982	0.9847	GAAATGCGATAAGTAATGTGAATTGCAGAATTCAGTGAATCATCGAATCTTTGAACGCACCTTGCGCTCCATGGTATTCCGTGGAGCATGCCTGTTTGAGTGTCATGAATACTTCAACCCTCCTCTTTCTTAATGATTGAAGAGGTGTTTGGTTTCTGAGCGCTGCTGGCCTTTACGGTCTAGCTCGTTCGTAATGCATTAGCATCCGCAATCGAACTTCGGATTGACTTGGCGTAATAGACTATTCGCTGAGGAATTCTAGTCTTCGGACTAGAGCCGGGTTGGGTTAAAGGAAGCTTCTAATCAGAATGTCTACATTTTAAGATTAGATCTCAAATCAGGTAGGACTACCCGCTGAACTTAA
asv_613	MH855419	Fungi	Ascomycota	Eurotiomycetes	Chaetothyriales	Herpotrichiellaceae	Exophiala	Exophiala heteromorpha	species	1.0	0.981	0.976	GAAATGCGATAAGTAATGCGAATTGCAGAATTCCAGTGAGTCATCGAATCTTTGAACGCACATTGCGCCCTTTGGTATTCCGAAGGGCATGCCTGTTCGAGCGTCATTATCACCCCTCAAGCCTTCCGGCTTGGTGTTGGACGGTCTGGTCGAGCCCGCCTCGACCCCTCCCAAAGACAATGACGGCGGCCTGGTTGGACCCCCGGTACATGGAGCTTCTTTATTGAGCACGTATCGGTTTTCAAGGCGTCCCCGGGACCCGGTCTTCTCTCTCCCGTCCGCGGGAGGGAAACCCCCCTTTTTCTAAGGTTGACCTCGGATCAGGTAGGAATACCCGCTGAACTTAA
asv_614	MH862750	Fungi	Ascomycota	Eurotiomycetes	Eurotiales	Aspergillaceae	Aspergillus	Aspergillus appendiculatus	species	0.9944799999999999	0.994	0.9402	GAAATGCGATAATTAATGTGAATTGCAGAATTCAGTGAATCATCGAGTCTTTGAACGCACATTGCGCCCCCTGGTATTCCGGGGGGCATGCCTGTCCGAGCGTCATTGCTGCCCTCAAGCACGGCTTGTGTGTTGGGCTTCCGTCCCTGGTAACGGGGACGGGCCCAAAAGGCAGTGGCAGCACCATGTCTGGTCCTCGAGCGTATGGGGCTTTGTCACCCGCTCCCGTAGGTCCAGCTGGCAGCTAGCCTCGCAACCAATCTTTTTAACCAGGTTGACCTCGGATCAGGTAGGGATACCCGCTGAACTTAA
asv_615	MH855873	unidentified	unidentified	unidentified	unidentified	unidentified	unidentified	unidentified		0.38181780000000004	N/A	N/A	GAAATGCGATACTTGGTGTGAATTGCAGGATCCCGCGAACCACCGAGTCTTTGAACGCAAGTTGCGCCCGGAGCCTTCTGGCCGAGGGCACGTCTGCCTGGGCGTCACGCATCGTTGCCCCCACATACAACACCCACTTAGGTCTGTTGCATTGGCGGGGGCACATGTTGGCCTCCCGTGCGCACTGTCGCACGGATGGCTTAAAATTGAGTCCTCGGCATCTGTTGTCGTGACACTACGGTGGTTGATTCAACCTCGGTACCGTGTCTCGATCTCAGCTTGCGTGCCTCCTCTTTGTGAGTGAGGGAGGAATCTTATGTTGACCCTTTGAACATTGTCCCCAAAGACGATGCTCTCGACGCGACCCCAGGTCAGGCGGGACTACCCGCTGAGTTTAA
asv_616	MH863443	Fungi	Ascomycota	Dothideomycetes	Mycosphaerellales	Mycosphaerellaceae	Phaeothecoidea	unidentified	genus	0.98214	0.981	0.6984	GAAATGCGATAAGTAATGTGAATTGCAGAATTCAGTGAATCATCGAATCTTTGAACGCACATTGCGCCCCTTGGTATTCCGAGGGGCATGCCTGTTCGAGCGTCATTACACCACTCAAGCCTCGCTTGGTATTGGGCGCCGCGGTCCGCCGCGCGCCTCAATGTTTCCGGCTGAGTTCTCCGTCTCCAAGCGTTGTGGTTAAAACTATCCGCTTGCGAGATTGGGGGGCGTCTGGCCGTTAAACCATTACTCAAAGGTTGACCTCGGATCAGGTAGGGATACCCGCTGAACTTAAGCATA
asv_617	MH862733	Fungi	Basidiomycota	Agaricomycetes	Cantharellales	Ceratobasidiaceae	Rhizoctonia	Rhizoctonia solani	species	0.98431	0.933	0.9141	GAAATGCGATAAGTAATGTGAATTGCAGAATTCAGTGAATCATCGAATCTTTGAACGCACCTTGCGCTCCTTGGTATTCCTTGGAGCATGCCTGTTTGAGTATCATGAAATCTTCAAAGTCAAACCTTTTGTTAACTCAATTGGTTCTGCTTTGGTATTGGAGGTCTATTGCAGCTTCACACCTGCTCCTCTTTGTGCATTAGCTGGATCTCAGTGTTATGCTTGGTTCCACTCAGCGTGATAAGTTATCTATCGCTGAGGACACCCTGTTAAAAAGGGGTGGCCAAGGTAAATGCAGATGAACCGCTTCTAACAGTCCACTGAGTTGGACAAATATTCATTTTATGATCTGATCTCAAATCAGGTAGGACTACCCGCTGAACTTAA
asv_618	MH863275	unidentified	unidentified	unidentified	unidentified	unidentified	unidentified	unidentified		0.3011776	N/A	N/A	AAAATGCGATACTTGGTGTGAATTGCAGAATCCCGTGAACCATCGAGTCTTTGAACGCAAGTTGCGCCCGAAGCCAATAGGCCGAGGGCACGTCTGCCTGGGTGTCACGCAATTACTTGCCCCCAACCACTCATTCCTTGATTGGATGTGCTGGTATTTGGGCGGAAATTGGCCTCCCGTGCCTTGCTGCGCGGCTGGTGCAAAAGTGAGTCTCCGACGACGGACGTCGTGACATCGGTGGTTGTAAAAGACCCTCTTTTCTTGTCGCACGAATCCATGTCATCTTAGTGAGCTCGAGGACCCTTAGGCGCAACAGACTTTGTTCGCCCTAACTGTGACCCCAGGTCAGGCGGGACTACCCGCTGAGTTTAA
asv_619	MH862698	Fungi	Ascomycota	Dothideomycetes	Pleosporales	unidentified	unidentified	unidentified	order	0.95	0.91	0.8444	GAAATGCGATAAGTAGTGTGAATTGCAGAATTCAGCGAATCATCGAATCTTTGAACGCACATTGCGCCCTTCGGTTATTCCTTAGGGCATGCCTGTTCGAGCGTCATTTCAACCTTCAAGCCTGGCTTGGTGTTGGGCGCTGTCCCGCCTCCGCGCGCGGACTCGCCCCAAATGAATTGGCAGTCGCACCCTCCGAGCCGCGAGCGCAGCACAAGTCGCGCGGGCGGAACTCTGGGGGGACGGACGCTCCACAAGACCCTTTCTCAGTCTTGACCTCGGATCAGGTAGGGATACCCGCTGAACTTAA
asv_620	WI056727	Fungi	Basidiomycota	Ustilaginomycetes	Ustilaginales	Ustilaginaceae	Moesziomyces	Moesziomyces rugulosus	species	0.9905700000000001	0.98	0.9792	GAATTGCGATAAGTAATGTGAATTGCAGAAGTGAATCATCGAATCTTTGAACGCACCTTGCGCTCCCGGCAGATCTAATCTGGGGAGCATGCCTGTTTGAGGGCCGCGAATTGTTTCGAACGACAGCTTTCTTATTTAGTTGAGAAAGCTGGCGGATCGGTATTGAGGGTCTTGCCATCTTCCACGGTGGCTCCCTCGAAATGCATCAGCGCATCCATTCGATAGGCAAGACGGACGAAAGCTCGTTATTTCGCCCACGTCTTTCCCTGCCGGGTTTTGATAATATCAGGACTTCGGAGAGGAGAGGCGCAGGGTCGAGGAGCTGGACGCGACGTTTTGCTGGTTGGAGTGCTTCTGAACCCCGCCCATGCCTCCCCTTCTTCGGAAGGAGAGGAAGGG…
asv_621	MH856423	Fungi	Basidiomycota	Agaricomycetes	Polyporales	Irpicaceae	unidentified	unidentified	family	0.94667	0.933	0.6458	GAAATGCGATAAGTAATGTGAATTGCAGAATTCAGTGAATCATCGAATCTTTGAACGCACCTTGCACTCCTTGGTATTCCGAGGAGTATGCCTGTTTGAGTGTCATGGTATTCTCAACCTCTAAAGCTTTTGCGATAGAGGCTTGGATGTGGAGGTCGTGTTGGCGCAAGTCAACTCCTCTGAAATGCATTAGTGTGAATCTTACGGATCGCCTCCAGTGTGATAAGTATCTACGCTGTGGTGTTGAAGTATATGGGCATTCATGCTTCTAATCGTCTCTTCATTGAGACAATTACTTGACAATCTGACCTCAAATCAGGTAGGACTACCCGCTGAACTTAA
asv_622	MH856881	unidentified	unidentified	unidentified	unidentified	unidentified	unidentified	unidentified		0.3011776	N/A	N/A	GAAATGCGATACTTGGTGTGAATTGCAGAATCCCGTGAACCATCGAGTCTTTGAACGCAAGTTGCGCTTGAAGCCATTAGGTTGAAGGCACGTCTGCCTGGGCGTCACGCATTGCGTCACCCACTCCCCCCGTGCCCCAAGTGGGCACGTCGGTGCGTGGGCGGATATTGGCCCCCCGTTCACATCCGTGCTCGGTCGGCCTAAAAAACGGGTCCCCAATGACGGACATCACGACAAGTGGTGGTTGCTAAACCGTCGCGTCATGTCGTGCATGCCATCGTTTGTTGCGGGTTTGCCCATTTGACCCTGAAGTGCCGTTTAAATGCGGCGCCTCAACTGCGACCCCAGGTCAGGCGGGATTACCCGCTGAGTTTAA
asv_623	MH861092	unidentified	unidentified	unidentified	unidentified	unidentified	unidentified	unidentified		0.42166519999999996	N/A	N/A	GAAATGCGATACTTGGTGTGAATTGCAGAATCCCGTGAACCATCGAGTCTTTGAACGCAAGTTGCGCCCGAAGCCTTCTGGCCGAGGGCACGCCTGCCTGGGCGTCACGCATCGCGTCTCCCCCAACCCGCCCACAGCGGGGCGGAGGAGGAGGATGGCCTCCCATGCCTCACCGGGCGTGGATGGCCTAAATAAGGAGCCCCCGGTTACGAACTGCCGCGGCGATAGGTGGTAGACAGGGCCTTAAAAATCCCAGGATGCATCGCGTCGCGCAGCACGTAGCTCCCGAGGCCTCGAAGGACCCCAAGTTTTCTCCCTTAACCGGGACGGCAAAACCGTTGCGACCCCAGGTCAGGCGGGGCTACCCGCTGAGTTTAA
asv_624	KY103461	Fungi	Basidiomycota	Tremellomycetes	unidentified	unidentified	unidentified	unidentified	class	0.85965	0.782	0.7308	GAAATGCGATAAGTAATGTGAATTGCAGAATTCAGTGAATCATCGAATCTTTGAACGCACCTTGCGCCTCTTGGTATTCCGAGAGGCATGCCTGTTTGAGTGTCATGAAAACCTCAATCCACCTTGGTTTTGTTGCCTTGGTCGGACTTGGACTTGGGTGTCTGCCGTGCTCGGCTCACCTTAAAGGCGTTAGTGGGATGAGCCTCTGGCTTGGGACGTAATAAGTTTCGTTCTGACCTCTGGCCCACGCCCGCTCACAACCCCCCATACATTTCATCTCTGACCTCAAATCAGGTAGGGCTACCCGCTGAACTTAA
asv_625	MH857884	Fungi	Ascomycota	Eurotiomycetes	Eurotiales	Aspergillaceae	Penicillium	Penicillium commune	species	0.99401	0.994	0.9059	GAAATGCGATACGTAATGTGAATTGCAAATTCAGTGAATCATCGAGTCTTTGAACGCACATTGCGCCCCCTGGTATTCCGGGGGGCATGCCTGTCCGAGCGTCATTGCTGCCCTCAAGCCCGGCTTGTGTGTTGGGCCCCGTCCTCCGATCTCCGGGGGACGGGCCCGAAAGGCAGCGGCGGCACCGCGTCCGGTCCTCGAGCGTATGGGGCTTTGTCACCCGCTCTGTAGGTCCGGCCGGCGCTTGCCGATCAACCCAAATTTTTATCCAGGTTGACCTCGGATCAGGTAGGGATACCCGCTGAACTTAA
asv_626	MH864852	Fungi	Ascomycota	Dothideomycetes	unidentified	unidentified	unidentified	unidentified	class	0.90476	0.891	0.8156	GAAATGCGATAAGTAATGTGAATTGCAGAATTCAGTGAATCATCGAATCTTTGAACGCACATTGCGCCCTTTGGTATTCCGAAGGGCATGCCTGTTCGAGCGTCATTACACACCTCAAGCTCTGCTTGGTATTGGGCCCTCGTCCGTCAGGGACGGGCCTCAAAACCCTCGGCGGCGGTGCCCGGCTTTGAGCGTAGTAGAACTTCCTTTCTCGCTCTGAAAGCCCGTGGCGCCCGCTTGCCGGACGACCCCCCAATCTTTCTTCGAAGGTTGACCTCGGATCAGGTAGGGATACCCGCTGAACTTAA
asv_627	MH854878	Fungi	Ascomycota	Sordariomycetes	Xylariales	Apiosporaceae	Nigrospora	Nigrospora sphaerica	species	1.0	0.987	0.9601	GAAATGCGATAAGTAATGTGAATTGCAGAATTCAGTGAATCATCGAATCTTTGAACGCACATTGCGCCCATTAGTATTCTAGTGGGCATGCCTGTTCGAGCGTCATTTCAACCCCTAAGCACAGCTTATTGTTGGGAACCTACGGCTTCGTAGTTCCTCAAAGACATTGGCGGAGTGGCAGTGGTCCTCTGAGCGTAGTAATCTTTTATCTCGCTTCTGTTAGGTGCTGCCCCCCCGGCCGTAAAACCCCCAATTTTTTCTGGTTGACCTCGGATCAGGTAGGAATACCCGCTGAACTTAA
asv_628	MH857162	unidentified	unidentified	unidentified	unidentified	unidentified	unidentified	unidentified		0.36190399999999995	N/A	N/A	GAAATGCGATACTTGGTGTGAATTGCAGAATCCCGTGAACCATCGAGTCTTTGAACGCAAGTTGCGCCCAAAGCCATTAGGCTGAGGGCACGCCTGCCTGGGTGTCACACATCGTCACCCCTTCCTCCACACTTAACCAGTTAAATGTGAGGCAGTGGGTGAAAGTTGACCTCCCGCGAGCCAGTTCCTCGTGGTTGGTTGAAAAGCAAGTTCGGGGCGGAGTCCCCCACGATAACGGTGGATGAGCCGACGCTCGAGACCAATCGTGCCTGTGGGACTCCGACGTAACGGACTTATCGACCCCACACGCGCCCTCTGTGCAAACCGAGTGTGCCATCTACGAGACCTCAGGTCAGGCGGGGCTACCCGCTGAGTTTAA
asv_629	MH857162	unidentified	unidentified	unidentified	unidentified	unidentified	unidentified	unidentified		0.4622228	N/A	N/A	GAAATGCGATACTTGGTGTGAATTGCAGAATCCCGTGAACCATCGAGTCTTTGAACGCAAGTTGCGCCCGAAGCCATTAGGCCGAGGGCACGCCTGCCTGGGCGTCACACGTCGTTGCCCCCCCATCAACTCCTTCGGGATTGCGGGGGGCGGATGATGGCCTCCCGTGCGCCTCGCCTCGCGGTTGGCATAAATACCAAGTCCTCGGCGACGCACGCCACGACAATCGGTGGTTGCGAGACCTCGGTTGCCCGTCGTGTGCGTTCGTCGCGCATCGAGGGCTCGAAAAAATGCTCGGCTCCGGCTCGGCTTTCAACGCGACCCCAGGTCAGGCGGGGTTACCCGCTGAATTTAA
asv_630	MH857162	unidentified	unidentified	unidentified	unidentified	unidentified	unidentified	unidentified		0.760976	N/A	N/A	GAAATGCGATAAGTAATGTGAATTGCAGAATTCAGTGAATCATCGAATCTTTGAACGCACATTGCGCCCCCTGGTATTCCGGGGGGCATGCCTGTTCGAGCGTCATTACACCACTCAAGCCTGGCTTGGTATTGGGCGACGGGGGGAGACCCCCCCGCCTGAATTTCTCCGGCTGCGACCTCGTCGAACCCAGCGTTGTGGACACCCCGTTCGCTGTGGGACTCGCGGGTAGGCGGCCGACCGAAACCGCGCTCCGGCGCCTTCTCAGGTTGACCTCGGATCAGGTAGGGATACCCGCTGAACTTAA
asv_631	MH857162	unidentified	unidentified	unidentified	unidentified	unidentified	unidentified	unidentified		0.4622228	N/A	N/A	GAAATGCGATACTTGGTGTGAATTGCAGAATCCCGTGAACCATCGAGTCTTTGAACGCAAGTTGCGCCCGAAGCCACTAGGCCGAGGGCACGCCTGCCTGGGCGTCACACGCCGTTGCCCCCCCCATCTACTCCTTCGGGATTGCGGGGGGGCGGATGATGGCCTCCCGTGTTCCTCGCCGCGCGGTTGGCATAAATACCAAGTCCTCGGCGACGCACGCCACGACAATCGGTGGTTGCGAAACCTCGGTTGCCCGTCGTGTGCGTTCGTCGCGCATCGAGGGCTCGAAAAAATGCTCGGCTCCGGCTCGGCTTTCAACGCGACCCCAGGTCAGGCGGGGTTACCCGCTGAATTTAA
asv_632	MH859535	Fungi	Ascomycota	Sordariomycetes	Hypocreales	Bionectriaceae	Bulbithecium	Bulbithecium pinkertoniae	species	0.99371	0.991	0.9079	GAAATGCGATAAGTAATGTGAATTGCAGAATTCAGTGAATCATCGAATCTTTGAACGCACATTGCGCCCGCCAGCACTCTGGCGGGCATGCCTGTTCGAGCGTCATTTCAACCCTCAGCGCCCCCCCGCGGGCGCCTGGCGTTGGGGATTGGCAGCCAGCCAGCCCCTAAATCTAGTGGCGGTCCCTCCGCGACCTCCCCTGTGCAGTAGCGATACCTCGCAGCGGGACAGCGGTCTGACCACGCCGTAAAACCCCCTACTTCTCAAGGTTGACCTCGGATCAGGTAGGACTACCCGCTGAACTTAA
asv_633	KY101798	Fungi	Basidiomycota	Tremellomycetes	unidentified	unidentified	unidentified	unidentified	class	0.8009316000000001	0.782	0.7308	AAACTGCGATAAGTAGTGTGACTTGCCGTCGTGAATCATTGAATTTTTGAACGCACATTGCGCTGGGGGGCATTCCCCCCGGCATGCAAGGTCGAGCGGCAATCGTTTTGTTGGAGGATGCAGCGCGCCTCTGAATAGCATTTCAGCACGAAGTAAAACCCGTGCACGACCCGATCCGCCCTCGGCTTTGTAGGACTACCCGCTGAACTTAAGCATATCAATAAGCGGAGGATTTTCTGGGTGGTTGCGCATACTAA
asv_634	MH857162	unidentified	unidentified	unidentified	unidentified	unidentified	unidentified	unidentified		0.36190399999999995	N/A	N/A	GAAATGCGATACTTGGTGTGAATTGCAGAATCCCGTGAACCATCGAGTCTTTGAACGCAAGTTGCGCCCGAAGCCATTAGGCCGAGGGCACGCCTGCCTGGGTGTCACACATCGTCACCCCCATGCAAACGCGCATCGGGGCGAATGCTGACCTCCCGCGAGACACCCATCGTGGTTGGTCGAAAACCAAGGTAACGTCGGGGTCCCCCCGCAAGAAACGGTGGATGAGCAACGCTCGAGACCAATTGCGGCGACGGACACTCGGTGATCCAACGGACCGACCCTATTGCGTTCGTTGCAAATAGCAAAGACGCTCTTAACGAGACCTCAGGTCAGGCGGGGCTACCCGCTGAGTTTAA
asv_635	MH857162	unidentified	unidentified	unidentified	unidentified	unidentified	unidentified	unidentified		0.8408928	N/A	N/A	GAAATGCGATAAGTAATGTGAATTGCAGAATTCAGTGAATCATCGAATCTTTGAACGCACATTGCGCTCCCTGGTATTCCGGGGAGCATGCCTGTTCGAGCGTCATTATCAACCATCAAGCCCCGCTTGGTATTGGATGTCGTCCCTGCTGCGGATGCTTCCTAAAGACGTTGGCGGCGGTGTTGCACCTCAAGCGTAGTAAATTCTCCAGCTTTTCAGGTGTGACGTTGCTTTGCCTCGAGAAACCCATCTTTTCAAGGTTGACCTCGGATCAGGTAGGGATACCCGCTGAACTTAAGC
asv_636	WI006614	Fungi	Ascomycota	Pichiomycetes	Serinales	Debaryomycetaceae	Yamadazyma	Yamadazyma triangularis	species	1.0	0.98	0.9825	GAAATGCGATAAGTAATATGAATTGCAGATTTTCGTGAATCATCGAATCTTTGAACGCACATTGCGCTCTTTGGTATTCCAGAGAGCATGCCTGTTTGAGCGTCATTTCTCTCTCAAACCCTTGGGTTTGGTGTTGAGCGATACGCTGAGGAAACTGAGTGTTTGCTTGAAAAAGATTGGCATGAGTGTACTAGATAGTGCTCCTTGATTTATTCAATGTATTAGGTTTATCCAACTCGTTGAACGGAATCCTGGCGGTAAATTTCTGGTGTTATTGGCTCGGCCTAATAACTTTTTATAAGTTTGACCTCAAATCAGGTAAGAATACCCGCTGAACTTAA
asv_637	KY102058	Fungi	Ascomycota	Pichiomycetes	Serinales	Debaryomycetaceae	Candida	Candida dubliniensis	species	1.0	0.991	0.9502	GAAATGCGATACGTAATATGAATTGCAGATATTCGTGAATCATCGAATCTTTGAACGCACATTGCGCCCTCTGGTATTCCGGAGGGCATGCCTGTTTGAGCGTCGTTTCTCCCTCAAACCCCTAGGGTTTGGTGTTGAGCAATACGACTTGGGTTTGCTTGAAAGATGATAGTGGTATAAGGCGGAGATGCTTGACAATGGCTTAGGTGTAACCAAAAACATTGCTAAGGCGGTCTCTGGCGTCGCCCATTTTATTCTTCAAACTTTGACCTCAAATCAGGTAGGACTACCCGCTGAACTTAA
asv_638	MH862578	unidentified	unidentified	unidentified	unidentified	unidentified	unidentified	unidentified		0.24	N/A	N/A	AAAATGCGATACTTGGTGTGAATTGTAGAATCCCGTGAACCATTGAGTCTTTGAACGCAAGTTGCGCCCCAAGCCTTCTGGCCGAGGGCACGTTTGCCTAAGTATCACAAATCATCGTACCCCCATCCTCTTGAGGATATGGGACGGAAGCTGATCTCCCGTGTGTTACCGCATGCGGTTGGCCAAAATCTAAGCTAACGACGCCAGGAGCGTCTTGACATGCACTGGTGAATTCAATTCTCATCATATAGTCAGACGTTCCGGTCCAAAAGGTATTGATGACCCGAAATCCTCAATGCGACCCCAGGTAAGGCGGGATCACCCGCTGAGTTTAA
asv_639	MH855912	Fungi	Basidiomycota	Agaricomycetes	Cantharellales	Ceratobasidiaceae	Rhizoctonia	Rhizoctonia muneratii	species	0.98182	0.933	0.9141	GAAATGCGATAAGTAATGTGAATTGCAGAATTCAGTGAATCATCGAATCTTTGAACGCACCTTGCGCTCCTTGGTATTCCTTGGAGCATGCCTGTTTGAGTATCATGAAATCTTCAAAGTAAATCTTTTGTTAATTCAATTGATTTCTACTTTGGTATTGGAGGTTATTGCAGTTTCACACCTGCTCCTCTTTGTGTATTAGCTGGATCTCAGTGTTATGCTTGGTTCCACTCAGCGTGATAAGTTATCTATCGCTGAGGACACTGTAAAAAGGTGGCCAAGGTAAATGCAGATGAACCGCTTCTAATAGTCCATTGACTTGGACAATAATAAAAATTTAATTTTTATGATCTGATCTCAAATCAGGTAGGACTACCCGCTGAACTTAA
asv_640	MH859349	Fungi	Basidiomycota	Agaricomycetes	Agaricales	Omphalotaceae	Lentinula	Lentinula edodes	species	0.99265	0.985	0.9036	GAAATGCGATAAGTAATGTGAATTGCAGAATTCAGTGAATCATCGAATCTTTGAACGCACCTTGCGCCCTCTGGTATTCCGGAGGGCATGCCTGTTTGAGTGTCATTAAATTCTCAACTTTATAAGTTTTTACTTATTAAAGCTTGGATGTTGGAGGCTTGCAGGCATTTGTCAGCTCCTCTTAAATTTATTAGTGGGAACCCTGTTTTGTTAGTTCTAACCTTGGTGTGATAATTATCTACATTTTGGTGGAACCTTACAATAATAAAGCTCTATTGGTTTGGGTTGTTGCATTTAGTTTGCTCAATCTGTTCTATTCATTGGAGAAAAAGGGAAGTTCCGCTTTCTAACTGTCTTGATTGACTATATATAACTTATTTGCTTGACCTCAAATCAGGT…
asv_641	WI008153	Fungi	Basidiomycota	Malasseziomycetes	Malasseziales	Malasseziaceae	Malassezia	Malassezia globosa	species	0.9607800000000001	0.936	0.9896	GAAACGCGATAGGTAATGTGAATTGCAGAATTCCGTGAATCATCGAATCTTTGAACGCACCTTGCGCTCTATGGTATTCCGTAGAGCATGCCTGTTTGAGTGCCGTGAATTCTCCCATCCCAAGCGGTTTTTATCAAAGAATTGCTAGGCGAAGGGGTTGAGATGGGTGCTGACTGCTTTTCTTCTCTAGAAAAGCTCACCCGAAAAACAGCTAACGCCTCTGGGCCACTTTGCATCCGCTTCTCTGAGGGGAGAAGCGGCCAAGCGCGCTCTGATCATCAGGCATAGCATGATACGTCATTTGCTATGCTGTAGGAGAGCATTTGGTTGTGGTATACCGCGTGCGTCATTTTTTTTGCATACGCAAAAAAAGAGCCCCTTTCATTTCTGGTCTCAAAT…
asv_642	MH857162	unidentified	unidentified	unidentified	unidentified	unidentified	unidentified	unidentified		0.36190399999999995	N/A	N/A	GAAATGCAATACTTGGTGTGAATTGCAGAATCCCGTGAACCATCGAGTCTTTGAACGCAAGTTGCGCCCAAAGCCATTAGGCTGAGGGCACGCCTGCCTGGGTGTCACACATCGTCACCCCTTCCTCCACACTTAACCAGTTAAATGTGAGGCAGTGGGTGAAAGTTGACCTCCCGCGAGCCAGTTCCTCGTGGTTGGTTGAAAAGCAAGTTCGGGGCGGAGTCCCCCACGATAACGGTGGATGAGCCCACGCTCGAGACCAATCGTGCCTGTGGGACTCCGACGTAACGGACTTATCGACCCCACACGCGCCCTCTGTGCAAACCGAGTGTGCCATCTACGAGACCTCAGGTCAGGCGGGGCTACCCGCTGAGTTTAA
asv_643	MH863275	unidentified	unidentified	unidentified	unidentified	unidentified	unidentified	unidentified		0.3011776	N/A	N/A	GAAATGCGATACTTGGTGTGAATTGCAGAATCCCGTGAACCATCGAGTCTTTGAACGCAAGTTGCGCCCGAAGCCAATAGGCCGAGGGCACGTCTGCCTGGGTGTCACGCAATTACTTGCCCCCAACCACTCATTCCTTGATTGGATGTGCTGGTATTTGGGCGGAAATTGGCCTCCCGTGCCTTGCTGCGCGGCTGGTGCAAAAGTGAGTCTCCGGCGACGGACGTCGTGACATCGGTGGTTGTAAAAGACCCTCTTTTCTTGTCGCACGAATCCATGTCATCTTAGTGAGCTCGAGGACCCTTAGGCGCAACAGACTTTGTTCGCCCTAACTGTGACCCCAGGTCAGGCGGGACTACCCGCTGAGTTTAA
asv_644	MH858267	Fungi	Basidiomycota	Agaricomycetes	unidentified	unidentified	unidentified	unidentified	class	0.89726	0.891	0.7894	GAAATGCGATAAGTAATGTGAATTGCAGAATTCAGTGAATCATCGAATCTTTGAACGCATCTTGCGCTCCGTGGTATTCCGCGGAGCATGCCTGTTTGAGTGTCACGTAACCATCGCCCCTCAGATTGTTAACGCGGTCTGTCGAGGTGGATTTGGACTGTGCCGTAGTCGGCTCGTCTTGAAATACATTAGCTTGCGCTTTTAGAGTGCCGGGCACCGGTGTGATAATTATCTGCGCCACAGCCTTAGGAACTCTTCAGTGGTGCTGCTTATAGTCGTCCTTACGGACAATACACTTTAAAGCTTTGGCCTCAAATCAGGTAGGACTACCCGCTGAACTTAA
asv_645	WI004483	Fungi	Ascomycota	Dipodascomycetes	Dipodascales	Trichomonascaceae	Starmerella	unidentified	genus	0.7	0.7	0.7677	AAAGTGCGATAAGTATTGCGAATTGCAAGAATTTCATGAGTCATCAACTCTTCGAACGCATATTGCGCTCATGGTTCTCACCATGAGCATGTTTGCCTCAGCGTCATCATCTCCTCGACACTAACTTGTGTTGGTGCTGTCCTCGTCCCTTTTTGTGGCTTGGATGAAGAGCGTGATCCAATGCGCATACATTGTCCGTTTGGTAGATTTTGCCACGGTCAAATGCGTTGTGCATGCATTCGCTTCAAAACTTTTGACCTGAGTTCAAGCAAGGCTACCCGCTGAACTTAAGCATATCAA
asv_646	MH858097	unidentified	unidentified	unidentified	unidentified	unidentified	unidentified	unidentified		0.3	N/A	N/A	TTTTTTTTTTAATGATACGGCGACCACCGAGATCTACACGGAAGACAGGAAGCATCGATGAAGAACGCAGCCGGCGATATATCGCAGCATATCAATAAGCGGAGGATTTTCTGGGTGGTCGCATGAAGTCATCTCGTATGCCGTCTTCTGCTTGAAAAAAAAAA
asv_647	MH858097	unidentified	unidentified	unidentified	unidentified	unidentified	unidentified	unidentified		0.28	N/A	N/A	TTTTTTTTTTAATGATACGGCGACCACCGAGATCTACACGGAAGACAGGAAGCATCGATGAAGAACGCAGCAAGCAGAAGACGGCATATCAATAAGCGGAGGATTTTCTGGGTGGTACTAATCTGCGATCTCGTATGCCGTCTTCTGCTTGAAAAAAAAAAAAAAAAA
asv_648	MH855545	Fungi	Ascomycota	Sordariomycetes	Xylariales	Apiosporaceae	Nigrospora	unidentified	genus	0.98077	0.929	0.7531	GAAATGCGATAAGTAATGTGAATTGCAGAATTCAGTGAATCATCGAATCTTTGAACGCACATTGCGCCCATTAGTATTCTAGTGGGCATGCCTGTTCGAGCGTCATTTCAACCCCTAAGCACAGCTTACTGTTGGGACTCTACGGCCTCCGTAGTTCCCCAAAGCGATTGGCGGAGTGGCAGTAGTCCTCTGAGCGTAGTAATTTTTTATCTCGCTTTTGTTAGGTGCTGCCCCCCCGGCCGTTAAACCCCCCCAATTTTTTCTGGTTGACCTCGGATCAGGTAGGAATACCCGCTGAACTTAA
asv_649	MH857292	Fungi	Basidiomycota	Agaricomycetes	Trechisporales	Hydnodontaceae	Trechispora	unidentified	genus	0.97368	0.956	0.6015	GAAATGCGATAAGTAATGTGAATTGCAGAATTCAGTGAATCATCGAATCTTTGAACGCACCTTGCACTCCTTGGTATTCCGAGGAGTATGCCTGTTTGAGTCTCATGGTATTCTCAACCCCTAAATTTTTGTCATGAGAGTTTAGTGGGCTTGGACTTGGAGGTTGTGTCGGCTCTCGTCAGTCGACTCCTCTGAAATACATTAGCGTGAATCTTACGGATCGCCTTCAGTGTGATAATTATCTGCGCTGTGGTGTTGAAGTATTTAATTGGTTCGTGCTTACAGTCGTCTCTTTGCCGAGACAATCATTTGACAATCTGAGCTCAAATCAGGTAGGACTACCCGCTGAACTTAA
asv_650	MH860394	unidentified	unidentified	unidentified	unidentified	unidentified	unidentified	unidentified		0.26	N/A	N/A	AGGGCACCACCAGGAGTGGAGCCTGCGGCTTAATTTGACTCAACACGGGGAAACTTACCAGGTCCAGACATAGTAAGGATTGACAGACTGAGAGCTCTTTCTTGATTCTATGGGTGGTGGTGCATGGCCGTTCTTAGTTGGTGGAGCGATTTGTCTGGTTAATTCCGTTAACGAACGAGACCTCAGCCTGCTAACTAGCTATGCGGAGGAATCCCTCCGCGGCCAGCTTCTTAGAGGGACTATGGCCGCTTAGGCCAAGGAAGTTTGAGGCA
asv_651	WI048518	Fungi	Basidiomycota	Tremellomycetes	Tremellales	Bulleribasidiaceae	Hannaella	unidentified	genus	0.975	0.93	0.9044	GAAATGCGATAAGTAATGTGAATTGCAGAATTCAGTGAATCATCGAATCTTTGAACGCACATTGCGCCTTTTGGTATTCCGAAAGGCATGCCTGTTTGAGTGTCATAAGACCTCTCATACCTAGTTTTCTATGTATGAGCTTTGGACGTCTGCCATCTTGTGGCTCGTCTTAAATGTCTAAGTGGAATGCGTAATAAGTTTTCGCTCCCTCCACTCTAATAACTTTTAGTTAGACCTCAAATCAGGTAGGGCTACCCGCTGAACTTAAGCATATCAATAAGCGGAGGATTTTCTGGGTGG
asv_652	WI005851	Fungi	Ascomycota	Pichiomycetes	Serinales	Metschnikowiaceae	Clavispora	Clavispora lusitaniae	species	1.0	0.985	0.9489	GAAGAACGCAGCGAATTGCGATACGTAGTATGACTTGCAGACGTGAATCATCGAATCTTTGAACGCACATTGCGCCTCGAGGCATTCCTCGAGGCATGCCTGTTTGAGCGTCGCATCCCCTCTAACCCCCGGTTAGGCGTTGCTCCGAAATATCAACCGCGCTGTCAAACACGTTTACAGCACGACATTTCGCCCTCAAATCAGGTAGGACTACCCGCTGAACTTAAGCATATCAATAAGCGGAGGATTTTCTGGGTGGCTCGAGAGTACGA
asv_653	MH858059	Fungi	Ascomycota	Sordariomycetes	Microascales	Microascaceae	Microascus	Microascus gracilis	species	1.0	0.994	0.9059	GAAATGCGATAAGTAATGTGAATTGCAGAATTCAGTGAATCATCGAATCTTTGAACGCACATTGCGCCCGGCAGCAATCTGCCGGGCATGCCTGTCCGAGCGTCATTTCTGCCCTCGAGCGCGGTTCGGCCCCTAGCGGGCCGTCCGCCGCCCGGTGTTGGGGCGCTGCGGGCCCTCGTGCCCGCAGGCCCTGAAATGAAGTGGCGGTCCCGCCGCGGCGCCCCCTGCGTAGTAGTAAAGCACCTCGCATCGGGTCCCGGCGGAGGCCAGCCGTCGAACCTCTTTCTCTTGATGGTTTGACCTCGGATCAGGTAGGGTTACCCGCTGAACTTAA
asv_654	MH857287	Fungi	Ascomycota	Dothideomycetes	Cladosporiales	Cladosporiaceae	Cladosporium	Cladosporium langeronii	species	1.0	0.994	0.9384	GAAATGCGATAAGTAATGTGAATTGCAGAATTCAGTGAATCATCGAATTCTTTGAACGCACATTGCGCCCCCTGGTATTCCGGGGGGCATGCCTGTTCGAGCGTCATTTCACCACTCAAGCCTCGCTTGGTATTGGGCAACGCGGTCCGCCGCGTGCCTCAAATCGACCGGCTGGGTCTTCTGTCCCCTAAGCGTTGTGGAAACTATTCGCTAAAGGTGGTTCGGGAGGCTACGCCGTAAAACAACCCCATTTCTAAGGTTGACCTCGGATCAGGTAGGGATACCCGCTGAACTTAA
asv_655	MH865273	Fungi	Ascomycota	Eurotiomycetes	Eurotiales	Aspergillaceae	Aspergillus	Aspergillus versicolor	species	1.0	0.994	0.9402	GAAATGCGATACGTAATGTGAATTGCAGAATTCAGTGAATCATCGAGTCTTTGAACGCACATTGCGCCCCCTGGTATTCCGGGGGGCATGCCTGTCCGAGCGTCATTGCTGCCCTCAAGCACGGCTTGTGTGTTGGGCCCCCGTCCCCCTCCCAGGAAGGGGACGGGCCCGAAAGGCAGCGGCGGCACCGTGTCCGGTCCTCGAGCGTATGGGAAGCAACTTTTTTGTCACCCGCTCCTGTAGGTCCGGCCGGCGGCCTGCCCAACCCCAACCTTCTTTTTCTAACCAGGTTGACCTCGGATCAGGTAGGGATACCCGCTGAACTTAA
asv_656	MH862506	unidentified	unidentified	unidentified	unidentified	unidentified	unidentified	unidentified		0.28	N/A	N/A	GAAATGCGATACCTGGTGTGAATTGCAGAATCCCGCGAACCATCGAGTCTTTGAACGCAAGTTGCGCCCGAGGCCTCTTGGCCGAGGGCACGCCTGCCTGGGCGTCACGCCAAACACGCTCCCACCCAACTAACTTGGGGTGGGACGCGGCATGTGGCTCCTCGTCCCGCAAGGGGCGGTGGGCCAAAGATCCGGCTGCCGGCCTATCGTGCCGGACACAGCGCGTGGTAGGCGACCTCGCTTTACTAAACGCAGTGCCTCCGGCGCGTAGCCGACGCGATGGCCCGAATGGACCCTTTTAACGGAGTGCATGACGCTTCGACCGCGACCCCAGGTCAGGCGGGACTACCCGCTGAATTTAA
asv_657	KY106000	Fungi	Ascomycota	Dipodascomycetes	unidentified	unidentified	unidentified	unidentified	class	0.68	0.521	0.5807	GAAGAACGCAGCAAGGTGCGAAAAGCAGTGTGACTTGCATGTGTGAGACATTTGGTATTTGAACGCAGCGTGTACCGAGAGGTATGTGTGGTTGAGGGCCGGAAACAATAGTAATAGTATTGTCGTGCTGGGCGTGCAGCCCGGTGGAATGCACCTCTGTTGTCGTGCGGTAGGACTCGCGACAATGACCAATCAGGCCTCAGGCACGCAAGACGACCCGCTGAACTTAAGCATATCAATAAGCGGAGGATTTTCTGGGTGGAGAGCCTACGTTATATCGTATGCCGTCTTCTGCTTGAAAAAA
asv_658	WI008153	Fungi	Basidiomycota	Malasseziomycetes	Malasseziales	Malasseziaceae	Malassezia	Malassezia globosa	species	0.9921599999999999	0.936	0.9896	GAAACGCGATAGGTAATGTGAATTGCAGAATTCCGTGAATCATCGAATCTTTGAACGCACCTTGCGCTCTATGGTATTCCGTAGAGCATGCCTGTTTGAGTGCCGTGAATTCTCCCATCCCAAGCGGTTTTTATCAAAGAATTGCTAGGCGAAGGGGTTGAGATGGGCGTTGTTATAACTGCTTTTCTTCTCTAGAAAAGCTCGCCCGAAAAACAGCTAACGCCTCTGGGCCACTTTGCATCCGCTTCTCTGAGGGGAGAAGCGGCCAAGCGCGCTCTGATCATCAGGCATAGCATGATACGTCATTTGCTATGCTGTAGGAGAGCATTTGGTTGTGGTATACCGCGTGCGTCATTTTTTTTGCATACGCAAAAAAAGAGCCCCTTTCATTTCTGGTCT…
asv_659	MH857099	Fungi	Ascomycota	unidentified	unidentified	unidentified	Sporophora	unidentified	genus	0.98299	0.982	0.5867	GAATTGCGATAAGTAATGTGAATTGCAGAAGTGAATCATCGAATCTTTGAACGCACCTTGCGCTCCCTGCAGATCTAATCTGGGGAGCATGCCTGTTTGAGGGCCGCGAATTGTTTCGAACGCACGCTTTTTTAAGTAAAGGCTGGCGGATCGGTAGTGAGGGTTTTTGCCATTTACCGTGGCTCCCTCGAAATGCATTAGTGCATCCATGTAATAGGCAAAGACGGACGAAAGCTCGACTTTTCTCTCTCTCTTCCCTGCCGGGTTTTGATAATATCAGGACTTCGGAGGCGGAGAAAGAGCAAGAGCTGGACGCGACGACTTTTGCTGGTTGGAGTGCTTCTGAACACCGCCCTTCTTTCTTTCTTGGAAAAAAAGGAATTAATTCAAATCGGCCTC…
asv_660	MH855873	unidentified	unidentified	unidentified	unidentified	unidentified	unidentified	unidentified		0.38181780000000004	N/A	N/A	GAAATGCGATACTTGGTGTGAATTGCAGGATCCCGCGAACCACCGAGTCTTTGAACGCAAGTTGCGCCCGGAGCCTTCTGGCCGAGGGCACGTCTGCCTGGGCGTCACGCATCTCTGCCCCCACATACAACACCCACTTGGGTCTGTTGCATTGGCGGGGGCACATGTTGGCCTCCCGTGCGCACCGTCGCATGGATGGCTTAAAATTGAGTCCTCGGCATCTGTTGTCGTGACACTACGGTGGTTGATTCAACCTCGGTACCGTGTCTCGATCTCAGCTTGCGTGCCTCCTCTTTGTGAGCGAGGCAAGGATCTTATGTTGACCCTTTGAACATTGTCCCCAAAGACGATGCTCTCGACGCGACCCCAGGTCAGGCGGGACTACCCGCTGAGTTTAA
asv_661	WI049827	Fungi	Ascomycota	Pichiomycetes	Pichiales	Pichiaceae	Pichia	Pichia mandshurica	species	0.98901	0.934	0.9768	GAAATGCGATACCTAGTGTGAATTGCAGCCATCGTGAATCATCGAGTTCTTGAACGCACATTGCGCCCGTCGGTATTCCGGCGGGCATGCCTGTCTGAGCGTCGTTTCCTTCTTGGAACTTTTGTTAAAAAAGAAAGTTCCAGAGTTGGCCGTGCCACTGGCCCGGCCGAAAAGAAACGTTGCGGACGAAGCGAACTACATCGGGACGCTTTGGCCGCCGAGCGAAAATATATATCATTGAGCTCGACCTCAGATCAGGTAGGAGTACCCGCTGAACTTAA
asv_662	MH859996	unidentified	unidentified	unidentified	unidentified	unidentified	unidentified	unidentified		0.3011776	N/A	N/A	AGGGCACCACAAGGCGTGGAGCCTGCGGCTTAATTTGACTCAACACGGGGAAACTCACCAGGTCCAGACAAAATAAGGATTGACAGATTGAGAGCTCTTTCTTGATCTTTTGGATGGTGGTGCATGGCCGTTCTTAGTTGGTGGAGTGATTTGTCTGCTTAATTGCGATAACGAACGAGACCTCGGCCCTTAAATAGCCCGGTCCGCATTTGCGGGCCGCTGGCTTCTTAGGGGGACTATCGGCTCAAGCCGATGGAAGTGCGCGGCAATA
asv_663	MH865095	Fungi	Ascomycota	Dothideomycetes	Mycosphaerellales	unidentified	unidentified	unidentified	order	0.93407	0.91	0.8444	GAAATGCGATAAGTAATGTGAATTGCAGAATTCAGTGAATCATCGAATCTTTGAACGCACATTGCGCCCCTCGGTATTCCGGGGGGCATGCCTGTTCGAGCGTCATTACACCACTCAAGCCTGGCTTGGTCTTGGACGCCGCGGTTCGCCGCGCGCCCTAATGTCTCCGGCTGAGCCGTCTGTCTCGAAGCGTTGTGATCTATCAAATCGCTTCCGGGAATGGGCGTCTCCGGCCGTAAAACCCCCATCTTAAACAGGTTGACCTCGGATCAGGTAGGGATACCCGCTGAACTTAAGCAT
asv_664	KY103607	Fungi	Ascomycota	Pichiomycetes	Serinales	Debaryomycetaceae	Hyphopichia	Hyphopichia pseudoburtonii	species	1.0	0.889	0.9714	GAAATGCGATAAGTAATATGAATTGCAGATTTTCGTGAATCATCGAATCTTTGAACGCACATTGCACCTTGTGGTATTCCACAAGGTATGCCTGTTTGAGCGTCATTTCTCCCTCAAACCCCCCGGTTTGGTGTTGAGTGATACTCCGGTCCACTTCAAATTTAGCTACAACTTATGTTCTAATACTTCGTAAGTAACACTAAAAAGATCGACCTCAAATCAGGTAGGACTACCCGCTGAACTTAAGCATATCAATAAGCGGAGGATTTTCTGGGTGGCACGCCATAA
asv_665	MH864244	Fungi	Ascomycota	Eurotiomycetes	Eurotiales	Aspergillaceae	Penicillium	Penicillium palitans	species	1.0	0.994	0.9059	GAAATGCGATACGTAATGTGAATTGCAAATTCAGTGAATCCTCGAGTCTTTGAACGCACATTGCGCCCCCTGGTATTCCGGGGGGCATGCCTGTCCGAGCGTCATTGCTGCCCTCAAGCCCGGCTTGTGTGTTGGGTCTCGTCCTCCGATTCTGGAGGACGGGCCCGAAAGGCAGCGGCGGCACCGCGTCCGGTCCTCGAGCGTATGGGGCTTTGTCACCCGCTCTGTAGGCCCGGCCGGCGCTTGCCGATCAACCCAAATTTTTATCCAGGTTGACCTCGGATCAGGTAGGGATACCCGCTGAACTTAA
asv_666	WI008153	Fungi	Basidiomycota	Malasseziomycetes	Malasseziales	Malasseziaceae	Malassezia	Malassezia globosa	species	0.9930800000000001	0.936	0.9896	GAAACGCGATAGGTAATGTGAATTGCAGAATTCCGTGAATCATCGAATCTTTGAACGCACCTTGCGCTCTATGGTATTCCGTAGAGCATGCCTGTTTGAGTGCCGTGAATTCTCCCATCCCAAGCGGTTTTTATCAAAGAATTGCTAGGCGATGGGGTTGAGATGGGCGTTATTATAACTGCTTTTCTTCTCTAGAAAAAGCTCGCCCGAAAAACAGCTAACGCCTCTGGGCCACTTTGCATCCGCTTCTCTGAGGGGAGAAGCGGCCAAGCGCGCTCTGATCATCAGGCATAGCATGATACGTCATTTGCTATGCTGTAGGAGAGCATTTGGTTGTGGTTATACCGCGTGCGTCATTTTTTTTTCTTGCAAAGAGAAAAAAAAGCCCCCCTTTCATTT…
asv_667	MH863184	Fungi	Ascomycota	Dothideomycetes	Mycosphaerellales	Mycosphaerellaceae	Ramularia	unidentified	genus	0.98658	0.981	0.6984	GAAATGCGATAAGTAATGTGAATTGCAGAATTCAGTGAATCATCGAATCTTTGAACGCACATTGCGCCCCCTGGTATTCCGGGGGGCATGCCTGTTCGAGCGTCATTTCACCACTCAAGCCTCGCTTGGTATTGGGCGCCGCGAGTCTCTCGCGCGCCTCAAAGTCTCCGGCTAGGCGGTTCGTCTCCCAGCGTTGTGGCAACTATTCGCAGAGGAGTTCGAGTCGTCGCGGCCGTTAAATCTTTCAAAGGTTGACCTCGGATCAGGTAGGGATACCCGCTGAACTTAAGCATATCAATA
asv_668	MH857162	unidentified	unidentified	unidentified	unidentified	unidentified	unidentified	unidentified		0.36190399999999995	N/A	N/A	GAAATGCGATACTTGGTGTGAATTGCAGAATCCCGTGAACCATCGAGTCTTTGAACGCAAGTTGCGCCCAAAGCCATTAGGCTGAGGGCACGCCTGCCTGGGTGTCACACATCGTCACCCCTTCCTCCACACTTAACTAGTTAAATGTGAGGCAGTGGGTGAAAGTTGACCTCCCACGAGCCAGTTCCTCGTGGTTGGTTGAAAAGCAAGTTCGGGGCGGAGTCCCCCACGATAACGGTGGATGAGCCCACGCTCGAGACCAATCGTGCCTGTGGGACTCCGACGTAACGGACTTATCGACCCCACACACGCCCTCTGTGCAAACCGAGTGTGCCATCTACGAGACCTCAGGTCAGGCGGGGCTACCCGCTGAGTTTAA
asv_669	WI047872	Fungi	Basidiomycota	Tremellomycetes	Tremellales	Bulleribasidiaceae	Vishniacozyma	Vishniacozyma carnescens	species	0.9815999999999999	0.964	0.9847	GAAATGCGATAAGTAATGTGAATTGCGGAATTCAGTGAATCATCGAATCTTTGAACGCACCTTGCGCCCTTTGGTATTCCGAAGGGCATGCCTGTTTGAGTGTCATGAAACCTCACTCCACTTGGGTTTTTGCCTGAGTGGTAGTGTATTGGGTGTTGCCTTGCTAAAGGCTCGCCTTAAAGACATAAGCACCTTGGATGTAATACGTTTCATCCTTCTGGGTGGCTGATAACCCCACATATTCATGATCTGGCCTCAAATCAGGTAGGGCTACCCGCTGAACTTAAGCATATCAATAAG
asv_670	MH857162	Fungi	Ascomycota	Dothideomycetes	Tubeufiales	Tubeufiaceae	unidentified	unidentified	family	0.9607800000000001	0.951	0.6851	GAAATGCGATAAGTAATGTGAATTGCAGAATTCAGTGAATCATCGAATCTTTGAACGCACATTGCGCCCCTTGGTATTCCGGGGGGCATGCCTGTTCGAGCGTCATTATAACCCTCAAGCCTAGCTTGGTGTTGGAGCATGCTACCTAGCAGCTCTTAAAATCAGTGGCAGTGCCCTTCGGCTCTAAGCGTAGTAACTTTTCTCGCTACAGAGCCCGGAGGGTCCGCGCCAGAACCCCCAACTTTCTATGGTTGACCTCGGATCAGGTAGGGATACCCGCTGAACTTAAGCATATCAATA
asv_671	MH862252	Fungi	Ascomycota	Eurotiomycetes	Eurotiales	Aspergillaceae	Aspergillus	Aspergillus falconensis	species	1.0	0.994	0.9402	GAACTGCGATAAGTAATGTGAATTGCAGAATTCAGTGAATCATCGAGTCTTTGAACGCACATTGCGCCCCCTGGCATTCCGGGGGGCATGCCTGTCCGAGCGTCATTGCTGCCCTCAAGCCCGGCTTGTGTGTTGGGTCGTCGTCCCCCCCGGGGGACGGGCCCGAAAGGCAGCGGCGGCACCGTGTCCGGTCCTCGAGCGTATGGGGCTTTGTCACCCGCTCGATTAGGGCCGGCCGGGCGCCAGCCGGCGTCTCCAACCTTATTTTTCTCAGGTTGACCTCGGATCAGGTAGGGATACCCGCTGAACTTAA
asv_672	KY102371	Fungi	Ascomycota	Pichiomycetes	Serinales	Debaryomycetaceae	Candida	Candida sake	species	1.0	0.991	0.9502	GAAATGCGATACGTAATATGAATTGCAGATTTTCGTGAATCATCGAATCTTTGAACGCACATTGCGCCCTGTGGTATTCCACAGGGCATGCCTGTTTGAGCGTCATTTCTCCCTCAAACCTCTGGTTTGGCGTTGAGTGATACTCGGTTTACTTGAAAAACATGAAAAGCATAACTATTAGGTTTTACCAACTCGTTATACTAATCTACAAGTTTGACCTCAAATCAGGTAGGACTACCCGCTGAACTTAAGCATATCAATAAGCGGAGGATTTTCTGGGTGGATT
asv_673	MH859719	Fungi	Ascomycota	Eurotiomycetes	Eurotiales	Thermoascaceae	Paecilomyces	Paecilomyces formosus	species	0.99454	0.994	0.9059	GAAATGCGATAAGTAATGTGAATTGCAGAATTCCGTGAATCATCGAATCTTTGAACGCACATTGCGCCCCCTGGCATTCCGGGGGGCATGCCTGTCCGAGCGTCATTGCTAACCCTCCAGCCCGGCTGGTGTGTTGGGTCGACGTCCCCCCCGGGGGACGGGCCCGAAAGGCAGCGGCGGCGCCGCGTCCGATCCTCGAGCGTATGGGGCTTTGTCACGCGCTCTGGTAGGGTCGGCCGGCTGGCCAGCCAGCGACCTCACGGTCACCTATTATTTTCTCTTAGGTTGACCTCGGATCAGGTAGGGATACCCGCTGAACTTAA
asv_674	MH855787	Fungi	Basidiomycota	Agaricomycetes	Agaricales	Marasmiaceae	Marasmius	unidentified	genus	0.98387	0.95	0.6346	GAAATGCGATAAGTAATGTGAATTGCAGAATTCAGTGAATCATCGAATCTTTGAACGCACCTTGCGCTCCTTGGTATTCCGAGGAGCATGCCTGTTTGAGTCTCATGGAATTCTCAACCTTCGGCTTTATTGACGAAGGCTTGGACTTGGAGGTCGTGCCGGCTCTCGTAGTCGGCTCCTCTGAAATGCATTAGTGCGAACGTTACCAGCCGCTTCAGCGTGATAATTATCTGCGTTGCTGTGGAGGGTATCCTAGTGTCCGCGCTTCCAACCGTCTTCGGACAAATTTCTGAACTCTGAGCTCAAATCAGGTAGGACTACCCGCTGAACTTAA
asv_675	WI048300	Fungi	Basidiomycota	Tremellomycetes	Cystofilobasidiales	Cystofilobasidiaceae	Cystofilobasidium	Cystofilobasidium infirmominiatum	species	1.0	0.981	0.9838	GAATTGCGATAAGTAATGTGAATTGCAGAATTCAGTGAATCATCGAATCTTTGAACGCATCTTGCGCTCTTTGGTATTCCGAAGAGCATGCCTGTTTGAGTGTCATGAAACTCTCACCTGCAGCACTCTTTTATTAGAGGGCTGGAGCGTGGACGTGAGTGCTGCTGGTGCCCTCGCTGCATCGGCTCACTTGAAATTTATTAGCTGAATCCTCTAGTGTTGGTTCTACTCGACGTGATAAGATCTCCGTCGAGGACAGTGCTCCTTGTGGGCGTTGGCCACTGCTAGCTGTTGATACGCTCCTAATTAGCGCAGACTTCGAGTGCTGGCAACTTTTGACAACTTGGCCTCAAATCAGGTAGGACTACCCACTGAACTTAA
asv_676	MH861000	unidentified	unidentified	unidentified	unidentified	unidentified	unidentified	unidentified		0.3410532	N/A	N/A	GAAATGCGATACTTGGTGTGAATTGCAGAATCCCGTGAACCATCGAGTCTTTGAACGCAAGTTGCGCCCCAAGCCATTAGGCCGAGGGCACGTCTGCCTGGGTGTCACGCATCGTTGCCCCACCCCACCCCCCCCAAAACCAAGGCGGGGGCCCCGGGGTGTGGGCGGAGATTGGCCTCCCGTGCGCTGACCGCTCGCGGTTGGCCCAAATATGAGTCCTCGGCGACCGAAGCCGCGGCGATCGGTGGTGAAACAAAGCCTCTCGAGCTCCCGCCGCGCGCCCGGTCTCCAAGTGTGGACTCTGCGACCCTGAAGCTCCGCGCAAGCGGCGCTCGCATTGCGACCCCAGGTCAGGCGGGATTACCCGCTGAGTTTAA
asv_677	MH860914	unidentified	unidentified	unidentified	unidentified	unidentified	unidentified	unidentified		0.26	N/A	N/A	AAAATGCGATACTTGGTGTGAATTGCAGAATCCCGTGAACCATCGAGTTTTTGAACGCAAGTTGCGCCCGAAGCCATCTGGTTGAGGGCACGTCTGCCTGGGCGTCACGCATCATGTCGCCCCCACCTGCCATCCCTATTAGCGATGTGTTGGGTCGGGGCGGAGACTGGTCTCCTGTGCACATAGCATGGCTGGCCTAAATAGAAGTCTCCTCACGAGAGACGCACGGCTAGTGGTGGTTGATAAGACAGTCGTCTCATGTCGTGCGTTTTGAATCTTGAGGGGATGCCTTCAAGTACCCTGACGCGTCGTCCTTTGATGGATGCTTCGATCGCGACCCCAGGTCAGGCGGGACTACCCGCTGAGTTTAA
asv_678	MH857162	unidentified	unidentified	unidentified	unidentified	unidentified	unidentified	unidentified		0.36	N/A	N/A	GAAGTGCGATAAGCAATGCGAATTGCAGAACCGCGAGTCATCAGATTTTTGAACGCAAGTGGCGGCTGCCTCGGCAGTCATGTTTGTTTCAGTGTGTCCGGTTAATTACATCAAAGAATATAATGTGATTGAAGAAATTCTCTCACAAAATATGGAATAATGTCAATGAAGACTCCAAACGAAATAGTCACTAAATGGTGATAGTCGTTTGAGGATCGGAATTGGTGAATCATTATTCAAAAACAAATTATCCAATTATGGCACCTGAAATAAGCAAGAGTACCCGCTGAACTTAAGCA
asv_679	MH862310	Fungi	Basidiomycota	Agaricomycetes	Russulales	Peniophoraceae	Duportella	unidentified	genus	0.9772700000000001	0.956	0.6015	GAAATGCGATAAGTAATGTGAATTGCAGAATTCAGTGAATCATCGAATCTTTGAACGCACCTTGCGCCCCTTGGCATTCCGAGGGGCACGGCCTGTTCGAGTGTCGTGAACTCCTCCACCCTCTACTTTTTCCGAAAGGCATTGGGATGGGATTTGGGAGCTTGCGGGTCCCTGGTCGATCCGCTCTCCTTGAATGCATTAGCGAAGCCCTTGCGGCCTTGGTGTGATAGTCATCTACGCCTCGGCTTAGCGAACCTTTGGGAATCGCTTCCAACCGTCCCTCGGGACAATCACTACCAACTTGACCTCGAATCAGGCGGGACTACCCGCTGAACTTAA
asv_680	MH857358	unidentified	unidentified	unidentified	unidentified	unidentified	unidentified	unidentified		0.88	N/A	N/A	GAAATGCGATAAGTAATGTGAATTGCAGAATTCAGTGAATCATCGAATCTTTGAACGCACCTTGCGCTCCTTGGTATTCCGAGGAGCATGCCTGTTTGAGTGTCGTGAACACATCAACCCCGTCAGGATTTTGAATCTTGGTTGGTGGCTTGGATTTGGGGGCTTGCTGGCCGTTGTAATTCGGTCGGCTCCCCTTGAATGTATTAGCTCAGATTTGTTCTATGGGCTTACATGGCGTGATAGCTATCTACGCTTTGTTCTGTCTGTGGGATGCTTATGGGTCTGGCTTCTAATCGTCCTCTGGACAATCACCTTACGTTTTGACCTCAAATCAGGTAGGACTACCCGCTGAACTTAA
asv_681	KY105702	Fungi	Ascomycota	Dipodascomycetes	Dipodascales	Trichomonascaceae	Trichomonascus	Trichomonascus ciferrii	species	1.0	0.987	0.975	GAAATGCGATAAGTAATGTGAATTGCAGAATTTCGTGAATCATCGAATCTTTGAACGCACATTGCGCCCCTTGGTATTCCAGGGGGCATACGTGTATGAGCGTCATTTCACTCTTAAACCCTCGGGTTTAGTGTTGAACCTTTCCTTCGATCTTTTTTCGAAGGATGGCTCGAAATGAAATGGCAAGGCAATCCAGTCTAAAGCTTACACAGTGTCTTAGGTTTTACCAATTACGCTGGGCAAAGCTTGCTTGGATGAGCCGGGCGGTACAAACTTGATTTAAAAGTTTGACCTCATACACGTAAGAATACCCGCTGAACTTAA
asv_682	MH861759	unidentified	unidentified	unidentified	unidentified	unidentified	unidentified	unidentified		0.88889	N/A	N/A	GAAATGCGATAAGTAATGTGAATTGCAGAATTCAGTGAATCATCGAATCTTTGAACGCACATTGCGCCCCTTGGTATTCCGGGGGGCATGCCTGTTCGAGCGTCATTACACCAATCAAGCTCTGCTTGGCATTAGGCCTCTTTTTCGCCCCCGAGTCTCCGGACTGGCGGGGCGGGCCTCAAACCCTTCGGCGGAGTCTCACTGACTTTGGGCGTAGCAGAATTTCTAAAACGTCGAGAGCAGCGGGCCTTCAGCCGCGAAAAACCGGCGGTCGAGAGACCCCATCTTTTCTCAAAGGTTGACCTCGGATCAGGTAGGAATACCCGCTGAACTTAA
asv_683	WI054600	Fungi	Ascomycota	Pichiomycetes	Pichiales	Pichiaceae	Pichia	Pichia kluyveri var. kluyveri	species	1.0	0.934	0.9768	GAAATGCGATTACCTAGTGTGAATTGCAGCCATCGTGAATCATCGAGTTCTTGAACGCACATTGCGCCCCATGGTATTCCATGGGGCATGCCTGTCTGAGCGTCGTTTCCTTCTTGCGCAAGCAGAGTTGAGAACAGGCTATGCCTTTTTCGAAATGGAACGTCGTGGACGAAGTGAACTAAACTTTTAGCACGCTTTGGCCGCCGAACTTTTAACTAAGCTCGACCTCAGATCAGGTAGGAATACCCGCTGAACTTAA
asv_684	MH857162	unidentified	unidentified	unidentified	unidentified	unidentified	unidentified	unidentified		0.4622228	N/A	N/A	GAAATGCGATACTTGGTGTGAATTGCAGAATCCCGTGAACCATCGAGTCTTTGAACGCAAGTTGCGCCCGAAGCCATTAGGCCGAGGGCACGCCTGCCTGGGCGTCACACGTCGTTGCCCCCCCCAAACCCCTAGGGAGTTGGGCGGGATGGATGATGGCCTCCCGTGTGCTCTGTCATGCGGTTGGCATAAAAACAAGTCCTCGGCGACTAACGCCACGACAATCGGTGGTTGTCAAACCTCTGTTGCCTATCGTGTGCGCGTGTCGAGCGAGGGCTCCACAAGCCATGTTGCATCGATTCGTCGATGCTTTCAGCGCGACCCCAGGTCAGGCGGGGTTACCCGCTGAATTTAA
asv_685	MH864840	Fungi	Ascomycota	Dothideomycetes	Cladosporiales	Cladosporiaceae	Cladosporium	Cladosporium tenuissimum	species	1.0	0.994	0.9384	GAAATGCGATAAGTAATGTGAATTGCAGAATTCAGTGAATCATCGAATCTTTGAACGCACATTGCGCCCCCTGGTATTCCGGGGGGCATGCCTGTTCGAGCGTCATTTCACCACTCAAGCCTCGCTTGGTATTGGGCAACGCGGTCCGCCGCGTGCCTCAAATCGACCGGCTGGGTCTTCTGTCCCCTAAGCGTTGTGGAAACTATTCGCTAAAGGGTGCTCGGGAGGCTACGCCGTAAAACAAACCCATTTCTAAGGTTGACCTCGGATCAGGTAGGGATACCCGCTGAACTTAA
asv_686	MH858097	unidentified	unidentified	unidentified	unidentified	unidentified	unidentified	unidentified		0.28	N/A	N/A	TTTTTTTTTTAATGATACGGCGACCACCGAGATCTACACGGAAGACAGGAAGCATCGATGAAGAACGCAGCCAAGCAGAAGACGGCATATCAATAAGCGGAGGATTTTCTGGGTGGGACTTTCCCTCGATCTCGTATGCCGTCTTCTGCTTGAAAAAAAAAAA
asv_687	MH862829	unidentified	unidentified	unidentified	unidentified	unidentified	unidentified	unidentified		0.3011776	N/A	N/A	GAAATGCGATACTTGGTGTGAATTGCAGAATCCCGTGAACCATCGAGTCTTTGAACGCAAGTTGCGCCCCAAGCCATTAGGCCGAGGGCACGTCTGCCTGGGTGTCACGCATCGTTGCCCCACCCCACCCCCCCAAACCAAGGCGGGGGCCCTGGGGTGCGGGCGGAGATTGGCCTCCCGTGCGCTGACCGCTCGCGGTTGGCCCAAATATGAGTCCTCGGCGACCGAAGCCGCGGCGATCGGTGGTGAAACAAAGCCTCTCGTGCTCCCGCCGCGCGCCCGGTCTCCAAGTGTGGACTCTGCGACCCTGAAGCTCCGCGCAAGCGGCGCTCGCATTGCGACCCCAGGTCAGGCGGGATTACCCGCTGAGTTTAA
asv_688	MH862915	unidentified	unidentified	unidentified	unidentified	unidentified	unidentified	unidentified		0.3011776	N/A	N/A	ACGGAAGACAGGAAGCATCGATGAAGAACGCAGCAACCCGGCTATTCTGAACGGTTCTCGCCGCCAGCGTATTGCCAAAGGTAGCGGTACAAACATTCAAGAAGTGAACCGACTGCTGAAACAGTTCGATCAAACCCGTAAGATGATGAAAATGGTGACCGGCAGTAAAATGGGTAAAATGATGCCGAAACTGAAAAGATAAGAAGGTAAATACCCCGCTGCATATCAATAAGCGGAGGATTTTCTGGGTGGCCTCGTTCGACTATCTCGTATGCCGTCTTCTGCTTGAAAAAAAAAA
asv_689	MH863678	Fungi	Ascomycota	Dothideomycetes	Dothideales	Saccotheciaceae	Aureobasidium	unidentified	genus	0.98065	0.97	0.7858	GAAATGCGATAAGTAATGTGAATTGCAGAATTCAGTGAATCATCGAATCTTTGAACGCACATTGCGCCCCTTGGTATTCCGAGGGGCATGCCTGTTCGAGCGTCATTACACCACTCAAGCTATGCTTGGTATTGGGTGCCGTCCTTCACTGGGCGCGCCTTAAAGACCTCGGCGAGGCCTCACCGGCTTTAGGCGTAGTAGAATTTATTCGAACGTCTGTCAAAGGAGAGGACTTCTGCCGACTGAAACCTTTTATTTTTCTAGGTTGACCTCGGATCAGGTAGGGATACCCGCTGAACTTAA
asv_690	MH854941	Fungi	Ascomycota	Dothideomycetes	Dothideales	Saccotheciaceae	Aureobasidium	Aureobasidium pullulans	species	1.0	0.994	0.9384	GAAATGCGATAAGTAATGTGAATTGCAGAATTCAGTGAATCATCGAATCTTTGAACGCACATTGCGCCCCTTGGTATTCCGAGGGGCATGCCTGTTCGAGCGTCATTACACCACTCAAGCTATGCTTGGTATTGGGTGTCGTCCTTAGTTGGGCGCGCCTTAAAGACCTCGGCGAGGCCTCCCCGGCTTTAGGCGTAGTAGAATTTATTCGAACGTCTGTCAAAGGAGAGGAACTCTGCCGACTGAAACCTTTATTTTTACAGGTTGACCTCGGATCAGGTAGGGATACCCGCTGAACTTAA
asv_691	WI049385	Fungi	Ascomycota	Pichiomycetes	Serinales	Debaryomycetaceae	unidentified	unidentified	family	0.95062	0.941	0.5928	GAATTGCGATACGTAATATGAATTGCAGATTTTCGTGAATCATCGAATCTTTGAACGCACATTGCGCCCTTTGGTATTCCAGAGGGCATGCCTGTTTGAGCGTCATTTCTCTCTCAAATCTTCGGATTTGGTATTGAGTGATACTCTTAGTCGGACTAGGCGTTTGCTTGAAAAGTATTGGCAAGAGTGGTACTGAGAAGTGCTAAACTGTTTCAATGTATTAGGTTTATCCAACTCGTTGAATCTGATTAGTAGTGATCTGTGCTTAGGCTCGGCCTTACAACAACAAACAAAGTTTGACCTCAAATCAGGTAGGATTACCCGCTGAACTTAA
asv_692	MH858097	unidentified	unidentified	unidentified	unidentified	unidentified	unidentified	unidentified		0.28	N/A	N/A	TTTTTTTTTTAATGATACGGCGACCACCGAGATCTACACGGAAGACAGGAAGCATCGATGAAGAACGCAGCAAGCAGAAGACGGCATATCAATAAGCGGAGGATTTTCTGGGTGGACCACATACATCATCTCGTATGCCGTCTTCTGCTTGAAAAAAAAAAAAAAAAA
asv_693	MH865787	unidentified	unidentified	unidentified	unidentified	unidentified	unidentified	unidentified		0.3011776	N/A	N/A	GAAATGCGATACTTGGTGTGAATTGCAGAATCCCGTGAACCATCGAGTCTTTGAACGCAAGTTGCGCCCCAAGCCTTCTGGCCGAGGGCACGTCTGCCTGGGTGTCACAAATCGTCGTCCCCCCATCCTCTCGAGGATATGGGACGGAAGCTGGTCTCCCGTGTGTTACCGCACGCGGTTGGCCAAAATCCGAGCTAAGGGCGCCAGGAGCGTCTCGACATGCGGTGGTGAATTCAAGCCTCGTAATATCGTCGGTCGTTCCGGTCCAGAAGCTCTCGATGACCCAAAGTCCTCAACGCGACCCCAGGTCAGGCGGGATCACCCGCTGAGTTTAA
asv_694	MH857162	unidentified	unidentified	unidentified	unidentified	unidentified	unidentified	unidentified		0.4622228	N/A	N/A	GAAATGCGATACTTGGTGTGAATTGCAGAATCCCGTGAACCATCGAGTCTTTGAACGCAAGTTGCGCCCGAAGCCATTAGGCCGAGGGCACGCCTGCCTGGGCGTCACACGTCGTTGCCCCCCCCAAACCCCTAGGGAGTTGGGCGGGACGGATGATGGCCTCCCGTGTGCTCTGTCATGCGGTTGGCATAAAAACAAGTCCTCGGCGACTAACGCCACGACAATCGGTGGTTGTCAAACCTCTGTTGCCTATCGTGTGCGCGTGTCGAGCGAGGGCTCCACAAGCCATGTTGCATCGATTCGTCGATGCTTTCAGCGCGACCCCAGGTCAGGCGGGGTTACCCGCTGAATTTAA
asv_695	KY105962	Fungi	Ascomycota	Dipodascomycetes	Dipodascales	unidentified	Yarrowia	Yarrowia deformans	species	1.0	0.989	0.9378	ACACGGAAGACAGGAAGCATCGATGAAGAACGCAGCGAAGCGCGATATGTTTTGTGACTTGCAGATGTGAATCATCAATCTTTGAACGCACATTGCGCCGTGTGGTATTCCGCACGGCACGGATGGAAGAGCGTCAATCTATTGAGATTGCACCGCTTTCTTGAAAAAGATTAACTACTTCAATAAAACTAGTTAACCTCTTTCATCCGAGATTACCCGCTGAACTTAAGCATATCAATAAGCGGAGGATTTTCTGGGTGGTTGCGCATACTAATCTCGTATGCCGTCTTCTGCTTGAAAAAAAAAA
asv_696	MH863256	unidentified	unidentified	unidentified	unidentified	unidentified	unidentified	unidentified		0.3011776	N/A	N/A	GAAATGCGATACTTGGTGTGAATTGCAGAATCCCGTGAACCATCGAGTCTTTGAACGCAAGTTGCGCCTGAAGCCATTAGGTTGAAGGCACGTCTGCCTGGGCGTCACGCATTGCGTCACCCACTCCCCCCGTGCCCCAAGCGGGCACGTCGGTGCGTGGGCGGATATTGGCCCCCCGTTCACATCCGTGCTCGGTCGGCCTAAAAAACGGGTCCCCAATGACGGACATCACGACAAGTGGTGGTTGCTAAACCGTCGCGTCATGTCGTGCATGCCATCGTTTGTTTCGGGTTTGCCCATTTGACCCTGAAGTGCTGTTTAAATGCGGCGCCTCAACTGCGACCCCAGGTCAGGCGGGATTACCCGCTGAGTTTAA
asv_697	WI006973	Fungi	Basidiomycota	Malasseziomycetes	Malasseziales	Malasseziaceae	unidentified	unidentified	family	0.93208	0.912	0.8129	GAAACGCGATAGGTAATGTGAATTGCAGAATTCCGTGAATCATCGAATCTTTGAACGCACCTTGCGCTCTATGGCAATCCGTAGAGCATGCCTGTTTGAGTGCCATGAAATCTCCCACCCCAAGCGGTTTTTGAATGTGAAACGGCTTGGCGGATGGGGTCTGGATGGGTGCCTCTGCCTGTGCTAAACCTTAGCCCACAGGCTCGCCCGAAATGCATGAGCGCCTTGGGACACTTTGCATCCGCCTCTCTTGTGGGAGGAGGCGGCCAAGCAGTGTTTTTCTCCAGGCATGGCATGATACGTCATTTGCTATGTCGCCCAATGGAGGAATGTTTGGTTGTGTCTGCGTGTGCTTCGAACTTGCCTCTGTGCAAATATCCCCTTTCACTTCTGGTCTCA…
asv_698	MH859535	Fungi	Ascomycota	Sordariomycetes	Hypocreales	Bionectriaceae	Bulbithecium	Bulbithecium pinkertoniae	species	1.0	0.991	0.9079	GAAATGCGATAAGTAATGTGAATTGCAGAATTCAGTGAATCATCGAATCTTTGAACGCACATTGCGCCCGCCAGCACTCTGGCGGGCATGCCTGTTCGAGCGTCATTTCAACCCTCAGCGCCCCCCCGCGGGCGCTGGCGTTGGGGATTGGCAGCCAGCCAGCCCCTAAATCTAGTGGCGGTCCCTCCGCGACCTCCCCTGTGCAGTAGCGATACCTCGCAGCGGGACAGCGGTCTGACCACGCCGTAAAACCCCCTACTTCTCAAGGTTGACCTCGGATCAGGTAGGACTACCCGCTGAACTTAA
asv_699	MH863790	Fungi	Ascomycota	Eurotiomycetes	Chaetothyriales	Herpotrichiellaceae	Exophiala	Exophiala xenobiotica	species	1.0	0.981	0.976	GAAATGCGATAAGTAATGCGAATTGCAGAATTCCAGTGAGTCATCGAATCTTTGAACGCACATTGCGCCCTTTGGTATTCCGAAGGGCATGCCTGTTCGAGCGTCATTTTCACCCCTCAAGCCCCCGGCTTGGTGTTGGACGGTTTGGTTTAGGTACCCCTAGACCCCTCCTAAAGACAATGACGGCGGCTGTTGAACCCCCGGTACACTGAGCTTCTTAACTGAGCACGTATCGGATCTAGGGTTTGGCGGCACCCGGTCTATACCTTTTTTGCTTACAAGGTTGACCTCGGATCAGGTAGGAATACCCGCTGAACTTAA
asv_700	MH863864	Fungi	Ascomycota	Dothideomycetes	Cladosporiales	Cladosporiaceae	unidentified	unidentified	family	0.9820399999999999	0.951	0.6851	GAAATGCGATAAGTAATGTGAATTGCAGAATTCAGTGAATCATCGAATCTTTGAACGCACATTGCGCCCCCTGGTATTCCGGGGGGCATGCCTGTTCGAGCGTCATTTCACCACTCAAGCCTCGCTTGGTATTGGGCGACGCGGTCCGCCGCGCGCCTCAAATCGACCGGCTGGGTCTTCTGTCCCCTCAGCGTTGTGGAAACTATTCGCTAAAGGGTGTTCGGGAGGCTACGCCGTAAAACAACCCCATTTCTAAGGTTGACCTCGGATCAGGTAGGGATACCCGCTGAACTTAAGCAT
asv_701	MH855371	Fungi	Ascomycota	Sordariomycetes	Hypocreales	Cordycipitaceae	Akanthomyces	Akanthomyces muscarius	species	0.99405	0.994	0.9059	GAAATGCGATAAGTAATGTGAATTGCAGAATTCAGTGAATCATCGAATCTTTGAACGCACATTGCGCCCGCCAGCATTCTGGCGGGCATGCCTGTTCGAGCGTCATTTCAACCCTCGACTTCCCTTTGGGGAAATCGGTGTTGGGGAACGGCAGCATACCGCCGGCCCCGAAATGGAGTGGCGGCCCGTCCGCGGCGACCTCTGCGTAGTAATCCAACTCGCACCGGAACCCCGACGTGGCCACGCCGTAAAACACCCAACTTCTGAACGTTGACCTCGGATCAGGTAGGAATACCCGCTGAACTTAA
asv_702	KY105980	Fungi	Ascomycota	Dipodascomycetes	Dipodascales	unidentified	Yarrowia	Yarrowia lipolytica	species	1.0	0.989	0.9378	GAAGACAGGAAGCATCGATGAAGAACGCAGCGAACCGCGATATTTTTTGTGACTTGCAGATGTGAATCATCAATCTTTGAACGCACATTGCGCGGTATGGCATTCCGTACCGCACGGATGGAGGAGCGTGTTCCCTCTGGGATCGCATTGCTTTCTTGAAATGGATTTTTTTAAACTCTCAATTATTACGTCATTTCACCTCCTTCATCCGAGATTACCCGCTGAACTTAAGCATATCAATAAGCGGAGGATTTTCTGGGTGGAATCCGTACAGCATCTCGTATGCCGTCTTCTGCTTGAAAAAAAA
asv_703	MH862327	unidentified	unidentified	unidentified	unidentified	unidentified	unidentified	unidentified		0.24	N/A	N/A	GAAATGCGATACTTGGTGTGAATTGCAGAATCCCGTGAACCATCGAGTCTTTGAACGCAAGTTGCGCCCGAAGCCATTAAGCCCAGGGCACGTCTGCCTGGGTGTCACGCATCGTGTTGCCCCTGACCAAACATCTCCTCGAGAGATTTATTTGTTCAGGGGCGGAAATTGGCCTCCCGTGCCTTTTGTGTGCGGTTGGCTCAAAAATGAGTCTCTGGTGACGGGCATCACGACATCGGTGGTTGTAAGAAGACCTTCTTGTGTCGTTGTGTATACCCGCCGCAGTAGGGAACTCGAGGGCCCTTGGGCACAGCAAAAATTGTGTGCACTTCGATTGTGACCCCAGGTCAGGCGGGACTACCCGCTGAGTTTAA
asv_704	MH858815	Fungi	Basidiomycota	Agaricomycetes	unidentified	unidentified	unidentified	unidentified	class	0.89831	0.891	0.7894	GAAATGCGATAAGTAATGTGAATTGCAGAATTCAGTGAATCATCGAATCTTTGAACGCACCTTGCGCTCCTTGGTATTCCGAGGAGCATGCCTGTTTGAGTGTCATGTAATCATCAACCCTCGAGTGATTTTTGGATCGCTCCGAGTGGATTGGACTTGGGGGGACTCTGTCGGCTGTCATGGTCGACTCCTCTTGAATGCATTAAGCTGGACGTCGTCGCTCGCTTTGCGGTGTGATAGTCTTATTCACCTCTGCTATAGTGTGACGTACTGACGGTTTTAACTTCATTACTCTTTGACAATTCTGGCCTCAAATCAGGTAGGACTACCCGCTGAACTTAA
asv_705	MH855488	Fungi	Basidiomycota	Wallemiomycetes	Wallemiales	Wallemiaceae	Wallemia	unidentified	genus	0.96209	0.956	0.6015	GAAATGCGATAAGTAATGTGAATTGCAGATACAGTGAATCATCGAATCTTTGAACGCAAATGGCACTCTATGGTATTCCGTAGAGTACGTCTGTTTGAGCGTCGCGAACATCTCCACAATTAGTTTTTTTTAATTAGTTGAGGGTTTTGAGGTTGTCATATAAACAATGACTCCCTTTAAAATAATTAGTGATGACCTTATGAATGGGTTAATACTGTGTGTTATAATGGATTACATCCATCACCAGTCAGAGAGTAATCTCGCCTTAGTAATTTGTAGTGATTGCTTCTAATTGCCATTGGCAAACAAACTGATCAAATCGACCTCAAATCAGATGGGATTACCCGCTGAACTTAA
asv_706	MH862318	Fungi	Basidiomycota	Agaricomycetes	Russulales	Peniophoraceae	Duportella	unidentified	genus	0.97315	0.956	0.6015	GAAATGCGATAAGTAATGTGAATTGCAGAATTCAGTGAATCATCGAATCTTTGAACGCACCTTGCGCCCCTTGGCATTCCGAGGGGCACGCCTGTTTGAGTGTCGTGAACTCCTCCACCCTCCACCTTTTTCGAAAGGCGTTGGGCTGGGATTTGGGAGCTTGCGGGTCCCTGGCCGATCCGCTCTCCTTGAATACATTAGCGAAGCCCTTGCGGCCTTGGTGTGATAGTCATCTACGCCTCGGTTTAGCGAACATACGGGAATCGCTTCCAACCGTCTCGCAAGAGACAATCACTTCAAACTTGACCTCAAATCAGGCGGGACTACCCGCTGAACTTAA
asv_707	WI006973	Fungi	Basidiomycota	Malasseziomycetes	Malasseziales	Malasseziaceae	unidentified	unidentified	family	0.93536	0.912	0.8129	GAAACGCGATAGGTAATGTGAATTGCAGAATTCCGTGAATCATCGAATCTTTGAACGCACCTTGCGCTCTATGGCAATCCGTAGAGCATGCCTGTTTGAGTGCCATGAAATCTCCCACCCCAAGCGGTTTTTGAATGAAACGGCTTGGCGGATGGGGTCTGGATGGGTGCCTCTGCCTGTGCTAAACCTTAGCCCACAGGCTCGCCCGAAATGCATGAGCGCCTTGGGACACTTTGCATCCGCCTCTCTTGTGGGAGGAGGCGGCCAAGCAGTGTTTTTCTCCAGGCATGGCATGATACGTCATTTGCTATGTCGTCCAATGGAGGAATGTTTGGTTGTGTCTGCGTGTGCTTCGAACTTGCCTCTGTGCAAAATCCCCTTTCACTTCTGGTCTCAAAT…
asv_708	WI001118	Fungi	Ascomycota	Saccharomycetes	Saccharomycetales	Saccharomycetaceae	Saccharomyces	Saccharomyces cerevisiae or paradoxus	species	1.0	0.982	0.9722	GAAATGCGATACGTAATATGAATTGCAGAATTCCGTGAATCATCGAATCTTTGAACGCACATTGCGCCCCTTGGTATTCCAGGGGGCATGCCTGTTTGAGCGTCATTTCCTTCTCAAACATTCTGTTTGGTAGTGAGTGATACTCTTTGGAGTTAACTTGAAATTGCTGGCCTTTTCATTGGATGTTTTTTTTTTTCCAAAGAGAGGTTTCTCTGCGTGCTTGAGGTATAATGCAAGTACGGTCGTTTTAGGTTTTACCAACTGCGGCTAATCTTTTTTATACTGAGCGTATTGGAACGTTATCGATAAGAAGAGAGCGTCTAGGCGAACAATGTTCTTAAAGTTTGACCTCAAATCAGGTAGGAGTACCCGCTGAACTTAA
asv_709	KY105962	Fungi	Ascomycota	Dipodascomycetes	Dipodascales	unidentified	Yarrowia	Yarrowia deformans	species	0.99107	0.989	0.9378	ACGGAAGACAGGAAGCATCGATGAAGAACGCAGCGAACCGCGATATTTTTTGTGACTTGCAGATGTGAATCATCAATCTTTGAACGCACATTGCGCGGTGTGGTATTCCGCACCGCACGGATGGAAGAGCGTGTTCCCTTTGGGATCGCATTGCTTTCTTGAAATGAATCTATTACTTCAATATACATCATTTCACCTCTTTCATCCGAGATTACCCGCTGAACTTAAGCATATCAATAAGCGGAGGATTTTCTGGGTGGCCATACATAGCTATCTCGTATGCCGTCTTCTGCTTGAAAA
asv_710	MH858097	unidentified	unidentified	unidentified	unidentified	unidentified	unidentified	unidentified		0.28	N/A	N/A	TTTTTTTTTTAATGATACGGCGACCACCGAGATCTACACGGAAGACAGGAAGCATCGATGAAGAACGCAGCCAAGCAGAAGACGGCATATCAATAAGCGGAGGATTTTCTGGGTGGTAGCTCGTAACTATCTCGTATGCCGTCTTCTGCTTGAAAAAAAAAAA
asv_711	KY102371	Fungi	Ascomycota	Pichiomycetes	Serinales	Debaryomycetaceae	Candida	Candida sake	species	1.0	0.991	0.9502	GAAATGCGATACGTAATATGAATTGCAGATTTTCGTGAATCATCGAATCTTTGAACGCACATTGCGCCCTGTGGTATTCCACAGGGCATGCCTGTTTGAGCGTCATTTCTCCCTCAAACCTCTGGTTTGGCGTTGAGTGATACTCGGTTTACTTGAAAAACATGAAAAGCATAACTATTAGGTTTTACCAACTCGTTATACTAATCTACAAGTTTGACCTCAAATCAGGTAGGACTACCCGCTGAACTTAAGCATATCAATAAGCGGAGGATTTTCTGGGTGGCAGGAAGGTT
asv_712	MH859855	unidentified	unidentified	unidentified	unidentified	unidentified	unidentified	unidentified		0.24	N/A	N/A	GAAATGCGATACTTGGTGTGAATTGCAGAATCCCGTGAACCATCGAGTCTTTGAACGCAAGTTGCGCCCGAAGCCATTAGGCCCAGGGCACGTCTGCCTGGGTGTCACGCATCGTGTTGCCCCTGACCAAACATCTCCTTGAGAGATTTATTTGTTCAGGGGCGGAAATTGGCCTCCCGTGCCTTTTGTGTGCGGTTGGCTCAAAAATGAGTCTCTGGTGACGGGCATCACGACATCGGTGGTTGTAAGAAGACCTTCTTGTGTCGTTGTGTATACCCGCCGCAGTAGGGAACTCGAGGGCCCTTGGGCACAGCAAAAATTGTGTGCACTTCGATTGTGACCCCAGGTCAGGCGGGACTACCCGCTGAGTTTAA
asv_713	MH860086	unidentified	unidentified	unidentified	unidentified	unidentified	unidentified	unidentified		0.3011776	N/A	N/A	GAAATGCGATACTTGGTGTGAATTGCAGAATCCCGCGAATCATCGAGTTTTTGAACGCAAGTTGCGCCCGAAGCCATTCGGCCGAGGGCACGTCTGCCTGGGTGTCACGCATCGTTGCCCCCCCAAACTCCAGTTCGGGCGGGGCGGAAGTTGGCCTCCCGTGCGTGCCTGCATGCGCGGTTAGCCCAAAAGCGAGTCCTCGGCGACGAGCGCCACGACAATCGGTGGTTTTTGTACCCTCGTTCCTCGTCGTGCGTGCCCCGTCGCCCGAACGCGCTCTTGCAACCCTCACGCGTTGCCTCGGTGGCGCTCCCAACGCGACCCCAGGTCAGGCGGGACTACCCGCTGAGTTTAA
asv_714	MH857427	unidentified	unidentified	unidentified	unidentified	unidentified	unidentified	unidentified		0.3211096	N/A	N/A	GAAATGCGATACGTAGTGTGAATTGCAGAATTCCGTGAACCATCGAATCTTTGAACGCAAATTGCGCTCGAGGCCTTGGCCAAGAGCATGTCTGCCTCAGCGTCGGCTACTACCCTCAGCTAAGTTTCCTACTATCGTAGGGGATGCCAGTTGGATCTGGCCGTCCGGCACACCTTTCGGGATGCCGGTCAGCTGAAATTCATTCACGTGTTGGGAGCTGCTTTCCTTTCAAGGAAAGGCGAGTTCCGATTTGGTAGGTGACCTTTGCCGGTTACATGCCTTCGTTGCCCGCTAGGCTTCCCAATATGCGTTGTGCAGGACGCCTTTTTGGCTTTCGACCTGAGGTCAAGCAAGAACACCCGCTGAACTTAA
asv_715	WI044015	Fungi	Ascomycota	Dipodascomycetes	Dipodascales	unidentified	Yarrowia	unidentified	genus	0.98	0.7	0.7677	ACGGAAGACAGGAAGCATCGATGAAGAACGCAGCGAACCGCGATATTTTTTGTGACTTGCAGATGTGAATCATCAATCTTTGAACGCACATTGCGCGGTGTGGCATTCCGCACCGCACGGATGGACGAGCGTGTTCCCTCTGGGATCGCATCGCTTTTCTGAAATGAATGAATTACTTCAATACACTCTTTTCACCTCGTTCATCCGAGACTACCCGCTGAACTTAAGCATATCAATAAGCGGAGGATTTTCTGGGTGGAATGGAGCATGAATCTCGTATGCCGTCTTCTGCTTGAAAAAAAAAA
asv_716	MH864240	Fungi	Ascomycota	Eurotiomycetes	Eurotiales	Aspergillaceae	Penicillium	Penicillium citrinum	species	1.0	0.994	0.9059	GAAATGCGATAACTAATGTGAATTGCAGAATTCAGTGAATCATCGAGTCTTTGAACGCACATTGCGCCCTCTGGTATTCCGGAGGGCATGCCTGTCCGAGCGTCATTGCTGCCCTCAAGCCCGGCTTGTGTGTTGGGCCCCGTCCCCCCCGCCGGGGGGACGGGCCCGAAAGGCAGCGGCGGCACCGCGTCCGGTCCTCGAGCGTATGGGGCTTCGTCACCCGCTCTAGTAGGCCCGGCCGGCGCCAGCCGACCCCCAACCTTTAATTATCTCAGGTTGACCTCGGATCAGGTAGGGATACCCGCTGAACTTAA
asv_717	MH859138	Fungi	Ascomycota	Dothideomycetes	Pleosporales	Leptosphaeriaceae	unidentified	unidentified	family	0.9759	0.966	0.7102	GAAATGCGAAAAGTAGTGTGAATTGCAGAATTCAGTGAATCATCGAATCTTTGAACGCACATTGCGCCCCTTGGTATTCCATGGGGCATGCCTGTTCGAGCGTCATTTGTACCCTCAAGCTCAGCTTGGTGTTGGGTGTTTGTCCCGCCGTTGCGCGTGGACTCGCCTTAAAGCAATTGGCAGCCGGCATAAGCCTGGGAGCGCAGCACAATCGCTGTTTCCAGACTGCTTGTCGAGCGTCCAGCAAGCCTTTTATTCTTGCGTTTGACCTCGGATCAGGTAGGGATACCCGCTGAACTTAA
asv_718	MH860925	Fungi	Ascomycota	Eurotiomycetes	Eurotiales	Aspergillaceae	Aspergillus	Aspergillus intermedius	species	1.0	0.994	0.9402	GAAATGCGATAATTAATGTGAATTGCAGAATTCAGTGAATCATCGAGTCTTTGAACGCACATTGCGCCCCCTGGTATTCCGGGGGGCATGCCTGTCCGAGCGTCATTGCTGCCCTCAAGCACGGCTTGTGTGTTGGGCTTCCGTCCCTGGCAACGGGGACGGGCCCAAAAGGCAGTGGCGGCACCATGTCTGGTCCTCGAGCGTATGGGGCTTTGTCACCCGCTCCCGTAGGTCCAGCTGGCAGCTAGCCTCGCAACCAATCTTTTTAACCAGGTTGACCTCGGATCAGTTAGGGATACCCGCTGAACTTAA
asv_719	MH864411	Fungi	Ascomycota	Dothideomycetes	Pleosporales	Pleosporaceae	Bipolaris	Bipolaris hawaiiensis	species	1.0	0.994	0.9455	GAAATGCGATACGTAGTGTGAATTGCAGAATTCAGTGAATCATCGAATCTTTGAACGCACTATTGCGCCCTTTGGTATTCCAAAGGGCATGCCTGTTCGAGCGTCATTTGTACCCTCAAGCTTTGCTTGGTGTTGGGCGTTTTTGTCCCCCCCAAAAGGGGGACTCGCCTTAAAAGGATTGGCAGCCGGCCTACTGGTTTCGCAGCGCAGCACATTTTTGCGCTTGCAATCAGCAAAAGAGGACGGCAATCCATCAAGACTCCTTCTCACGTTTGACCTCGGATCAGGTAGGGATACCCGCTGAACTTAA
asv_720	MH861513	unidentified	unidentified	unidentified	unidentified	unidentified	unidentified	unidentified		0.3011776	N/A	N/A	TTTTTTTTTTAATGATACGGCGACCACCGAGATCTACACGGAAGACAGGAAGCATCGATGAAGAACGCAGCCAAGCAGAAGACGGCATATCAATAAGCGGAGGATTTTCTGGGTGGATCCCGAATTTGATCTCGTATGCCGTCTTCTGCTTGAAAAAAAAAAA
asv_721	KY104215	Fungi	Ascomycota	Pichiomycetes	Serinales	Metschnikowiaceae	Metschnikowia	unidentified	genus	0.9211999999999999	0.7	0.7887	ACGGAAGACAGGAAGCATCGATGAAGAACGCAGCGAATTGCGATACGTAATATGACTTGCAGACGTGAATCATTGAATTTTTGAACGCACATTGCGCCTTAAGGTATTCCTCAAGGCATGCGTGGATGAGCGATATTTACTCTCAAACTTCTAGTTTGGTCTTGTAACCTAAATATCAAATGGCTGTAGAATAAGTTTTACACCAACTACTCCTTCCTCATCTTCGTAAGACTACCCGCTGAACTTAAGCATATCAATAAGCGGAGGATTTTCTGGGTGGCCATGCGATAACATCTCGTATGCCGTCTTCTGCTTGAAAAAAAAAA
asv_722	MH860822	unidentified	unidentified	unidentified	unidentified	unidentified	unidentified	unidentified		0.26	N/A	N/A	GAAATGCGATACTTGGTGTGAATTGCAGAATCCCGTGAACCATCGAGTTTTTGAACGCAAGTTGCGCCCGAAGCCTTTGGCCAGGGCACGTCTGCCTGGGCGTCACGCAATGCGTCTCCCCCAACCCGCCTAGCTGCGGGAGGGGCGAGGAGGATGGTCTCCCATGCCTCGCCGGGCGTGGATGGCCTAAAAAGGGAGCCCGCGGTTTCGAGCTGCTGCGGCGATTGGTGGTGTGCAAGGCCTAGCCTAGAATGCAATCGCGTCGCACAGAGCGTGGACCTTGTGGCCTTGAGGACCCTAGAGCGTTGCCCGAGGGCGACCAACCACTGCGACCCCAGGTCAGGCGGGACTACCCGCTGAGTTTAA
asv_723	MH856693	unidentified	unidentified	unidentified	unidentified	unidentified	unidentified	unidentified		0.40091099999999996	N/A	N/A	GAAACGCGATAGGTAATGTGAATTGCAGAATTCCGTGAATCATCGAATCTTTGAACGCACCTTGCGCTCTATGGTATTCCGTAGAGCATGCCTGTTTGAGTGCCGTGAATCCTCCCAACCCAAACGGTTTTTATCAAAGCTGTCTGGCGTCTGGGGTGTGGATGGGTGTCTCTGCCTCGTCTTTGTACGCAGGCTCGCCCGAAAAGCATGTGCGCCTTGCATGCGCCTCTCCTGGGAAGGAGGCGGCCGGCTGTTTCTGCAGGCATGGCATGATACGTCATTTGCTGTGCTATGGAAAGAGTCTGGTAGTATGTGGACCGTGCGCAATTTGATTTTCCCACTTTCACTTCTGGTCTCAAATCAGGTAGGATCACCCGCTGAACTTAA
asv_724	MH858097	unidentified	unidentified	unidentified	unidentified	unidentified	unidentified	unidentified		0.28	N/A	N/A	TTTTTTTTTTAATGATACGGCGACCACCGAGATCTACACGGAAGACAGGAAGCATCGATGAAGAACGCAGCATAGAGAAGAAAACCAAACGTGACCAAACAAGGCATATCAATAAGCGGAGGATTTTCTGGGTGGACACGAGCCACAATCTCGTATGCCGTCTTCTGCTTGAAAAAAAAAA
asv_725	MH861916	Fungi	Ascomycota	Sordariomycetes	Hypocreales	Nectriaceae	Fusarium	Fusarium concentricum	species	1.0	0.994	0.9323	AAAATGCGATAAGTAATGTGAATTGCAGAATTCAGTGAATCATCGAATCTTTGAACGCACATTGCGCCCGCCAGTATTCTGGCGGGCATGCCTGTTCGAGCGTCATTTCAACCCTCAAGCCCTCGGGTTTGGTGTTGGGGATCGGCGAGCCCTTGCGGCAAGCCGGCCCCGAAATCTAGTGGCGGTCTCGCTGCAGCTTCCATTGCGTAGTAGTAAAACCCTCGCAACTGGTACGCGGCGCGGCCAAGCCGTTAAACCCCCAACTTCTGAATGTTGACCTCGGATCAGGTAGGAATACCCGCTGAACTTAA
asv_726	WI001183	Fungi	Ascomycota	Pichiomycetes	Pichiales	Pichiaceae	Pichia	Pichia kluyveri	species	1.0	0.934	0.9768	GAAATGCGATACCTAGTGTGAATTGCAGCCATCGTGAATCATCGAGTTCTTGAACGCACATTGCGCCCCATGGTATTCCATGGGGCATGCCTGTCTGAGCGTCGTTTCCTTCTTGCGCAAGCAGAGTTGAGAACAGGCTATGCCTTTTTCGAAATGGAACGTCGTGGACGAAGTGAACTAAACATTTAGCACGCTTTGGCCGCCGAACTTTTAACTAAGCTCGACCTCAGATCAGGTAGGAATACCCGCTGAACTTAAGCA
asv_727	MH858842	unidentified	unidentified	unidentified	unidentified	unidentified	unidentified	unidentified		0.88889	N/A	N/A	GAAATGCGATAAGTAATGTGAATTGCAGAATTCAGTGAATCATCGAATCTTTGAACGCACCTTGCGCTCCTTGGTATTCCGAGGAGCATGCCTGTTTGAGTGTCATGAAATTCTCAACCTATGAAGCTTTTGTGGGTTTTATAGAGTTGGACTTGGAGGTTTTTGCTGGCTTCATCCAATGAAGCGTTGGCTCCTCTTAAATGCATTAGCTCATTTCCTTGTGGAATGGTTCTCGGTGTGATAAATGTCTACGCCGTGGCCGTGAAGCGCTGTTGGGGCCCGAGCTTCTAATTGTCTCTTTGTTGAAGACAGCTTTGAAATGATCTCTGACCTCAAATCAGGTAGGACTACCCGCTGAACTTAA
asv_728	MH864084	Fungi	Basidiomycota	Agaricomycetes	Russulales	unidentified	unidentified	unidentified	order	0.9440000000000001	0.926	0.7414	GAAATGCGATAAGTAATGTGAATTGCAGAATTCAGTGAATCATCGAATCTTTGAACGCACCTTGCGCTCTCTGGTATTCCGGAGAGCATGCCTGTTTGAGTGTCATGGAATTCTCAACTTCTAATACTTTTTTGGTATTGGAAGCTTGGACTTGGAGGCTTGTGCTGGCTGCTCGTTCAGTCGGCTCCTCTTAAATGGATTAGCGTGAATCACTATGGATCGCTTCGGTGTGATAATTATCTGCGCCGTGGTCGTGAAGTATCGATAAGTTCGCGCTTCTAACCGTCCTTCACGGGACAATATTACCCTGACTTTTGACCTCAAATCAGGTAGGACTACCCGCTGAACTTAA
asv_729	MH863910	Fungi	Ascomycota	Eurotiomycetes	Eurotiales	Aspergillaceae	Penicillium	unidentified	genus	0.99375	0.973	0.6506	GAAATGCGATACGTAATGTGAATTGCAGAATTCAGTGAATCATCGAGTCTTTGAACGCACATTGCGCCCTCTGGTATTCCGGAGGGCATGCCTGTCCGAGCGTCATTGCTGCCCTCAAGCACGGCTTGTGTGTTGGGCTCCGTCCTCCCTCCGGGGGACGGGCCCGAAAGGCAGCGGCGGCACCGCGTCCGGTCCTCAAGCGTATGGGGCTTTGTCACCCGCTTTGTAGGACTGGCCGGCGCCTGCCGATCAACCAAACTTTTTTCCAGGTTGACCTCGGATCAGGTAGGGATACCCGCTGAACTTAA
asv_730	MH862564	Fungi	Ascomycota	Eurotiomycetes	Chaetothyriales	Trichomeriaceae	unidentified	unidentified	family	0.9434	0.943	0.7931	GAAATGCGATAAGTAATGCGAATTGCAGAATTTCCGTGAGTCATCGAATCTTTGAACGCACATTGCGCCCCTTGGTATTCCGAGGGGCATGCCTGTTCGAGCGTCATTATCACCCCTCAAACCTCGGGTTTGGTGTTGGATCGGAGTCGTCTGGCGACGGGCGACTGGTCCCAAAGATAATGGCGGCGTCCGTGGGACCCTCGATGCAACGAGCTTTTTCTGAAGCACGCGTCGATTCGGGACACCACGAGCACCCGTCTTTGCCCTTTTAATTTTTTTAAGGTTGACCTCGGATCAGGTAGGAATACCCGCTGAACTTAA
asv_731	MH866057	unidentified	unidentified	unidentified	unidentified	unidentified	unidentified	unidentified		0.26	N/A	N/A	AGGGCACCACCAGGAGTGGAGCCTGCGGCTTAATTTGACTCAACACGGGGAAACTCACCAGGTCCAGACATGACTAGGATTGACAGATTGATAGCTCTTTCATGATCTCATGGGTGGTGGTGCATGGCCGTTCTTAGTTGGTGGAGTGATTTGTCTGGTTAATTCCGATAACGAACGAGACCTTAACCTGCTAAATAGCCAGGCCGGCTTTGGCTGGTCGCGGGCTTCTTAGAGGGACTGTCGGCGTCTAGCCGACGGAAGTTTGAGGCAA
asv_732	KY102265	Fungi	Ascomycota	Pichiomycetes	Serinales	Debaryomycetaceae	Candida	Candida orthopsilosis	species	0.9928100000000001	0.991	0.9502	GAAATGCGATAAGTAATATGAATTGCAGATATTCGTGAATCATCGAATCTTTGAACGCACATTGCGCCCTTTGGTATTCCAAAGGGCATGCCTGTTTGAGCGTCATTTCTCCCTCAAACCTTCGGGTTTGGTGTTGAGCGATACGCTGGGTTTGCTTGAAAGAAAGGCGGAGTATAAACTAATGGATAGGTTTTTTTTCCACTCATTGGTACAAACTCCAAAATTCTTCCAAATTCGACCTCAAATCAGGTAGGACTACCCGCTGAACTTAAGCATATCAATAAGCGGAGGATTTTCTGG
asv_733	KY102371	Fungi	Ascomycota	Pichiomycetes	Serinales	Debaryomycetaceae	Candida	unidentified	genus	0.98387	0.967	0.6664	GAAATGCGATACGTAATATGAATTGCAGATTTTCGTGAATCATCGAATCTTTGAACGCACATTGCGCCCTGTGGTATTCCACAGGGCATGCCTGTTTGAGCGTCATTTCTCCCTCAAACCTCTGGTTTGGCGTTGAGTGATACTCGGTTTACTTGAAAAGAATGAAAAGCATAACTATTAGGTTTTACCAACTCGTTATACTAATCTACAAGTTTGACCTCAAATCAGGTAGGACTACCCGCTGAACTTAAGCATATCAATAAGCGGAGGATTTTCTGGGTGGTTCCGTAGGG
asv_734	MH858097	unidentified	unidentified	unidentified	unidentified	unidentified	unidentified	unidentified		0.28	N/A	N/A	TTTTTTTTTTAATGATACGGCGACCACCGAGATCTACACGGAAGACAGGAAGCATCGATGAAGAACGCAGCAAGCAGAAGACGGCATATCAATAAGCGGAGGATTTTCTGGGTGGGTTGGTCAATCTATCTCGTATGCCGTCTTCTGCTTGAAAAAAAAAA
asv_735	MH865787	unidentified	unidentified	unidentified	unidentified	unidentified	unidentified	unidentified		0.3011776	N/A	N/A	AAAATGCGATACTTGGTGTGAATTGCAGAATCCCGTGAACCATCGAGTCTTTGAACGTAAGTTGTGCCCCAAGCCTTCTGGCCGAGGGCACGTCTGCCTGGGTGTCACAAATCGTCGTCCCCCCATCCTCTCGAGGATATGGGATGGAAGCTGATCTCCCGTGTGTTACCGCACGCGGTTGGCCAAAATCCGAGCTAAGGACGTCAGGAGCGTCTTGACATGCGGTGGTGAATTTAATTCTCGTCATATAGTCAGACGTTCCGGTCCAAAAGCTCTTGATGACCCAAAGTCCTCAACGCGACCCCAGGTCAGGCGGGATCACCCGCTGAGTTTAA
asv_736	MH863077	Fungi	Ascomycota	Dothideomycetes	Pleosporales	Phaeosphaeriaceae	Neosetophoma	Neosetophoma cerealis	species	1.0	0.987	0.9504	GAAATGCGATAAGTAGTGTGAATTGCAGAATTCAGTGAATCATCGAATCTTTGAACGCACATTGCGCCCCTTGGTATTCCATGGGGCATGCCTGTTCGAGCGTCATTTGTACCCTCAAGCTCTGCTTGGTGTTGGGTGTTTGTCCACTCCCTGGTGTTTGGACTCGCCTTAAAGCAATTGGCAGCCAGTGTTTTGGTATTGAAGCGCAGCACATTTTGCGTCTCCAGCCTAGAACGCTTGCGTCCAGTAAGCCTTTTTCCACTTTTGACCTCGGATCAGGTAGGGATACCCGCTGAACTTAA
asv_737	MH871381	Fungi	Ascomycota	Sordariomycetes	Hypocreales	Sarocladiaceae	Sarocladium	Sarocladium strictum	species	1.0	0.988	0.9137	GAAATGCGATAAGTAATGTGAATTGCAGAATTCAGTGAATCATCGAATCTTTGAACGCACATTGCGCCCGCCGGCACTCCGGCGGGCATGCCTGTCCGAGCGTCATTTCAACCCTCAGGCCCACCCTTCCGGGGGAGCGGGCCTGGTGCTGGGGATCGGCGGCCCTCGCGGCCCCCGTCCCTCAAATACAGTGGCGGTCGCGCCGCAGCCTCCCCTGCGTAGTAGCACAACCTCGCACCGGAGAGCGGAACGACCACGCCGTGAAACCCCCAATTTTTTAAGGTTGACCTCGGATCAGGTAGGAATACCCGCTGAACTTAA
asv_738	MH858125	Fungi	Ascomycota	Sordariomycetes	Hypocreales	Sarocladiaceae	Parasarocladium	Parasarocladium radiatum	species	0.9887600000000001	0.988	0.9137	GAAATGCGATAAGTAATGTGAATTGCAGAGCACAGTGAATCATCGAATCTTTGAACGCACATGGCGCCCGCTGGTAATCCGGCGGGCATGCCTGTCCGAGCGTCATTTCAACCCTCAGAACCCCTCTCTCGGGAGGGCGTTACTGGTGTTGGGGATCGAGCGCCCCCCGCGGCGCCCGTCCCTTAAATCTATTGGCGGCTCCGGAGTCTGTCTCCCCTGCGTAGTATTGCATCTCGCTTTGGTGACGTCCCCGGGCTGCTGTGGCTCTGCCACGAAACCCCCACTAGGTTGACCTCGGATCAGGTAGGGATACCCGCTGAACTTAA
asv_739	MH855466	Fungi	Ascomycota	Eurotiomycetes	Eurotiales	Aspergillaceae	Aspergillus	Aspergillus versicolor	species	1.0	0.994	0.9402	GAACTGCGATAAGTAATGTGAATTGCAGAATTCAGTGAATCATCGAGTCTTTGAACGCACATTGCGCCCCCTGGCATTCCGGGGGGCATGCCTGTCCGAGCGTCATTGCTGCCCATCAAGCCCGGCTTGTGTGTTGGGTCGTCGTCCCCCCCGGGGGACGGGCCCGAAAGGCAGCGGCGGCACCGTGTCCGGTCCTCGAGCGTATGGGGCTTTGTCACCCGCTCGATTAGGGCCGGCCGGGCGCCAGCCGACGTCTCCAACCATTTTTTTCAGGTTGACCTCGGATCAGGTAGGGATACCCGCTGAACTTAA
asv_740	WI005851	Fungi	Ascomycota	Pichiomycetes	Serinales	Metschnikowiaceae	Clavispora	Clavispora lusitaniae	species	1.0	0.985	0.9489	ACGGAAGACAGGAAGCATCGATGAAGAACGCAGCGAATTGCGATACGTAGTATGACTTGCAGACGTGAATCATCGAATCTTTGAACGCACATTGCGCCTCGAGGCATTCCTCGAGGCATGCCTGTTTGAGCGTCGCATCCCCTCTAACCCCCGGTTAGGCGTTGCTCCGAAATATCAACCGCGCTGTCAAACACGTTTACAGCACGACATTTCGCCCTCAAATCAGGTAGGACTACCCGCTGAACTTAAGCATATCAATAAGCGGAGGATTTTCTGGGTGGGG
asv_741	MH862251	unidentified	unidentified	unidentified	unidentified	unidentified	unidentified	unidentified		0.3011776	N/A	N/A	AGGGCACCACCAGGAGTGGAGCCTGCGGCTTAATTTGACTCAACACGGGAAACCTCACCCGGCCCGGACACGGACAGGATTGACAGATTGATAGCTCTTTCTCGATTCCGTGGGTGGTGGTGCATGGCCGTTCTTAGTTGGTGGAGCGATTTGTCTGGTTAATTCCGATAACGAACGAGACTCTGGCATGCTAACTAGTTACGCGACCCCCGAGCGGTCGGCGTCCCCCAACTTCTTAGAGGGACAAGTGGCGTTCAGCCACCCGAGATTCGAGCA
asv_742	MH863910	Fungi	Ascomycota	Eurotiomycetes	Eurotiales	Aspergillaceae	Penicillium	unidentified	genus	0.99375	0.973	0.6506	GAAATGCGATACGTAATGTGAATTGCAGAATTCAGTGAATCATCGAGTCTTTGAACGCACATTGCGCCCTCTGGTATTCCGGAGGGCATGCCTGTCCGAGCGTCATTGCTGCCCTCAAGCACGGCTTGTGTGTTGGGCTCCGTCCTCCTTCTGGGGGACGGGCCCGAAAGGCAGCGGCGGCACCGCGTCCGGTCCTCAAGCGTATGGGGCTTTGTCACCCGCTTTGTAGGACTGGCCGGCGCCTGCCGATCAACCAAACTTTTTTCCAGGTTGACCTCGGATCAGGTAGGGATACCCGCTGAACTTAA
asv_743	MH854738	Fungi	Ascomycota	Leotiomycetes	Helotiales	Sclerotiniaceae	Botrytis	Botrytis aclada	species	1.0	0.993	0.9086	GAAATGCGATAAGTAATGTGAATTGCAGAATTCAGTGAATCATCGAATCTTTGAACGCACATTGCGCCCCTTGGTATTCCGGGGGGCATGCCTGTTCGAGCGTCATTTCAACCCTCAAGCTTAGCTTGGTATTGAGTCTATGTCAGTAATGGCAGGCTCTAAAATCAGTGGCGGCGCCGCTGGGTCCTGAACGTAGTAATATCTCTCGTTACAGGTTCTCGGTGTGCTTCTGCCAAAACCCAAATTTTTCTATGGTTGACCTCGGATCAGGTAGGGATACCCGCTGAACTTAAGCATAT
asv_744	MH873185	unidentified	unidentified	unidentified	unidentified	unidentified	unidentified	unidentified		0.26	N/A	N/A	AAAATGCGATACTTGGTGTGAATTGCAGAATCCCGTGAACCATCGAGTTTTTGAACGCAAGTTGCGCCCAAAGCCATCCGGCCGAGGGCACGCCTGCCTGGGCGTCACGCATCGCGTCGCCCCAACCATGCATCCCTTATCGGACACATGGCATCGGGGCGGAGATTGGTCTCCCGTGCTTATGGTGCGGTTGGCCTAAACTGGAGTCCCCTTCGGTGGACGCACGACTAGTGGTGGTTGAAAAGACCCTCGTATTGTGTCGTGCGTCATGAGCTGTGAGGGAGGCCCTTGATGAAGACCCCAATGTGTCGTCTTGAGACGATGCTTCGACCGCGACCCCAGGTCAGGCGGGACTACCCGCTGAGTTTAA
asv_745	MH866057	unidentified	unidentified	unidentified	unidentified	unidentified	unidentified	unidentified		0.26	N/A	N/A	AGGGCACCACCAGGAGTGGAGCCTGCGGCTTAATTTGACTCAACACGGGGAAACTTACCAGGTCCAGACATAGTAAGGATTGACAGACTGAGAGCTCTTTCTTGATTCTATGGGTGGTGGTGCATGGCCGTTCTTAGTTGGTGGAGCGATTTGTCTGGTTAATTCCGTTAACGAACGAGACCTCAGCCTGCTAACTAGCTATGTGGAGGTATCCCTCCACGGCCAGCTTCTTAGAGGGACTATGGCCTTTTAGGCCACGGAAGTTTGAGGCA
asv_746	MH857162	unidentified	unidentified	unidentified	unidentified	unidentified	unidentified	unidentified		0.4622228	N/A	N/A	GAAATGCGATACTTGGTGTGAATTGCAGAATCCCGTGAACCATCGAGTCTTTGAACGCAAGTTGCGCCCAATGCCATTAGGTTGAGGGCACGTCTGCCTGGGTGTCACATATCGAAGCCCATTGCCGATTTCCTACTCGTAGGTGTTGTGCTGGGTGAATGATGGCTTCCCGTGAGCTTCTTTGTCTCATGGTTGGTTGAAAATTGAGACCATGGTAGGGTGTGCCATGATAGATGGTGGTTGTGTGTCGCACGAGACCAATCATGCGCTGCCCTATTGAATTTTGGCCTCTTGTACCCATTTGCGCTTCCAAACGCTCGTGATGAGACCTCAGGTCAGGCGGGGCTACCCGCTGAATTTAA
asv_747	MH856428	Fungi	Basidiomycota	Agaricomycetes	Trechisporales	Hydnodontaceae	unidentified	unidentified	family	0.95588	0.95	0.6458	GAAATGCGATAAGTAATGTGAATTGCAGAATTCAGTGAATCATCGAATCTTTGAACGCACCTTGCGCTCCTTGGTATTCCGAGGAGCATGCCTGTTTGAGTGTCTTGAAGTCATCAACCCGAACCGTTTTTTCTTGAGCGGTCAGGGTTGGAGCTGGGGGACCTTTGCCGCTCGTCTTGGGCGGCTCCCCTCAAATGCGTCGGTTGGGCCTGTGGGTCGAACTCGGCTGGGCGTTGTACCATCCTCGCTCTAACGAGAAGGGCCCCTTTCCGTTGCCCCTCCTTGACCTGCCCCTCGTCAGGGTCGGCGGTCAACAAACATTTGAAATCTGACCTCAAATCAGGTAGGACTACCCGCTGAACTTAA
asv_748	KY106000	Fungi	Ascomycota	Dipodascomycetes	unidentified	unidentified	unidentified	unidentified	class	0.68	0.521	0.5807	GAAGAACGCAGCAAGGTGCGAAAAGCAGTGTGACTTGCATGTGTGAGACATTTGGTATTTGAACGCAGCGTGTACCGAGAGGTATGTGTGGTTGAGGGCCGGGGAATGATGGCATTGTTTTGGTGCTGGGCGTGCAGCCCGGTTGAATAATCACTGTCGTCGTGCGGTAGGACTCGCGATGATACACTCTAGGCCTCAGGCACGCAAGACGACCCGCTGAACTTAAGCATATCAATAAGCGGAGGATTTTCTGGGTGGGGTCACTGACAGATCTCGTATGCCGTCTTCTGCTTGAAAAAAAAAA
asv_749	MH856035	Fungi	Basidiomycota	Agaricomycetes	Agaricales	unidentified	unidentified	unidentified	order	0.92771	0.926	0.7414	GAAATGCGATAAGTAATGTGAATTGCAGAATTCAGTGAATCATCGAATCTTTGAACGCACCTTGCGCTCCTTGGTATTCCGAGGAGCATGCCTGTTTGAGTGTCATTAAATTCTCAACCTCTCTAGTTTTTTGACTAGTAGATGGCTTGGATTTGGGAGTAATTTTTGCAGGCTTTCAAAAGTCAGCTCTCCTTAAATGTATTAGCCGGTGCCCTCTAGCCGTCTATTAGTGTGATAATTATCTACGCTGTAGACTTTAGTGGTTGCGCTGCTTATAATCGTCCTTTGGACAATATCATGACATTTTGACCTCAAATCAGGTAGGACTACCCGCTGAACTTAA
asv_750	MH861291	Fungi	Ascomycota	Eurotiomycetes	Chaetothyriales	Cyphellophoraceae	Cyphellophora	Cyphellophora aestiva	species	1.0	0.988	0.949	GAAATGCGATAAGTAATGCGAATTGCAGAATCCGTGAGTCATCGAATCTTTGAACGCACATTGCGCCCTCTGGTATTCCGGGGGGCATGCCTGTTCGAGCGTCATTATCACCCCTCAAGCCCGGCTTGTTGTTGGACGTCGGCGGCGGCCTTTAGTGGCGTACCGCCCGTCTCAAAGATAATGACGGCGTCTGTGAGGACACCTGTACACTGAGCTTTCGGGCACGTACTAGGCTGATACTTGCAGACCCGGTCTTCGGGTTCGCTTCGGCGTCCCCAACTTTTTACCAAGGTTGACCTCGGATCAGGTAGGAATACCCGCTGAACTTAA
asv_751	MH859805	Fungi	Mucoromycota	Mucoromycetes	Mucorales	Mucoraceae	Mucor	unidentified	genus	0.98788	0.896	0.8052	AAAGTGCGATAACTAGTGTGAATTGCATATTCAGTGAATCATCGAGTCTTTGAACGCAACTTGCGCTCATTGGTATTCCAATGAGCACGCCTGTTTCAGTATCAAAACAAACCCTCTATTCAATATTTTTGTTGAATAGGAATACTGAGAGTCTCTTGATCTTTTCTGATCTCGAACCTCTTGAAATGTACAAAGGCCTGATCTTGTTTGAATGCCTGAACTTTTTTTTAATATAAAGAGAAGCTCTTGCGGTAAACTGTGCTGGGGCCTCCCAAATAATACTCTTTTTAAATTTGATCTGAAATCAGGCGGGATTACCCGCTGAACTTAA
asv_752	MH863604	unidentified	unidentified	unidentified	unidentified	unidentified	unidentified	unidentified		0.87324	N/A	N/A	GAAATGCGATAAGTAATGTGAATTGCAGAATTCAGTGAATCATCGAATCTTTGAACGCACATTGCGCTCCCTGGTATTCCGGGGAGCATGCCTGTTCGAGCGTCATTATCAACCATCAAGCCCTGCTTGGTATTGGGTGCCGTCCCTGCTGTGGACGCGCCCTAAAGATGTCGGCGGTGGTGTTAAACCTCAAGCGTAGTAAAATCTCCAGCTTTCCAGGTGTAGCATCGTTTGCCTCTAGAAACCCCCATCTTAAGGTTGACCTCGGATCAGGTAGGGATACCCGCTGAACTTAAGCAT
asv_753	WI008153	Fungi	Basidiomycota	Malasseziomycetes	Malasseziales	Malasseziaceae	Malassezia	Malassezia globosa	species	0.98966	0.936	0.9896	GAAACGCGATAGGTAATGTGAATTGCAGAATTCCGTGAATCATCGAATCTTTGAACGCACCTTGCGCTCTATGGTATTCCGTAGAGCATGCCTGTTTGAGTGCCGTGAATTCTCCCATCCCAAGCGGTTTTTATCAAAGAATTGCTAGGCGAAGGGGTTGAGATGGGCGTTATTATAACTGCTTTTCTTCTCTAGAAAAGCTCGCCCGCAAAACAGCTAACGCCTCTGGGCCACTTTGCATCCGCTTCTCTGAGGGGAGAAGCGGCCAAGCGCGCTCTGATCATCAGGCATAGCATGATACGTCATTTGCTATGCTGTAGGAGAGCATTTGGTTGTGGTTATACCGCGTGCGTCATTTTTTTTTCTTGCAAAGAGGAAAAAAAAAGCCCCCCTTTCATT…
asv_754	MH858708	Fungi	Ascomycota	Eurotiomycetes	Eurotiales	Aspergillaceae	Aspergillus	unidentified	genus	0.9828600000000001	0.973	0.6506	GAAATGCGATACGTAATGTGAATTGCAGAATTCAGTGAATCATCGAGTCTTTGAACGCACATTGCGCCCTCTGGTATTCCGGGGGGCATGCCTGTCCGAGCGTCATTGCTGCCCTCAAGCACGGCTTGTGTGTTGGGCCCCCCCGTCCCGGTTCTCCAGCCGGGACGGGCCCGAAAGGCAGCGGCGGCACCGTGTCCGGTCCTCGAGTGTATGGGGCTCTGTCACCCACTCGTGTAGGCCCGGCCGGCGGCCAGCCTCTTTCAACCAAAACTTCTTTAACCAGGTTGACCTCGGATCAGGTAGGGATACCCGCTGAACTTAA
asv_755	WI055552	Fungi	Ascomycota	Dipodascomycetes	Dipodascales	Dipodascaceae	Galactomyces	Galactomyces candidus	species	1.0	0.989	0.9378	GGAAGACAGGAAGCATCGATGAAGAACGCAGCGAAACGCGATATTTCTTGTGAATTGCAGAAGTGAATCATCAGTTTTTGAACGCACATTGCACTTTGGGGTATCCCCCAAAGTATACTTGTTTGAGCGTTGTTTCTCTCTTGGAATTGCTTTGCTCTTCTAAAATTTCGAATCAAATTCGTTTGAAAAACAACACTATTCAACCTCAGATCAAGTAGGATTACCCGCTGAACTTAAGCATATCAATAAGCGGAGGATTTTCTGGGTGGGTCTACACACATATCTCGTATGCCGTCTTCTGCTTGAAA
asv_756	KY103500	Fungi	Basidiomycota	Tremellomycetes	Tremellales	Bulleribasidiaceae	Hannaella	Hannaella luteola	species	1.0	0.987	0.961	GAAATGCGATAAGTAATGTGAATTGCAGAATTCAGTGAATCATCGAATCTTTGAACGCACATTGCGCCTTTTGGTATTCCGAAAGGCATGCCTGTTTGAGTGTCATAAAAACTCTCATACCTAGTTTTCTATGTATGAGCTTTGGACGCTGCCATCCGTGGCTCGTCTTAAATGACTAAGTGGAATGCGTAATAAGTTTTCGCTCCCTCCACTCTAACAACCTTTATGTTAGACCTCAAATCAGGTAGGACTACCCGCTGAACTTAAGCATATCAATAAGCGGAGGATTTTCTGGGTGGA
asv_757	MH855873	unidentified	unidentified	unidentified	unidentified	unidentified	unidentified	unidentified		0.38181780000000004	N/A	N/A	GAAATGCGATACTTGGTGTGAATTGCAGGATCCCGCGAACCACCGAGTCTTTGAACGCAAGTTGCGCCCGGAGCCTTCTGGCCGAGGGCACGTCTGCCTGGGCGTCACGCATCGCTGCCCCCACATACAACACCCACTTAGGTCTGTTGCATTGGTGGGGGCACATGTTGGCCTCCCGTGCGCACCGTCGCACGGATGGCTTAAAATTGAGTCCTCGGCATTTGTTATCGTGACACTACGGTGGTTGATTCAACCTCGGTACCATGTCTCGATCTCAGCTTGTGTGCCTCCTCTTTGTGAGTGAGGGAGGAATCTTGTGTTGACCCTTTGAACATTGTCCCCAAAGACGATGCTCTCGACGCGACCCCAGGTCAGGCGGGACTACCCGCTGAGTTTAA
asv_758	MH855488	Fungi	Basidiomycota	Wallemiomycetes	Wallemiales	Wallemiaceae	Wallemia	Wallemia mellicola	species	0.98578	0.985	0.9036	GAAATGCGATAAGTAATGTGAATTGCAGATACAGTGAATCATCGAATCTTTGAACGCAAATGGCACTCTATGGTATTCCGTAGAGTACGTCTGTTTGAGCGTCGCGAACATCTCCATAATTAGTTTTTTTTAAATTGATTGCGGGTTTTGAGGTTGTCATATAAACAATGACTCCCTTTAAAATAATTAGTGATGACCTTATGAATGGGTTAATACTGTGTGTTATAATGGATTACATCCATCACCAGTCAGAGAGTAATCTCGCCTTAGTAATTTGTAGTGATTGCTTCTAACTGCCATTGGCAAACAAACTGATCAAATCGACCTCAAATCAGATGGGATTACCCGCTGAACTTAA
asv_759	MH864769	Fungi	Ascomycota	Dothideomycetes	Pleosporales	Pleosporaceae	Alternaria	Alternaria chlamydosporigena	species	1.0	0.994	0.9926	GAAATGCGATACGTAGTGTGAATTGCAGAATTCAGTGAATCATCGAATCTTTGAACGCACATTGCGCCCTTTGGTATTCCAAAGGGCATGCCTGTTCGAGCGTCATTTGTACCCTCAAGCTTTGCTTGGTGTTGGGCGTCTTGTCTCCAGTCCGCTGGAGACTCGCCTTAAAGTCATTGGCAGCCGGCCTACTGGTTTCGGAGCGCAGCACAAGTCGCACTCTTTTCCAGCCAAGGTCAGCGTCCAACAAGCCTTTTTTCAACTTTTGACCTCGGATCAGGTAGGGATACCCGCTGAACTTAA
asv_760	WI008434	Fungi	Basidiomycota	Cystobasidiomycetes	Erythrobasidiales	Erythrobasidiaceae	unidentified	unidentified	family	0.9206300000000001	0.912	0.8129	GAAATGCGATACGTAATGTGAATTGCAGAATTCAGTGAATCATCGAATCTTTGAACGCACCTTGCACTCTTTGGTATTCCGAAGAGTATGTCTGTTTGAGTGTCATGAAACTCTCAACCCCCTCATTTTGTAATGAAGTGAGTCGTGGGCTTGGATTGTGGCTGTCTGTCGGCTTCATTGCCGGCTCAGCTGAAATACACGAGTAACCCAGTTTGAAAAACTGACGGCTTGACTCGGCGTAATAATTATTATCGCTGAGGACGTCTAACCTTCAAATCGTTAGTGGTGCTTCTAATGCAAATCATTTTAAGATTTAGACCTCAAATCAGTCAGGATTACCCGCTGAACTTAA
asv_761	MH857162	unidentified	unidentified	unidentified	unidentified	unidentified	unidentified	unidentified		0.4622228	N/A	N/A	GAAATGCGATACTTGGTGTGAATTGCAGAATCCCGTGAACCATCGAGTCTTTGAACGCAAGTTGCGCCCGAAGCCGTTAGGCCGAGGGCACGTCTGCCTGGGCGTCACACGTCGTTGCCCCCCCGACCCCTTCGGGGGTCGGACGGGACGGATGATGGCTTTCCCGTGTGCCCCGTCACGCGGTTGGCATAAATACCGAGTCCTCGGCGACCGGCGTCGCGGCGATCGGTGGTTGTCAAACCTCGGTGCCTTGTCGCGTGCGTGAGTCGATCGCGGGACTTCCTTAGCCGTAAGCGCGTCGGTAACCCGACGCTTTCAACGCGACCCCAGGTCAGGCGGGGTTACCCGCTGAATTTAA
asv_762	WI005851	Fungi	Ascomycota	Pichiomycetes	Serinales	Metschnikowiaceae	Clavispora	Clavispora lusitaniae	species	1.0	0.985	0.9489	GATGAAGAACGCAGCGAATTGCGATACGTAGTATGACTTGCAGACGTGAATCATCGAATCTTTGAACGCACATTGCGCCTCGAGGCATTCCTCGAGGCATGCCTGTTTGAGCGTCGCATCCCCTCTAACCCCCGGTTAGGCGTTGCTCCGAAATATCAACCGCGCTGTCAAACACGTTTACAGCACGACATTTCGCCCTCAAATCAGGTAGGACTACCCGCTGAACTTAAGCATATCAATAAGCGGAGGATTTTCTGGGTGGTCCTCTGTCGACATCTCGTATGCCGTCTTCTGCTTGAAAAAAAAAA
asv_763	MH855954	Fungi	Ascomycota	Sordariomycetes	Amphisphaeriales	Pestalotiopsidaceae	Pestalotiopsis	unidentified	genus	0.97661	0.973	0.784	GAAATGCGATAAGTAATGTGAATTGCAGAATTCAGTGAATCATCGAATCTTTGAACGCACATTGCGCCCATTAGTATTCTAGTGGGCATGCCTGTTCGAGCGTCATTTCAACCCTTAAGCCTAGCTTAGTGTTGGGAGCCTACTGCTTTTGCTAGCTGTAGCTCCTGAAATCCAACGGCGGATCTGCGATATCCTCTGAGCGTAGTAATCTTTTTCTCGCTTTTGACTGGAGTTGCAGCGTCTTTAGCCGCTAAACCCCCCAATTTTTAATGGTTGACCTCGGATCAGGTAGGAATACCCGCTGAACTTAA
asv_764	KY105037	Fungi	Ascomycota	Saccharomycetes	Saccharomycetales	Saccharomycetaceae	Saccharomyces	Saccharomyces cerevisiae	species	1.0	0.982	0.9722	GAAATGCGATACGTAATGTGAATTGCAGAATTCCGTGAATCATCGAATCTTTGAACGCACATTGCACCCCTTGGTATTCCAGGGGGCATGCCTGTTTGAGCGTCATTTCCTTCTCAAACATTCTGTTTGGTAGTGAGTGATACTCTTTGGAGTTAACTTGAAATTGCTGGCCTTTTCATTGGATGTTTTTTTTTTCCAAAGAGAGGTTTCTCTGCGTGCTTGAGGTATAATGCAAGTACGGTCGTTTTAGGTTTTACCAACTGCGGCTAATCTTTTTTATACTGAGCGTATTGGAACGTTATCGATAAGAAGAGAGCGTCTAGGCGAACAATGTTCTTAAAGTTTGACCTCAAATCAGGTAGGAGTACCCGCTGAACTTAA
asv_765	MH861944	Fungi	Ascomycota	Dothideomycetes	Pleosporales	Pleosporaceae	Alternaria	Alternaria photistica	species	1.0	0.994	0.9926	GAAATGCGATAAGTAGTGTGAATTGCAGAATTCAGTGAATCATCGAATCTTTGAACGCACATTGCGCCCTTTGGTATTCCAAAGGGCATGCCTGTTCGAGCGTCATTTGTACCCTCAAGCTTTGCTTGGTGTTGGGCGTCTTGTCTCCAGTTCGCTGGAGACTCGCCTTAAAGTCATTGGCAGCCGGCCTACTGGTTTCGGAGCGCAGCACAAGTCGCGCTCTCTTCCAGCCAAGGTCAGCGTCCACAAAGCCTTTTTTCAACTTTTGACCTCGGATCAGGTAGGGATACCCGCTGAACTTAA
asv_766	MH866057	unidentified	unidentified	unidentified	unidentified	unidentified	unidentified	unidentified		0.26	N/A	N/A	AGGGCACCACCAGGAGTGGAGCCTGCGGCTTAATTTGACTCAACACGGGGAAACTTACCAGGTCCAGACATAGTAAGGATTGACAGACTGAGAGCTCTTTCTTGATTCTATGGGTGGTGGTGCATGGCCGTTCTTAGTTGGTGGAGCGATTTGTCTGGTTAATTCCGTTAACGAACGAGACCTCAGCCTGCTAACTAGCTATGTGGAGGTATACCTTCACGGCCAGCTTCTTAGAGGGACTATGGCCTTTTAGGCCACGGAAGTTTGAGGCA
asv_767	MH864260	unidentified	unidentified	unidentified	unidentified	unidentified	unidentified	unidentified		0.26	N/A	N/A	AAAATGCGATACTTGGTGTGAATTGCAGAATCCCGTGAACCATCGAGTTTTTGAACGCAAGTTGCGCCCGAAGCCATTATGCTGAGGGCACGTCTGCCTGGGCGTCACGCACAACGTCGCCCTCCACCTCGGCCCGCAAAGGGATCGTGGGTGTTGGGTCGGATGCTGGCCTCCCGTGCGCATCGGCGCGCGGCCGGCCTAAATGTGATTCGGCATCGACGCATGTCGCGACGATCGGTGGTTGAAGAACTCAACTCGCGCGTCGTCGCGATGGACTGCGTCGTTCGGCTCGAACGTGTTGACCCCGACGGTGCTTCGCACTTCGACAGCGACCCCAGGTCAGGCGGGATTACCCGCTGAGTTTAA
asv_768	WI006973	Fungi	Basidiomycota	Malasseziomycetes	Malasseziales	Malasseziaceae	Malassezia	Malassezia restricta	species	0.99273	0.936	0.9896	GAAACGCGATAGGTAATGTGAATTGCAGAATTCCGTGAATCATCGAATCTTTGAACGCACCTTGCGCTCTATGGCAATCCGTAGAGCATGCCTGTTTGAGTGCCATGAAATCTCCCACCCCAAGCGGTTTTTACATGAAACGGCTTGGCGGATGGGGTCTGGATGGGTGCCTCTGCCTGCGCTACCTAGCACAGGCTCGCCCTAAATGCATGAGCGCCTTGAGACACTTTGCATCCGCCTCTCTGTTTGGGAGGAGGCGGCCAAGCAGTGTTTTTCTCCTGGCATGGCATGATACGTCATTTGCTATGTCGCCTAAAGGAGGAATGTTTGGTTGTGTCTGCGTGTGCTTCGAACTTGCCTCTGTGGCACATCCCAATTTCACTTCTGGTCTCAAATCAG…
asv_769	MH866057	unidentified	unidentified	unidentified	unidentified	unidentified	unidentified	unidentified		0.26	N/A	N/A	AGGGCACCACCAGGAGTGGAGCCTGTGGCTTAATTTGACTCAACATGGGAAAACTCACCCGGCCTGGACAGGGACAGGATTGATAGATTGATAGCTCTTTCTCGATTCCATGAGTTGTGGTGCACGGCCTTAATTGGTGGAGTGATTTGTCTGGTTAATTCCGATAACGAACGAGATTCTGGCATGCCAAATAGTTATGCGACCCCCAAGTGGTCGGCATCCCCCAACTTCTTAGAGGGACAAGTGGCGTTCAGCCACCTGAGATTGAGCA
asv_770	WI007118	Fungi	Basidiomycota	Malasseziomycetes	Malasseziales	Malasseziaceae	Malassezia	Malassezia restricta	species	0.98625	0.936	0.9896	GAAACGCGATAGGTAATGTGAATTGCAGAATTCCGTGAATCATCGAATCTTTGAACGCACCTTGCGCTCTATGGCAATCCGTAGAGCATGCCTGTTTGAGTGCCATGAAATCTCCCACCCCCAGCGGTTTTTAAATGAAACGGCTTGGCGGATGGGGTCTGGATGGGTGCCTCTGCCTGCGCTACCTAGCACAGGCTCGCCCGAAATGCATGAGCGCCTTGAGACACTTTGCATCCGCCTCTCTGTTTGGGAGGAGGCGGCCAAGCAGTGTTTTTCTCCTGGCATGGCATGATACGTCATTTGCTATGTCGCCTAAAGGAGGAATGTTTGGTTGTGTCTACGTGTGCTTCGAACTTGCCTCTGTGGCACATCCCAATTTCACTTCTGGTCTCAAATCAG…
asv_771	MH858741	Fungi	Ascomycota	Sordariomycetes	Hypocreales	Cylindriaceae	Cylindrium	Cylindrium aeruginosum	species	1.0	0.994	0.9059	GAAATGCGATAAGTAATGTGAATTGCAGAATTCCGTGAATCATCGAATCTTTGAACGCACATTGCGCCCTCTGGTATTCCGGGGGGCATGCCTGTCCGAGCGTCATTGCTGCCCTCAAGCACGGCTTGTGTGTTGGGCCGCCGTCCCCGCCCTCCGCGGGGGGACGGGCCCGAAAGGCAGCGGCGGCGCCGCGTCCGGTCCTCGAGCGTATGGGGCTCTGTCACCCGCTCTGCAGGCCCGGCCGGCGCCCGCCGAGTCAACCACTTCTTTCCAGGTTGACCTCGGATCAGGTAGGGATACCCGCTGAACTTAA
asv_772	MH864667	unidentified	unidentified	unidentified	unidentified	unidentified	unidentified	unidentified		0.24	N/A	N/A	GAAATGCGATACTTGGTGTGAATTGCAGAATCCCGTGAACCATCGAGTCTTTGAACGCAAGTTGCGCCCGAAGCCATTAGGCCGAGGGCACGTCTGCCTGGGCGTCACGCATCGCGTCGCCCCCCGCACCTTTGCGCGGGGGCGGAAGCTGGCCTCCCGTGCGCCCCGAGCGCGCGGCTGGCCTAAATGCGAGTCCACGTCGACGGACGTCGCGGCAAGTGGTGGTTGAAACTCAACTCTCTCTCGTTGTCGCGGCTACAGCCCGTCGCGCGTCCGGACTCCCAGACCCTGATTGCGCCATGGCGCTCCGACCGCGACCCCAGGTCAGGCGGGATTACCCGCTGAGTTTAA
asv_773	KY105037	Fungi	Ascomycota	Saccharomycetes	Saccharomycetales	Saccharomycetaceae	Saccharomyces	Saccharomyces cerevisiae	species	1.0	0.982	0.9722	GAAATACGATACGTAATGTGAATTGCAGAATTCCGTGAATCATCGAATCTTTGAACGCACATTGCGCCCCTTGGTATTCCAGGGGGCATGCCTGTTTGAGCGTCATTTCCTTCTCAAACATTCTGTTTGGTAGTGAGTGATACTCTTTGGAGTTAACTTGAAATTGCTGGCCTTTTCATTGGATGTTTTTTTTTTCCAAAGAGAGGTTTCTCTGCGTGCTTGAGGTATAATGCAAGTACGGTCGTTTTAGGTTTTACCAACTGCGGCTAATCTTTTTTATACTGAGCGTATTGGAACGTTATCGATAAGAAGAGAGCGTCTAGGCGAACAATGTTCTTAAAGTTTGACCTCAAATCAGGTAGGAGTACCCGCTGAACTTAA
asv_774	WI054525	Fungi	Ascomycota	Pichiomycetes	Pichiales	Pichiaceae	Pichia	Pichia membranifaciens	species	1.0	0.934	0.9768	GAAATGCGATACCTAGTGTGAATTGCAGCCATCGTGAATCATCGAGTTCTTGAACGCACATTGCGCCCGTCGGTATTCCGGCGGGCATGCCTGTCTGAGCGTCGTTTCCTTCTTGTGCACCGCGGGGTCTTTGCAGATCCTCTCTGCGCAGAGCTGGCCGTGCCACTGGCCCGGCCGAAAAGAAACGTTGCGGACGAAGCGAACTACATCGGGACGCTTTGGCCGCCGAGCGAAAAAAAAACACCATTGAGCTCGACCTCAGATCAGGTAGGAGTACCCGCTGAACTTAAGCATA
asv_775	MH864233	Fungi	Ascomycota	Sordariomycetes	Hypocreales	Nectriaceae	Fusarium	Fusarium palustre	species	1.0	0.994	0.9323	AAAATGCGATAAGTAATGTGAATTGCAGAATTCAGTGAATCATCGAATCTTTGAACGCACATTGCGCCCGCCAGTATTCTGGCGGGCATGCCTGTTCGAGCGTCATTTCAACCCTCAAGCCCAGCTTGGTGTTGGGATCTGTTTGTCACAAAACAGTCCTCAAATTGATTGGCGGTCACGTCGAGCTTCCATAGCGTAGTAATTTACACATCGTTACTGGTAATCGTCGCGGCCACGCCGTTAAACCCCAACTTCTGAATGTTGACCTCGGATCAGGTAGGAATACCCGCTGAACTTAAG
asv_776	MH863275	unidentified	unidentified	unidentified	unidentified	unidentified	unidentified	unidentified		0.3011776	N/A	N/A	GAAATGCGATACTTGGTGTGAATTGCAGAATCCCGTGAACCATCGAGTCTTTGAATGCAAGTTGCGCCCGAAGCCAATAGGCCGAGGGCACGTCTGCCTGGGTGTCACGCAATTACTTGCCCCCAACCACTCATTCCTTGATTGGATGTGCTGGTATTTGGGCGGAAATTGGCCTCCCGTGCCTTGCTGCGCGGCTGGTGCAAAAGTGAGTCTCCGACGACGGACGTCGTGACATCGGTGGTTGTAAAAGACCCTCTTTTCTTGTCGCACGAATCCATGTCATCTTAGTGAGCTCGAGGACCCTTAGGCGCAACAGACTTTGTTCGCCCTAACTGTGACCCCAGGTCAGGCGGGACTACCCGCTGAGTTTAA
asv_777	WI006973	Fungi	Basidiomycota	Malasseziomycetes	Malasseziales	Malasseziaceae	unidentified	unidentified	family	0.92857	0.912	0.8129	GAAACGCGATAGGTAATGTGAATTGCAGAATTCCGTGAATCATCGAATCTTTGAACGCACCTTGCGCTCTATGGCAATCCGTAGAGCATGCCTGTTTGAGTGCCATGAAATCTCCCACCCCAAGCGGTTTTTGAATGTGAAACGGCTTGGCGGATGGGGTCTGGATGGGTGCCTCTGCCTGTGCTAACCTTTTAGCCCACAGGCTCGCCCGAAATGCATGAGCGCCTTGGGACACTTTGCATCCGCCTCTCTTGTGGGAGGAGGCGGCCAAGCAGTGTTTTTCTCCAGGCATGGCATGATACGTCATTTGCTATGTCGCCCAATGGAGGAATGTTTGGTTGTGTCTGCGTGTGCTTCGAACTTGCCTCTGTGCAAAAATCCCCTTTCACTTCTGGTCTC…
asv_778	MH856541	Fungi	Basidiomycota	Agaricomycetes	Polyporales	Polyporaceae	Polyporus	Polyporus arcularius	species	0.99024	0.989	0.9187	GAAATGCGATAAGTAATGTGAATTGCAGAATTCAGTGAATCATCGAATCTTTGAACGCACCTTGCGCTCCTTGGTATTCCGAGGAGCATGCCTGTTTGAGTGTCATGAAATTCTCAACCTAACAAGTTCTTAACGGGACTTGCTTAGGCTTGGACTTGGAGGCTTGTCGGCTGCTTAGCAGTCGGCTCCTCTCAAATGCATTAGCTTGGTTCCTTGCGGATCGGCTCACGGTGTGATAATTATCTGCGCCGCGACCGTTGAAGCGTTTAATGGCCAGCTTCTAATCGTCTCTTGCGAGACAGCTTTCATCGAACTCTGACCTCAAATCAGGTAGGACTACCCGCTGAACTTAA
asv_779	KY103628	Fungi	Ascomycota	Saccharomycetes	Saccharomycetales	Saccharomycetaceae	Maudiozyma	Maudiozyma bulderi	species	0.99625	0.982	0.9722	GAAATGCGATACGTAATGTGAATTGCAGAATTCCGTGAATCATCGAATCTTTGAACGCACATTGCGCCCCTTGGTATTCCAGGGGGCATGCCTGTTTGAGCGTCATTTCCTTCTCAAATACTTGTATTTGGTTGTGAGTGACACTCAGTCTATGCATTGAGTTAACTTGAAATTGTTGGCCGTAGCGGTTGTTGCAGCTTTAGTTCATTTCTGTGATGGTATGTTTTCTTTACTATTAAACAGGATGCTGAGCATGTCGTATTAGGTTTTACCAACTCCGGCAGACTCTGGTGTCTTGGAAGAGCGTGCTTGCAGTGTGACCGCAAACTGTGCTTCTGTGGCAAACAGTACTCTTTAAGTTTGACCTCAAATCAGGTAGGAATACCCGCTGAACTTAA
asv_780	MH857601	Fungi	Basidiomycota	Agaricomycetes	Polyporales	Steccherinaceae	Cabalodontia	unidentified	genus	0.98985	0.971	0.6378	GAAATGCGATAAGTAATGTGAATTGCAGAATTCAGTGAATCATCGAATCTTTGAACGCACCTTGCGCTCCTTGGTATTCCGAGGAGCATGCCTGTTTGAGTGTCATGGTACTCTCACTCTCTCTCACTTTTTGTGGTTGAGATTGGACTTGGAGGCTTGCAGGCGGACTTGTCCGTCTGCTCTTCTGAAATGCATTAGTTTGGACTGTCTCCGAGCATGCTTCAGCGTGATAATTGTCTGCGCTGCTGCTCTCGGTACAAAAATGTCCCTGCTTCTAACCGTCCCTCTGTGGACAACCTTTACACTTCTGACCTCAAATCAGGTAGGACTACCCGCTGAACTTAA
asv_781	WI011348	Fungi	Basidiomycota	Microbotryomycetes	Sporidiobolales	Sporidiobolaceae	Rhodosporidiobolus	Rhodosporidiobolus colostri	species	1.0	0.981	1.0	GAAATGTGATAAGTAATGTGAATTGCAGAATTCAGTGAATCATCGAATCTTTGAACGCATCTTGCACTCTCTGGTATTCCGGAGAGTATGTCTGTTTGAGTGTCATGAATTCTTCAACCCTCCCTTTTCTTAGTGAATTGAGAGGAGTTTGGATTCTGAGTGTTGCTCCTAACCCGAGCTCATTCGTAATACATTAGCATCCATATTCGATTTCGGATTGACTTGGCGTAATAGACTATTCGCTGAGGAATCTAACTTCGGTTAGAGCCGTTTTTGAACTAGGAAGCTGCTAATCTAGCTTAGTCTACCTTTAGATTAGATCTCAAATCAGATAGGATTACCCGCTGAACTTAA
asv_782	KY103882	Fungi	Basidiomycota	Agaricostilbomycetes	Agaricostilbales	Kondoaceae	Kondoa	Kondoa aeria	species	0.99574	0.971	0.9903	GAAATGCGATACGTAATGTGAATTGCAGAACTCAGTGAATCATCGAATTTTTGAACGCACCTTGCGCTCTTTAGTTATTCTGAAGAGCATGCTTGTTTGAGTGTCGCGAACCTCTCAACCCCGCCCAAGGCTTCATTGACTTGCGGTTGTTTGGGCTTGGATCATGGTCTCTTGTCGTTACCTTCGGGTTTGGACTGGACTGAAATACAACAAGTTGAATGGTTTCCATTTGCAGCTTGACCTGATGTTGTAAACTACTCATCGGGGATGCAATGAAGCTAAAGGAACTTTAACAGAACCCCTAAATGGTACCTAGTACATTTATGACCTCAAATCAAGTAGGACTACCCGCTGAACTTAA
asv_783	MH857162	unidentified	unidentified	unidentified	unidentified	unidentified	unidentified	unidentified		0.3211096	N/A	N/A	CAGTTGCGATATTTGGTGTGAATTGCGGGACACGTCGAGCATTGATTCTTCGAACGCGCATTGCGGTCTCTGGCTGCAGCCAGGGGCCTCGCCCGTCCGAGGGTCGGATGAAGCTTGCCCACGGGATTTTTCTCCGTCTCGACCGCTTCGCTGTCGCTGCGTCGGTTCAAGTCGCGGAACGGACGTTTCGCGGTAGGGCGACTCTCCGCCACACGGAAGGAAGAGTGCCCCGCTGCCGACGGAAAGGCTGTCGACCTCGGATCGGACGAGATCACCCGCTGAATTTAAGCA
asv_784	KY105037	Fungi	Ascomycota	Saccharomycetes	Saccharomycetales	Saccharomycetaceae	Saccharomyces	Saccharomyces cerevisiae	species	0.99611	0.982	0.9722	GAAATGCAATACGTAATGTGAATTGCAGAATTCCGTGAATCATCGAATCTTTGAACGCACATTGCGCCCCTTGGTATTCCAGGGGGCATGCCTGTTTGAGCGTCATTTCCTTCTCAAACATTCTGTTTGGTAGTGAATGATACTCTTTGGAGTTAACTTGAAATTGCTGGCCTTTTCATTGGATGTTTTTTTTTTCCAAAGAGAGGTTTCTCTGCGTGCTTGAGGTATAATGCAAGTACGGTCGTTTTAGGTTTTACCAACTGCGGCTAATCTTTTTTATACTGAGCGTATTGGAACGTTATCGATAAGAAGAGAGCGTCTAGGCGAACAATGTTCTTAAAGTTTGACCTCAAATCAGGTAGGAGTACCCGCTGAACTTAA
asv_785	MH858097	unidentified	unidentified	unidentified	unidentified	unidentified	unidentified	unidentified		0.28	N/A	N/A	TTTTTTTTTTAATGATACGGCGACCACCGAGATCTACACGGAAGACAGGAAGCATCGATGAAGAACGCAGCCAAGCAGAAGACGGCATATCAATAAGCGGAGGATTTTCTGGGTGGTCCAAAGTGTTCATCTCGTATGCCGTCTTCTGCTTGAAAAAAAAAA
asv_786	MH858266	Fungi	Basidiomycota	Agaricomycetes	Russulales	Peniophoraceae	Duportella	Duportella tristicula	species	0.98969	0.988	0.9474	GAAATGCGATAAGTAATGTGAATTGCAGAATTCAGTGAATCATCGAATCTTTGAACGCACCTTGCGCCCCTTGGCATTCCGAGGGGCACGCCTGTTTGAGTGTCGTGAACTCCTCCACTTCGCATCTTTTTCGAAGGATGTTGAAGCTGGGATTTGGGAGCTTGCGGGTCCCTGGCCGATCCGCTCTCCTTGAATACATTAGCGAAGCCCTTGCGGCCTTGGTGTGATAGTCATCTACGCCTCGGCTTAGCGAACTTATGGGAGTCGCTTCCAATCGTCTCGCAAGAGACAACTCACTACCAACTTGACCTCAAATCAGGCGGGACTACCCGCTGAACTTAA
asv_787	MH857476	Fungi	Ascomycota	Eurotiomycetes	Eurotiales	Aspergillaceae	Penicillium	Penicillium steckii	species	1.0	0.994	0.9059	GAAATGCGATAACTAATGTGAATTGCAGAATTCAGTGAATCATCGAGTCTTTGAACGCACATTGCGCCCTCTGGTATTCCGGAGGGCATGCCTGTCCGAGCGTCATTGCTGCCCTCAAGCACGGCTTGTGTGTTGGGCCCCGTCCCCCCCGCTCCGGGGGGGACGGGCCCGAAAGGCAGCGGCGGCACCGCGTCCGGTCCTCGAGCGTATGGGGCTTCGTCACCCGCTCTTGTAGGCCCGGCCGGCGCCAGCCGACCCCCAACCTTTTATTTTTTCTCAGGTTGACCTCGGATCAGGTAGGGATACCCGCTGAACTTAA
asv_788	MH864451	Fungi	Ascomycota	Sordariomycetes	Hypocreales	Hypocreaceae	Hypomyces	Hypomyces samuelsii	species	1.0	0.995	0.9433	GAAATGCGATAAGTAATGTGAATTGCAGAATTCAGTGAATCATCGAATCTTTGAACGCACATTGCGCCCGCCAGCATTCTGGCGGGCATGCCTGTCCGAGCGTCATTTCAACCCTCGAGCCCCCCGTTCGGGGCTCGGTGTTGGGGGCCGGCCCTCACCCGGCCGCCCCCGAAATGCAGTGGCGACCTCGCCGCAGCCTCCCCTGCGTAGTAAAAGCACAAGCCTCGCACCGGAGCGCGGAGACGGTCACGCCGTGAAACGCCCAACTTCTCAAGAGTTGACCTCGGATCAGGTAGGAATACCCGCTGAACTTAA
asv_789	MH863864	Fungi	Ascomycota	Dothideomycetes	Cladosporiales	Cladosporiaceae	Cladosporium	Cladosporium chalastosporoides	species	1.0	0.994	0.9384	GAAATGCGATAAGTAATGTGAATTGCAGAATTCAGTGAATCATCGAATCTTTGAACGCACATTGCGCCCCCTGGTATTCCGGGGGGCATGCCTGTTCGAGCGTCATTTCACCACTCAAGCCTCGCTTGGTATTGGGCAACGCGGTCCGCCGCGTGCCTCAAATCGACCGGCTGGGTCTTCTGTCCCCTAAGCGTTGTGGAAACTATTCGCTAAAGGGTGTTCGGGAGGCTACGCCGTAAAACAACCCCATTTCTAAGGTTGACCTCGGATCAGGTAGGGATACCCGCTGAACTTAAGCA
asv_790	MH862771	Fungi	Ascomycota	Dothideomycetes	Mycosphaerellales	unidentified	unidentified	unidentified	order	0.94203	0.91	0.8444	GAAATGCGATAAGTAATGTGAATTGCAGAATTCAGTGAATCATCGAATCTTTGAACGCACATTGCGCCCCTTGGTACTCCGAGGGGCATGCCTGTTCGAGCGTCATTTCACCCCTCAAGCCTGGCTTGGTGTTGGGCGCCGCGGGTCCCCCGCGCGCCTCAAAGTCCCCCCGGCTGAGCGGCTCGTCTCTACGCGTTGTGGCAACTATTCGCGGTGAGATCGGGCGGCGACGGCCGTTAAATCTTTATTTTACAGGTTGACCTCGGATCAGGTAGGGATACCCGCTGAACTTAA
asv_791	MH863205	unidentified	unidentified	unidentified	unidentified	unidentified	unidentified	unidentified		0.3011776	N/A	N/A	GAAATGCGATACTTGGTGTGAATTGCAGAATCCCGTGAACCATCGAGTCTTTGAACGCAAGTTGCGCCCGAAGCCATTAGGCCGAGGGCACGTCTGCCTGGGCGTCACGCATCGTGTCGCCCCTCATCCCAGCGTAAAGCAGCGGTTGTGGGGTGGATATTGGCCTCCCGTGCGTCTCGATGCGCGGTTGGCCCAAATGCGATCCCTCGGCGACTCGTGTCACGATAAGTGGTGGTTGAACAACTCAATCTCGCGCGCCGTCGTGCCACTGCGTCGTCCGCATGGGCATCCATCAATGACCCAATGGTATGGTGCCTTAGGGCGCTCTACCTTCGACCGCGACCCCAGGTCAGGCGGGATTACCCGCTGAGTTTAA
asv_792	WI005851	Fungi	Ascomycota	Pichiomycetes	Serinales	Metschnikowiaceae	Clavispora	Clavispora lusitaniae	species	1.0	0.985	0.9489	GAATTGCGATACGTAGTATGACTTGCAGACGTGAATCATCGAATCTTTGAACGCACATTGCGCCTCGAGGCATTCCTCGAGGCATGCCTGTTTGAGCGTCGCATCCCCTCTAACCCCCGGTTAGGCGTTGCTCCGAAATATCAACCGCGCTGTCAAACACGTTTACAGCACGACATTTCGCCCTCAAATCAGGTAGGACTACCCGCTGAACTTAAGCATATCAATAAGCGGAGGATTTTCTGGGTGGCCATACATAGCTATCTCGTATGCCGTCTTCTGCTTGAAAAAAAAA
asv_793	MH857162	unidentified	unidentified	unidentified	unidentified	unidentified	unidentified	unidentified		0.36190399999999995	N/A	N/A	GAAATGCGATACTTGGTGTGAATTGCAGAATCCCGTGAACCATCGAGTCTTTGAACGCAAGTTGCGCCCGAAACCTTCGGGTCGAGGGCACGTCTGCCTGGGCGTCACGCATCGCGTCTCCCCCTACCCACCTTGTGTGGGAAGGGGGAGGAGGATGGCTTCCCGTGCCTCACCGGGCGTGGTTGGCCTAAAAAAGGAGCCTCAAGTTATGCACTGTTGCGGCAATTGGTGGTAGACAAGGCCTTGGCCTCGAATGCAATCTTGTGTCGTGCAGTACATGACAATTGTGGGCTCGTAGGACCCTGAGTTGTTCCCAATTGGAAACAAACCGTTGCGACCCCAGGTCAGGCGGGGTTACCCGCTGAGTTTAA
asv_794	KY105980	Fungi	Ascomycota	Dipodascomycetes	Dipodascales	unidentified	Yarrowia	Yarrowia lipolytica	species	1.0	0.989	0.9378	GACCACCGAGATCTACACGGAAGACAGGAAGCATCGATGAAGAACGCAGCGAACCGCGATATTTTTTGTGACTTGCAGATGTGAATCATCAATCTTTGAACGCACATTGCGCGGTATGGCATTCCGTACCGCACGGATGGAGGAGCGTGTTCCCTCTGGGATCGCATTGCTTTCTTGAAATGGATTTTTTTAAACTCTCAATTATTACGTCATTTCACCTCCTTCATCCGAGATTACCCGCTGAACTTAAGCATATCAATAAGCGGAGGATTTTCTGGGTGGATTCATGGACGCATCTCG
asv_795	MH864551	Fungi	Ascomycota	Dothideomycetes	Cladosporiales	Cladosporiaceae	Cladosporium	Cladosporium halotolerans	species	1.0	0.994	0.9384	GAAATGCGATAAGTAATGTGAATTGCAGAATTCAGTGAATCATCGAATCTTTGAACGCACATTGCGCCCCCTGGTATTCCGGGGGGCATGCCTGTTCGAGCGTCATTTCACCACTCAAGCCTCGCTTGGTATTGGGCGACGCGGTCCGCCGCGCGCCTCAAATCGACCGGCTGGGTCTTTCGTCCCCTCAGCGTTGTGGAAACTATTCGCTAAAGGGTGCCGCGGGAGGCCACGCCGTAAAACAACCCCATTTCTAAGGTTGACCTCGGATCAGGTAGGGATACCCGCTGAACTTAA
asv_796	MH863275	unidentified	unidentified	unidentified	unidentified	unidentified	unidentified	unidentified		0.3011776	N/A	N/A	GAAATGCGATACTTGGTGTGAATTGCAGAATCCCGTGAACCATCGAGTCTTTGAACGCAAGTTGCGCCCGAAGCCAATAGGCCGAGGGCATGTCTGCCTGGGTGTCACACATTTGCTTGCCCTCAAACACTCACTCCTTGATGAGGGGTGTTGGTTTTTGGGCGGAAATTGGCCTCCCGTGCCGTGTTGTGCGGTTGGCGCAAAAGCGAGTCTCCGGCGACGGACGTCGTGACATCGGTGGTTGTAAAAGGCCCTCTTGTTTTGTCGCACGTAATTGTGTCATCTAAGGAGCTCGAGGACCCTGAGGCGCTACACAATTTGTTCGCCTTAACTGTGACCCCAGGTCAGGCGGGACTACCCGCTGAGTTTAA
asv_797	MH872816	unidentified	unidentified	unidentified	unidentified	unidentified	unidentified	unidentified		0.24	N/A	N/A	AAAATGCGATACTTGGTGTGAATTGCAGAATCCCGTGAACCATCGAGTCTTTGAACGCAAGTTGCGCCCCAAGCCTTCTGGCCGAGGGCACGTCTGCCTGGGTGTCACAAATCGTCGTCCCCCCATCCTCTCAAGGATAAGGGACGGAAGCTGGTCTCCCGTGTGTTACCGCACGCGGTTGGCCAAAATCCGAGCAAAGGGACGCCTGGAGTGTCTCGACATGCGGTGGTGAATTCAAAACTCGTCATACTGTCGATCATTCCGGTCCAAAAGCTCTCGATGACCCAAAGTCCTCAACGCGACCCCAGGTCAGGCGGGATCACCCGCTGAGTTTAA
asv_798	KY105037	Fungi	Ascomycota	Saccharomycetes	Saccharomycetales	Saccharomycetaceae	Saccharomyces	Saccharomyces cerevisiae	species	1.0	0.982	0.9722	AAAATGCGATACGTAATGTGAATTGCAGAATTCCGTGAATCATCGAATCTTTGAACGCACATTGCGCCCCTTGGTATTCCAGGGGGCATACCTGTTTGAGCGTCATTTCCTTCTCAAACATTCTGTTTGGTAGTGAGTGATACTCTTTGGAGTTAACTTGAAATTGCTGGCCTTTTCATTGGATGTTTTTTTTTTCCAAAGAGAGGTTTCTCTGCGTGCTTGAGGTATAATGCAAGTACGGTCGTTTTAGGTTTTACCAACTGCGGCTAATCTTTTTTATACTGAGCGTATTGGAACGTTATCGATAAGAAGAGAGCGTCTAGGCGAACAATGTTCTTAAAGTTTGACCTCAAATCAGGTAGGAGTACCCGCTGAACTTAA
asv_799	MH863678	Fungi	Ascomycota	Dothideomycetes	Dothideales	Saccotheciaceae	Aureobasidium	Aureobasidium melanogenum	species	1.0	0.994	0.9384	GAAATGCGATAAGTAATGTGAATTGCAGAATTCAGTGAATCATCGAATCTTTGAACGCACATTGCGCCCCTTGGTATTCCGAGGGGCATGCCTGTTCGAGCGTCATTACACCACTCAAGCTATGCTTGGTATTGGGTGCCGTCCTTAGTTGGGCGCGCCTTAAAGACCTCGGCGAGGCCTCACCGGCTTTAGGCGTAGTAGAATTTATTCGAACGTCTGTCAAAGGAGAGGACTTCTGCCGACTGAAACCTTTTATTTTTCTAGGTTGACCTCGGATCAGGTAGGGATACCCGCTGAACTTAA
asv_800	MH857162	Fungi	Ascomycota	Dothideomycetes	Tubeufiales	unidentified	unidentified	unidentified	order	0.94231	0.91	0.8444	GAAATGCGATAAGTAATGTGAATTGCAGAATTCAGTGAATCATCGAATCTTTGAACGCACATTGCGCCCCCTGGCATTCCGGGGGGCATGCCCGTTCGAGCGTCATTACACCCCTCAAGCCTCGCTTGGTGTTGGGCGGCGGGATCCCCCGCGCCCCCAATTCATCGGCTGGACGGTTCGAATCTCAGCGTTGTGGTTAATCAAATCGCTGGCGACGACGACCGGACGCGCCGTTAAAACCCTCTCACAGGTTGACCTCGGATCGGGTAGGGATACCCGCTGAACTTAAGCATATCAATA
asv_801	KY105037	Fungi	Ascomycota	Saccharomycetes	Saccharomycetales	Saccharomycetaceae	Saccharomyces	Saccharomyces cerevisiae	species	0.99611	0.982	0.9722	GAAATGCGATACGTAATGTGAATTGCAGAATTCCGTGAATCATCGAATCTTTGAACGCACATTGCGCCCCTTGGTATTCCAGGGGGCATGCCTGTTTGAGCGTCATTTCCTTCTCAAACATTCTGTTTGGTAGTGAGTGATACTCTTTGGAGTTAACTTGAAATTGCTAGCCTTTTCATTGGATGTTTTTTTTTTCCAAAGAGAGGTTTCTCTGCGTGCTTGAGGTATAATGCAAGTACGGTCGTTTTAGGTTTTACCAACTGCGGCTAATCTTTTTTATACTGAGCGTATTGGAACGTTATCGATAAGAAGAGAGCGTCTAGGCGAACAATGTTCTTAAAGTTTGACCTCAAATCAGGTAGGAGTACCCGCTGAACTTAA
asv_802	KY101987	Fungi	Ascomycota	Pichiomycetes	Serinales	Debaryomycetaceae	Candida	Candida boidinii	species	1.0	0.991	0.9502	GAAGTGCGATAAGTAATGTGAATTGCAGATTTTCGTGAATCATCGAATCTTTGAACGCATATTGCGCCCTCTGGTATTCCGGAGGGCATGCCTGTTTGAGCGTCATTTCCTTCTCATATCCCTAGGATGTGGTGATGAGCGATACTTTTGCAAGAAAGTTCGTTTGAAATGAATTGGCACGAGTCTTTCGACAGATTGATGCTATGTTTTCAATGTATTAGGTTTACACCATCGTTGATTGTAGTATTGGGCTGTTGAAGTTATGGGCTTTGCCTTACAAACTTTACCTTAAAGTTTGACCTCAAATCAGGTAGGATTACCCGCTGAACTTAA
asv_803	KY101747	Fungi	Ascomycota	Dipodascomycetes	Dipodascales	Trichomonascaceae	Blastobotrys	unidentified	genus	0.9493699999999999	0.7	0.7677	GAACTGCGATAAGTAATGTGAATTGCAGAATTTTGTGAATCATCGAATCTTTGAACGCACATTGCGCCTTTTGGTATTCCAGAAGGCATACCTGTTTGAGAGTCATTTCTTCCTCAATCCTCGGATTGGTGTTGATTCGAGCGTTGCAAAACGCTGAATCGAAAAGAATTGGCAGGCAGGAATCAGTGCTTTACAGTGTCTTAGGTTTTACCAACTACGCTGGCCTAGTAACTGGTTTCCGAGCAGGCCTTTACAACTGTTCTTTAAAAGTTTGACCTCAAATCAGGCAGGATTACCCGCTGAACTTAA
asv_804	MH858281	Fungi	Basidiomycota	Agaricomycetes	Agaricales	Clitocybaceae	Clitocybe	unidentified	genus	0.96154	0.95	0.6346	GAAATGCGATAAGTAATGTGAATTGCAGAATTCAGTGAATCATCGAATCTTTGAACGCACCTTGCGCTCCTTGGTATTCCGAGGAGCATGCCTGTTTGAGTGTCATTAAATTCTCAACCTTTCCAGCTTTTACTAGCTTGGTCAGGCTTGGATGTGGGGGTTGCGGGCTTCTCAGAAGTCGGCTCTCCTTAAATGCATTAGCGGAACCTTTGTTGACCAGCTCTGGTGTGATAATTATCTACGCCATTGCGAAGCAGCTTTGATTATGGGGTTCAGCTTCTAACCGTCCCCTTCACGGGACAACTCTCTGACATTTTGACCTCAAATCAGGTAGGATTACCCGCTGAACTTAA
asv_805	MH862685	unidentified	unidentified	unidentified	unidentified	unidentified	unidentified	unidentified		0.3211096	N/A	N/A	GAAATGCGATACTTGGTGTGAATTGCAGAATCCCGTGAACCATCGAGTCTTTGAACGCAAGTTGCGCCCGAGGCTACTTGGCCGAGGGCACGCCTGCCTGGGCGTCATGCCTCACATCGCTCAGCGCCCCCCGCCTCCCAAGGCCATAGCATTGGGAAGCGGCGGCGCGGATGCGGAGATTGACCTCCCGTGCCTTGCGGCGCGGCGGGTTGAAATGATTGTCGCTGGTCGGGTCGGACACGGCGAATGGTGGACAGACACAAATGACGCTGAACGCTGTGTACTCGACCCTAAGCCAAAGCGGCGCGTGCAAGGAGCCCATGCCGACGGGCGTTCAAGAACGCCCTCGGACCACGACCCCAGGTCAGGCGGGGCCACCCGCTGAGTTTAA
asv_806	KY104598	Fungi	Ascomycota	Pichiomycetes	Pichiales	Pichiaceae	Pichia	Pichia mandshurica	species	1.0	0.934	0.9768	GAAATGCGATACCTAGTGTGAATTGCAGCCATCGTGAATCATCGAGTTCTTGAACGCACATTGCGCCCGTCGGTATTCCGGCGGGCATGCCTGTCTGAGCGTCGTTTCCTTCTTGGAACTTTTGTTAAAGAAAGATCCAGAGCTGGCCGTGCCACTGGCCCGGCCGAAAAGAAACGTTGCGGACGAAGCGAACTACATCGGGACGCTTTGGCCGCCGAGCGAAAATATATCATTGAGCTCGACCTCAGATCAGGTAGGAGTACCCGCTGAACTTAAGCATATCAATAA
asv_807	MH865787	unidentified	unidentified	unidentified	unidentified	unidentified	unidentified	unidentified		0.3011776	N/A	N/A	GAAATGCGATACTTGGTGTGAATTGCAGAATCCCGTGAACCATCGAGTCTTTGAACGCAAGTTGCGCCCCAAGCCTTCTGGCCGAGGGCACGTCTGCCTGGGTGTCACAAATCGTCGTCCCCCCATCCTCTCGAGGATAAGGGACGGAAGCTGGTCTCCCGTGTGTTACCGCACGCGGTTGGCCAAAATCCGAGCAAACGGACGCCTGGAGTGTCTCGACATGCGGTGGTGAATTCAAAACTCGTCATACTGTCGATCATTCCGGTCCAAAAGCTCTCGATGACCCAAAGTCCTCAACGCGACCCCAGGTCAGGCGGGATCACCCGCTGAGTTTAA
asv_808	MH863275	unidentified	unidentified	unidentified	unidentified	unidentified	unidentified	unidentified		0.3011776	N/A	N/A	GAAATGCGATACTTGGTGTGAATTGCAGAATCCCGTGAACCATCGAGTCTTTGAACGCAAGTTGCGCCCGAAGCCAATAGGCCGAGGGCACGTCTGCCTGGGTGTCACACATTTGCTTGCCCTCAAACACTCACTCCTTGATGAGGGGTGTTGGTTTTTGGGTGGAAATTGGCCTCCCGTGCCGTGTTGTGCGGTTGGCGCAAAAGCGAGTCTCCGGCGACGGACGTCGTGACATCGGTGGTTGTAAAAGGCCCTCTTGTTTTGTCGCACGTAATTGTGTCATCTAAGGAGCTCGAGGACCCTGAGGCGCTACACAATTTGTTCGCCTTAACTGTGACCCCAGGTCAGGCGGGACTACCCGCTGAGTTTAA
asv_809	MH856605	unidentified	unidentified	unidentified	unidentified	unidentified	unidentified	unidentified		0.26	N/A	N/A	AGGGCACCACCAGGAGTGGAGCCTGCGGCTTAATTTGATTCAACACGGGGAAACTCACCAGGTCCAGACATAGGAAGGATTGACAGATTGATAGCTCTTTCTTGATTCTATGGGTGGTGGTGCATGGCCGTTCTTAGTTGGTGGAGTGATTTGTCTGGTTAATTCCGATAACGAACGAGACCTTAACCTGCTAAATAGCCCAATCGACTATGGTTGATTGCTGGCTTCTTAGAGGGACTATTGGCTTCCAGCCAATGGAAGTTTGAGGCAA
asv_810	MH858673	Fungi	Ascomycota	Eurotiomycetes	Eurotiales	Aspergillaceae	Aspergillus	unidentified	genus	0.97315	0.973	0.6506	GAAATGCGATACGTAATGTGAATTGCAGAATTCAGTGAATCATCGAGTCTTTGAACGCACATTGCGCCCTCTGGTATTCCGGGGGGCATGCCTGTCCGAGCGTCATTGCTGCCCTTAAGCACGGCTTGTGTGTTGGGCCCCCGTCCCGGTTCTCCAGCCGGGACGGGCCCGAAAGGCAGCGGCGGCACCGTGTCCGGTCCTCGAGTGTATGGGGCTCTGTCACCCACTCGTGTAGGTCCGGCCGGCGGCTAGCCTCAACCAAACTTTTTTAACCAGGTTGACCTCGGATCAGGTAGGGATACCCGCTGAACTTAA
asv_811	KY104546	Fungi	Ascomycota	Pichiomycetes	Pichiales	Pichiaceae	Pichia	Pichia fermentans	species	0.98333	0.934	0.9768	GAAATGCGATACCTAGTGTGAATTGCAGCCATCGTGAATCATCGAGTTCTTGAACGCACATTGCGCCCGCTGGTATTCCGGCGGGCATGCCTGTCTGAGCGTCGTTTCCTTCTTGGAGCGCAGCTTCAGACCTGGCGGGCTGTCTTTGTGGACGGCGCGCCCAAAGCGAGGGGCCTTCTGCGCGAACTAGACTGTGCGCGCGGGGCGGCCGGCGAACTTATTACCAAGCTCGACCTCAGATCAGGCAGGAGTACCCGCTGAACTTAAGCATATCAATAAGCGGAGGATTTTCTGGGTGG
asv_812	WI054919	Fungi	Basidiomycota	Microbotryomycetes	Sporidiobolales	Sporidiobolaceae	Sporobolomyces	Sporobolomyces roseus	species	0.9955200000000001	0.986	0.9694	GAAATGCGATACGTAATGTGAATTGCAGAATTCAGTGAATCATCGAATCTTTGAACGCATCTTGCGCTCTCTGGTATTCCGGAGAGCATGTCTGTTTGAGTGTCATGAATTCTTCAACCCAACTGTTTCTTGTAAACAGCTGGTGTTTGGATTCTGAGCGCTGCTGGCTTCGTGCCTAGCTCGTTCGTAATACATCAGCATCCCTAATACAAGTTTGGATTGACTTGGCGTAATAGACTATTCGCTAAGGATTCAATGTTCGCATTGAGCCAACTTAATTAAGGAAGCTTCTAATTGAAAAGTCTACCTTTAGATTAGATCTCAAATCAGGCAGGATTACCCGCTGAACTTAA
asv_813	WI047017	Fungi	Ascomycota	Pichiomycetes	Serinales	Debaryomycetaceae	Candida	Candida sake	species	1.0	0.991	0.9502	GAAATGCGATACGTAATATGAATTGCAGATTTTCGTGAATCATCGAATCTTTGAACGCACATTGCGCCCTGTGGTATTCCACAGGGCATGCCTGTTTGAGCGTCATTTCTCCCTCAAACCTCTGGTTTGGCGTTGAGTGATACTCGGTTTACTTGAAATACATGAAAAGCATAACTATTAGGTTTTACCAACTCGTTATACTAATCTACAAGTTTGACCTCAAATCAGGTAGGACTACCCGCTGAACTTAAGCATATCAATA
asv_814	MH866057	unidentified	unidentified	unidentified	unidentified	unidentified	unidentified	unidentified		0.26	N/A	N/A	AGGGCACCACCAGGAGTGGAGCCTGCGGCTTAATTTGATTCAACACGGGGAAACTCACCAGGTCCAGACATAGGAAGGATTGACAGATTGATAGCTCTTTCTTGATTCTATGGGTGGTGGTGCATGGCCGTTCTTAGTTGGTGGAGTGATTTGTCTGGTTAATTCCGATAACGAACGAGACCTTAACCTGCTAAATAGCCCAGTCGACTATGGTTGGCTGCTGGCTTCTTAGAGGGACTATTGGCGTTTAGCCAATGGAAGTTTGAGGCAA
asv_815	KY105037	Fungi	Ascomycota	Saccharomycetes	Saccharomycetales	Saccharomycetaceae	Saccharomyces	Saccharomyces cerevisiae	species	1.0	0.982	0.9722	GAAATGCGATACGTAATGTGAATTGCAGAATTCCGTGAATCATCGAATCTTTGAACGCACATTGCGCCCCTTGGTATTCCAGGGAGCATGCCTGTTTGAGCGTCATTTCCTTCTCAAACATTCTGTTTGGTAGTGAGTGATACTCTTTGGAGTTAACTTGAAATTGCTGGCCTTTTCATTGGATGTTTTTTTTTTCCAAAGAGAGGTTTCTCTGCGTGCTTGAGGTATAATGCAAGTACGGTCGTTTTAGGTTTTACCAACTGCGGCTAATCTTTTTTATACTGAGCGTATTGGAACGTTATCGATAAGAAGAGAGCGTCTAGGCGAACAATGTTCTTAAAGTTTGACCTCAAATCAGGTAGGAGTACCCGCTGAACTTAA
asv_816	WI030292	Fungi	Ascomycota	Dipodascomycetes	Dipodascales	Dipodascaceae	Galactomyces	Galactomyces candidus	species	1.0	0.989	0.9378	GGAAGACAGGAAGCATCGATGAAGAACGCAGCGAAACGCGATATTTCTTGTGAATTGCAGAAGTGAATCATCAGTTTTTGAACGCACATTGCACTTTGGGGTATCCCCCAAAGTATACTTGTTTGAGCGTTGTTTCTCTCTTGGAATTGCATTGCTTTTCTAAAATTTCGAATCAAATTCGTTTGAAAAACAACACTATTCAACCTCAGATCAAGTAGGATTACCCGCTGAACTTAAGCATATCAATAAGCGGAGGATTTTCTGGGTGGGGTGTCTATTGTA
asv_817	KY105488	Fungi	Basidiomycota	Microbotryomycetes	Sporidiobolales	Sporidiobolaceae	Sporidiobolus	Sporidiobolus salmonicolor	species	1.0	0.986	0.9694	GAAATGCGATACGTAATGTGAATTGCAGAATTCAGTGAATCATCGAATCTTTGAACGCATCTTGCACTCTCTGGTATTCCGGAGAGTATGTCTGTTGGAGTGTCATGAATTCTTCAACCCCACCGTTTCTTGCAAACGCGTGGGTGCTTGGATTCTGAGCGCTGCTGGCTTCGGCCTAGCTCGTTCGTAATGCATTAGCATCCCGATGACAAGTTTGGATTGACTTGGCGTAATAGACTATTCGCTGAGGAGTAAGTGGCCTTCGGGTTACTGAGCCAACTCGTTTCAGGAAGCTTCTAATCCCTAAAGTCTACCTTTTAGATTAGATCTCCAATCAGGCAGGATTACCCGCTGAACTTAA
asv_818	MH866057	unidentified	unidentified	unidentified	unidentified	unidentified	unidentified	unidentified		0.26	N/A	N/A	AGGGCACCACCAGGAGTGGAGCCTGCGGCTTAATTTGACTCAACACGGGAAACCTCACCCGGCCCGGACACGGACAGGATTGACAGATTGAGAGCTCTTTCTCGATTCCGTGGGTGGTGGTGCATGGCCGTTCTTAGTTGGTGGAGCGATTTGTCTGGTTAATTCCGATAACGAACGAGACTCTGGCATGCTAACTAGTTACGCGACCCCCGAGCGGTCGGCGTCCAACTTCTTAGAGGGACAAGTGGCGTTCAGCCACCCGAGATTGAGCA
asv_819	MH861165	Fungi	Ascomycota	Sordariomycetes	Hypocreales	Ophiocordycipitaceae	unidentified	unidentified	family	0.96296	0.95	0.6652	GAAATGCGATAAGTAATGTGAATTGCAGAATTCAGTGAATCATCGAATCTTTGAACGCACATTGCGCCCGCCAGTATTCTGGCGGGCATGCCTGTTCGAGCGTCATTTCAACCCTCGGGCCCCCCCTTCGGGGACGGGCGCGGTGTTGGGGGTCCGGCCTTGGCCGCCCCCGAAATGCAGTGGCGACCCCGCCGCGGCCTCTCCTGCGCAGTAAGCAAACGCTCGCAACGAGGGACCCGGAGGACGAGTCCGCCGTAAAACGCCCACTTCCTAGAAGTTGACCTCGGATCAGGTAGGGATACCCGCTGAACTTAA
asv_820	WI005851	Fungi	Ascomycota	Pichiomycetes	Serinales	Metschnikowiaceae	Clavispora	Clavispora lusitaniae	species	1.0	0.985	0.9489	GAAGAACGCAGCGAATTGCGATACGTAGTATGACTTGCAGACGTGAATCATCGAATCTTTGAACGCACATTGCGCCTCGAGGCATTCCTCGAGGCATGCCTGTTTGAGCGTCGCATCCCCTCTAACCCCCGGTTAGGCGTTGCTCCGAAATATCAACCGCGCTGTCAAACACGTTTACAGCACGACATTTCGCCCTCAAATCAGGTAGGACTACCCGCTGAACTTAAGCATATCAATAAGCGGAGGATTTTCTGGGTGGCAGGAAGGTTAAA
asv_821	MH865150	Fungi	Ascomycota	Eurotiomycetes	Eurotiales	Aspergillaceae	Aspergillus	Aspergillus carbonarius	species	1.0	0.994	0.9402	GAAATGCGATAACTAATGTGAATTGCAGAATTCAGTGAATCATCGAGTCTTTGAACGCACATTGCGCCCCCTGGTATTCCGGGGGGCATGCCTGTCCGAGCGTCATTGCTGCCCTCAAGCCCGGCTTGTGTGTTGGGTCGCCGTCCCCCTGTCTGGGGGGACGGGCCCGAAAGGCAGCGGCGGCACCGCGTCCGATCCTCGAGCGTATGGGGCTTTGTCACATGCTCTGTAGGATTGGCCGGCGCCTGCCGACAACTCCAACCTTTTTTTCCAGGTTGACCTCGGATCAGGTAGGGATACCCGCTGAACTTAA
asv_822	MH860288	unidentified	unidentified	unidentified	unidentified	unidentified	unidentified	unidentified		0.6217172	N/A	N/A	GAATTGCGATACGTAATGTGAATTGCAGAATTCAGTGAATCATCGAATCTTTGAACGCACCTTGCACCCTTTGGTATTCCGAAGGGTATGCCCGTTTGAGTGTCATTGTAATCTCACACCTAGTGACTTGTCATTAGGAAGTGGACTTGGGAGCTGCCGTGTCACTACGGCTCTCTTGAAATGCATTCGCGAGGAAAGACTTGTTCACAGTGTAATAACTATTTCACTACTGTTCAAGTTCTGAACTTGCCCACAACCGTCGCAAGACTTACTTGACAACTTGACCTCAAATCGGGTAGGACTACCCGCTGAACTTAA
asv_823	MH857162	unidentified	unidentified	unidentified	unidentified	unidentified	unidentified	unidentified		0.36190399999999995	N/A	N/A	GAAATGTGATACTTGGTGTGAATTGCAGAATCCCATGAACCATCGAGTCTTTGAACGCAAGTTGCGCCCTAGGCCATCGGGCTGAGGGCACGCCTGCCTGGGCGTCACGCGTCATGTTGCCCCACCTCCTTTACCCCTTGTGGTGGTGGTGCGGAGCGAAGATTGGCCCCCTGTGTCTCTGTTCGAGGTGTGGTCGGCCCAAAGTCAAGGGCTCCTCGTGTGGCAAGCGTCACGATGAGTGGTGGGTCGAGCCACTTTGCCATTGTTCGGACATCGTGTGCGTGTTCTGCTCCCATTGGGCTCTGGTGACCCTGATTGCCATTCGATGGCATTTCGACTGCGACCCCAGGTCAGGCGGGGCTACCCGCTGAGTTTAA
asv_824	KY105037	Fungi	Ascomycota	Saccharomycetes	Saccharomycetales	Saccharomycetaceae	Saccharomyces	Saccharomyces cerevisiae	species	1.0	0.982	0.9722	GAAATGCGATACGTAATGTGAATTGCAGAATTCCGTGAATCATCGAATCTTTGAACGTACATTGCGCCCCTTGGTATTCCAGGGGGCATGCCTGTTTGAGCGTCATTTCCTTCTCAAACATTCTGTTTGGTAGTGAGTGATACTCTTTGGAGTTAACTTGAAATTGCTGGCCTTTTCATTGGATGTTTTTTTTTTCCAAAGAGAGGTTTCTCTGCGTGCTTGAGGTATAATGCAAGTACGGTCGTTTTAGGTTTTACCAACTGCGGCTAATCTTTTTTATACTGAGCGTATTGGAACGTTATCGATAAGAAGAGAGCGTCTAGGCGAACAATGTTCTTAAAGTTTGACCTCAAATCAGGTAGGAGTACCCGCTGAACTTAA
asv_825	KY101798	Fungi	Basidiomycota	Tremellomycetes	Tremellales	Rhynchogastremataceae	Papiliotrema	Papiliotrema pseudoalba	species	1.0	0.987	0.961	GAAATGCGATAAGTAATGTGAATTGCAGAATTCAGTGAATCATCGAATCTTTGAACGCACCTTGCGCCTTTTGGTATTCCGAAAGGCATGCCTGTTTGAGTGTCATGAAATCTCAATCCCACCGGGTTTTACTATCCGGTGCTGGACTTGGACCTGGGCGTCTGCCACGCAAGTGGCTCGCCTCAAATGACTTAGTGGGATCTCCTAGACATCCGCGACAGACGTAATAAGTTTCGTCTCGTCCCTTGTCTGACCGAGCCTGCTCATAACCTGCCATCGCGCACCTTTTTGACTCTGACCTCAAATCAGGTAGGACTACCCGCTGAACTTAA
asv_826	MH861220	Fungi	Basidiomycota	Agaricomycetes	Agaricales	Agaricaceae	Agaricus	Agaricus abruptibulbus	species	1.0	0.985	0.9442	GAAATGCGATAAGTAATGTGAATTGCAGAATTCAGTGAATCATCGAATCTTTGAACGCATCTTGCGCTCCTTGGTATTCCGAGGAGCATGCCTGTTTGAGTGTCATTAAATTCTCAACTCTCCTATACTTTGTTGTAAAGGAGGGCTTGGACTGTGGAGGCTTGCTGGCCGCTTGATGTGGTCAGCTCCTCTGAAATGCATTAGCAGAACTGTTTGCGATCTGCCACAAGTGTGATAAATTATCTACACTAGCGAGGGGATTGCTCTCTGTGTTCAGCTTCTAATCGTCTTCAGTGACAATTTTTTGAATGCTTGACCTCAAATCAGGTAGGACTACCCGCTGAACTTAA
asv_827	MH855596	Fungi	Ascomycota	Sordariomycetes	Hypocreales	Nectriaceae	Fusarium	Fusarium domesticum	species	1.0	0.994	0.9323	GAAATGCGATAAGTAATGTGAATTGCAGAATTCAGTGAATCATCGAATCTTTGAACGCACATTGCGCCCGCCAGTACTCTGGCGGGCATGCCTGTTCGAGCGTCATTTCAACCCTCAAGCCCCAGCGGTTTGGTGTTGGGCTTCGGCCGTCCTAGCGGCGGCCGTGCCCCAAATTCAGTGGCGGACTCGCTGTTGCCTCCTCTGCGTAGTAATTACACCTCGCACCGGAAAGACAGCGGGCCCACGCCGTAAAACAACCCAATTTTCTGAATGTTGACCTCGGATCAGGTAGGAATACCCGCTGAACTTAA
asv_828	WI052394	Fungi	Basidiomycota	Tremellomycetes	Trichosporonales	Trichosporonaceae	Cutaneotrichosporon	Cutaneotrichosporon suis	species	1.0	0.989	0.9756	GAAATGCGATAAGTAATGTGAATTGCAGAATTCAGTGAATCATCGAATCTTTGAACGCAACTTGCGCTCTCTGGTATTCCGGAGAGCATGCCTGTTTGAGTGTCATGAAATCTCAACCATTAGGGTTTCTTAATGGCTTGGATTTGGACGTTTGCCAGTCAAATGGCTCGTCTTAAAAGAGTTAGTGAATATAACATTTGTCTTCTGGCGTAATAAGTTTCGCTGGGCTGACTGTGTGAAGTTTGCTTCTAATCGTCCGCAAGGACAATTCTTGAACTCTGGCCTCAAATCAGGTAGGACTACCCGCTGAACTTAA
asv_829	MH859944	Fungi	Ascomycota	Sordariomycetes	Hypocreales	Nectriaceae	Fusarium	Fusarium pernambucanum	species	1.0	0.994	0.9323	AAAATGCGATAAGTAATGTGAATTGCAGAATTCAGTGAATCATCGAATCTTTGAACGCACATTGCGCCCGCCAGTATTCTGGCGGGCATGCCTGTTCGAGCGTCATTTCAACCCTCAAGCTCAGCTTGGTGTTGGGACTCGCGGTAACCCGCGTTCCCCAAATCGATTGGCGGTCACGTCGAGCTTCCATAGCGTAGTAATCATACACCTCGTTACTGGTAATCGTCGCGGCCACGCCGTAAAACCCCAACTTCTGAATGTTGACCTCGGATCAGGTAGGAATACCCGCTGAACTTAA
asv_830	MH858097	unidentified	unidentified	unidentified	unidentified	unidentified	unidentified	unidentified		0.28	N/A	N/A	TTTTTTTTTTAATGATACGGCGACCACCGAGATCTACACGGAAGACAGGAAGCATCGATGAAGAACGCAGCAGAAAATCCTCCGCATATCAATAAGCGGAGGATTTTCTGGGTGGTAACTCTGATGCATCTCGTATGCCGTCTTCTGCTTGAAAAAAAAAAAAAAAAA
asv_831	MH857008	unidentified	unidentified	unidentified	unidentified	unidentified	unidentified	unidentified		0.86598	N/A	N/A	GAAATGCGATAAGTAATGTGAATTGCAGAATTCAGTGAATCATCGAATCTTTGAACGCACATTGCGCCTAATAGTACTCTGTTAGGCATGCCTGTTCGAGCGTCATTTCAACCCCCAAGCCTTATTTGCTTGACGTTGGGAGCTTACAGCACCGCTGTAACTCCTCAAATCTAGCGGCGGAGCCAGGTGTTGCTCTAAGCGTAGTAATCTTATTCTCGCTTCTGAAGCTACCCTGTATCTTGCCGTAAAACTCCAACATTTCTAGTGGTTGACCTCGGATCAGGTAGGAATACCCGCTGAACTTAA
asv_832	MH862327	unidentified	unidentified	unidentified	unidentified	unidentified	unidentified	unidentified		0.24	N/A	N/A	GAAATGCGATACTTGGTGTGAATTGCAGAATCCCGTGAACCATCGAGTCTTTGAACGCAAGTTGCGCCCGAAGCCATTAGGCCCAGGGCACGTCTGCCTGGGTGTCACGCATCGTGTTGCCCCTGACCAAACATCTCCTCGAGATATTTATTTGTTCAGGGGCGGAAATTGGCCTCCCGTGCCTTTTGTGTGCGGTTGGCTCAAAAATGAGTCTCTGGTGACGGGCATCACGACATCGGTGGTTGTAAGAAGACCTTCTTGTGTCGTTGTGTATACCCGCCGCAGTAGGGAACTCGAGGGCCCTTGGGCACAGCAAAAATTGTGTGCACTTCGATTGTGACCCCAGGTCAGGCGGGACTACCCGCTGAGTTTAA
asv_833	WI003067	Fungi	Ascomycota	Pichiomycetes	Pichiales	Pichiaceae	Pichia	Pichia mandshurica	species	1.0	0.934	0.9768	GAAATGCGATACCTAGTGTGAATTGCAGCCATCGTGAATCATCGAGTTCTTGAACGCACATTGCGCCCGTCGGTATTCCGGCGGGCATGCCTGTCTGAGCGTCGTTTCCTTCTTGTGCACCGGGGGTCTTTGCAGATCCTCTCTGCGCAGAGCTGGCCGTGCCACTGGCCCGGCCGAAAAGAAACGTTGCGGACGAAGCGAACTACATCGGGACGCTTTGGCCGCCGAGCGAAAAAACACCATTGAGCTCGACCTCAGATCAGGTAGGAGTACCCGCTGAACTTAA
asv_834	MH861092	unidentified	unidentified	unidentified	unidentified	unidentified	unidentified	unidentified		0.42166519999999996	N/A	N/A	GAAATGCGATACTTGGTGTGAATTGCAAAATCCCGTGAACCATCGAGTCTTTGAACGCAAGTTGCGCCCGAAGCCTTCTGGCCGAGGGCACGCCTGCCTGGGCGTCACGCATCGCGTCTCCCCCAACCCGCCCACAGCGGGGCGGAGGAGGAGGATGGCCTCCCATGCCTCACCGGGCGTGGATGGCCTAAATAAGGAGCCCCCGGTTACGAACTGCCGCGGCGATAGGTGGTAGACAGGGCCTTAAAAATCCCAGGATGCATCGCGTCGCGCAGCACGTAGCTCCCGAGGCCTCGAAGGACCCCAAGTTGTCTCCCTTAACCGGGACGGCAAAACCGTTGCGACCCCAGGTCAGGCGGGGCTACCCGCTGAGTTTAA
asv_835	WI006973	Fungi	Basidiomycota	Malasseziomycetes	Malasseziales	Malasseziaceae	unidentified	unidentified	family	0.93208	0.912	0.8129	GAAACGCGATAGGTAATGTGAATTGCAGAATTCCGTGAATCATCGAATCTTTGAACGCACCTTGCGCTCTATGGCAATCCGTAGAGCATGCCTGTTTGAGTGCCATGAAATCTCCCACCCCAAGCGGTTTTTGAATGAAACGGCTTGGCGGATGGGGTCTGGATGGGTGCCTCTGCCTGTGCTTACCTTTTAGCCCACAGGCTCGCCCGAAATGCATGAGCGCCTTGGGACACTTTGCATCCGCCTCTCTTGTGGGAGGAGGCGGCCAAGCAGTGTTTTTCTCCAGGCATGGCATGATACGTCATTTGCTATGTCGCCCAATGGAGGAATGCTTGGTTGTGTCTGCGTGTGCTTCGAACTTTGCCTCTGTGCAAATCCCCTTTCACTTCTGGTCTCAAA…
asv_836	MH862596	unidentified	unidentified	unidentified	unidentified	unidentified	unidentified	unidentified		0.3011776	N/A	N/A	GAACTGCGATACTTGGTGTGAATTGCAGAATCCCGTGAACCATCGAGTCTTTGAACGCAAGTTGCGCCCGAAGCCATTTGGCCGAGGGCACGTTTGCCTGGGTGTCACACGCGGCGTTGCCCCTAATCCCTCGCCTAAATCGGGCGGGTAGGACACGGGAGCGTATGCTGGCCTCCCGCGACGTCTTTGTCACGGTTGGCCCAAAATCGAGCGCTGGAGCGATCAGCACCACGACATTCGGTGGTTGATGAGACCCCAATGTTCAATGTCGTGCGCGTCGCTCGTGCGGGCGCTTCAAGAATCTACTCCTTACCAACGCGACCCCAGGTCAAGCGGGGCTACCCGCTGAGTTTAA
asv_837	MH862434	Fungi	Basidiomycota	Exobasidiomycetes	Entylomatales	unidentified	Tilletiopsis	Tilletiopsis washingtonensis	species	0.9878	0.967	0.9637	GAAATGCGATAAGTAATGTGAATTGCAGAATTCAGTGAATCATCGAATCTTTGAACGCACCTTGCGCTCGTTGGTATTCCGACGAGCATGCCTGTTTGAGTGTCATGAATTCTCCACCCCCATGTCTTTTGTCACCGAAGGACGTGCTTGGGGCGGGTCCATGGGCATCTTTGCCAGTCTCCGGACAGGCTTGCCTTAAAAGTATTAGCTGGACTGCATCTGCGATGCATTGGTTCTACTCAACGTGATAAGTTCATTCGTTGAGGACGGCTTCACGGCCGGCCAAGCTACAATGCGATCAATAGTCTGCTTCTAACCCGGCGCGGAGTGCTTGCACTCCAACCCAACTTAACGCTCTGGCCTCAAATCAGGTAGGATTACCCGCTGAACTTAA
asv_838	MH862942	Fungi	Ascomycota	Dothideomycetes	unidentified	unidentified	unidentified	unidentified	class	0.89899	0.891	0.8156	GAAATGCGATAAGTAATGTGAATTGCAGAATTCAGTGAATCATCGAATCTTTGAACGCACATTGCGCCCCTTGGTATTCCGAGGGGCATGCCTGTTCGAGCGTCATTTCACCAATCAAGCCCCGCTTGGTATTAGGCGTCAGGCCCGCGCTGCAGCCGCGGGCCCGCCCGAAATGCATCGGCGAGGACATCGACCCCCGGCGTGTTGAGAATCTCACAATTCGACGTCGGGAGCACCGGTGCGCCTCCGCCGCGGAAGCCTTTCCGGAAAACACCAATTTTCTCAAAGGTTGACCTCGGATCAGGTAGGAATACCCGCTGAACTTAA
asv_839	MH861331	unidentified	unidentified	unidentified	unidentified	unidentified	unidentified	unidentified		0.3410532	N/A	N/A	GAAATGCGATACTTGGTGTGAATTGCAGGATCCCGCGAACCACCGAGTCTTTGAACGCAAGTTGCGCCCGGAGCCTTCTGGCCGAGGGCACGTCTGCCTGGGCGTCACGCATCGCTGCCCCCCCCCACACAACACCCCATGCGGGCTCGTTGCGTAGGCAGGGGCACACGCTGGCCTCCCGTGCGCACCGTCGTGCGGATGGCTTAAATTCGAGTCCTCGGCGCACGTCGTCGCGACACTACGGTGGTTGATCCGACCTCGGTACCACGTCGCGATCCTGACGTCGCCTCCTTGTGGACTCCTACACCGACCCTCTGAACGCTGTCCCCCCAAAGGATGACGCTCTCGACGCGACCCCAGGTCAGGCGGGACTACCCGCTGAGTTTAA
asv_840	WI052232	Fungi	Basidiomycota	Tremellomycetes	Filobasidiales	Filobasidiaceae	Filobasidium	unidentified	genus	0.9726	0.946	0.8675	GAAATGCGATAAGTAATGTGAATTGCAGAATTCAGTGAATCATCGAATCTTTGAACGCAAATTGCACTCTTTGGTATTCCGAAGAGTATGCCTGTTTGAGTGTCATGAAAACCTCAACTCCATGTTTGGTTAATCCGAGCTTGGATGTTGGATGTGGGCGTTTGTCAATGCTAAGTTGACTCGCCTTAAAAATGTAAGCTGGATTAGTCTTTGACTGGTTCCCCTGGGCGTAATAAGTATTTCGCTTAGGACACAAGTTCGCTTGTGGCCAGGACTTGACAATAGTCTGCTTTCTATACCCTACACACTTGTGTGTAACTTCTTGACATCTGGCCTCAAATCAGGTAGGACTACCCGCTGAACTTAA
asv_841	MH864432	unidentified	unidentified	unidentified	unidentified	unidentified	unidentified	unidentified		0.24	N/A	N/A	GAAATGCGATACTTGGTGTGAATTGCAGAATCCCGTGAACCATCGAGTCTTTGAACGCAAGTTGCGCCCGAAGCCATTAGGCCGAGGGCACGTCTGCCTGGGCGTCACGCATCGCGTCGCCCCCCGCACATTGCGCGGGGGCGGAAGCTGGCCTCCCGTGCGCCCCGAGCGCGCGGCTGGCCTAAATGCGAGTCCACGTCGACGGACGTCGCGGCAAGTGGTGGTTGAAACTCAACTCTCTCTCGTTGTCGCGGCTACAGCCCGTTGCGCGTCCGGACTCCCAGACCCTCCTTGCGCCGACTAAGGCGCTCCGACCGCGACCCCAGGTCAGGCGGGATTACCCGCTGAGTTTAA
asv_842	WI004108	Fungi	Basidiomycota	Tremellomycetes	Cystofilobasidiales	Cystofilobasidiaceae	Guehomyces	Guehomyces pullulans	species	1.0	0.981	0.9534	GAAATGCGATAAGTAATGTGAATTGCAGAATTCAGTGAATCATCGAATCTTTGAACGCACCTTGCGCTCCTTGGTATTCCGAGGAGCATGCCTGTTTGAGTGTCATGAAACTCTCACCCTCTAGCTTTCTTAATCGTGGCTAGCGGCGTGGACGTGAGCGCTGCTGCTTTGTTGCGGCTCGCTCGAAATGCATTAGCAGACCCTTTTCGTAATCGGTTCCACTCAACGTGATAAGTATTTCGTTGAGGACAGTTGCAGCAATGCGGCTGGCCGGGATAAGAAAGGCATAGTTGTCAGCTTCTAATCGCCCTTGGGCAATTTTTTTATGATCTGGCCTCAAATCAGGTAGGACTACCCGCTGAACTTAA
asv_843	MH864600	unidentified	unidentified	unidentified	unidentified	unidentified	unidentified	unidentified		0.24	N/A	N/A	GAAATGCGATACTTGGTGTGAATTGCAGAATCCCGTGAACCATCGAGTCTTTGAACGCAAGTTGCGCCCCAAGCCTTCTGGCCGAGGGCACGTCTGCTTGGGTGTCACAAATCGTCGTCCCCCAATCCTCTCGAGGATATCGGACGGAAGCTGGTCTCCCGTGTGTTACCGCACGCGGTTGGCCAAAATCCGAGCTAAGGATGCCAGGAGCGTCTTGACATGCGGTGGTGAATTCAATTCTCGTCAAATCGTCAGTCGTTTCGGTCCGAAAGCTCTTGATGACCCAAAGTCCTCAACGCGACCCCAGGTCAGGCGGGATCACCCGCTGAGTTTAA
asv_844	KY106000	Fungi	Ascomycota	Dipodascomycetes	unidentified	unidentified	unidentified	unidentified	class	0.661108	0.521	0.5807	GGAAGACAGGAAGCATCGATGAAGAACGCAGCGTAGGTGGTAGACAGGGCCTTAAAAATCCCAGGATGCATCGCGTCGCGCAGCACGTAGCTCCCGAGGCCTCGAAGGACCCCAAGTTGTCTCCCTTAACCGGGACGGCAAAACCGTTGCGACCCCAGGTCAGGCGGGGCTACCCGCTGAGTTTAAGCATATCAATAAGCGGAGGATTTTCTGGGTGGCGGAGCTATGGTATCTCGTATGCCGTCTTCTGCTTGAAAAAAAAAA
asv_845	MH858097	unidentified	unidentified	unidentified	unidentified	unidentified	unidentified	unidentified		0.28	N/A	N/A	TTTTTTTTTTAATGATACGGCGACCACCGAGATCTACACGGAAGACAGGAAGCATCGATGAAGAACGCAGCCAAGCAGAAGACGGCATATCAATAAGCGGAGGATTTTCTGGGTGGCTTGTGTCGATAATCTCGTATGCCGTCTTCTGCTTGAAAAAAAAAAA
asv_846	MH858267	Fungi	Basidiomycota	Agaricomycetes	unidentified	unidentified	unidentified	unidentified	class	0.9115000000000001	0.891	0.7894	GAAATGCGATAAGTAATGTGAATTGCAGAATTCAGTGAATCATCGAATCTTTGAACGCAACTTGCGCTCCTTGGTATTCCATGGAGCATGCCTGTTTGAGTGTCACGTAAACCCTCACCCTCACGATGTCAAAGTCGTGTCCGGTGGATTTGGACCGTGCCGTTGTTGGCTCGTCCTGAAATGCATTAGCTTGTGCTCGTTAGAGTGCTCGGCATGGTGTGATAATTATCTGCGCCGTCGCCTTAGGCCTCTTCTGTGTGCGCTGCTTCCAATGGTCCCCAGTGGACAGCTATATTAAAGCTTTGGCCTCAAATCAGGTAGGACTACCCGCTGAACTTAA
asv_847	MH857292	Fungi	Basidiomycota	Agaricomycetes	Trechisporales	Hydnodontaceae	Trechispora	Trechispora amianthina	species	0.9863	0.985	0.9036	GAAATGCGATAAGTAATGTGAATTGCAGAATTCAGTGAATCATCGAATCTTTGAACGCACCTTGCGCTCCTTGGTATTCCGAGGAGCATGCCTGTTTGAGTGTCATGGAATTCTCAACCTCTAACACTTTGTTGTGAAAGAGGCTTGGACTTGGAGGTTGTGTCGGCGCAAGTCGACTCCTCTCAAATGTATTAGCGTGAATCTTACGGATCGCCTTCAGTGTGATAATTATCTGCGCTGTGGGTGTTGAAGTACAATAATGTTCGTGCTTACAACTGTCCGCAAGGACAATCTATTGACAATCTGACCTCAAATCAGGTAGGACTACCCGCTGAACTTAA
asv_848	MH862327	unidentified	unidentified	unidentified	unidentified	unidentified	unidentified	unidentified		0.24	N/A	N/A	GAAATACGATACTTGGTGTGAATTGCAGAATCCCGTGAACCATCGAGTCTTTGAACGCAAGTTGCGCCCGAAGCCATTAGGCCCAGGGCACGTCTGCCTGGGTGTCACGCATCGTGTTGCCCCTGACCAAACATCTCCTCGAGAGATTTATTTGTTCAGGGGCGGAAATTGGCCTCCCGTGCCTTTTGTGTGCGGTTGGCTCAAAAATGAGTCTCTGGTGACGGGCATCACGACATCGGTGGTTGTAAGAAGACCTTCTTGTGTCGTTGTGTATACCCGCCGCAGTAGGGAACTCGAGGGCCCTTGGGCACAGCAAAAATTGTGTGCACTTCGATTGTGACCCCAGGTCAGGCGGGACTACCCGCTGAGTTTAA
asv_849	KY103609	Fungi	Ascomycota	Pichiomycetes	Serinales	Debaryomycetaceae	Hyphopichia	Hyphopichia pseudoburtonii	species	1.0	0.889	0.9714	GAAATGCGATAAGTAATATGAATTGCAGATTTTCGTGAATCATCGAATCTTTGAACGCACATTGCACCTTGTGGTATTCCACAAGGTATGCCTGTTTGAGCGTCATTTCTCCCTCAAACCCCCGGTTTGGTGTTGAGTGATACTCCGGTCCACTTCAAATTTAGCTACAACTTATGTTCTAATACTTCGTAAGTAACACTAAAAAGATCGACCTCAAATCAGGTAGGACTACCCGCTGAACTTAAGCATATCAATAA
asv_850	MH870462	Fungi	Ascomycota	Eurotiomycetes	Onygenales	unidentified	unidentified	unidentified	order	0.93464	0.926	0.795	GAAACGCGATAGTTAATGTGAATTGCAGAATTCAGTGAATCATCGAGTCTTTGAACGCACATTGCGCCCATTGGTATTCCTTTGGGCATGTCTGTTTGAGCGTCATTACAACCCTCAGCTAACCGCTGGTTTTGAACCGGAACGGGTCACACCGCGCCGGTTTTAAAGTTGTAAGCTCTGCTGGCCGCTCCGCACCAACCAGAACATAGTAAGCACTACTTGTTAGGGTGAAGCGGGACGGTTCGGCCTGTACAAAACCTACCACTTCTAAGGTTTGACCTCAGATCAGACAAGGATACCCGCTGAACTTAA
asv_851	WI050069	Fungi	Basidiomycota	Microbotryomycetes	Sporidiobolales	Sporidiobolaceae	Rhodosporidiobolus	Rhodosporidiobolus ruineniae	species	1.0	0.981	1.0	GAAATGTGATAAGTAATGTGAATTGCAGAATTCAGTGAATCATCGAATCTTTGAACGCATCTTGCACTCCTTGGTATTCCGAGGAGTATGCCTGTTTGAGTGTCATGAATTCTTCAACCCTCTCTTTTCTTAGTGATTAGAGAGGAGCTTGGATTCTGAGTGTTGCTCCTTACCCGAGCTCATTCGTAATATATTAGCATCCATATTCGAACTTTCGGATTGACTTGGCGTAATAGACTATTCGCTGAGGAATCTAACTTCGGTTAGAGCCGGGTTTGAACTAGGAAGCTCCTAATCTAGCTTAGTCTACTTTTAGATTAGATCTCAAATCAGGTAGGATTACCCGCTGAACTTAA
asv_852	KY104547	Fungi	Ascomycota	Pichiomycetes	Pichiales	Pichiaceae	Pichia	Pichia fermentans	species	1.0	0.934	0.9768	GAAATGCGATACCTAGTGTGAATTGCAGCCATCGTGAATCATCGAGTTCTTGAACGCACATTGCGCCCGCTGGTATTCCGGCGGGCATGCCTGTCTGAGCGTCGTTTCCTTCTTGGAGCGGTGCTTCAGACCTGGCGGGCTGTCTTTTTGGACGGCGCGCCCAAAGCGAGGGGCCTTCTGCGCGAACTAGACTGTGCGCGCGGGGCGGCCGGCGAACTTATTACCAAGCTCGACCTCAGATCAGGCAGGAGTACCCGCTGAACTTAA
asv_853	KY104182	Fungi	Basidiomycota	Malasseziomycetes	Malasseziales	Malasseziaceae	Malassezia	Malassezia sympodialis	species	1.0	0.936	0.9896	GAAACGCGATAGGTAATGTGAATTGCAGAATTCCGTGAATCATCGAATCTTTGAACGCACCTTGCGCTCCATGGTATTCCGTGGAGCATGCCTGTTTGAGTGCCGCGAATTCTCCCTCCCCTTACGGTGGCCGAAAGGCCGAAGTAGGGCGGACGGGGTAGGATGGGTGTTTGCTGCCTGGGGATTGTACCAGGCTCGCCCGAAATGCATAAGCGCCAGGACCCTCGCTACCGCTCTCTAGGGAAGAGTGGCTAAGCGACCGCTGAGCATGGCATGATACGTCATTTGCTGTGTGTGGGCGGCCGGTTGGAGAGGTGTCTGCTTTACCAGCCCTATTTTAATTCTGGTCTCAAATCAGGTAGGATCACCCGCTGAACTTAA
asv_854	MH863341	unidentified	unidentified	unidentified	unidentified	unidentified	unidentified	unidentified		0.3211096	N/A	N/A	GAAATGCGATACTTGGTGTGAATTGCAGGATCCCGTGAACCACCGAGTCTTTGAACGCAAGTTGCGCCCGGAGCCTTCTGGCCGAGGGCACGTCTGCCTGGGCGTCACGCATCGTTGTCCCCACTCACACAACTCCCCCGCCCACCGTGCGGGCTCGTTGTGCGGGCGAGGGCACACACTGGCCTACCGTGCGCACCGTCGTGCGGATGGCTTAAATTCGAGTCCTCGACGCTCGTCGTCGCGACACTACGGTGGTTGATCCAACCTCGGTGACGCGTCTCGGCCTCGACGTCGCCTCCACGGACTCCTGCATGACCCTCCGAACGTCGCCCCCGCAAAGGGACGACACTCTCGACGCGACCCCAGGTCAGGCGGGACTACCCGCTGAGTTTAA
asv_855	MH857560	Fungi	Basidiomycota	Agaricomycetes	Polyporales	unidentified	unidentified	unidentified	order	0.93151	0.926	0.7414	GAAATGCGATAAGTAATGTGAATTGCAGAATTCAGTGAATCATCGAATCTTTGAACGCACCTTGCGCTCCCTGGTATTCCGGGGAGCACGCCCGTTTGAGTGTCATGGTATTCTCAACCTCTATAACTTTTGTTATTGAGGCTTGGACTTGGAGGTTGTGCTGGCTCTCGTTAGTCGGCTCCTCTTAAATGCATTAGCGTGAACGTTACGGATCGCTATCAGTGTGATAATTATCTGCGCTGTTAGTGTTGAAGTATGATAAGCTTGCGCTTCTAACCGTCCTTCAGTTGGACAACTTATTCTGACATCTGACCTCAAATCGGGCGGGACTACCCGCTGAACTTAA
asv_856	MH862204	unidentified	unidentified	unidentified	unidentified	unidentified	unidentified	unidentified		0.87273	N/A	N/A	GAAATGCGATAAGTAATGTGAATTGCAGAATTCAGTGAATCATCGAATCTTTGAACGCACATTGCGCCCTCTGGTATTCCGGAGGGCATGCCTGTTCGAGCGTCATTTCAAACCTCAAGCCTCGGCTTGGTCTTGGGCACCGTCCGCGAGGACGCGCCAGAAACACGTAGGCAGTGGTGCCCGTCTCCCAGCGTAGTCAATCTACCCGCTCCGGAGCTCGTGGTGCCGCCCGCCGGACAACCTCATTTTTCTATGGTTTGACCTCGGATCAGGTAGGGATACCCGCTGAACTTAA
asv_857	MH863790	Fungi	Ascomycota	Eurotiomycetes	Chaetothyriales	Herpotrichiellaceae	Exophiala	Exophiala xenobiotica	species	0.99419	0.981	0.976	GAAATGCGATAAGTAATGCGAATTGCAGAATTCCAGTGAGTCATCGAATCTTTGAACGCACATTGCGCCCTTTGGTATTCCGAAGGGCATGCCTGTTCGAGCGTCATTTTCACCCCTCAAGCCCCCGGCTTGGTGTTGGACGGTTTGGTTTAGGTACCCCTAGACCCCTCCTAAAGACAATGACGGCGGCTGTTGAACCCCCGGTACACTGAGCTTCTTAACTGAGCACGTATCGGATCTAGGGTTTAGCGGCACCCGGTCTATACCTTTTTTGCTTACAAGGTTGACCTCGGATCAGGTAGGAATACCCGCTGAACTTAA
asv_858	MH858097	unidentified	unidentified	unidentified	unidentified	unidentified	unidentified	unidentified		0.28	N/A	N/A	TTTTTTTTTTAATGATACGGCGACCACCGAGATCTACACGGAAGACAGGAAGCATCGATGAAGAACGCAGCAAGCAGAAGACGGCATATCAATAAGCGGAGGATTTTCTGGGTGGACGGCATGGCATATCTCGTATGCCGTCTTCTGCTTGAAAAAAAAAAAAAAAAA
asv_859	WI054525	Fungi	Ascomycota	Pichiomycetes	Pichiales	Pichiaceae	Pichia	Pichia membranifaciens	species	1.0	0.934	0.9768	GAAATGCGATACCTAGTGTGAATTGCAGCCATCGTGAATCATCGAGTTCTTGAACGCACATTGCGCCCGTCGGTATTCCGGCGGGCATGCCTGTCTGAGCGTCGTTTCCTTCTTGTGCACCGCGGGGTCTTTGCAGATCCTCTCTGCGCAGAGCTGGCCGTGCCACTGGCCCGGCCGAAAAGAAACGTTGCGGACGAAGCGAACTACATCGGGACGCTTTGGCCGCCGAGCGAAAAAAAAACACCATTGAGCTCGACCTCAGATCAGGTAGGAGTACCCGCTGAACTTAA
asv_860	MH863578	unidentified	unidentified	unidentified	unidentified	unidentified	unidentified	unidentified		0.6815770000000001	N/A	N/A	GAAATGCGATAAGTAATGTGAATTGCAGAATTCAGTGAATCATCGAATCTTTGAACGCACATTGCGCCCCTTGGTATTCCGAGGGGCATGCCTGTTCGAGCGTCATTGCAACCCTCAAGCTCTGCTTGGTATTGGGCCCCCGCCCCTCGCGGGGCGGGCCCGGAACCCATCGGCGGCTGTGCCCAGCTCCGAGCGTAGTCAACACACCCCGCTCTGGAGGACTTGGGCGCCGCCCGCCGGACGAACACCCCCGAATCTTTCTCAAGGTTTGACCTCGGATCAGGTAGGGATACCCGCTGAACTTAA
asv_861	MH862685	unidentified	unidentified	unidentified	unidentified	unidentified	unidentified	unidentified		0.3211096	N/A	N/A	GAAATGCGATACTTGGTGTGAATTGCAGAATCCCGTGAACCATCGAGTCTTTGAACGCAAGTTGCGCCCGAGGCTACTTGGCCGAGGGCACGCCTGCCTGGGCGTCATGCCTCACATCGCTCAGTGCCCCCCGCCTCCCAAGGCCATAGCATTGGGAAGCGGCGGCGCGGATGCGGAGATTGACCTCCCGTGCCTTGCGGCGCAGCGGGTTGAAATGATTGTCGCTGGTCGGGTCGGACACGGCGAATGGTGGACAGACACAAATGACGCTGAACGCTGTGTACTCGACCCTAAGCCAAAGCGGCGCGTGCAAGGAGCCCATGCCGACGGGCGTTCAAGAACGCCCTCGGACCACGACCCCAGGTCAGGCGGGGCCACCCGCTGAGTTTAA
[truncated: 1,143 more rows]

## Sheet: WI_species_in_gut_samples
Taxon	Remark	Name changes
[truncated: 316 more rows]

## Sheet: WI_species_not_present_in_UNITE
Taxon
[truncated: 35 more rows]
