# Supplementary material for: Advancing Yeast Identification Using High‐Throughput DNA Barcode Data From a Curated Culture Collection
Source: Mol Ecol Resour. 2025 Nov 26;26(1):e70082. doi: 10.1111/1755-0998.70082 (PMC12649295; doi:10.1111/1755-0998.70082)
Supplement: Supplementary file 5 — Appendix S5: men70082‐sup‐0005‐AppendixS5.xlsx. [file MEN-26-e70082-s007.xlsx]

## Sheet: species_resolving_powers_all
Rank	Taxa	ITS_cutoff	ITS1_cutoff	ITS2_cutoff	LSU_cutoff	ITS_power	ITS1_power	ITS2_power	LSU_power
species	Apiotrichum	0.997	0.992	0.994	0.994	0.8736	0.7055	0.9186	0.9298
species	Blastobotrys	0.993	0.981	0.977	0.986	0.9195	0.9046	0.9046	0.8534
species	Candida	0.988	0.985	0.986	0.995	0.9468	0.9261	0.9224	0.946
species	Candidozyma	0.919	0.843	0.985	0.978	0.8888	0.9705	0.99	0.8995
species	Cryptococcus	0.999	0.992	0.996	0.999	0.7555	0.5001	0.6117	0.7078
species	Cutaneotrichosporon	0.989	0.992	0.989	0.995	0.8947	0.8578	0.8838	0.8113
species	Cyberlindnera	0.983	0.989	0.99	0.993	0.7998	0.8014	0.7921	0.8142
species	Cystobasidium	0.99	0.988	0.986	0.997	0.8953	0.8343	0.9012	0.8899
species	Debaryomyces	0.995	0.991	0.995	0.999	0.6737	0.6732	0.617	0.6738
species	Dioszegia	0.993	0.985	0.99	0.999	0.9824	0.9609	0.8838	0.8711
species	Filobasidium	0.997	0.991	0.996	0.998	0.9128	0.8245	0.9309	0.8302
species	Hanseniaspora	0.995	0.993	0.992	0.998	0.847	0.7871	0.9105	0.8709
species	Kodamaea	0.937	0.929	0.987	0.991	0.7906	0.9815	0.9804	1
species	Lachancea	0.986	0.992	0.977	0.992	0.9731	0.9221	0.9792	0.9743
species	Lipomyces	0.98	0.975	0.963	0.999	0.8912	0.7854	0.8887	0.8145
species	Malassezia	0.967	0.927	0.936	0.991	0.9918	0.9497	0.9896	0.9893
species	Metschnikowia	0.926	0.937	0.965	0.995	0.7767	0.8766	0.7585	0.8608
species	Naganishia	0.993	0.992	0.996	0.996	0.7711	0.7636	0.6953	0.8681
species	Nakazawaea	0.996	0.983	0.986	0.998	0.9107	0.803	0.9024	0.8439
species	Ogataea	0.987	0.984	0.985	0.997	0.9466	0.7961	0.9136	0.8282
species	Papiliotrema	0.982	0.971	0.977	0.991	0.915	0.8483	0.915	0.8819
species	Pichia	0.966	0.965	0.964	0.99	0.9188	0.9294	0.881	0.9284
species	Rhodosporidiobolus	0.986	0.994	0.981	0.996	0.9854	0.9559	1	0.9329
species	Rhodotorula	0.99	0.994	0.994	0.996	0.9245	0.7076	0.8856	0.8881
species	Saccharomyces	0.993	0.995	0.995	0.999	0.5916	0.61	0.4928	0.5812
species	Saccharomycopsis	0.974	0.953	0.988	0.992	0.99	1	0.9544	0.9613
species	Scheffersomyces	0.997	0.995	0.995	0.996	0.852	0.8419	0.7673	0.7583
species	Schwanniomyces	0.996	0.996	0.995	0.996	0.6731	0.7318	0.6823	0.698
species	Sporobolomyces	0.988	0.987	0.991	0.994	0.8989	0.9312	0.9065	0.8669
species	Starmerella	0.97	0.965	0.987	0.986	0.9769	0.978	0.9255	0.9927
species	Sugiyamaella	0.91	0.969	0.987	0.994	1	1	1	1
species	Suhomyces	0.957	0.942	0.966	0.993	1	1	1	0.99
species	Teunomyces	0.972	0.952	0.982	0.997	0.9611	0.9864	0.9181	0.9899
species	Trichosporon	0.999	0.992	0.995	0.999	0.7764	0.7113	0.7119	0.8174
species	Vishniacozyma	0.996	0.986	0.994	0.993	0.8443	0.7418	0.8211	0.9234
species	Wickerhamiella	0.975	0.97	0.987	0.984	0.9355	0.9491	0.9227	0.9718
species	Wickerhamomyces	0.95	0.983	0.953	0.993	0.9887	0.8867	0.9681	0.9707
species	Yamadazyma	0.987	0.98	0.98	0.993	1	0.9825	0.9825	0.9837
species	Bulleribasidiaceae	0.996	0.986	0.994	0.994	0.7952	0.7464	0.7742	0.856
species	Cryptococcaceae	0.999	0.992	0.996	0.999	0.7575	0.504	0.6148	0.7108
species	Cuniculitremaceae	0.984	0.992	0.992	0.998	0.9798	0.8856	0.9818	0.9525
species	Cystobasidiaceae	0.99	0.988	0.986	0.997	0.9009	0.8491	0.916	0.8947
species	Cystofilobasidiaceae	0.985	0.988	0.981	0.993	0.9302	0.9352	0.9358	0.873
species	Debaryomycetaceae	0.988	0.991	0.99	0.996	0.8423	0.8172	0.8323	0.8531
species	Filobasidiaceae	0.998	0.992	0.996	0.996	0.8064	0.7887	0.7951	0.8565
species	Lipomycetaceae	0.986	0.99	0.97	0.999	0.9145	0.8413	0.8984	0.8427
species	Malasseziaceae	0.967	0.927	0.936	0.991	0.9918	0.9497	0.9896	0.9893
species	Metschnikowiaceae	0.926	0.958	0.988	0.993	0.8194	0.9244	0.8634	0.8663
species	Pachysolenaceae	0.996	0.991	0.986	0.998	0.8328	0.7708	0.8574	0.834
species	Phaffomycetaceae	0.983	0.989	0.99	0.993	0.8398	0.8413	0.8238	0.8536
species	Pichiaceae	0.98	0.972	0.985	0.995	0.9176	0.8785	0.8714	0.8772
species	Piskurozymaceae	0.982	0.989	0.938	0.994	0.9281	0.9563	0.8582	0.9262
species	Rhynchogastremataceae	0.982	0.971	0.977	0.991	0.915	0.8483	0.915	0.8819
species	Saccharomycetaceae	0.993	0.99	0.995	0.996	0.8071	0.8016	0.7549	0.7412
species	Saccharomycodaceae	0.995	0.993	0.992	0.998	0.8473	0.7926	0.9183	0.8777
species	Saccharomycopsidaceae	0.974	0.969	0.991	0.992	0.9751	0.992	0.9469	0.9442
species	Sporidiobolaceae	0.99	0.993	0.994	0.996	0.9036	0.7376	0.8698	0.8734
species	Tremellaceae	0.993	0.991	0.99	0.996	0.887	0.9002	0.8502	0.8509
species	Trichomonascaceae	0.975	0.984	0.987	0.996	0.9511	0.9551	0.9336	0.9368
species	Trichosporonaceae	0.997	0.992	0.995	0.997	0.7857	0.7517	0.8138	0.8563
species	Wickerhamomycetaceae	0.95	0.983	0.953	0.993	0.9887	0.8867	0.9681	0.9707
species	Agaricostilbales	0.973	0.994	0.971	0.997	0.9721	0.9667	0.9719	0.9246
species	Alaninales	0.996	0.991	0.986	0.998	0.8328	0.7708	0.8574	0.834
species	Ascoideales	0.974	0.953	0.988	0.992	0.99	1	0.9544	0.9613
species	Cystobasidiales	0.99	0.988	0.986	0.997	0.9024	0.8513	0.9172	0.8982
species	Cystofilobasidiales	0.986	0.988	0.981	0.993	0.9434	0.8933	0.9302	0.9064
species	Dipodascales	0.975	0.965	0.987	0.991	0.8641	0.9161	0.8714	0.9312
species	Filobasidiales	0.998	0.992	0.996	0.996	0.8427	0.8543	0.7925	0.864
species	Lipomycetales	0.986	0.99	0.97	0.999	0.9145	0.8413	0.8984	0.8427
species	Malasseziales	0.967	0.927	0.936	0.991	0.9918	0.9497	0.9896	0.9893
species	Phaffomycetales	0.962	0.989	0.99	0.993	0.8777	0.8525	0.8612	0.896
species	Pichiales	0.98	0.972	0.985	0.995	0.9176	0.8785	0.8714	0.8772
species	Saccharomycetales	0.993	0.99	0.995	0.996	0.8084	0.8021	0.7566	0.7426
species	Saccharomycodales	0.995	0.993	0.992	0.998	0.8473	0.7926	0.9183	0.8777
species	Serinales	0.988	0.984	0.99	0.996	0.8226	0.8257	0.8367	0.8546
species	Sporidiobolales	0.99	0.993	0.994	0.996	0.9036	0.7376	0.8698	0.8734
species	Tremellales	0.999	0.992	0.996	0.999	0.7802	0.684	0.7316	0.7401
species	Trichosporonales	0.997	0.992	0.995	0.997	0.7885	0.7549	0.8119	0.8581
species	Ustilaginales	0.988	0.991	0.98	0.999	0.9806	0.9407	0.9785	0.8459
species	Agaricostilbomycetes	0.973	0.994	0.971	0.997	0.9721	0.9667	0.9719	0.9246
species	Cystobasidiomycetes	0.99	0.988	0.987	0.994	0.9114	0.8773	0.9278	0.9149
species	Dipodascomycetes	0.975	0.965	0.987	0.991	0.8641	0.9161	0.8714	0.9312
species	Lipomycetes	0.986	0.99	0.97	0.999	0.9145	0.8413	0.8984	0.8427
species	Malasseziomycetes	0.967	0.927	0.936	0.991	0.9918	0.9497	0.9896	0.9893
species	Microbotryomycetes	0.99	0.993	0.994	0.996	0.9017	0.757	0.8743	0.8673
species	Pichiomycetes	0.988	0.985	0.987	0.996	0.8362	0.8239	0.84	0.8546
species	Saccharomycetes	0.993	0.99	0.995	0.996	0.8202	0.8129	0.7862	0.7757
species	Tremellomycetes	0.999	0.992	0.996	0.998	0.7623	0.7355	0.7626	0.7646
species	Ustilaginomycetes	0.988	0.991	0.98	0.999	0.9812	0.9426	0.9792	0.8503
species	Ascomycota	0.984	0.99	0.987	0.996	0.8264	0.8195	0.8172	0.829
species	Basidiomycota	0.99	0.992	0.995	0.996	0.7935	0.764	0.7863	0.8015
species	All	0.99	0.992	0.995	0.996	0.8107	0.7943	0.8025	0.8195

## Sheet: species_resolving_powers_genera
Rank	Taxa	ITS_cutoff	ITS1_cutoff	ITS2_cutoff	LSU_cutoff	ITS_power	ITS1_power	ITS2_power	LSU_power
species	Apiotrichum	0.997	0.992	0.994	0.994	0.8736	0.7055	0.9186	0.9298
species	Blastobotrys	0.993	0.981	0.977	0.986	0.9195	0.9046	0.9046	0.8534
species	Candida	0.988	0.985	0.986	0.995	0.9468	0.9261	0.9224	0.946
species	Candidozyma	0.919	0.843	0.985	0.978	0.8888	0.9705	0.99	0.8995
species	Cryptococcus	0.999	0.992	0.996	0.999	0.7555	0.5001	0.6117	0.7078
species	Cutaneotrichosporon	0.989	0.992	0.989	0.995	0.8947	0.8578	0.8838	0.8113
species	Cyberlindnera	0.983	0.989	0.99	0.993	0.7998	0.8014	0.7921	0.8142
species	Cystobasidium	0.99	0.988	0.986	0.997	0.8953	0.8343	0.9012	0.8899
species	Debaryomyces	0.995	0.991	0.995	0.999	0.6737	0.6732	0.617	0.6738
species	Dioszegia	0.993	0.985	0.99	0.999	0.9824	0.9609	0.8838	0.8711
species	Filobasidium	0.997	0.991	0.996	0.998	0.9128	0.8245	0.9309	0.8302
species	Hanseniaspora	0.995	0.993	0.992	0.998	0.847	0.7871	0.9105	0.8709
species	Kodamaea	0.937	0.929	0.987	0.991	0.7906	0.9815	0.9804	1
species	Lachancea	0.986	0.992	0.977	0.992	0.9731	0.9221	0.9792	0.9743
species	Lipomyces	0.98	0.975	0.963	0.999	0.8912	0.7854	0.8887	0.8145
species	Malassezia	0.967	0.927	0.936	0.991	0.9918	0.9497	0.9896	0.9893
species	Metschnikowia	0.926	0.937	0.965	0.995	0.7767	0.8766	0.7585	0.8608
species	Naganishia	0.993	0.992	0.996	0.996	0.7711	0.7636	0.6953	0.8681
species	Nakazawaea	0.996	0.983	0.986	0.998	0.9107	0.803	0.9024	0.8439
species	Ogataea	0.987	0.984	0.985	0.997	0.9466	0.7961	0.9136	0.8282
species	Papiliotrema	0.982	0.971	0.977	0.991	0.915	0.8483	0.915	0.8819
species	Pichia	0.966	0.965	0.964	0.99	0.9188	0.9294	0.881	0.9284
species	Rhodosporidiobolus	0.986	0.994	0.981	0.996	0.9854	0.9559	1	0.9329
species	Rhodotorula	0.99	0.994	0.994	0.996	0.9245	0.7076	0.8856	0.8881
species	Saccharomyces	0.993	0.995	0.995	0.999	0.5916	0.61	0.4928	0.5812
species	Saccharomycopsis	0.974	0.953	0.988	0.992	0.99	1	0.9544	0.9613
species	Scheffersomyces	0.997	0.995	0.995	0.996	0.852	0.8419	0.7673	0.7583
species	Schwanniomyces	0.996	0.996	0.995	0.996	0.6731	0.7318	0.6823	0.698
species	Sporobolomyces	0.988	0.987	0.991	0.994	0.8989	0.9312	0.9065	0.8669
species	Starmerella	0.97	0.965	0.987	0.986	0.9769	0.978	0.9255	0.9927
species	Sugiyamaella	0.91	0.969	0.987	0.994	1	1	1	1
species	Suhomyces	0.957	0.942	0.966	0.993	1	1	1	0.99
species	Teunomyces	0.972	0.952	0.982	0.997	0.9611	0.9864	0.9181	0.9899
species	Trichosporon	0.999	0.992	0.995	0.999	0.7764	0.7113	0.7119	0.8174
species	Vishniacozyma	0.996	0.986	0.994	0.993	0.8443	0.7418	0.8211	0.9234
species	Wickerhamiella	0.975	0.97	0.987	0.984	0.9355	0.9491	0.9227	0.9718
species	Wickerhamomyces	0.95	0.983	0.953	0.993	0.9887	0.8867	0.9681	0.9707
species	Yamadazyma	0.987	0.98	0.98	0.993	1	0.9825	0.9825	0.9837

## Sheet: species_cutoffs_all
Rank	taxa	ITS_cutoff	ITS1_cutoff	ITS2_cutoff	LSU_cutoff	ITS_power	ITS1_power	ITS2_power	LSU_power
species	Apiotrichum	0.997	0.992	0.994	0.994	0.8756	0.9619	0.9825	0.9298
species	Blastobotrys	0.993	0.981	0.977	0.986	0.9722	1	0.9743	0.9254
species	Candida	0.988	0.985	0.991	0.995	0.9606	0.9468	0.9502	0.9549
species	Candidozyma	0.919	0.843	0.985	0.978	0.8888	0.9773	0.99	1
species	Cutaneotrichosporon	0.989	0.99	0.989	0.995	0.9858	1	0.9756	0.9073
species	Cyberlindnera	0.983	0.989	0.99	0.993	0.8689	0.9003	0.9132	0.9151
species	Cystobasidium	0.99	0.988	0.986	0.991	0.9575	0.9288	0.9694	0.9553
species	Cystofilobasidium	0.972	0.981	0.981	0.992	1	0.9573	0.9838	1
species	Filobasidium	0.997	0.99	0.996	0.998	0.9128	1	1	0.963
species	Hanseniaspora	0.995	0.993	0.992	0.998	0.847	0.8307	0.9495	0.912
species	Hyphopichia	0.914	0.887	0.889	0.989	1	1	0.9714	0.9875
species	Kluyveromyces	0.989	0.974	0.993	0.999	0.9826	0.9826	0.975	0.9144
species	Kodamaea	0.937	0.929	0.987	0.991	0.7906	0.9815	0.9804	1
species	Lachancea	0.986	0.971	0.977	0.992	0.9731	0.9666	0.9945	0.9743
species	Lipomyces	0.98	0.975	0.963	0.999	0.9014	0.8494	0.9026	0.8118
species	Malassezia	0.967	0.927	0.936	0.991	0.9918	0.9678	0.9896	0.9893
species	Metschnikowia	0.926	0.937	0.965	0.995	0.7767	0.9183	0.9141	0.8608
species	Naganishia	0.993	0.992	0.987	0.996	0.9401	0.9817	0.9195	0.92
species	Ogataea	0.987	0.982	0.985	0.997	0.9611	0.9587	0.9513	0.8282
species	Papiliotrema	0.982	0.961	0.977	0.991	0.915	0.978	0.9321	0.8819
species	Pichia	0.966	0.947	0.934	0.99	0.9247	0.978	0.9768	0.9825
species	Rhodosporidiobolus	0.986	0.994	0.981	0.996	0.9854	0.9559	1	0.9217
species	Rhodotorula	0.99	0.993	0.982	0.996	0.9579	0.9597	0.9847	0.9801
species	Saccharomycopsis	0.974	0.953	0.988	0.992	0.99	1	0.9544	0.9613
species	Scheffersomyces	0.997	0.995	0.995	0.996	0.852	0.9023	0.8837	0.7966
species	Sporobolomyces	0.996	0.987	0.991	0.993	0.9366	0.9856	0.9681	0.9804
species	Starmerella	0.97	0.965	0.987	0.986	0.9769	0.978	0.9728	0.9927
species	Sugiyamaella	0.91	0.969	0.987	0.994	1	1	1	1
species	Suhomyces	0.957	0.942	0.966	0.991	1	1	1	0.994
species	Teunomyces	0.972	0.952	0.982	0.997	0.9611	0.9864	1	0.9899
species	Torulaspora	0.98	0.951	0.982	0.996	0.9037	0.9086	0.9715	0.9131
species	Trichosporon	0.998	0.992	0.995	0.997	0.9261	0.951	0.9307	0.9278
species	Vishniacozyma	0.996	0.986	0.964	0.993	0.8443	0.9052	0.9847	0.9336
species	Wickerhamiella	0.975	0.97	0.987	0.984	0.9355	0.9491	0.9901	0.9718
species	Wickerhamomyces	0.95	0.976	0.953	0.993	0.9887	0.8947	0.9681	0.9707
species	Yamadazyma	0.987	0.969	0.98	0.993	1	0.9815	0.9825	0.9837
species	Yarrowia	0.929	0.682	0.992	0.986	0.7491	0.9824	0.828	1
species	Zygosaccharomyces	0.923	0.914	0.96	0.982	1	1	1	0.972
species	Bulleribasidiaceae	0.986	0.986	0.984	0.994	0.8496	0.9194	0.9158	0.9324
species	Cuniculitremaceae	0.984	0.992	0.992	0.998	0.9798	0.95	0.9818	0.9525
species	Cystobasidiaceae	0.99	0.988	0.986	0.997	0.9537	0.9296	0.9743	0.9454
species	Cystofilobasidiaceae	0.972	0.988	0.981	0.993	0.9497	0.9433	0.944	0.9187
species	Debaryomycetaceae	0.988	0.985	0.985	0.995	0.9297	0.9258	0.9498	0.9406
species	Dipodascaceae	0.933	0.623	0.944	0.988	0.781	0.9126	0.8325	0.9384
species	Filobasidiaceae	0.993	0.992	0.987	0.996	0.8765	0.984	0.9322	0.9305
species	Lipomycetaceae	0.986	0.975	0.97	0.999	0.9222	0.8787	0.9089	0.8486
species	Malasseziaceae	0.967	0.927	0.936	0.991	0.9918	0.9678	0.9896	0.9893
species	Metschnikowiaceae	0.926	0.958	0.985	0.993	0.8194	0.9425	0.9334	0.8799
species	Phaffomycetaceae	0.983	0.989	0.99	0.993	0.8952	0.9193	0.9172	0.9197
species	Pichiaceae	0.98	0.962	0.974	0.995	0.9241	0.9537	0.9295	0.9053
species	Piskurozymaceae	0.982	0.989	0.938	0.994	0.9281	0.9828	0.8972	0.9262
species	Rhynchogastremataceae	0.982	0.961	0.977	0.991	0.915	0.978	0.9321	0.8819
species	Saccharomycetaceae	0.984	0.974	0.982	0.996	0.9478	0.9497	0.972	0.9201
species	Saccharomycodaceae	0.995	0.993	0.992	0.998	0.8473	0.8325	0.9543	0.9155
species	Saccharomycopsidaceae	0.974	0.969	0.991	0.992	0.9751	0.992	0.9469	0.9613
species	Sporidiobolaceae	0.99	0.993	0.986	0.996	0.9512	0.9473	0.9694	0.9695
species	Tremellaceae	0.993	0.991	0.986	0.996	0.9072	0.9303	0.921	0.8887
species	Trichomonascaceae	0.975	0.984	0.987	0.996	0.9585	0.9695	0.975	0.9466
species	Trichosporonaceae	0.998	0.992	0.994	0.997	0.876	0.9382	0.9375	0.925
species	Wickerhamomycetaceae	0.95	0.976	0.953	0.993	0.9887	0.8947	0.9681	0.9707
species	Agaricostilbales	0.973	0.994	0.971	0.997	0.9721	0.9667	0.9903	0.9512
species	Ascoideales	0.974	0.953	0.988	0.992	0.99	1	0.9544	0.9613
species	Cystobasidiales	0.99	0.988	0.986	0.997	0.9544	0.9307	0.9747	0.9473
species	Cystofilobasidiales	0.972	0.982	0.981	0.993	0.9601	0.9299	0.9534	0.9516
species	Dipodascales	0.975	0.965	0.987	0.991	0.8733	0.9292	0.9079	0.94
species	Filobasidiales	0.993	0.992	0.987	0.996	0.8916	0.9835	0.9043	0.9042
species	Lipomycetales	0.986	0.975	0.97	0.999	0.9222	0.8787	0.9089	0.8486
species	Malasseziales	0.967	0.927	0.936	0.991	0.9918	0.9678	0.9896	0.9893
species	Phaffomycetales	0.962	0.989	0.99	0.993	0.9154	0.904	0.9275	0.9392
species	Pichiales	0.98	0.962	0.974	0.995	0.9241	0.9537	0.9295	0.9053
species	Saccharomycetales	0.984	0.974	0.982	0.996	0.9471	0.9484	0.9722	0.9209
species	Saccharomycodales	0.995	0.993	0.992	0.998	0.8473	0.8325	0.9543	0.9155
species	Serinales	0.977	0.984	0.985	0.995	0.898	0.9242	0.9489	0.9312
species	Sporidiobolales	0.99	0.993	0.986	0.996	0.9512	0.9473	0.9694	0.9695
species	Tremellales	0.986	0.986	0.987	0.995	0.9319	0.966	0.961	0.9303
species	Trichosporonales	0.998	0.992	0.994	0.997	0.8778	0.9392	0.9383	0.926
species	Ustilaginales	0.988	0.991	0.98	0.999	0.9806	0.961	0.9785	0.8459
species	Agaricostilbomycetes	0.973	0.994	0.971	0.997	0.9721	0.9667	0.9903	0.9512
species	Cystobasidiomycetes	0.99	0.988	0.986	0.994	0.9457	0.9401	0.9762	0.9481
species	Dipodascomycetes	0.975	0.965	0.987	0.991	0.8733	0.9292	0.9079	0.94
species	Lipomycetes	0.986	0.975	0.97	0.999	0.9222	0.8787	0.9089	0.8486
species	Malasseziomycetes	0.967	0.927	0.936	0.991	0.9918	0.9678	0.9896	0.9893
species	Microbotryomycetes	0.99	0.993	0.987	0.996	0.9387	0.9418	0.9552	0.9632
species	Pichiomycetes	0.977	0.984	0.985	0.995	0.8974	0.9225	0.9413	0.9259
species	Saccharomycetes	0.984	0.987	0.986	0.996	0.9172	0.9261	0.951	0.9164
species	Tremellomycetes	0.99	0.99	0.989	0.996	0.897	0.954	0.9358	0.9172
species	Ustilaginomycetes	0.988	0.991	0.98	0.999	0.9812	0.9622	0.9792	0.8503
species	Ascomycota	0.984	0.984	0.986	0.996	0.8967	0.9168	0.937	0.9121
species	Basidiomycota	0.99	0.99	0.989	0.996	0.9108	0.9361	0.9468	0.929
species	All	0.99	0.984	0.989	0.996	0.898	0.9194	0.9378	0.9179

## Sheet: species_cutoffs_genera
Rank	Genus	ITS_cutoff	ITS1_cutoff	ITS2_cutoff	LSU_cutoff	ITS_power	ITS1_power	ITS2_power	LSU_power
species	Apiotrichum	0.997	0.992	0.994	0.994	0.8756	0.9619	0.9825	0.9298
species	Blastobotrys	0.993	0.981	0.977	0.986	0.9722	1	0.9743	0.9254
species	Candida	0.988	0.985	0.991	0.995	0.9606	0.9468	0.9502	0.9549
species	Candidozyma	0.919	0.843	0.985	0.978	0.8888	0.9773	0.99	1
species	Cutaneotrichosporon	0.989	0.99	0.989	0.995	0.9858	1	0.9756	0.9073
species	Cyberlindnera	0.983	0.989	0.99	0.993	0.8689	0.9003	0.9132	0.9151
species	Cystobasidium	0.99	0.988	0.986	0.991	0.9575	0.9288	0.9694	0.9553
species	Cystofilobasidium	0.972	0.981	0.981	0.992	1	0.9573	0.9838	1
species	Filobasidium	0.997	0.99	0.996	0.998	0.9128	1	1	0.963
species	Hanseniaspora	0.995	0.993	0.992	0.998	0.847	0.8307	0.9495	0.912
species	Hyphopichia	0.914	0.887	0.889	0.989	1	1	0.9714	0.9875
species	Kluyveromyces	0.989	0.974	0.993	0.999	0.9826	0.9826	0.975	0.9144
species	Kodamaea	0.937	0.929	0.987	0.991	0.7906	0.9815	0.9804	1
species	Lachancea	0.986	0.971	0.977	0.992	0.9731	0.9666	0.9945	0.9743
species	Lipomyces	0.98	0.975	0.963	0.999	0.9014	0.8494	0.9026	0.8118
species	Malassezia	0.967	0.927	0.936	0.991	0.9918	0.9678	0.9896	0.9893
species	Metschnikowia	0.926	0.937	0.965	0.995	0.7767	0.9183	0.9141	0.8608
species	Naganishia	0.993	0.992	0.987	0.996	0.9401	0.9817	0.9195	0.92
species	Ogataea	0.987	0.982	0.985	0.997	0.9611	0.9587	0.9513	0.8282
species	Papiliotrema	0.982	0.961	0.977	0.991	0.915	0.978	0.9321	0.8819
species	Pichia	0.966	0.947	0.934	0.99	0.9247	0.978	0.9768	0.9825
species	Rhodosporidiobolus	0.986	0.994	0.981	0.996	0.9854	0.9559	1	0.9217
species	Rhodotorula	0.99	0.993	0.982	0.996	0.9579	0.9597	0.9847	0.9801
species	Saccharomycopsis	0.974	0.953	0.988	0.992	0.99	1	0.9544	0.9613
species	Scheffersomyces	0.997	0.995	0.995	0.996	0.852	0.9023	0.8837	0.7966
species	Sporobolomyces	0.996	0.987	0.991	0.993	0.9366	0.9856	0.9681	0.9804
species	Starmerella	0.97	0.965	0.987	0.986	0.9769	0.978	0.9728	0.9927
species	Sugiyamaella	0.91	0.969	0.987	0.994	1	1	1	1
species	Suhomyces	0.957	0.942	0.966	0.991	1	1	1	0.994
species	Teunomyces	0.972	0.952	0.982	0.997	0.9611	0.9864	1	0.9899
species	Torulaspora	0.98	0.951	0.982	0.996	0.9037	0.9086	0.9715	0.9131
species	Trichosporon	0.998	0.992	0.995	0.997	0.9261	0.951	0.9307	0.9278
species	Vishniacozyma	0.996	0.986	0.964	0.993	0.8443	0.9052	0.9847	0.9336
species	Wickerhamiella	0.975	0.97	0.987	0.984	0.9355	0.9491	0.9901	0.9718
species	Wickerhamomyces	0.95	0.976	0.953	0.993	0.9887	0.8947	0.9681	0.9707
species	Yamadazyma	0.987	0.969	0.98	0.993	1	0.9815	0.9825	0.9837
species	Yarrowia	0.929	0.682	0.992	0.986	0.7491	0.9824	0.828	1
species	Zygosaccharomyces	0.923	0.914	0.96	0.982	1	1	1	0.972
species	Ascomycota	0.984	0.984	0.986	0.996	0.8967	0.9168	0.937	0.9121
species	Basidiomycota	0.99	0.99	0.989	0.996	0.9108	0.9361	0.9468	0.929
species	All	0.99	0.984	0.989	0.996	0.898	0.9194	0.9378	0.9179

## Sheet: cutoffs_resolvingpower_higher
Rank	Taxa	ITS_cutoff	ITS1_cutoff	ITS2_cutoff	LSU_cutoff	ITS_power	ITS1_power	ITS2_power	LSU_power
genus	All	0.93	0.842	0.967	0.976	0.7026	0.6452	0.6664	0.6915
genus	Cystofilobasidiaceae	0.878	0.902	0.91	0.953	1	1	1	1
genus	Debaryomycetaceae	0.908	0.984	0.7	0.988	0.5417	0.4981	0.5368	0.503
genus	Metschnikowiaceae	0.861	0.7	0.7	0.891	0.5762	0.4715	0.7887	0.6727
genus	Pichiaceae	0.848	0.852	0.701	0.921	0.9091	0.549	0.6367	0.8798
genus	Saccharomycetaceae	0.894	0.91	0.964	0.983	0.9323	0.9105	0.8608	0.9083
genus	Trichomonascaceae	0.829	0.7	0.7	0.931	0.7198	0.6362	0.6802	0.6369
genus	Trichosporonaceae	0.932	0.944	0.951	0.967	0.9208	0.907	0.8475	0.9412
genus	Agaricostilbales	0.845	0.7	0.92	0.915	0.8571	0.8896	0.7733	0.9297
genus	Cystofilobasidiales	0.879	0.902	0.925	0.953	0.9905	0.9028	0.9797	0.9912
genus	Dipodascales	0.858	0.7	0.7	0.932	0.7511	0.659	0.7677	0.7512
genus	Filobasidiales	0.901	0.921	0.962	0.972	0.9598	0.8665	0.8552	0.9534
genus	Pichiales	0.848	0.852	0.701	0.921	0.9091	0.549	0.6367	0.8798
genus	Saccharomycetales	0.894	0.91	0.964	0.983	0.9323	0.9107	0.8621	0.9081
genus	Serinales	0.908	0.843	0.7	0.961	0.5303	0.4839	0.5694	0.4988
genus	Tremellales	0.929	0.905	0.93	0.969	0.8924	0.9126	0.9044	0.9198
genus	Trichosporonales	0.932	0.944	0.951	0.967	0.9218	0.9039	0.8452	0.9419
genus	Ustilaginales	0.923	0.976	0.952	0.992	0.8065	0.7243	0.8018	0.7609
genus	Agaricostilbomycetes	0.845	0.7	0.92	0.915	0.8571	0.8896	0.7733	0.9297
genus	Cystobasidiomycetes	0.957	0.942	0.947	0.964	0.9127	0.9345	0.8334	0.9712
genus	Dipodascomycetes	0.858	0.7	0.7	0.932	0.7511	0.659	0.7677	0.7512
genus	Microbotryomycetes	0.924	0.961	0.959	0.976	0.8933	0.8186	0.8853	0.7617
genus	Pichiomycetes	0.905	0.852	0.7	0.971	0.5894	0.4757	0.5207	0.529
genus	Saccharomycetes	0.86	0.929	0.966	0.983	0.8671	0.8446	0.805	0.8239
genus	Tremellomycetes	0.93	0.921	0.946	0.969	0.8872	0.8646	0.8675	0.9247
genus	Ustilaginomycetes	0.923	0.976	0.952	0.992	0.8125	0.733	0.808	0.7678
genus	Ascomycota	0.905	0.841	0.975	0.979	0.66	0.5894	0.5814	0.6191
genus	Basidiomycota	0.93	0.951	0.958	0.973	0.8638	0.8121	0.8364	0.8476
family	All	0.897	0.843	0.941	0.958	0.685	0.629	0.5928	0.7213
family	Agaricostilbales	0.807	0.6	0.843	0.899	0.8708	0.7577	0.707	0.9132
family	Tremellales	0.915	0.905	0.929	0.963	0.8735	0.8872	0.8873	0.8956
family	Agaricostilbomycetes	0.807	0.6	0.843	0.899	0.8708	0.7577	0.707	0.9132
family	Tremellomycetes	0.909	0.905	0.91	0.959	0.8786	0.8967	0.8442	0.8557
family	Ascomycota	0.844	0.601	0.703	0.958	0.6937	0.6392	0.5119	0.6698
family	Basidiomycota	0.921	0.912	0.912	0.959	0.8402	0.8929	0.8129	0.8247
order	All	0.895	0.843	0.941	0.955	0.6813	0.586	0.5499	0.6995
order	Tremellomycetes	0.896	0.888	0.902	0.951	0.8091	0.7075	0.7492	0.8051
order	Ascomycota	0.844	0.601	0.703	0.955	0.7225	0.6306	0.4876	0.6759
order	Basidiomycota	0.896	0.842	0.907	0.951	0.8124	0.7696	0.7651	0.7546
class	All	0.871	0.723	0.941	0.935	0.6756	0.6189	0.4766	0.6989
class	Ascomycota	0.809	0.583	0.521	0.955	0.7706	0.6478	0.5807	0.6507
class	Basidiomycota	0.847	0.685	0.782	0.926	0.955	0.8525	0.7308	0.9757

## Sheet: yeastITS_with_indistinguishable
Rank	Dataset	cut-off	confidence	sequence number	group number	min alignment length	max proportion	fasta filename	classification filename			80
species	Teunomyces	0.972	0.9611	76	13	400	0.3289	yeastITS.species.fasta	yeastITS.classification
species	Cyberlindnera	0.983	0.7998	135	29	400	0.1259	yeastITS.species.fasta	yeastITS.classification
species	Cryptococcus	0.999	0.7555	499	25	400	0.4228	yeastITS.species.fasta	yeastITS.classification
species	Yarrowia	0.929	0.7491	63	13	400	0.5238	yeastITS.species.fasta	yeastITS.classification
species	Wickerhamiella	0.975	0.9355	60	22	400	0.2833	yeastITS.species.fasta	yeastITS.classification
species	Hyphopichia	0.914	1	37	8	400	0.4865	yeastITS.species.fasta	yeastITS.classification
species	Candida	0.988	0.9468	767	181	400	0.1512	yeastITS.species.fasta	yeastITS.classification
species	Vishniacozyma	0.996	0.8443	81	14	400	0.3086	yeastITS.species.fasta	yeastITS.classification
species	Malassezia	0.967	0.9918	155	15	400	0.4452	yeastITS.species.fasta	yeastITS.classification
species	Naganishia	0.993	0.7711	81	14	400	0.3333	yeastITS.species.fasta	yeastITS.classification
species	Rhodosporidiobolus	0.986	0.9854	38	13	400	0.3158	yeastITS.species.fasta	yeastITS.classification
species	Rhodotorula	0.99	0.9245	400	18	400	0.5	yeastITS.species.fasta	yeastITS.classification
species	Tremella	0.961	0.8286	30	10	400	0.4	yeastITS.species.fasta	yeastITS.classification
species	Meyerozyma	0.995	0.7998	139	8	400	0.5468	yeastITS.species.fasta	yeastITS.classification
species	Ogataea	0.987	0.9466	85	41	400	0.1059	yeastITS.species.fasta	yeastITS.classification
species	Pichia	0.966	0.9188	233	36	400	0.1888	yeastITS.species.fasta	yeastITS.classification
species	Debaryomyces	0.995	0.6737	210	17	400	0.6333	yeastITS.species.fasta	yeastITS.classification
species	Wickerhamomyces	0.95	0.9887	91	26	400	0.4835	yeastITS.species.fasta	yeastITS.classification
species	Galactomyces	0.912	0.7149	44	5	400	0.6136	yeastITS.species.fasta	yeastITS.classification
species	Yamadazyma	0.987	1	38	18	400	0.3684	yeastITS.species.fasta	yeastITS.classification
species	Blastobotrys	0.993	0.9195	38	24	400	0.1579	yeastITS.species.fasta	yeastITS.classification
species	Sporobolomyces	0.988	0.8989	50	20	400	0.18	yeastITS.species.fasta	yeastITS.classification
species	Kodamaea	0.937	0.7906	36	12	400	0.3889	yeastITS.species.fasta	yeastITS.classification
species	Suhomyces	0.957	1	94	22	400	0.1702	yeastITS.species.fasta	yeastITS.classification
species	Metschnikowia	0.926	0.7767	94	52	400	0.0638	yeastITS.species.fasta	yeastITS.classification
species	Papiliotrema	0.982	0.915	48	16	400	0.2292	yeastITS.species.fasta	yeastITS.classification
species	Saccharomyces	0.993	0.5916	360	17	400	0.3806	yeastITS.species.fasta	yeastITS.classification
species	Kluyveromyces	0.992	0.9067	165	9	400	0.4485	yeastITS.species.fasta	yeastITS.classification
species	Lachancea	0.986	0.9731	93	11	400	0.3011	yeastITS.species.fasta	yeastITS.classification
species	Cutaneotrichosporon	0.989	0.8947	78	15	400	0.2179	yeastITS.species.fasta	yeastITS.classification
species	Torulaspora	0.98	0.9037	72	8	400	0.5833	yeastITS.species.fasta	yeastITS.classification
species	Apiotrichum	0.997	0.8736	104	19	400	0.25	yeastITS.species.fasta	yeastITS.classification
species	Lipomyces	0.98	0.8912	56	22	400	0.3571	yeastITS.species.fasta	yeastITS.classification
species	Schwanniomyces	0.996	0.6731	53	11	400	0.1887	yeastITS.species.fasta	yeastITS.classification
species	Sugiyamaella	0.91	1	32	15	400	0.1875	yeastITS.species.fasta	yeastITS.classification
species	Cystobasidium	0.99	0.8953	57	16	400	0.2281	yeastITS.species.fasta	yeastITS.classification
species	Diutina	0.845	1	32	8	400	0.4375	yeastITS.species.fasta	yeastITS.classification
species	Filobasidium	0.997	0.9128	49	11	400	0.3673	yeastITS.species.fasta	yeastITS.classification
species	Cystofilobasidium	0.972	1	66	8	400	0.3939	yeastITS.species.fasta	yeastITS.classification
species	Zygosaccharomyces	0.923	1	61	7	400	0.6393	yeastITS.species.fasta	yeastITS.classification
species	Dioszegia	0.993	0.9824	31	21	400	0.1935	yeastITS.species.fasta	yeastITS.classification
species	Saccharomycopsis	0.974	0.99	67	18	400	0.2836	yeastITS.species.fasta	yeastITS.classification
species	Candidozyma	0.919	0.8888	52	10	400	0.3846	yeastITS.species.fasta	yeastITS.classification
species	Nakazawaea	0.996	0.9107	32	12	400	0.3438	yeastITS.species.fasta	yeastITS.classification
species	Solicoccozyma	0.982	0.9346	76	5	400	0.6316	yeastITS.species.fasta	yeastITS.classification
species	Trichosporon	0.999	0.7764	78	18	400	0.3718	yeastITS.species.fasta	yeastITS.classification
species	Hanseniaspora	0.995	0.847	83	16	400	0.3133	yeastITS.species.fasta	yeastITS.classification
species	Starmerella	0.97	0.9769	84	36	400	0.1667	yeastITS.species.fasta	yeastITS.classification
species	Scheffersomyces	0.997	0.852	41	19	400	0.2195	yeastITS.species.fasta	yeastITS.classification
species	Saccharomycetaceae	0.993	0.8071	1049	129	400	0.1306	yeastITS.species.fasta	yeastITS.classification
species	Debaryomycetaceae	0.988	0.8423	1606	339	400	0.0828	yeastITS.species.fasta	yeastITS.classification
species	Phaffomycetaceae	0.983	0.8398	176	40	400	0.0966	yeastITS.species.fasta	yeastITS.classification
species	Trichosporonaceae	0.997	0.7857	306	60	400	0.1078	yeastITS.species.fasta	yeastITS.classification
species	Cryptococcaceae	0.999	0.7575	503	29	400	0.4195	yeastITS.species.fasta	yeastITS.classification
species	Trichomonascaceae	0.975	0.9511	265	115	400	0.0642	yeastITS.species.fasta	yeastITS.classification
species	Bulleribasidiaceae	0.996	0.7952	131	39	400	0.1908	yeastITS.species.fasta	yeastITS.classification
species	Malasseziaceae	0.967	0.9918	155	15	400	0.4452	yeastITS.species.fasta	yeastITS.classification
species	Filobasidiaceae	0.998	0.8064	143	33	400	0.1888	yeastITS.species.fasta	yeastITS.classification
species	Sporidiobolaceae	0.99	0.9036	543	57	400	0.3683	yeastITS.species.fasta	yeastITS.classification
species	Tremellaceae	0.993	0.887	61	31	400	0.1967	yeastITS.species.fasta	yeastITS.classification
species	Pichiaceae	0.98	0.9176	464	124	400	0.0948	yeastITS.species.fasta	yeastITS.classification
species	Wickerhamomycetaceae	0.95	0.9887	91	26	400	0.4835	yeastITS.species.fasta	yeastITS.classification
species	Dipodascaceae	0.933	0.781	82	23	400	0.3293	yeastITS.species.fasta	yeastITS.classification
species	Metschnikowiaceae	0.926	0.8194	236	104	400	0.0847	yeastITS.species.fasta	yeastITS.classification
species	Rhynchogastremataceae	0.982	0.915	48	16	400	0.2292	yeastITS.species.fasta	yeastITS.classification
species	Lipomycetaceae	0.986	0.9145	76	35	400	0.2632	yeastITS.species.fasta	yeastITS.classification
species	Cystobasidiaceae	0.99	0.9009	67	20	400	0.194	yeastITS.species.fasta	yeastITS.classification
species	Cystofilobasidiaceae	0.985	0.9302	95	18	400	0.2737	yeastITS.species.fasta	yeastITS.classification
species	Cuniculitremaceae	0.984	0.9798	33	24	400	0.0909	yeastITS.species.fasta	yeastITS.classification
species	Saccharomycopsidaceae	0.974	0.9751	68	19	400	0.2794	yeastITS.species.fasta	yeastITS.classification
species	Pachysolenaceae	0.996	0.8328	42	15	400	0.2619	yeastITS.species.fasta	yeastITS.classification
species	Piskurozymaceae	0.982	0.9281	92	10	400	0.5217	yeastITS.species.fasta	yeastITS.classification
species	Saccharomycodaceae	0.995	0.8473	91	19	400	0.2857	yeastITS.species.fasta	yeastITS.classification
species	Saccharomycetales	0.993	0.8084	1059	136	400	0.1294	yeastITS.species.fasta	yeastITS.classification
species	Tremellales	0.999	0.7802	1022	214	400	0.2065	yeastITS.species.fasta	yeastITS.classification
species	Serinales	0.988	0.8226	1836	439	400	0.0724	yeastITS.species.fasta	yeastITS.classification
species	Phaffomycetales	0.962	0.8777	267	66	400	0.1648	yeastITS.species.fasta	yeastITS.classification
species	Trichosporonales	0.997	0.7885	310	63	400	0.1065	yeastITS.species.fasta	yeastITS.classification
species	Dipodascales	0.975	0.8641	429	155	400	0.0769	yeastITS.species.fasta	yeastITS.classification
species	Malasseziales	0.967	0.9918	155	15	400	0.4452	yeastITS.species.fasta	yeastITS.classification
species	Filobasidiales	0.998	0.8427	235	43	400	0.2043	yeastITS.species.fasta	yeastITS.classification
species	Sporidiobolales	0.99	0.9036	543	57	400	0.3683	yeastITS.species.fasta	yeastITS.classification
species	Agaricostilbales	0.973	0.9721	65	42	400	0.0923	yeastITS.species.fasta	yeastITS.classification
species	Pichiales	0.98	0.9176	464	124	400	0.0948	yeastITS.species.fasta	yeastITS.classification
species	Lipomycetales	0.986	0.9145	76	35	400	0.2632	yeastITS.species.fasta	yeastITS.classification
species	Cystobasidiales	0.99	0.9024	68	21	400	0.1912	yeastITS.species.fasta	yeastITS.classification
species	Cystofilobasidiales	0.986	0.9434	152	25	400	0.2237	yeastITS.species.fasta	yeastITS.classification
species	Ascoideales	0.974	0.99	67	18	400	0.2836	yeastITS.species.fasta	yeastITS.classification
species	Ustilaginales	0.988	0.9806	31	21	400	0.129	yeastITS.species.fasta	yeastITS.classification
species	Alaninales	0.996	0.8328	42	15	400	0.2619	yeastITS.species.fasta	yeastITS.classification
species	Saccharomycodales	0.995	0.8473	91	19	400	0.2857	yeastITS.species.fasta	yeastITS.classification
species	Saccharomycetes	0.993	0.8202	1484	239	400	0.0923	yeastITS.species.fasta	yeastITS.classification
species	Tremellomycetes	0.999	0.7623	1741	351	400	0.1212	yeastITS.species.fasta	yeastITS.classification
species	Pichiomycetes	0.988	0.8362	2342	578	400	0.0568	yeastITS.species.fasta	yeastITS.classification
species	Dipodascomycetes	0.975	0.8641	429	155	400	0.0769	yeastITS.species.fasta	yeastITS.classification
species	Malasseziomycetes	0.967	0.9918	155	15	400	0.4452	yeastITS.species.fasta	yeastITS.classification
species	Microbotryomycetes	0.99	0.9017	704	98	400	0.2841	yeastITS.species.fasta	yeastITS.classification
species	Agaricostilbomycetes	0.973	0.9721	65	42	400	0.0923	yeastITS.species.fasta	yeastITS.classification
species	Cystobasidiomycetes	0.99	0.9114	102	37	400	0.1373	yeastITS.species.fasta	yeastITS.classification
species	Lipomycetes	0.986	0.9145	76	35	400	0.2632	yeastITS.species.fasta	yeastITS.classification
species	Ustilaginomycetes	0.988	0.9812	32	22	400	0.125	yeastITS.species.fasta	yeastITS.classification
species	Ascomycota	0.984	0.8264	4367	1023	400	0.0314	yeastITS.species.fasta	yeastITS.classification
species	Basidiomycota	0.99	0.7935	2824	585	400	0.0747	yeastITS.species.fasta	yeastITS.classification
species	All	0.99	0.8107	7191	1608	400	0.0293	yeastITS.species.fasta	yeastITS.classification

## Sheet: yeastITS_without_indistinguisha
Rank	Dataset	original cut-off	original confidence	original min alignment length	Dataset with max. confidence	cut-off	confidence	min alignment length	sequence number	group number	fasta filename	classification filename			check
species	All	0.99	0.898	400	All	0.99	0.898	400	6896	1598	dnabarcoder/yeastITS.species.diff.fasta	yeastITS.classification			1	102
species	Apiotrichum	0.997	0.8756	400	Basidiomycota	0.99	0.9108	400	104	19	dnabarcoder/yeastITS.species.diff.fasta	yeastITS.classification			1
species	Blastobotrys	0.993	0.9722	400	Blastobotrys	0.993	0.9722	400	38	24	dnabarcoder/yeastITS.species.diff.fasta	yeastITS.classification			1
species	Candida	0.988	0.9606	400	Candida	0.988	0.9606	400	761	180	dnabarcoder/yeastITS.species.diff.fasta	yeastITS.classification			1
species	Candidozyma	0.919	0.8888	400	Serinales	0.977	0.898	400	52	10	dnabarcoder/yeastITS.species.diff.fasta	yeastITS.classification			1
species	Cutaneotrichosporon	0.989	0.9858	400	Cutaneotrichosporon	0.989	0.9858	400	70	14	dnabarcoder/yeastITS.species.diff.fasta	yeastITS.classification			1
species	Cyberlindnera	0.983	0.8689	400	Saccharomycetes	0.984	0.9172	400	135	29	dnabarcoder/yeastITS.species.diff.fasta	yeastITS.classification			1
species	Cystobasidium	0.99	0.9575	400	Cystobasidium	0.99	0.9575	400	57	16	dnabarcoder/yeastITS.species.diff.fasta	yeastITS.classification			1
species	Cystofilobasidium	0.972	1.0	400	Cystofilobasidium	0.972	1.0	400	66	8	dnabarcoder/yeastITS.species.diff.fasta	yeastITS.classification			1
species	Debaryomyces	0.995	0.9463	400	Debaryomyces	0.995	0.9463	400	210	17	dnabarcoder/yeastITS.species.diff.fasta	yeastITS.classification			1
species	Dioszegia	0.993	0.9824	400	Dioszegia	0.993	0.9824	400	31	21	dnabarcoder/yeastITS.species.diff.fasta	yeastITS.classification			1
species	Diutina	0.845	1.0	400	Diutina	0.845	1.0	400	32	8	dnabarcoder/yeastITS.species.diff.fasta	yeastITS.classification			1
species	Filobasidium	0.997	0.9128	400	Filobasidium	0.997	0.9128	400	49	11	dnabarcoder/yeastITS.species.diff.fasta	yeastITS.classification			1
species	Galactomyces	0.912	0.7149	400	All	0.99	0.898	400	44	5	dnabarcoder/yeastITS.species.diff.fasta	yeastITS.classification			1
species	Hanseniaspora	0.995	0.847	400	Saccharomycetes	0.984	0.9172	400	83	16	dnabarcoder/yeastITS.species.diff.fasta	yeastITS.classification			1
species	Hyphopichia	0.914	1.0	400	Hyphopichia	0.914	1.0	400	37	8	dnabarcoder/yeastITS.species.diff.fasta	yeastITS.classification			1
species	Kluyveromyces	0.989	0.9826	400	Kluyveromyces	0.989	0.9826	400	165	9	dnabarcoder/yeastITS.species.diff.fasta	yeastITS.classification			1
species	Kodamaea	0.937	0.7906	400	Debaryomycetaceae	0.988	0.9297	400	36	12	dnabarcoder/yeastITS.species.diff.fasta	yeastITS.classification			1
species	Lachancea	0.986	0.9731	400	Lachancea	0.986	0.9731	400	93	11	dnabarcoder/yeastITS.species.diff.fasta	yeastITS.classification			1
species	Lipomyces	0.98	0.9014	400	Lipomycetaceae	0.986	0.9222	400	56	22	dnabarcoder/yeastITS.species.diff.fasta	yeastITS.classification			1
species	Malassezia	0.967	0.9918	400	Malassezia	0.967	0.9918	400	155	15	dnabarcoder/yeastITS.species.diff.fasta	yeastITS.classification			1
species	Metschnikowia	0.926	0.7767	400	Serinales	0.977	0.898	400	94	52	dnabarcoder/yeastITS.species.diff.fasta	yeastITS.classification			1
species	Meyerozyma	0.985	1.0	400	Meyerozyma	0.985	1.0	400	139	8	dnabarcoder/yeastITS.species.diff.fasta	yeastITS.classification			1
species	Naganishia	0.993	0.9401	400	Naganishia	0.993	0.9401	400	71	12	dnabarcoder/yeastITS.species.diff.fasta	yeastITS.classification			1
species	Nakazawaea	0.996	0.9107	400	Nakazawaea	0.996	0.9107	400	32	12	dnabarcoder/yeastITS.species.diff.fasta	yeastITS.classification			1
species	Ogataea	0.987	0.9611	400	Ogataea	0.987	0.9611	400	85	41	dnabarcoder/yeastITS.species.diff.fasta	yeastITS.classification			1
species	Papiliotrema	0.982	0.915	400	Tremellales	0.986	0.9319	400	48	16	dnabarcoder/yeastITS.species.diff.fasta	yeastITS.classification			1
species	Pichia	0.966	0.9247	400	Pichia	0.966	0.9247	400	233	36	dnabarcoder/yeastITS.species.diff.fasta	yeastITS.classification			1
species	Rhodosporidiobolus	0.986	0.9854	400	Rhodosporidiobolus	0.986	0.9854	400	38	13	dnabarcoder/yeastITS.species.diff.fasta	yeastITS.classification			1
species	Rhodotorula	0.99	0.9579	400	Rhodotorula	0.99	0.9579	400	400	18	dnabarcoder/yeastITS.species.diff.fasta	yeastITS.classification			1
species	Saccharomyces	0.988	0.9191	400	Saccharomycetaceae	0.984	0.9478	400	305	14	dnabarcoder/yeastITS.species.diff.fasta	yeastITS.classification			1
species	Saccharomycopsis	0.974	0.99	400	Saccharomycopsis	0.974	0.99	400	67	18	dnabarcoder/yeastITS.species.diff.fasta	yeastITS.classification			1
species	Scheffersomyces	0.997	0.852	400	Debaryomycetaceae	0.988	0.9297	400	41	19	dnabarcoder/yeastITS.species.diff.fasta	yeastITS.classification			1
species	Schwanniomyces	0.991	0.8808	400	Debaryomycetaceae	0.988	0.9297	400	53	11	dnabarcoder/yeastITS.species.diff.fasta	yeastITS.classification			1
species	Solicoccozyma	0.982	0.9346	400	Solicoccozyma	0.982	0.9346	400	76	5	dnabarcoder/yeastITS.species.diff.fasta	yeastITS.classification			1
species	Sporobolomyces	0.996	0.9366	400	Sporidiobolaceae	0.99	0.9512	400	50	20	dnabarcoder/yeastITS.species.diff.fasta	yeastITS.classification			1
species	Starmerella	0.97	0.9769	400	Starmerella	0.97	0.9769	400	84	36	dnabarcoder/yeastITS.species.diff.fasta	yeastITS.classification			1
species	Sugiyamaella	0.91	1.0	400	Sugiyamaella	0.91	1.0	400	32	15	dnabarcoder/yeastITS.species.diff.fasta	yeastITS.classification			1
species	Suhomyces	0.957	1.0	400	Suhomyces	0.957	1.0	400	94	22	dnabarcoder/yeastITS.species.diff.fasta	yeastITS.classification			1
species	Teunomyces	0.972	0.9611	400	Teunomyces	0.972	0.9611	400	76	13	dnabarcoder/yeastITS.species.diff.fasta	yeastITS.classification			1
species	Torulaspora	0.98	0.9037	400	Saccharomycetaceae	0.984	0.9478	400	72	8	dnabarcoder/yeastITS.species.diff.fasta	yeastITS.classification			1
species	Tremella	0.961	0.8684	400	Tremellales	0.986	0.9319	400	30	10	dnabarcoder/yeastITS.species.diff.fasta	yeastITS.classification			1
species	Trichosporon	0.998	0.9261	400	Trichosporon	0.998	0.9261	400	78	18	dnabarcoder/yeastITS.species.diff.fasta	yeastITS.classification			1
species	Vishniacozyma	0.996	0.8443	400	Tremellales	0.986	0.9319	400	81	14	dnabarcoder/yeastITS.species.diff.fasta	yeastITS.classification			1
species	Wickerhamiella	0.975	0.9355	400	Trichomonascaceae	0.975	0.9585	400	60	22	dnabarcoder/yeastITS.species.diff.fasta	yeastITS.classification			1
species	Wickerhamomyces	0.95	0.9887	400	Wickerhamomyces	0.95	0.9887	400	91	26	dnabarcoder/yeastITS.species.diff.fasta	yeastITS.classification			1
species	Yamadazyma	0.987	1.0	400	Yamadazyma	0.987	1.0	400	38	18	dnabarcoder/yeastITS.species.diff.fasta	yeastITS.classification			1
species	Yarrowia	0.929	0.7491	400	All	0.99	0.898	400	63	13	dnabarcoder/yeastITS.species.diff.fasta	yeastITS.classification			1
species	Zygosaccharomyces	0.923	1.0	400	Zygosaccharomyces	0.923	1.0	400	61	7	dnabarcoder/yeastITS.species.diff.fasta	yeastITS.classification			1
species	Bulleribasidiaceae	0.986	0.8496	400	Tremellales	0.986	0.9319	400	131	39	dnabarcoder/yeastITS.species.diff.fasta	yeastITS.classification			1
species	Cuniculitremaceae	0.984	0.9798	400	Cuniculitremaceae	0.984	0.9798	400	33	24	dnabarcoder/yeastITS.species.diff.fasta	yeastITS.classification			1
species	Cystobasidiaceae	0.99	0.9537	400	Cystobasidiales	0.99	0.9544	400	67	20	dnabarcoder/yeastITS.species.diff.fasta	yeastITS.classification			1
species	Cystofilobasidiaceae	0.972	0.9497	400	Cystofilobasidiales	0.972	0.9601	400	95	18	dnabarcoder/yeastITS.species.diff.fasta	yeastITS.classification			1
species	Debaryomycetaceae	0.988	0.9297	400	Debaryomycetaceae	0.988	0.9297	400	1600	338	dnabarcoder/yeastITS.species.diff.fasta	yeastITS.classification			1
species	Dipodascaceae	0.933	0.781	400	All	0.99	0.898	400	82	23	dnabarcoder/yeastITS.species.diff.fasta	yeastITS.classification			1
species	Filobasidiaceae	0.993	0.8765	400	Basidiomycota	0.99	0.9108	400	133	31	dnabarcoder/yeastITS.species.diff.fasta	yeastITS.classification			1
species	Lipomycetaceae	0.986	0.9222	400	Lipomycetaceae	0.986	0.9222	400	76	35	dnabarcoder/yeastITS.species.diff.fasta	yeastITS.classification			1
species	Malasseziaceae	0.967	0.9918	400	Malasseziaceae	0.967	0.9918	400	155	15	dnabarcoder/yeastITS.species.diff.fasta	yeastITS.classification			1
species	Metschnikowiaceae	0.926	0.8194	400	Serinales	0.977	0.898	400	236	104	dnabarcoder/yeastITS.species.diff.fasta	yeastITS.classification			1
species	Pachysolenaceae	0.996	0.8328	400	All	0.99	0.898	400	42	15	dnabarcoder/yeastITS.species.diff.fasta	yeastITS.classification			1
species	Phaffomycetaceae	0.983	0.8952	400	Saccharomycetes	0.984	0.9172	400	176	40	dnabarcoder/yeastITS.species.diff.fasta	yeastITS.classification			1
species	Pichiaceae	0.98	0.9241	400	Pichiaceae	0.98	0.9241	400	464	124	dnabarcoder/yeastITS.species.diff.fasta	yeastITS.classification			1
species	Piskurozymaceae	0.982	0.9281	400	Piskurozymaceae	0.982	0.9281	400	92	10	dnabarcoder/yeastITS.species.diff.fasta	yeastITS.classification			1
species	Rhynchogastremataceae	0.982	0.915	400	Tremellales	0.986	0.9319	400	48	16	dnabarcoder/yeastITS.species.diff.fasta	yeastITS.classification			1
species	Saccharomycetaceae	0.984	0.9478	400	Saccharomycetaceae	0.984	0.9478	400	994	126	dnabarcoder/yeastITS.species.diff.fasta	yeastITS.classification			1
species	Saccharomycodaceae	0.995	0.8473	400	Saccharomycetes	0.984	0.9172	400	91	19	dnabarcoder/yeastITS.species.diff.fasta	yeastITS.classification			1
species	Saccharomycopsidaceae	0.974	0.9751	400	Saccharomycopsidaceae	0.974	0.9751	400	68	19	dnabarcoder/yeastITS.species.diff.fasta	yeastITS.classification			1
species	Sporidiobolaceae	0.99	0.9512	400	Sporidiobolaceae	0.99	0.9512	400	543	57	dnabarcoder/yeastITS.species.diff.fasta	yeastITS.classification			1
species	Tremellaceae	0.993	0.9072	400	Tremellales	0.986	0.9319	400	61	31	dnabarcoder/yeastITS.species.diff.fasta	yeastITS.classification			1
species	Trichomonascaceae	0.975	0.9585	400	Trichomonascaceae	0.975	0.9585	400	265	115	dnabarcoder/yeastITS.species.diff.fasta	yeastITS.classification			1
species	Trichosporonaceae	0.998	0.876	400	Basidiomycota	0.99	0.9108	400	298	59	dnabarcoder/yeastITS.species.diff.fasta	yeastITS.classification			1
species	Wickerhamomycetaceae	0.95	0.9887	400	Wickerhamomycetaceae	0.95	0.9887	400	91	26	dnabarcoder/yeastITS.species.diff.fasta	yeastITS.classification			1
species	Agaricostilbales	0.973	0.9721	400	Agaricostilbales	0.973	0.9721	400	65	42	dnabarcoder/yeastITS.species.diff.fasta	yeastITS.classification			1
species	Alaninales	0.996	0.8328	400	All	0.99	0.898	400	42	15	dnabarcoder/yeastITS.species.diff.fasta	yeastITS.classification			1
species	Ascoideales	0.974	0.99	400	Ascoideales	0.974	0.99	400	67	18	dnabarcoder/yeastITS.species.diff.fasta	yeastITS.classification			1
species	Cystobasidiales	0.99	0.9544	400	Cystobasidiales	0.99	0.9544	400	68	21	dnabarcoder/yeastITS.species.diff.fasta	yeastITS.classification			1
species	Cystofilobasidiales	0.972	0.9601	400	Cystofilobasidiales	0.972	0.9601	400	152	25	dnabarcoder/yeastITS.species.diff.fasta	yeastITS.classification			1
species	Dipodascales	0.975	0.8733	400	All	0.99	0.898	400	429	155	dnabarcoder/yeastITS.species.diff.fasta	yeastITS.classification			1
species	Filobasidiales	0.993	0.8916	400	Basidiomycota	0.99	0.9108	400	225	41	dnabarcoder/yeastITS.species.diff.fasta	yeastITS.classification			1
species	Lipomycetales	0.986	0.9222	400	Lipomycetales	0.986	0.9222	400	76	35	dnabarcoder/yeastITS.species.diff.fasta	yeastITS.classification			1
species	Malasseziales	0.967	0.9918	400	Malasseziales	0.967	0.9918	400	155	15	dnabarcoder/yeastITS.species.diff.fasta	yeastITS.classification			1
species	Phaffomycetales	0.962	0.9154	400	Saccharomycetes	0.984	0.9172	400	267	66	dnabarcoder/yeastITS.species.diff.fasta	yeastITS.classification			1
species	Pichiales	0.98	0.9241	400	Pichiales	0.98	0.9241	400	464	124	dnabarcoder/yeastITS.species.diff.fasta	yeastITS.classification			1
species	Saccharomycetales	0.984	0.9471	400	Saccharomycetales	0.984	0.9471	400	1004	133	dnabarcoder/yeastITS.species.diff.fasta	yeastITS.classification			1
species	Saccharomycodales	0.995	0.8473	400	Saccharomycetes	0.984	0.9172	400	91	19	dnabarcoder/yeastITS.species.diff.fasta	yeastITS.classification			1
species	Serinales	0.977	0.898	400	Serinales	0.977	0.898	400	1830	438	dnabarcoder/yeastITS.species.diff.fasta	yeastITS.classification			1
species	Sporidiobolales	0.99	0.9512	400	Sporidiobolales	0.99	0.9512	400	543	57	dnabarcoder/yeastITS.species.diff.fasta	yeastITS.classification			1
species	Tremellales	0.986	0.9319	400	Tremellales	0.986	0.9319	400	806	211	dnabarcoder/yeastITS.species.diff.fasta	yeastITS.classification			1
species	Trichosporonales	0.998	0.8778	400	Basidiomycota	0.99	0.9108	400	302	62	dnabarcoder/yeastITS.species.diff.fasta	yeastITS.classification			1
species	Ustilaginales	0.988	0.9806	400	Ustilaginomycetes	0.988	0.9812	400	31	21	dnabarcoder/yeastITS.species.diff.fasta	yeastITS.classification			1
species	Agaricostilbomycetes	0.973	0.9721	400	Agaricostilbomycetes	0.973	0.9721	400	65	42	dnabarcoder/yeastITS.species.diff.fasta	yeastITS.classification			1
species	Cystobasidiomycetes	0.99	0.9457	400	Cystobasidiomycetes	0.99	0.9457	400	102	37	dnabarcoder/yeastITS.species.diff.fasta	yeastITS.classification			1
species	Dipodascomycetes	0.975	0.8733	400	All	0.99	0.898	400	429	155	dnabarcoder/yeastITS.species.diff.fasta	yeastITS.classification			1
species	Lipomycetes	0.986	0.9222	400	Lipomycetes	0.986	0.9222	400	76	35	dnabarcoder/yeastITS.species.diff.fasta	yeastITS.classification			1
species	Malasseziomycetes	0.967	0.9918	400	Malasseziomycetes	0.967	0.9918	400	155	15	dnabarcoder/yeastITS.species.diff.fasta	yeastITS.classification			1
species	Microbotryomycetes	0.99	0.9387	400	Microbotryomycetes	0.99	0.9387	400	704	98	dnabarcoder/yeastITS.species.diff.fasta	yeastITS.classification			1
species	Pichiomycetes	0.977	0.8974	400	All	0.99	0.898	400	2336	577	dnabarcoder/yeastITS.species.diff.fasta	yeastITS.classification			1
species	Saccharomycetes	0.984	0.9172	400	Saccharomycetes	0.984	0.9172	400	1429	236	dnabarcoder/yeastITS.species.diff.fasta	yeastITS.classification			1
species	Tremellomycetes	0.99	0.897	400	Basidiomycota	0.99	0.9108	400	1507	345	dnabarcoder/yeastITS.species.diff.fasta	yeastITS.classification			1
species	Ustilaginomycetes	0.988	0.9812	400	Ustilaginomycetes	0.988	0.9812	400	32	22	dnabarcoder/yeastITS.species.diff.fasta	yeastITS.classification			1
species	Ascomycota	0.984	0.8967	400	All	0.99	0.898	400	4306	1019	dnabarcoder/yeastITS.species.diff.fasta	yeastITS.classification			1
species	Basidiomycota	0.99	0.9108	400	Basidiomycota	0.99	0.9108	400	2590	579	dnabarcoder/yeastITS.species.diff.fasta	yeastITS.classification			1

## Sheet: yeastITS_higher_taxo._levels
Rank	Dataset	original cut-off	original confidence	original min alignment length	Dataset with max. confidence	cut-off	confidence	min alignment length	sequence number	group number	fasta filename	classification filename
genus	All	0.93	0.7026	400	All	0.93	0.7026	400	7191	217	yeastITS.genus.fasta	yeastITS.classification
genus	Cystofilobasidiaceae	0.878	1.0	400	Cystofilobasidiaceae	0.878	1.0	400	95	5	yeastITS.genus.fasta	yeastITS.classification
genus	Debaryomycetaceae	0.908	0.5417	400	All	0.93	0.7026	400	1606	21	yeastITS.genus.fasta	yeastITS.classification
genus	Dipodascaceae	0.806	0.9224	400	Dipodascaceae	0.806	0.9224	400	82	5	yeastITS.genus.fasta	yeastITS.classification
genus	Metschnikowiaceae	0.861	0.5762	400	All	0.93	0.7026	400	236	13	yeastITS.genus.fasta	yeastITS.classification
genus	Pichiaceae	0.848	0.9091	400	Pichiaceae	0.848	0.9091	400	464	10	yeastITS.genus.fasta	yeastITS.classification
genus	Saccharomycetaceae	0.894	0.9323	400	Saccharomycetaceae	0.894	0.9323	400	1049	25	yeastITS.genus.fasta	yeastITS.classification
genus	Trichomonascaceae	0.829	0.7198	400	Dipodascales	0.858	0.7511	400	265	9	yeastITS.genus.fasta	yeastITS.classification
genus	Trichosporonaceae	0.932	0.9208	400	Trichosporonales	0.932	0.9218	400	306	6	yeastITS.genus.fasta	yeastITS.classification
genus	Agaricostilbales	0.845	0.8571	400	Basidiomycota	0.93	0.8638	400	65	10	yeastITS.genus.fasta	yeastITS.classification
genus	Cystofilobasidiales	0.879	0.9905	400	Cystofilobasidiales	0.879	0.9905	400	152	8	yeastITS.genus.fasta	yeastITS.classification
genus	Dipodascales	0.858	0.7511	400	Dipodascales	0.858	0.7511	400	429	16	yeastITS.genus.fasta	yeastITS.classification
genus	Filobasidiales	0.901	0.9598	400	Filobasidiales	0.901	0.9598	400	235	6	yeastITS.genus.fasta	yeastITS.classification
genus	Pichiales	0.848	0.9091	400	Pichiales	0.848	0.9091	400	464	10	yeastITS.genus.fasta	yeastITS.classification
genus	Saccharomycetales	0.894	0.9323	400	Saccharomycetales	0.894	0.9323	400	1059	31	yeastITS.genus.fasta	yeastITS.classification
genus	Serinales	0.908	0.5303	400	All	0.93	0.7026	400	1836	34	yeastITS.genus.fasta	yeastITS.classification
genus	Tremellales	0.929	0.8924	400	Tremellales	0.929	0.8924	400	1022	32	yeastITS.genus.fasta	yeastITS.classification
genus	Trichosporonales	0.932	0.9218	400	Trichosporonales	0.932	0.9218	400	310	7	yeastITS.genus.fasta	yeastITS.classification
genus	Ustilaginales	0.923	0.8065	400	Basidiomycota	0.93	0.8638	400	31	8	yeastITS.genus.fasta	yeastITS.classification
genus	Agaricostilbomycetes	0.845	0.8571	400	Basidiomycota	0.93	0.8638	400	65	10	yeastITS.genus.fasta	yeastITS.classification
genus	Cystobasidiomycetes	0.957	0.9127	400	Cystobasidiomycetes	0.957	0.9127	400	102	8	yeastITS.genus.fasta	yeastITS.classification
genus	Dipodascomycetes	0.858	0.7511	400	Dipodascomycetes	0.858	0.7511	400	429	16	yeastITS.genus.fasta	yeastITS.classification
genus	Microbotryomycetes	0.924	0.8933	400	Microbotryomycetes	0.924	0.8933	400	704	20	yeastITS.genus.fasta	yeastITS.classification
genus	Pichiomycetes	0.905	0.5894	400	All	0.93	0.7026	400	2342	47	yeastITS.genus.fasta	yeastITS.classification
genus	Saccharomycetes	0.86	0.8671	400	Saccharomycetes	0.86	0.8671	400	1484	39	yeastITS.genus.fasta	yeastITS.classification
genus	Tremellomycetes	0.93	0.8872	400	Tremellomycetes	0.93	0.8872	400	1741	55	yeastITS.genus.fasta	yeastITS.classification
genus	Ustilaginomycetes	0.923	0.8125	400	Basidiomycota	0.93	0.8638	400	32	9	yeastITS.genus.fasta	yeastITS.classification
genus	Ascomycota	0.905	0.66	400	All	0.93	0.7026	400	4367	107	yeastITS.genus.fasta	yeastITS.classification
genus	Basidiomycota	0.93	0.8638	400	Basidiomycota	0.93	0.8638	400	2824	110	yeastITS.genus.fasta	yeastITS.classification
family	All	0.897	0.685	400	All	0.897	0.685	400	6915	61	yeastITS.family.fasta	yeastITS.classification
family	Agaricostilbales	0.807	0.8708	400	Agaricostilbales	0.807	0.8708	400	65	5	yeastITS.family.fasta	yeastITS.classification
family	Tremellales	0.915	0.8735	400	Tremellomycetes	0.909	0.8786	400	976	13	yeastITS.family.fasta	yeastITS.classification
family	Agaricostilbomycetes	0.807	0.8708	400	Agaricostilbomycetes	0.807	0.8708	400	65	5	yeastITS.family.fasta	yeastITS.classification
family	Tremellomycetes	0.909	0.8786	400	Tremellomycetes	0.909	0.8786	400	1656	19	yeastITS.family.fasta	yeastITS.classification
family	Ascomycota	0.844	0.6937	400	Ascomycota	0.844	0.6937	400	4282	17	yeastITS.family.fasta	yeastITS.classification
family	Basidiomycota	0.921	0.8402	400	Basidiomycota	0.921	0.8402	400	2633	44	yeastITS.family.fasta	yeastITS.classification
order	All	0.895	0.6813	400	All	0.895	0.6813	400	7177	38	yeastITS.order.fasta	yeastITS.classification
order	Tremellomycetes	0.896	0.8091	400	Basidiomycota	0.896	0.8124	400	1741	5	yeastITS.order.fasta	yeastITS.classification
order	Ascomycota	0.844	0.7225	400	Ascomycota	0.844	0.7225	400	4367	14	yeastITS.order.fasta	yeastITS.classification
order	Basidiomycota	0.896	0.8124	400	Basidiomycota	0.896	0.8124	400	2810	24	yeastITS.order.fasta	yeastITS.classification
class	All	0.871	0.6756	400	All	0.871	0.6756	400	7191	18	yeastITS.class.fasta	yeastITS.classification
class	Ascomycota	0.809	0.7706	400	Ascomycota	0.809	0.7706	400	4367	9	yeastITS.class.fasta	yeastITS.classification
class	Basidiomycota	0.847	0.955	400	Basidiomycota	0.847	0.955	400	2824	9	yeastITS.class.fasta	yeastITS.classification

## Sheet: yeastITS1_with_indistinguishabl
Rank	Dataset	cut-off	confidence	sequence number	group number	min alignment length	max proportion	fasta filename	classification filename			70.9677
species	All	0.992	0.7943	7185	1606	50	0.0294	yeastITS1.species.fasta	yeastITS1.classification
species	Candida	0.985	0.9261	766	180	50	0.1514	yeastITS1.species.fasta	yeastITS1.classification
species	Trichosporon	0.992	0.7113	78	18	50	0.3718	yeastITS1.species.fasta	yeastITS1.classification
species	Pichia	0.965	0.9294	233	36	50	0.1888	yeastITS1.species.fasta	yeastITS1.classification
species	Starmerella	0.965	0.978	84	36	50	0.1667	yeastITS1.species.fasta	yeastITS1.classification
species	Cryptococcus	0.992	0.5001	499	25	50	0.4228	yeastITS1.species.fasta	yeastITS1.classification
species	Rhodotorula	0.994	0.7076	400	18	50	0.5	yeastITS1.species.fasta	yeastITS1.classification
species	Naganishia	0.992	0.7636	81	14	50	0.3333	yeastITS1.species.fasta	yeastITS1.classification
species	Ogataea	0.984	0.7961	85	41	50	0.1059	yeastITS1.species.fasta	yeastITS1.classification
species	Filobasidium	0.991	0.8245	49	11	50	0.3673	yeastITS1.species.fasta	yeastITS1.classification
species	Saccharomyces	0.995	0.61	359	17	50	0.3788	yeastITS1.species.fasta	yeastITS1.classification
species	Metschnikowia	0.937	0.8766	94	52	50	0.0638	yeastITS1.species.fasta	yeastITS1.classification
species	Cystobasidium	0.988	0.8343	57	16	50	0.2281	yeastITS1.species.fasta	yeastITS1.classification
species	Dioszegia	0.985	0.9609	31	21	50	0.1935	yeastITS1.species.fasta	yeastITS1.classification
species	Apiotrichum	0.992	0.7055	103	19	50	0.2524	yeastITS1.species.fasta	yeastITS1.classification
species	Vishniacozyma	0.986	0.7418	81	14	50	0.3086	yeastITS1.species.fasta	yeastITS1.classification
species	Saccharomycopsis	0.953	1	67	18	50	0.2836	yeastITS1.species.fasta	yeastITS1.classification
species	Debaryomyces	0.991	0.6732	210	17	50	0.6333	yeastITS1.species.fasta	yeastITS1.classification
species	Lipomyces	0.975	0.7854	56	22	50	0.3571	yeastITS1.species.fasta	yeastITS1.classification
species	Kodamaea	0.929	0.9815	36	12	50	0.3889	yeastITS1.species.fasta	yeastITS1.classification
species	Nakazawaea	0.983	0.803	32	12	50	0.3438	yeastITS1.species.fasta	yeastITS1.classification
species	Teunomyces	0.952	0.9864	76	13	50	0.3289	yeastITS1.species.fasta	yeastITS1.classification
species	Rhodosporidiobolus	0.994	0.9559	38	13	50	0.3158	yeastITS1.species.fasta	yeastITS1.classification
species	Lachancea	0.992	0.9221	93	11	50	0.3011	yeastITS1.species.fasta	yeastITS1.classification
species	Suhomyces	0.942	1	94	22	50	0.1702	yeastITS1.species.fasta	yeastITS1.classification
species	Schwanniomyces	0.996	0.7318	53	11	50	0.1887	yeastITS1.species.fasta	yeastITS1.classification
species	Cyberlindnera	0.989	0.8014	135	29	50	0.1259	yeastITS1.species.fasta	yeastITS1.classification
species	Wickerhamomyces	0.983	0.8867	91	26	50	0.4835	yeastITS1.species.fasta	yeastITS1.classification
species	Malassezia	0.927	0.9497	154	15	50	0.4481	yeastITS1.species.fasta	yeastITS1.classification
species	Cutaneotrichosporon	0.992	0.8578	78	15	50	0.2179	yeastITS1.species.fasta	yeastITS1.classification
species	Wickerhamiella	0.97	0.9491	60	22	50	0.2833	yeastITS1.species.fasta	yeastITS1.classification
species	Sporobolomyces	0.987	0.9312	50	20	50	0.18	yeastITS1.species.fasta	yeastITS1.classification
species	Hanseniaspora	0.993	0.7871	83	16	50	0.3133	yeastITS1.species.fasta	yeastITS1.classification
species	Candidozyma	0.843	0.9705	52	10	50	0.3846	yeastITS1.species.fasta	yeastITS1.classification
species	Yamadazyma	0.98	0.9825	38	18	50	0.3684	yeastITS1.species.fasta	yeastITS1.classification
species	Tremella	0.951	0.8628	30	10	50	0.4	yeastITS1.species.fasta	yeastITS1.classification
species	Sugiyamaella	0.969	1	32	15	50	0.1875	yeastITS1.species.fasta	yeastITS1.classification
species	Scheffersomyces	0.995	0.8419	41	19	50	0.2195	yeastITS1.species.fasta	yeastITS1.classification
species	Papiliotrema	0.971	0.8483	48	16	50	0.2292	yeastITS1.species.fasta	yeastITS1.classification
species	Blastobotrys	0.981	0.9046	38	24	50	0.1579	yeastITS1.species.fasta	yeastITS1.classification
species	Debaryomycetaceae	0.991	0.8172	1604	337	50	0.0829	yeastITS1.species.fasta	yeastITS1.classification
species	Saccharomycetaceae	0.99	0.8016	1048	129	50	0.1298	yeastITS1.species.fasta	yeastITS1.classification
species	Trichosporonaceae	0.992	0.7517	305	60	50	0.1082	yeastITS1.species.fasta	yeastITS1.classification
species	Pichiaceae	0.972	0.8785	464	124	50	0.0948	yeastITS1.species.fasta	yeastITS1.classification
species	Trichomonascaceae	0.984	0.9551	265	115	50	0.0642	yeastITS1.species.fasta	yeastITS1.classification
species	Cryptococcaceae	0.992	0.504	503	29	50	0.4195	yeastITS1.species.fasta	yeastITS1.classification
species	Sporidiobolaceae	0.993	0.7376	543	57	50	0.3683	yeastITS1.species.fasta	yeastITS1.classification
species	Filobasidiaceae	0.992	0.7887	143	33	50	0.1888	yeastITS1.species.fasta	yeastITS1.classification
species	Metschnikowiaceae	0.958	0.9244	236	104	50	0.0847	yeastITS1.species.fasta	yeastITS1.classification
species	Cystobasidiaceae	0.988	0.8491	67	20	50	0.194	yeastITS1.species.fasta	yeastITS1.classification
species	Tremellaceae	0.991	0.9002	61	31	50	0.1967	yeastITS1.species.fasta	yeastITS1.classification
species	Bulleribasidiaceae	0.986	0.7464	131	39	50	0.1908	yeastITS1.species.fasta	yeastITS1.classification
species	Saccharomycopsidaceae	0.969	0.992	68	19	50	0.2794	yeastITS1.species.fasta	yeastITS1.classification
species	Lipomycetaceae	0.99	0.8413	76	35	50	0.2632	yeastITS1.species.fasta	yeastITS1.classification
species	Cystofilobasidiaceae	0.988	0.9352	95	18	50	0.2737	yeastITS1.species.fasta	yeastITS1.classification
species	Pachysolenaceae	0.991	0.7708	42	15	50	0.2619	yeastITS1.species.fasta	yeastITS1.classification
species	Piskurozymaceae	0.989	0.9563	92	10	50	0.5217	yeastITS1.species.fasta	yeastITS1.classification
species	Phaffomycetaceae	0.989	0.8413	176	40	50	0.0966	yeastITS1.species.fasta	yeastITS1.classification
species	Wickerhamomycetaceae	0.983	0.8867	91	26	50	0.4835	yeastITS1.species.fasta	yeastITS1.classification
species	Saccharomycodaceae	0.993	0.7926	91	19	50	0.2857	yeastITS1.species.fasta	yeastITS1.classification
species	Malasseziaceae	0.927	0.9497	154	15	50	0.4481	yeastITS1.species.fasta	yeastITS1.classification
species	Cuniculitremaceae	0.992	0.8856	33	24	50	0.0909	yeastITS1.species.fasta	yeastITS1.classification
species	Rhynchogastremataceae	0.971	0.8483	48	16	50	0.2292	yeastITS1.species.fasta	yeastITS1.classification
species	Serinales	0.984	0.8257	1834	437	50	0.0725	yeastITS1.species.fasta	yeastITS1.classification
species	Saccharomycetales	0.99	0.8021	1058	136	50	0.1285	yeastITS1.species.fasta	yeastITS1.classification
species	Trichosporonales	0.992	0.7549	309	63	50	0.1068	yeastITS1.species.fasta	yeastITS1.classification
species	Dipodascales	0.965	0.9161	429	155	50	0.0769	yeastITS1.species.fasta	yeastITS1.classification
species	Pichiales	0.972	0.8785	464	124	50	0.0948	yeastITS1.species.fasta	yeastITS1.classification
species	Tremellales	0.992	0.684	1022	214	50	0.2065	yeastITS1.species.fasta	yeastITS1.classification
species	Sporidiobolales	0.993	0.7376	543	57	50	0.3683	yeastITS1.species.fasta	yeastITS1.classification
species	Filobasidiales	0.992	0.8543	235	43	50	0.2043	yeastITS1.species.fasta	yeastITS1.classification
species	Cystobasidiales	0.988	0.8513	68	21	50	0.1912	yeastITS1.species.fasta	yeastITS1.classification
species	Ascoideales	0.953	1	67	18	50	0.2836	yeastITS1.species.fasta	yeastITS1.classification
species	Lipomycetales	0.99	0.8413	76	35	50	0.2632	yeastITS1.species.fasta	yeastITS1.classification
species	Cystofilobasidiales	0.988	0.8933	152	25	50	0.2237	yeastITS1.species.fasta	yeastITS1.classification
species	Alaninales	0.991	0.7708	42	15	50	0.2619	yeastITS1.species.fasta	yeastITS1.classification
species	Phaffomycetales	0.989	0.8525	267	66	50	0.1648	yeastITS1.species.fasta	yeastITS1.classification
species	Saccharomycodales	0.993	0.7926	91	19	50	0.2857	yeastITS1.species.fasta	yeastITS1.classification
species	Malasseziales	0.927	0.9497	154	15	50	0.4481	yeastITS1.species.fasta	yeastITS1.classification
species	Agaricostilbales	0.994	0.9667	65	42	50	0.0923	yeastITS1.species.fasta	yeastITS1.classification
species	Ustilaginales	0.991	0.9407	31	21	50	0.129	yeastITS1.species.fasta	yeastITS1.classification
species	Pichiomycetes	0.985	0.8239	2340	576	50	0.0568	yeastITS1.species.fasta	yeastITS1.classification
species	Saccharomycetes	0.99	0.8129	1483	239	50	0.0917	yeastITS1.species.fasta	yeastITS1.classification
species	Tremellomycetes	0.992	0.7355	1740	351	50	0.1213	yeastITS1.species.fasta	yeastITS1.classification
species	Dipodascomycetes	0.965	0.9161	429	155	50	0.0769	yeastITS1.species.fasta	yeastITS1.classification
species	Microbotryomycetes	0.993	0.757	704	98	50	0.2841	yeastITS1.species.fasta	yeastITS1.classification
species	Cystobasidiomycetes	0.988	0.8773	102	37	50	0.1373	yeastITS1.species.fasta	yeastITS1.classification
species	Lipomycetes	0.99	0.8413	76	35	50	0.2632	yeastITS1.species.fasta	yeastITS1.classification
species	Malasseziomycetes	0.927	0.9497	154	15	50	0.4481	yeastITS1.species.fasta	yeastITS1.classification
species	Agaricostilbomycetes	0.994	0.9667	65	42	50	0.0923	yeastITS1.species.fasta	yeastITS1.classification
species	Ustilaginomycetes	0.991	0.9426	32	22	50	0.125	yeastITS1.species.fasta	yeastITS1.classification
species	Ascomycota	0.99	0.8195	4363	1021	50	0.0312	yeastITS1.species.fasta	yeastITS1.classification
species	Basidiomycota	0.992	0.764	2822	585	50	0.0748	yeastITS1.species.fasta	yeastITS1.classification

## Sheet: yeastITS1_without_indist.
Rank	Dataset	original cut-off	original confidence	original min alignment length	Dataset with max. confidence	cut-off	confidence	min alignment length	sequence number	group number	fasta filename	classification filename
species	All	0.984	0.9194	50	All	0.984	0.9194	50	6004	1401	dnabarcoder/yeastITS1.species.diff.fasta	yeastITS1.classification
species	Apiotrichum	0.992	0.9619	50	Apiotrichum	0.992	0.9619	50	75	13	dnabarcoder/yeastITS1.species.diff.fasta	yeastITS1.classification
species	Blastobotrys	0.981	1.0	50	Blastobotrys	0.981	1.0	50	34	21	dnabarcoder/yeastITS1.species.diff.fasta	yeastITS1.classification
species	Candida	0.985	0.9468	50	Candida	0.985	0.9468	50	746	170	dnabarcoder/yeastITS1.species.diff.fasta	yeastITS1.classification
species	Candidozyma	0.843	0.9773	50	Candidozyma	0.843	0.9773	50	48	9	dnabarcoder/yeastITS1.species.diff.fasta	yeastITS1.classification
species	Cutaneotrichosporon	0.99	1.0	50	Cutaneotrichosporon	0.99	1.0	50	56	12	dnabarcoder/yeastITS1.species.diff.fasta	yeastITS1.classification
species	Cyberlindnera	0.989	0.9003	50	Saccharomycetes	0.987	0.9261	50	115	27	dnabarcoder/yeastITS1.species.diff.fasta	yeastITS1.classification
species	Cystobasidium	0.988	0.9288	50	Cystobasidiomycetes	0.988	0.9401	50	51	13	dnabarcoder/yeastITS1.species.diff.fasta	yeastITS1.classification
species	Cystofilobasidium	0.981	0.9573	50	Cystofilobasidium	0.981	0.9573	50	66	8	dnabarcoder/yeastITS1.species.diff.fasta	yeastITS1.classification
species	Dioszegia	0.985	0.9818	50	Dioszegia	0.985	0.9818	50	30	20	dnabarcoder/yeastITS1.species.diff.fasta	yeastITS1.classification
species	Diutina	0.7	0.9826	50	Diutina	0.7	0.9826	50	31	7	dnabarcoder/yeastITS1.species.diff.fasta	yeastITS1.classification
species	Filobasidium	0.99	1.0	50	Filobasidium	0.99	1.0	50	40	8	dnabarcoder/yeastITS1.species.diff.fasta	yeastITS1.classification
species	Galactomyces	0.7	0.9562	50	Galactomyces	0.7	0.9562	50	44	5	dnabarcoder/yeastITS1.species.diff.fasta	yeastITS1.classification
species	Hanseniaspora	0.993	0.8307	50	Saccharomycetes	0.987	0.9261	50	78	14	dnabarcoder/yeastITS1.species.diff.fasta	yeastITS1.classification
species	Hyphopichia	0.887	1.0	50	Hyphopichia	0.887	1.0	50	37	8	dnabarcoder/yeastITS1.species.diff.fasta	yeastITS1.classification
species	Kodamaea	0.929	0.9815	50	Kodamaea	0.929	0.9815	50	36	12	dnabarcoder/yeastITS1.species.diff.fasta	yeastITS1.classification
species	Lachancea	0.971	0.9666	50	Lachancea	0.971	0.9666	50	87	9	dnabarcoder/yeastITS1.species.diff.fasta	yeastITS1.classification
species	Lipomyces	0.975	0.8494	50	All	0.984	0.9194	50	52	19	dnabarcoder/yeastITS1.species.diff.fasta	yeastITS1.classification
species	Malassezia	0.927	0.9678	50	Malassezia	0.927	0.9678	50	152	14	dnabarcoder/yeastITS1.species.diff.fasta	yeastITS1.classification
species	Metschnikowia	0.937	0.9183	50	Metschnikowiaceae	0.958	0.9425	50	89	47	dnabarcoder/yeastITS1.species.diff.fasta	yeastITS1.classification
species	Naganishia	0.992	0.9817	50	Filobasidiaceae	0.992	0.984	50	56	9	dnabarcoder/yeastITS1.species.diff.fasta	yeastITS1.classification
species	Ogataea	0.982	0.9587	50	Ogataea	0.982	0.9587	50	63	30	dnabarcoder/yeastITS1.species.diff.fasta	yeastITS1.classification
species	Papiliotrema	0.961	0.978	50	Papiliotrema	0.961	0.978	50	41	13	dnabarcoder/yeastITS1.species.diff.fasta	yeastITS1.classification
species	Pichia	0.947	0.978	50	Pichia	0.947	0.978	50	219	30	dnabarcoder/yeastITS1.species.diff.fasta	yeastITS1.classification
species	Rhodosporidiobolus	0.994	0.9559	50	Rhodosporidiobolus	0.994	0.9559	50	38	13	dnabarcoder/yeastITS1.species.diff.fasta	yeastITS1.classification
species	Rhodotorula	0.993	0.9597	50	Rhodotorula	0.993	0.9597	50	308	11	dnabarcoder/yeastITS1.species.diff.fasta	yeastITS1.classification
species	Saccharomycopsis	0.953	1.0	50	Saccharomycopsis	0.953	1.0	50	67	18	dnabarcoder/yeastITS1.species.diff.fasta	yeastITS1.classification
species	Scheffersomyces	0.995	0.9023	50	Saccharomycetales	0.974	0.9484	50	37	15	dnabarcoder/yeastITS1.species.diff.fasta	yeastITS1.classification
species	Sporobolomyces	0.987	0.9856	50	Sporobolomyces	0.987	0.9856	50	37	17	dnabarcoder/yeastITS1.species.diff.fasta	yeastITS1.classification
species	Starmerella	0.965	0.978	50	Starmerella	0.965	0.978	50	84	36	dnabarcoder/yeastITS1.species.diff.fasta	yeastITS1.classification
species	Sugiyamaella	0.969	1.0	50	Sugiyamaella	0.969	1.0	50	32	15	dnabarcoder/yeastITS1.species.diff.fasta	yeastITS1.classification
species	Suhomyces	0.942	1.0	50	Suhomyces	0.942	1.0	50	94	22	dnabarcoder/yeastITS1.species.diff.fasta	yeastITS1.classification
species	Teunomyces	0.952	0.9864	50	Teunomyces	0.952	0.9864	50	76	13	dnabarcoder/yeastITS1.species.diff.fasta	yeastITS1.classification
species	Torulaspora	0.951	0.9086	50	Saccharomycetaceae	0.974	0.9497	50	70	7	dnabarcoder/yeastITS1.species.diff.fasta	yeastITS1.classification
species	Trichosporon	0.992	0.951	50	Tremellomycetes	0.99	0.954	50	55	9	dnabarcoder/yeastITS1.species.diff.fasta	yeastITS1.classification
species	Vishniacozyma	0.986	0.9052	50	Tremellales	0.986	0.966	50	56	12	dnabarcoder/yeastITS1.species.diff.fasta	yeastITS1.classification
species	Wickerhamiella	0.97	0.9491	50	Trichomonascaceae	0.984	0.9695	50	60	22	dnabarcoder/yeastITS1.species.diff.fasta	yeastITS1.classification
species	Wickerhamomyces	0.976	0.8947	50	Saccharomycetes	0.987	0.9261	50	87	24	dnabarcoder/yeastITS1.species.diff.fasta	yeastITS1.classification
species	Yamadazyma	0.969	0.9815	50	Yamadazyma	0.969	0.9815	50	36	16	dnabarcoder/yeastITS1.species.diff.fasta	yeastITS1.classification
species	Yarrowia	0.7	0.9824	50	Yarrowia	0.7	0.9824	50	63	13	dnabarcoder/yeastITS1.species.diff.fasta	yeastITS1.classification
species	Zygosaccharomyces	0.914	1.0	50	Zygosaccharomyces	0.914	1.0	50	61	7	dnabarcoder/yeastITS1.species.diff.fasta	yeastITS1.classification
species	Bulleribasidiaceae	0.986	0.9194	50	Tremellales	0.986	0.966	50	97	35	dnabarcoder/yeastITS1.species.diff.fasta	yeastITS1.classification
species	Cuniculitremaceae	0.992	0.95	50	Tremellales	0.986	0.966	50	30	22	dnabarcoder/yeastITS1.species.diff.fasta	yeastITS1.classification
species	Cystobasidiaceae	0.988	0.9296	50	Cystobasidiomycetes	0.988	0.9401	50	61	17	dnabarcoder/yeastITS1.species.diff.fasta	yeastITS1.classification
species	Cystofilobasidiaceae	0.988	0.9433	50	Tremellomycetes	0.99	0.954	50	91	16	dnabarcoder/yeastITS1.species.diff.fasta	yeastITS1.classification
species	Debaryomycetaceae	0.985	0.9258	50	Debaryomycetaceae	0.985	0.9258	50	1418	297	dnabarcoder/yeastITS1.species.diff.fasta	yeastITS1.classification
species	Dipodascaceae	0.7	0.9126	50	Dipodascales	0.965	0.9292	50	82	23	dnabarcoder/yeastITS1.species.diff.fasta	yeastITS1.classification
species	Filobasidiaceae	0.992	0.984	50	Filobasidiaceae	0.992	0.984	50	106	23	dnabarcoder/yeastITS1.species.diff.fasta	yeastITS1.classification
species	Lipomycetaceae	0.975	0.8787	50	All	0.984	0.9194	50	72	32	dnabarcoder/yeastITS1.species.diff.fasta	yeastITS1.classification
species	Malasseziaceae	0.927	0.9678	50	Malasseziaceae	0.927	0.9678	50	152	14	dnabarcoder/yeastITS1.species.diff.fasta	yeastITS1.classification
species	Metschnikowiaceae	0.958	0.9425	50	Metschnikowiaceae	0.958	0.9425	50	226	97	dnabarcoder/yeastITS1.species.diff.fasta	yeastITS1.classification
species	Phaffomycetaceae	0.989	0.9193	50	Saccharomycetes	0.987	0.9261	50	156	38	dnabarcoder/yeastITS1.species.diff.fasta	yeastITS1.classification
species	Pichiaceae	0.962	0.9537	50	Pichiaceae	0.962	0.9537	50	419	99	dnabarcoder/yeastITS1.species.diff.fasta	yeastITS1.classification
species	Piskurozymaceae	0.989	0.9828	50	Filobasidiales	0.992	0.9835	50	90	8	dnabarcoder/yeastITS1.species.diff.fasta	yeastITS1.classification
species	Rhynchogastremataceae	0.961	0.978	50	Rhynchogastremataceae	0.961	0.978	50	41	13	dnabarcoder/yeastITS1.species.diff.fasta	yeastITS1.classification
species	Saccharomycetaceae	0.974	0.9497	50	Saccharomycetaceae	0.974	0.9497	50	753	109	dnabarcoder/yeastITS1.species.diff.fasta	yeastITS1.classification
species	Saccharomycodaceae	0.993	0.8325	50	Saccharomycetes	0.987	0.9261	50	86	17	dnabarcoder/yeastITS1.species.diff.fasta	yeastITS1.classification
species	Saccharomycopsidaceae	0.969	0.992	50	Ascoideales	0.953	1.0	50	68	19	dnabarcoder/yeastITS1.species.diff.fasta	yeastITS1.classification
species	Sporidiobolaceae	0.993	0.9473	50	Sporidiobolaceae	0.993	0.9473	50	434	44	dnabarcoder/yeastITS1.species.diff.fasta	yeastITS1.classification
species	Tremellaceae	0.991	0.9303	50	Tremellales	0.986	0.966	50	59	29	dnabarcoder/yeastITS1.species.diff.fasta	yeastITS1.classification
species	Trichomonascaceae	0.984	0.9695	50	Trichomonascaceae	0.984	0.9695	50	260	111	dnabarcoder/yeastITS1.species.diff.fasta	yeastITS1.classification
species	Trichosporonaceae	0.992	0.9382	50	Tremellomycetes	0.99	0.954	50	232	42	dnabarcoder/yeastITS1.species.diff.fasta	yeastITS1.classification
species	Wickerhamomycetaceae	0.976	0.8947	50	Saccharomycetes	0.987	0.9261	50	87	24	dnabarcoder/yeastITS1.species.diff.fasta	yeastITS1.classification
species	Agaricostilbales	0.994	0.9667	50	Agaricostilbales	0.994	0.9667	50	65	42	dnabarcoder/yeastITS1.species.diff.fasta	yeastITS1.classification
species	Ascoideales	0.953	1.0	50	Ascoideales	0.953	1.0	50	67	18	dnabarcoder/yeastITS1.species.diff.fasta	yeastITS1.classification
species	Cystobasidiales	0.988	0.9307	50	Cystobasidiomycetes	0.988	0.9401	50	62	18	dnabarcoder/yeastITS1.species.diff.fasta	yeastITS1.classification
species	Cystofilobasidiales	0.982	0.9299	50	Tremellomycetes	0.99	0.954	50	140	21	dnabarcoder/yeastITS1.species.diff.fasta	yeastITS1.classification
species	Dipodascales	0.965	0.9292	50	Dipodascales	0.965	0.9292	50	422	150	dnabarcoder/yeastITS1.species.diff.fasta	yeastITS1.classification
species	Filobasidiales	0.992	0.9835	50	Filobasidiales	0.992	0.9835	50	196	31	dnabarcoder/yeastITS1.species.diff.fasta	yeastITS1.classification
species	Lipomycetales	0.975	0.8787	50	All	0.984	0.9194	50	72	32	dnabarcoder/yeastITS1.species.diff.fasta	yeastITS1.classification
species	Malasseziales	0.927	0.9678	50	Malasseziales	0.927	0.9678	50	152	14	dnabarcoder/yeastITS1.species.diff.fasta	yeastITS1.classification
species	Phaffomycetales	0.989	0.904	50	Saccharomycetes	0.987	0.9261	50	243	62	dnabarcoder/yeastITS1.species.diff.fasta	yeastITS1.classification
species	Pichiales	0.962	0.9537	50	Pichiales	0.962	0.9537	50	419	99	dnabarcoder/yeastITS1.species.diff.fasta	yeastITS1.classification
species	Saccharomycetales	0.974	0.9484	50	Saccharomycetales	0.974	0.9484	50	763	116	dnabarcoder/yeastITS1.species.diff.fasta	yeastITS1.classification
species	Saccharomycodales	0.993	0.8325	50	Saccharomycetes	0.987	0.9261	50	86	17	dnabarcoder/yeastITS1.species.diff.fasta	yeastITS1.classification
species	Serinales	0.984	0.9242	50	Serinales	0.984	0.9242	50	1638	390	dnabarcoder/yeastITS1.species.diff.fasta	yeastITS1.classification
species	Sporidiobolales	0.993	0.9473	50	Sporidiobolales	0.993	0.9473	50	434	44	dnabarcoder/yeastITS1.species.diff.fasta	yeastITS1.classification
species	Tremellales	0.986	0.966	50	Tremellales	0.986	0.966	50	702	186	dnabarcoder/yeastITS1.species.diff.fasta	yeastITS1.classification
species	Trichosporonales	0.992	0.9392	50	Tremellomycetes	0.99	0.954	50	236	45	dnabarcoder/yeastITS1.species.diff.fasta	yeastITS1.classification
species	Ustilaginales	0.991	0.961	50	Ustilaginomycetes	0.991	0.9622	50	30	20	dnabarcoder/yeastITS1.species.diff.fasta	yeastITS1.classification
species	Agaricostilbomycetes	0.994	0.9667	50	Agaricostilbomycetes	0.994	0.9667	50	65	42	dnabarcoder/yeastITS1.species.diff.fasta	yeastITS1.classification
species	Cystobasidiomycetes	0.988	0.9401	50	Cystobasidiomycetes	0.988	0.9401	50	94	33	dnabarcoder/yeastITS1.species.diff.fasta	yeastITS1.classification
species	Dipodascomycetes	0.965	0.9292	50	Dipodascomycetes	0.965	0.9292	50	422	150	dnabarcoder/yeastITS1.species.diff.fasta	yeastITS1.classification
species	Lipomycetes	0.975	0.8787	50	All	0.984	0.9194	50	72	32	dnabarcoder/yeastITS1.species.diff.fasta	yeastITS1.classification
species	Malasseziomycetes	0.927	0.9678	50	Malasseziomycetes	0.927	0.9678	50	152	14	dnabarcoder/yeastITS1.species.diff.fasta	yeastITS1.classification
species	Microbotryomycetes	0.993	0.9418	50	Microbotryomycetes	0.993	0.9418	50	577	76	dnabarcoder/yeastITS1.species.diff.fasta	yeastITS1.classification
species	Pichiomycetes	0.984	0.9225	50	Pichiomycetes	0.984	0.9225	50	2082	498	dnabarcoder/yeastITS1.species.diff.fasta	yeastITS1.classification
species	Saccharomycetes	0.987	0.9261	50	Saccharomycetes	0.987	0.9261	50	1159	213	dnabarcoder/yeastITS1.species.diff.fasta	yeastITS1.classification
species	Tremellomycetes	0.99	0.954	50	Tremellomycetes	0.99	0.954	50	1291	287	dnabarcoder/yeastITS1.species.diff.fasta	yeastITS1.classification
species	Ustilaginomycetes	0.991	0.9622	50	Ustilaginomycetes	0.991	0.9622	50	31	21	dnabarcoder/yeastITS1.species.diff.fasta	yeastITS1.classification
species	Ascomycota	0.984	0.9168	50	All	0.984	0.9194	50	3769	908	dnabarcoder/yeastITS1.species.diff.fasta	yeastITS1.classification
species	Basidiomycota	0.99	0.9361	50	Basidiomycota	0.99	0.9361	50	2235	493	dnabarcoder/yeastITS1.species.diff.fasta	yeastITS1.classification

[truncated: 9 more sheets: yeastITS1_higher_taxon._levels, yeastITS2_with_indistinguishabl, yeastITS2_without_indist., yeastITS2_higher_taxon._levels, yeastLSU_with_indistinguishable, yeastLSU_without_indist., yeastLSU_higher_taxon._levels, filfungalITS2, CBSITS2]
