# Supplementary material for: Advancing Yeast Identification Using High‐Throughput DNA Barcode Data From a Curated Culture Collection
Source: Mol Ecol Resour. 2025 Nov 26;26(1):e70082. doi: 10.1111/1755-0998.70082 (PMC12649295; doi:10.1111/1755-0998.70082)
Supplement: Supplementary file 6 — Appendix S6: men70082‐sup‐0006‐AppendixS6.xlsx. [file MEN-26-e70082-s012.xlsx]

## Sheet: ITStest
ITS	ITS-Ascomycota	Phylum	check	species	phylum
Ambrosiozyma philentoma	Ambrosiozyma philentoma	Ascomycota		Aciculoconidium aculeatum	Ascomycota
Ambrosiozyma platypodis	Ambrosiozyma platypodis	Ascomycota	Ascomycota	Aciculoconidium aculeatum	Ascomycota
Apiotrichum domesticum	Blastobotrys adeninivorans	Ascomycota	Ascomycota	Aciculoconidium aculeatum	Ascomycota
Apiotrichum laibachii	Blastobotrys raffinosifermentans	Ascomycota	Ascomycota	Ambrosiozyma ambrosiae	Ascomycota
Apiotrichum loubieri	Candida aquae-textoris	Ascomycota	Ascomycota	Ambrosiozyma ambrosiae	Ascomycota
Apiotrichum mycotoxinovorans	Candida oleophila	Ascomycota	Ascomycota	Ambrosiozyma angophorae	Ascomycota
Blastobotrys adeninivorans	Candida railenensis	Ascomycota	Ascomycota	Ambrosiozyma angophorae	Ascomycota
Blastobotrys raffinosifermentans	Candida sakaeoensis	Ascomycota	Ascomycota	Ambrosiozyma angophorae	Ascomycota
Bulleribasidium sanyaense	Candida viswanathii	Ascomycota	Ascomycota	Ambrosiozyma cicatricosa	Ascomycota
Candida aquae-textoris	Candida zeylanoides	Ascomycota	Ascomycota	Ambrosiozyma kamigamensis	Ascomycota
Candida oleophila	Candida zeylanoides var. zeylanoides	Ascomycota	Ascomycota	Ambrosiozyma kashinagacola	Ascomycota
Candida railenensis	Cyberlindnera saturnus	Ascomycota	Ascomycota	Ambrosiozyma llanquihuensis	Ascomycota
Candida sakaeoensis	Cyberlindnera suaveolens	Ascomycota	Ascomycota	Ambrosiozyma maleeae	Ascomycota
Candida viswanathii	Debaryomyces fabryi	Ascomycota	Ascomycota	Ambrosiozyma monospora	Ascomycota
Candida zeylanoides	Debaryomyces hansenii	Ascomycota	Ascomycota	Ambrosiozyma monospora	Ascomycota
Candida zeylanoides var. zeylanoides	Debaryomyces marama	Ascomycota	Ascomycota	Ambrosiozyma monospora	Ascomycota
Cryptococcus bacillisporus	Debaryomyces maramus	Ascomycota	Ascomycota	Ambrosiozyma monospora	Ascomycota
Cryptococcus consortionis	Debaryomyces prosopidis	Ascomycota	Ascomycota	Ambrosiozyma neoplatypodis	Ascomycota
Cryptococcus deneoformans	Debaryomyces subglobosus	Ascomycota	Ascomycota	Ambrosiozyma oregonensis	Ascomycota
Cryptococcus deuterogattii	Debaryomyces vindobonensis	Ascomycota	Ascomycota	Ambrosiozyma philentoma	Ascomycota
Cryptococcus festucosus	Kluyveromyces dobzhanskii	Ascomycota	Ascomycota	Ambrosiozyma platypodis	Ascomycota
Cryptococcus gattii	Kluyveromyces lactis	Ascomycota	Ascomycota	Ambrosiozyma platypodis	Ascomycota
Cryptococcus neoformans	Kluyveromyces lactis var. drosophilarum	Ascomycota	Ascomycota	Ambrosiozyma platypodis	Ascomycota
Cryptococcus neoformans x C. gatttii hybrid	Kluyveromyces lactis var. lactis	Ascomycota	Ascomycota	Ambrosiozyma platypodis	Ascomycota
Cryptococcus neoformans x Cryptococcus deneoformans	Kluyveromyces marxianus	Ascomycota	Ascomycota	Ambrosiozyma platypodis	Ascomycota
Cryptococcus subarcticus	Lipomyces haiminakanus	Ascomycota	Ascomycota	Ambrosiozyma platypodis	Ascomycota
Cryptococcus uniguttulatus	Lipomyces iriomotensis	Ascomycota	Ascomycota	Ambrosiozyma platypodis	Ascomycota
Cutaneotrichosporon dermatis	Meyerozyma caribbica	Ascomycota	Ascomycota	Ambrosiozyma pseudovanderkliftii	Ascomycota
Cutaneotrichosporon mucoides	Meyerozyma carpophila	Ascomycota	Ascomycota	Ambrosiozyma vanderkliftii	Ascomycota
Cyberlindnera saturnus	Meyerozyma guilliermondii	Ascomycota	Ascomycota	Apiotrichum brassicae	Basidiomycota
Cyberlindnera suaveolens	Nadsonia fulvescens var. elongata	Ascomycota	Ascomycota	Apiotrichum dehoogii	Basidiomycota
Cystobasidium minuta	Nadsonia fulvescens var. fulvescens	Ascomycota	Ascomycota	Apiotrichum domesticum	Basidiomycota
Cystobasidium minutum	Ogataea polymorpha	Ascomycota	Ascomycota	Apiotrichum domesticum	Basidiomycota
Debaryomyces fabryi	Ogataea thermophila	Ascomycota	Ascomycota	Apiotrichum domesticum	Basidiomycota
Debaryomyces hansenii	Pichia cecembensis	Ascomycota	Ascomycota	Apiotrichum dulcitum	Basidiomycota
Debaryomyces marama	Pichia kudriavzevii	Ascomycota	Ascomycota	Apiotrichum dulcitum	Basidiomycota
Debaryomyces maramus	Pichia phayaonensis	Ascomycota	Ascomycota	Apiotrichum dulcitum	Basidiomycota
Debaryomyces prosopidis	Saccharomyces bayanus	Ascomycota	Ascomycota	Apiotrichum dulcitum	Basidiomycota
Debaryomyces subglobosus	Saccharomyces bayanus or pastorianus	Ascomycota	Ascomycota	Apiotrichum dulcitum	Basidiomycota
Debaryomyces vindobonensis	Saccharomyces cerevisiae	Ascomycota	Ascomycota	Apiotrichum dulcitum	Basidiomycota
Filobasidium uniguttulatum	Saccharomyces cerevisiae or paradoxus	Ascomycota	Ascomycota	Apiotrichum dulcitum	Basidiomycota
Guehomyces pullulans	Saccharomyces cerevisiae x Saccharomyces cerevisiae x Saccharomyces eubayanus	Ascomycota	Ascomycota	Apiotrichum dulcitum	Basidiomycota
Holtermanniella mycelialis	Saccharomyces cerevisiae x Saccharomyces eubayanus	Ascomycota	Ascomycota	Apiotrichum dulcitum	Basidiomycota
Kluyveromyces dobzhanskii	Saccharomyces cerevisiae x Saccharomyces uvarum	Ascomycota	Ascomycota	Apiotrichum dulcitum	Basidiomycota
Kluyveromyces lactis	Saccharomyces eubayanus x Saccharomyces uvarum	Ascomycota	Ascomycota	Apiotrichum dulcitum	Basidiomycota
Kluyveromyces lactis var. drosophilarum	Saccharomyces kudriavzevii	Ascomycota	Ascomycota	Apiotrichum dulcitum	Basidiomycota
Kluyveromyces lactis var. lactis	Saccharomyces paradoxus	Ascomycota	Ascomycota	Apiotrichum dulcitum	Basidiomycota
Kluyveromyces marxianus	Saccharomyces pastorianus	Ascomycota	Ascomycota	Apiotrichum dulcitum	Basidiomycota
Lipomyces haiminakanus	Saccharomyces uvarum	Ascomycota	Ascomycota	Apiotrichum dulcitum	Basidiomycota
Lipomyces iriomotensis	Schwanniomyces capriottii	Ascomycota	Ascomycota	Apiotrichum dulcitum	Basidiomycota
Meyerozyma caribbica	Schwanniomyces occidentalis var. occidentalis	Ascomycota	Ascomycota	Apiotrichum dulcitum	Basidiomycota
Meyerozyma carpophila	Schwanniomyces occidentalis var. persoonii	Ascomycota	Ascomycota	Apiotrichum dulcitum	Basidiomycota
Meyerozyma guilliermondii	Schwanniomyces polymorphus var. africanus	Ascomycota	Ascomycota	Apiotrichum dulcitum	Basidiomycota
Mrakia frigida	Schwanniomyces polymorphus var. polymorphus	Ascomycota	Ascomycota	Apiotrichum dulcitum	Basidiomycota
Mrakia gelida	Schwanniomyces vanrijiae var. vanrijiae	Ascomycota	Ascomycota	Apiotrichum dulcitum	Basidiomycota
Nadsonia fulvescens var. elongata	Schwanniomyces vanrijiae var. yarrowia	Ascomycota	Ascomycota	Apiotrichum dulcitum	Basidiomycota
Nadsonia fulvescens var. fulvescens	Schwanniomyces vanrijiae var. yarrowii	Ascomycota	Ascomycota	Apiotrichum dulcitum	Basidiomycota
Naganishia adeliensis	Schwanniomyces yamadae	Ascomycota	Ascomycota	Apiotrichum dulcitum	Basidiomycota
Naganishia albida	Trigonopsis californica	Ascomycota	Ascomycota	Apiotrichum dulcitum	Basidiomycota
Naganishia albidosimilis	Trigonopsis cantarellii	Ascomycota	Ascomycota	Apiotrichum dulcitum	Basidiomycota
Naganishia diffluens	Apiotrichum domesticum	Basidiomycota	#N/A	Apiotrichum gamsii	Basidiomycota
Naganishia liquefaciens	Apiotrichum laibachii	Basidiomycota	Basidiomycota	Apiotrichum gracile	Basidiomycota
Naganishia uzbekistanensis	Apiotrichum loubieri	Basidiomycota	Basidiomycota	Apiotrichum gracile	Basidiomycota
Naganishia vishniacii	Apiotrichum mycotoxinovorans	Basidiomycota	Basidiomycota	Apiotrichum gracile	Basidiomycota
Ogataea polymorpha	Bulleribasidium sanyaense	Basidiomycota	Basidiomycota	Apiotrichum gracile	Basidiomycota
Ogataea thermophila	Cryptococcus bacillisporus	Basidiomycota	Basidiomycota	Apiotrichum gracile	Basidiomycota
Phaeotremella neofoliacea	Cryptococcus consortionis	Basidiomycota	Basidiomycota	Apiotrichum gracile	Basidiomycota
Phaeotremella pseudofoliacea	Cryptococcus deneoformans	Basidiomycota	Basidiomycota	Apiotrichum gracile	Basidiomycota
Phenoliferia psychrophenolica	Cryptococcus deuterogattii	Basidiomycota	Basidiomycota	Apiotrichum laibachii	Basidiomycota
Phenoliferia psychrophila	Cryptococcus festucosus	Basidiomycota	Basidiomycota	Apiotrichum laibachii	Basidiomycota
Pichia cecembensis	Cryptococcus gattii	Basidiomycota	Basidiomycota	Apiotrichum laibachii	Basidiomycota
Pichia kudriavzevii	Cryptococcus neoformans	Basidiomycota	Basidiomycota	Apiotrichum laibachii	Basidiomycota
Pichia phayaonensis	Cryptococcus neoformans x C. gatttii hybrid	Basidiomycota	Basidiomycota	Apiotrichum laibachii	Basidiomycota
Rhodosporidium babjevae	Cryptococcus neoformans x Cryptococcus deneoformans	Basidiomycota	Basidiomycota	Apiotrichum laibachii	Basidiomycota
Rhodosporidium sphaerocarpum	Cryptococcus subarcticus	Basidiomycota	Basidiomycota	Apiotrichum laibachii	Basidiomycota
Rhodotorula babjevae	Cryptococcus uniguttulatus	Basidiomycota	Basidiomycota	Apiotrichum laibachii	Basidiomycota
Rhodotorula evergladiensis	Cutaneotrichosporon dermatis	Basidiomycota	Basidiomycota	Apiotrichum laibachii	Basidiomycota
Rhodotorula glutinis	Cutaneotrichosporon mucoides	Basidiomycota	Basidiomycota	Apiotrichum laibachii	Basidiomycota
Rhodotorula mucilaginosa	Cystobasidium minuta	Basidiomycota	Basidiomycota	Apiotrichum laibachii	Basidiomycota
Rhodotorula sphaerocarpa	Cystobasidium minutum	Basidiomycota	Basidiomycota	Apiotrichum laibachii	Basidiomycota
Saccharomyces bayanus	Filobasidium uniguttulatum	Basidiomycota	Basidiomycota	Apiotrichum laibachii	Basidiomycota
Saccharomyces bayanus or pastorianus	Guehomyces pullulans	Basidiomycota	Basidiomycota	Apiotrichum lignicola	Basidiomycota
Saccharomyces cerevisiae	Holtermanniella mycelialis	Basidiomycota	Basidiomycota	Apiotrichum loubieri	Basidiomycota
Saccharomyces cerevisiae or paradoxus	Mrakia frigida	Basidiomycota	Basidiomycota	Apiotrichum loubieri	Basidiomycota
Saccharomyces cerevisiae x Saccharomyces cerevisiae x Saccharomyces eubayanus	Mrakia gelida	Basidiomycota	Basidiomycota	Apiotrichum loubieri	Basidiomycota
Saccharomyces cerevisiae x Saccharomyces eubayanus	Naganishia adeliensis	Basidiomycota	Basidiomycota	Apiotrichum loubieri	Basidiomycota
Saccharomyces cerevisiae x Saccharomyces uvarum	Naganishia albida	Basidiomycota	Basidiomycota	Apiotrichum loubieri	Basidiomycota
Saccharomyces eubayanus x Saccharomyces uvarum	Naganishia albidosimilis	Basidiomycota	Basidiomycota	Apiotrichum loubieri	Basidiomycota
Saccharomyces kudriavzevii	Naganishia diffluens	Basidiomycota	Basidiomycota	Apiotrichum loubieri	Basidiomycota
Saccharomyces paradoxus	Naganishia liquefaciens	Basidiomycota	Basidiomycota	Apiotrichum loubieri	Basidiomycota
Saccharomyces pastorianus	Naganishia uzbekistanensis	Basidiomycota	Basidiomycota	Apiotrichum loubieri	Basidiomycota
Saccharomyces uvarum	Naganishia vishniacii	Basidiomycota	Basidiomycota	Apiotrichum loubieri	Basidiomycota
Schwanniomyces capriottii	Phaeotremella neofoliacea	Basidiomycota	Basidiomycota	Apiotrichum loubieri	Basidiomycota
Schwanniomyces occidentalis var. occidentalis	Phaeotremella pseudofoliacea	Basidiomycota	Basidiomycota	Apiotrichum loubieri	Basidiomycota
Schwanniomyces occidentalis var. persoonii	Phenoliferia psychrophenolica	Basidiomycota	Basidiomycota	Apiotrichum loubieri	Basidiomycota
Schwanniomyces polymorphus var. africanus	Phenoliferia psychrophila	Basidiomycota	Basidiomycota	Apiotrichum loubieri	Basidiomycota
Schwanniomyces polymorphus var. polymorphus	Rhodosporidium babjevae	Basidiomycota	Basidiomycota	Apiotrichum loubieri	Basidiomycota
Schwanniomyces vanrijiae var. vanrijiae	Rhodosporidium sphaerocarpum	Basidiomycota	Basidiomycota	Apiotrichum montevideense	Basidiomycota
Schwanniomyces vanrijiae var. yarrowia	Rhodotorula babjevae	Basidiomycota	Basidiomycota	Apiotrichum montevideense	Basidiomycota
Schwanniomyces vanrijiae var. yarrowii	Rhodotorula evergladiensis	Basidiomycota	Basidiomycota	Apiotrichum montevideense	Basidiomycota
Schwanniomyces yamadae	Rhodotorula glutinis	Basidiomycota	Basidiomycota	Apiotrichum montevideense	Basidiomycota
Sporidiobolus metaroseus	Rhodotorula mucilaginosa	Basidiomycota	Basidiomycota	Apiotrichum montevideense	Basidiomycota
Sporidiobolus salmonicolor	Rhodotorula sphaerocarpa	Basidiomycota	Basidiomycota	Apiotrichum montevideense	Basidiomycota
Sporobolomyces johnsonii	Sporidiobolus metaroseus	Basidiomycota	Basidiomycota	Apiotrichum montevideense	Basidiomycota
Sporobolomyces roseus	Sporidiobolus salmonicolor	Basidiomycota	Basidiomycota	Apiotrichum mycotoxinovorans	Basidiomycota
Tausonia pullulans	Sporobolomyces johnsonii	Basidiomycota	Basidiomycota	Apiotrichum porosum	Basidiomycota
Tremella coalescens	Sporobolomyces roseus	Basidiomycota	Basidiomycota	Apiotrichum porosum	Basidiomycota
Tremella mesenterica	Tausonia pullulans	Basidiomycota	Basidiomycota	Apiotrichum porosum	Basidiomycota
Trichosporon akiyoshidainum	Tremella coalescens	Basidiomycota	Basidiomycota	Apiotrichum porosum	Basidiomycota
Trichosporon asahii	Tremella mesenterica	Basidiomycota	Basidiomycota	Apiotrichum porosum	Basidiomycota
Trichosporon asteroides	Trichosporon akiyoshidainum	Basidiomycota	Basidiomycota	Apiotrichum porosum	Basidiomycota
Trichosporon domesticum	Trichosporon asahii	Basidiomycota	Basidiomycota	Apiotrichum porosum	Basidiomycota
Trichosporon faecale	Trichosporon asteroides	Basidiomycota	Basidiomycota	Apiotrichum porosum	Basidiomycota
Trichosporon insectorum	Trichosporon domesticum	Basidiomycota	Basidiomycota	Apiotrichum porosum	Basidiomycota
Trichosporon japonicum	Trichosporon faecale	Basidiomycota	Basidiomycota	Apiotrichum porosum	Basidiomycota
Trichosporon moniliiforme	Trichosporon insectorum	Basidiomycota	Basidiomycota	Apiotrichum porosum	Basidiomycota
Trigonopsis californica	Trichosporon japonicum	Basidiomycota	Basidiomycota	Apiotrichum porosum	Basidiomycota
Trigonopsis cantarellii	Trichosporon moniliiforme	Basidiomycota	Basidiomycota	Apiotrichum porosum	Basidiomycota
Vishniacozyma victoriae	Vishniacozyma victoriae	Basidiomycota	Basidiomycota	Apiotrichum porosum	Basidiomycota
			#N/A	Apiotrichum porosum	Basidiomycota
			#N/A	Apiotrichum porosum	Basidiomycota
			#N/A	Apiotrichum scarabaeorum	Basidiomycota
			#N/A	Apiotrichum scarabaeorum	Basidiomycota
			#N/A	Apiotrichum scarabaeorum	Basidiomycota
			#N/A	Apiotrichum sporotrichoides	Basidiomycota
			#N/A	Apiotrichum sporotrichoides	Basidiomycota
			#N/A	Apiotrichum sporotrichoides	Basidiomycota
			#N/A	Apiotrichum terrigenum	Basidiomycota
			#N/A	Apiotrichum vadense	Basidiomycota
			#N/A	Apiotrichum veenhuisii	Basidiomycota
			#N/A	Apiotrichum wieringae	Basidiomycota
			#N/A	Apiotrichum xylopini	Basidiomycota
			#N/A	Apiotrichum xylopini	Basidiomycota
			#N/A	Arthroascus fermentans var. arxii	Ascomycota
			#N/A	Arxiozyma bovina	Ascomycota
			#N/A	Arxiozyma bovina	Ascomycota
			#N/A	Arxiozyma bovina	Ascomycota
			#N/A	Arxiozyma heterogenica	Ascomycota
			#N/A	Arxiozyma heterogenica	Ascomycota
			#N/A	Arxiozyma heterogenica	Ascomycota
			#N/A	Arxiozyma pintolopesii	Ascomycota
			#N/A	Arxiozyma pintolopesii	Ascomycota
			#N/A	Arxiozyma pintolopesii	Ascomycota
			#N/A	Arxiozyma slooffiae	Ascomycota
			#N/A	Arxiozyma slooffiae	Ascomycota
			#N/A	Australozyma nongkhaiensis	Ascomycota
			#N/A	Australozyma robnettiae	Ascomycota
			#N/A	Australozyma saccharicola	Ascomycota
			#N/A	Australozyma succicola	Ascomycota
			#N/A	Australozyma touchengensis	Ascomycota
			#N/A	Babjevia anomala	Ascomycota
			#N/A	Babjevia anomala	Ascomycota
			#N/A	Babjevia anomala	Ascomycota
			#N/A	Babjevia hyphasca	Ascomycota
			#N/A	Babjevia hyphoforaminiformans	Ascomycota
			#N/A	Ballistosporomyces changbaiensis	Basidiomycota
			#N/A	Ballistosporomyces sasicola	Basidiomycota
			#N/A	Ballistosporomyces sasicola	Basidiomycota
			#N/A	Ballistosporomyces taupoensis	Basidiomycota
			#N/A	Ballistosporomyces xanthus	Basidiomycota
			#N/A	Ballistosporomyces xanthus	Basidiomycota
			#N/A	Bandonia marina	Basidiomycota
			#N/A	Bannoa hahajimensis	Basidiomycota
			#N/A	Bannoa ogasawarensis	Basidiomycota
			#N/A	Bannoa syzygii	Basidiomycota
			#N/A	Barnettozyma californica	Ascomycota
			#N/A	Barnettozyma californica	Ascomycota
			#N/A	Barnettozyma californica	Ascomycota
			#N/A	Barnettozyma californica	Ascomycota
			#N/A	Barnettozyma californica	Ascomycota
			#N/A	Barnettozyma californica	Ascomycota
			#N/A	Barnettozyma californica	Ascomycota
			#N/A	Barnettozyma californica	Ascomycota
			#N/A	Barnettozyma californica	Ascomycota
			#N/A	Barnettozyma californica	Ascomycota
			#N/A	Barnettozyma californica	Ascomycota
			#N/A	Barnettozyma californica	Ascomycota
			#N/A	Barnettozyma californica	Ascomycota
			#N/A	Barnettozyma californica	Ascomycota
			#N/A	Barnettozyma californica	Ascomycota
			#N/A	Barnettozyma hawaiiensis	Ascomycota
			#N/A	Barnettozyma hawaiiensis	Ascomycota
			#N/A	Barnettozyma hawaiiensis	Ascomycota
			#N/A	Barnettozyma menglunensis	Ascomycota
			#N/A	Barnettozyma populi	Ascomycota
			#N/A	Barnettozyma pratensis	Ascomycota
			#N/A	Barnettozyma pratensis	Ascomycota
			#N/A	Barnettozyma pratensis	Ascomycota
			#N/A	Barnettozyma salicaria	Ascomycota
			#N/A	Barnettozyma sucrosica	Ascomycota
			#N/A	Barnettozyma vustinii	Ascomycota
			#N/A	Barnettozyma vustinii	Ascomycota
			#N/A	Barnettozyma vustinii	Ascomycota
			#N/A	Barnettozyma vustinii	Ascomycota
			#N/A	Begerowomyces foliicola	Basidiomycota
			#N/A	Bensingtonia ciliata	Basidiomycota
			#N/A	Bensingtonia ciliata	Basidiomycota
			#N/A	Bensingtonia naganoensis	Basidiomycota
			#N/A	Bensingtonia pseudonaganoensis	Basidiomycota
			#N/A	Blastobotrys adeninivorans	Ascomycota
			#N/A	Blastobotrys adeninivorans	Ascomycota
			#N/A	Blastobotrys adeninivorans	Ascomycota
			#N/A	Blastobotrys adeninivorans	Ascomycota
			#N/A	Blastobotrys adeninivorans	Ascomycota
			#N/A	Blastobotrys adeninivorans	Ascomycota
			#N/A	Blastobotrys americana	Ascomycota
			#N/A	Blastobotrys arbuscula	Ascomycota
			#N/A	Blastobotrys arbuscula	Ascomycota
			#N/A	Blastobotrys aristata	Ascomycota
			#N/A	Blastobotrys aristata	Ascomycota
			#N/A	Blastobotrys attinorum	Ascomycota
			#N/A	Blastobotrys capitulata	Ascomycota
			#N/A	Blastobotrys chiropterorum	Ascomycota
			#N/A	Blastobotrys elegans	Ascomycota
			#N/A	Blastobotrys elegans	Ascomycota
			#N/A	Blastobotrys elegans	Ascomycota
			#N/A	Blastobotrys gigas	Ascomycota
			#N/A	Blastobotrys illinoisensis	Ascomycota
			#N/A	Blastobotrys indianaensis	Ascomycota
			#N/A	Blastobotrys malaysiensis	Ascomycota
			#N/A	Blastobotrys mokoenaii	Ascomycota
			#N/A	Blastobotrys muscicola	Ascomycota
			#N/A	Blastobotrys navarrensis	Ascomycota
			#N/A	Blastobotrys nivea	Ascomycota
			#N/A	Blastobotrys parvus	Ascomycota
			#N/A	Blastobotrys parvus	Ascomycota
			#N/A	Blastobotrys parvus	Ascomycota
			#N/A	Blastobotrys parvus	Ascomycota
			#N/A	Blastobotrys parvus	Ascomycota
			#N/A	Blastobotrys peoriensis	Ascomycota
			#N/A	Blastobotrys persicus	Ascomycota
			#N/A	Blastobotrys raffinosifermentans	Ascomycota
			#N/A	Blastobotrys raffinosifermentans	Ascomycota
			#N/A	Blastobotrys robertii	Ascomycota
			#N/A	Blastobotrys serpentis	Ascomycota
			#N/A	Blastobotrys terrestris	Ascomycota
			#N/A	Blastobotrys xishuangbannaensis	Ascomycota
			#N/A	Botryozyma mucatilis	Ascomycota
			#N/A	Botryozyma mucatilis	Ascomycota
			#N/A	Botryozyma mucatilis	Ascomycota
			#N/A	Botryozyma nematodophila	Ascomycota
			#N/A	Botryozyma nematodophila	Ascomycota
			#N/A	Brettanomyces acidodurans	Ascomycota
			#N/A	Brettanomyces custersianus	Ascomycota
			#N/A	Brettanomyces custersianus	Ascomycota
			#N/A	Brettanomyces custersianus	Ascomycota
			#N/A	Brettanomyces custersianus	Ascomycota
			#N/A	Brettanomyces custersianus	Ascomycota
			#N/A	Brettanomyces naardenensis	Ascomycota
			#N/A	Brettanomyces naardenensis	Ascomycota
			#N/A	Brettanomyces naardenensis	Ascomycota
			#N/A	Brettanomyces naardenensis	Ascomycota
			#N/A	Brettanomyces naardenensis	Ascomycota
			#N/A	Brettanomyces naardenensis	Ascomycota
			#N/A	Brettanomyces naardenensis	Ascomycota
			#N/A	Brettanomyces naardenensis	Ascomycota
			#N/A	Brettanomyces naardenensis	Ascomycota
			#N/A	Brettanomyces naardenensis	Ascomycota
			#N/A	Brettanomyces naardenensis	Ascomycota
			#N/A	Brettanomyces naardenensis	Ascomycota
			#N/A	Brettanomyces nanus	Ascomycota
			#N/A	Buckleyzyma armeniaca	Basidiomycota
			#N/A	Buckleyzyma aurantiaca	Basidiomycota
			#N/A	Buckleyzyma aurantiaca	Basidiomycota
			#N/A	Buckleyzyma phyllomatis	Basidiomycota
			#N/A	Buckleyzyma salicina	Basidiomycota
			#N/A	Bullera alba	Basidiomycota
			#N/A	Bullera alba	Basidiomycota
			#N/A	Bullera alba	Basidiomycota
			#N/A	Bullera alba	Basidiomycota
			#N/A	Bullera alba	Basidiomycota
			#N/A	Bullera alba	Basidiomycota
			#N/A	Bullera alba	Basidiomycota
			#N/A	Bullera alba	Basidiomycota
			#N/A	Bullera alba	Basidiomycota
			#N/A	Bullera alba	Basidiomycota
			#N/A	Bullera alba	Basidiomycota
			#N/A	Bullera hannae	Basidiomycota
			#N/A	Bullera penniseticola	Basidiomycota
			#N/A	Bullera unica	Basidiomycota
			#N/A	Bulleribasidium begoniae	Basidiomycota
			#N/A	Bulleribasidium foliicola	Basidiomycota
			#N/A	Bulleribasidium hainanense	Basidiomycota
			#N/A	Bulleribasidium oberjochense	Basidiomycota
			#N/A	Bulleribasidium oberjochense	Basidiomycota
			#N/A	Bulleribasidium panici	Basidiomycota
			#N/A	Bulleribasidium phyllophilum	Basidiomycota
			#N/A	Bulleribasidium pseudopanici	Basidiomycota
			#N/A	Bulleribasidium pseudovariabile	Basidiomycota
			#N/A	Bulleribasidium sanyaense	Basidiomycota
			#N/A	Bulleribasidium sanyaense	Basidiomycota
			#N/A	Bulleribasidium sanyaense	Basidiomycota
			#N/A	Bulleribasidium sanyaense	Basidiomycota
			#N/A	Bulleribasidium sanyaense	Basidiomycota
			#N/A	Bulleribasidium sanyaense	Basidiomycota
			#N/A	Bulleribasidium sanyaense	Basidiomycota
			#N/A	Bulleribasidium sanyaense	Basidiomycota
			#N/A	Bulleribasidium setariae	Basidiomycota
			#N/A	Bulleribasidium variabile	Basidiomycota
			#N/A	Bulleribasidium variabile	Basidiomycota
			#N/A	Bulleribasidium wuzhishanense	Basidiomycota
			#N/A	Candida aaseri	Ascomycota
			#N/A	Candida aaseri	Ascomycota
			#N/A	Candida aaseri	Ascomycota
			#N/A	Candida aaseri	Ascomycota
			#N/A	Candida aaseri	Ascomycota
			#N/A	Candida aaseri	Ascomycota
			#N/A	Candida aaseri	Ascomycota
			#N/A	Candida aaseri	Ascomycota
			#N/A	Candida aaseri	Ascomycota
			#N/A	Candida aaseri	Ascomycota
			#N/A	Candida aaseri	Ascomycota
			#N/A	Candida aaseri	Ascomycota
			#N/A	Candida aaseri	Ascomycota
			#N/A	Candida aaseri	Ascomycota
			#N/A	Candida aaseri	Ascomycota
			#N/A	Candida aaseri	Ascomycota
			#N/A	Candida adriatica	Ascomycota
			#N/A	Candida alai	Ascomycota
			#N/A	Candida albicans	Ascomycota
			#N/A	Candida albicans	Ascomycota
			#N/A	Candida albicans	Ascomycota
			#N/A	Candida albicans	Ascomycota
			#N/A	Candida albicans	Ascomycota
			#N/A	Candida albicans	Ascomycota
			#N/A	Candida albicans	Ascomycota
			#N/A	Candida albicans	Ascomycota
			#N/A	Candida albicans	Ascomycota
			#N/A	Candida albicans	Ascomycota
			#N/A	Candida albicans	Ascomycota
			#N/A	Candida albicans	Ascomycota
			#N/A	Candida albicans	Ascomycota
			#N/A	Candida albicans	Ascomycota
			#N/A	Candida albicans	Ascomycota
			#N/A	Candida albicans	Ascomycota
			#N/A	Candida albicans	Ascomycota
			#N/A	Candida albicans	Ascomycota
			#N/A	Candida albicans	Ascomycota
			#N/A	Candida albicans	Ascomycota
			#N/A	Candida albicans	Ascomycota
			#N/A	Candida albicans	Ascomycota
			#N/A	Candida albicans	Ascomycota
			#N/A	Candida albicans	Ascomycota
			#N/A	Candida albicans	Ascomycota
			#N/A	Candida albicans	Ascomycota
			#N/A	Candida albicans	Ascomycota
			#N/A	Candida albicans	Ascomycota
			#N/A	Candida albicans	Ascomycota
			#N/A	Candida albicans	Ascomycota
			#N/A	Candida albicans	Ascomycota
			#N/A	Candida albicans	Ascomycota
			#N/A	Candida albicans	Ascomycota
			#N/A	Candida albicans	Ascomycota
			#N/A	Candida albicans	Ascomycota
			#N/A	Candida albicans	Ascomycota
			#N/A	Candida albicans	Ascomycota
			#N/A	Candida albicans	Ascomycota
			#N/A	Candida albicans	Ascomycota
			#N/A	Candida albicans	Ascomycota
			#N/A	Candida albicans	Ascomycota
			#N/A	Candida albicans	Ascomycota
			#N/A	Candida albicans	Ascomycota
			#N/A	Candida albicans	Ascomycota
			#N/A	Candida albicans	Ascomycota
			#N/A	Candida albicans	Ascomycota
			#N/A	Candida albicans	Ascomycota
			#N/A	Candida albicans	Ascomycota
			#N/A	Candida albicans	Ascomycota
			#N/A	Candida albicans	Ascomycota
			#N/A	Candida albicans	Ascomycota
			#N/A	Candida albicans	Ascomycota
			#N/A	Candida albicans	Ascomycota
			#N/A	Candida albicans	Ascomycota
			#N/A	Candida albicans	Ascomycota
			#N/A	Candida albicans	Ascomycota
			#N/A	Candida albicans	Ascomycota
			#N/A	Candida albicans	Ascomycota
			#N/A	Candida albicans	Ascomycota
			#N/A	Candida albicans	Ascomycota
			#N/A	Candida albicans	Ascomycota
			#N/A	Candida albicans	Ascomycota
			#N/A	Candida albicans	Ascomycota
			#N/A	Candida albicans	Ascomycota
			#N/A	Candida albicans	Ascomycota
			#N/A	Candida albicans	Ascomycota
			#N/A	Candida albicans	Ascomycota
			#N/A	Candida albicans	Ascomycota
			#N/A	Candida albicans	Ascomycota
			#N/A	Candida albicans	Ascomycota
			#N/A	Candida albicans	Ascomycota
			#N/A	Candida albicans	Ascomycota
			#N/A	Candida albicans	Ascomycota
			#N/A	Candida albicans	Ascomycota
			#N/A	Candida albicans	Ascomycota
			#N/A	Candida albicans	Ascomycota
			#N/A	Candida albicans	Ascomycota
			#N/A	Candida albicans	Ascomycota
			#N/A	Candida albicans	Ascomycota
			#N/A	Candida albicans	Ascomycota
			#N/A	Candida albicans	Ascomycota
			#N/A	Candida albicans	Ascomycota
			#N/A	Candida albicans	Ascomycota
			#N/A	Candida albicans	Ascomycota
			#N/A	Candida albicans	Ascomycota
			#N/A	Candida albicans	Ascomycota
			#N/A	Candida albicans	Ascomycota
			#N/A	Candida albicans	Ascomycota
			#N/A	Candida albicans	Ascomycota
			#N/A	Candida albicans	Ascomycota
			#N/A	Candida albicans	Ascomycota
			#N/A	Candida albicans	Ascomycota
			#N/A	Candida albicans	Ascomycota
			#N/A	Candida albicans	Ascomycota
			#N/A	Candida albicans	Ascomycota
			#N/A	Candida albicans	Ascomycota
			#N/A	Candida albicans	Ascomycota
			#N/A	Candida albicans	Ascomycota
			#N/A	Candida albicans	Ascomycota
			#N/A	Candida albicans	Ascomycota
			#N/A	Candida albicans	Ascomycota
			#N/A	Candida albicans	Ascomycota
			#N/A	Candida albicans	Ascomycota
			#N/A	Candida albicans	Ascomycota
			#N/A	Candida albicans	Ascomycota
			#N/A	Candida albicans	Ascomycota
			#N/A	Candida albicans	Ascomycota
			#N/A	Candida albicans	Ascomycota
			#N/A	Candida albicans	Ascomycota
			#N/A	Candida albicans	Ascomycota
			#N/A	Candida albicans	Ascomycota
			#N/A	Candida albicans	Ascomycota
			#N/A	Candida albicans	Ascomycota
			#N/A	Candida albicans	Ascomycota
			#N/A	Candida albicans	Ascomycota
			#N/A	Candida albicans	Ascomycota
			#N/A	Candida allociferrii	Ascomycota
			#N/A	Candida allociferrii	Ascomycota
			#N/A	Candida amphixiae	Ascomycota
			#N/A	Candida amphixiae	Ascomycota
			#N/A	Candida amphixiae	Ascomycota
			#N/A	Candida amphixiae	Ascomycota
			#N/A	Candida andamanensis	Ascomycota
			#N/A	Candida anutae	Ascomycota
			#N/A	Candida anutae	Ascomycota
			#N/A	Candida anutae	Ascomycota
			#N/A	Candida aquae-textoris	Ascomycota
			#N/A	Candida arabinofermentans	Ascomycota
			#N/A	Candida arabinofermentans	Ascomycota
			#N/A	Candida arabinofermentans	Ascomycota
			#N/A	Candida arabinofermentans	Ascomycota
			#N/A	Candida argentea	Ascomycota
			#N/A	Candida argentea	Ascomycota
			#N/A	Candida ascalaphidarum	Ascomycota
			#N/A	Candida ascalaphidarum	Ascomycota
			#N/A	Candida atlantica	Ascomycota
			#N/A	Candida atlantica	Ascomycota
			#N/A	Candida atlantica	Ascomycota
			#N/A	Candida atlantica	Ascomycota
			#N/A	Candida atlantica	Ascomycota
			#N/A	Candida atlantica	Ascomycota
			#N/A	Candida atlantica	Ascomycota
			#N/A	Candida atlantica	Ascomycota
			#N/A	Candida atlantica	Ascomycota
			#N/A	Candida atlantica	Ascomycota
			#N/A	Candida atlantica	Ascomycota
			#N/A	Candida atlantica	Ascomycota
			#N/A	Candida atmosphaerica	Ascomycota
			#N/A	Candida aurita	Ascomycota
			#N/A	Candida awuaii	Ascomycota
			#N/A	Candida bentonensis	Ascomycota
			#N/A	Candida berthetii	Ascomycota
			#N/A	Candida berthetii	Ascomycota
			#N/A	Candida berthetii	Ascomycota
			#N/A	Candida berthetii	Ascomycota
			#N/A	Candida blackwellae	Ascomycota
			#N/A	Candida blattariae	Ascomycota
			#N/A	Candida blattariae	Ascomycota
			#N/A	Candida blattariae	Ascomycota
			#N/A	Candida bohiensis	Ascomycota
			#N/A	Candida bohiensis	Ascomycota
			#N/A	Candida bohiensis	Ascomycota
			#N/A	Candida boidinii	Ascomycota
			#N/A	Candida boidinii	Ascomycota
			#N/A	Candida boidinii	Ascomycota
			#N/A	Candida boidinii	Ascomycota
			#N/A	Candida boidinii	Ascomycota
			#N/A	Candida boidinii	Ascomycota
			#N/A	Candida boidinii	Ascomycota
			#N/A	Candida boidinii	Ascomycota
			#N/A	Candida boidinii	Ascomycota
			#N/A	Candida boidinii	Ascomycota
			#N/A	Candida boidinii	Ascomycota
			#N/A	Candida boidinii	Ascomycota
			#N/A	Candida boidinii	Ascomycota
			#N/A	Candida boidinii	Ascomycota
			#N/A	Candida boidinii	Ascomycota
			#N/A	Candida boidinii	Ascomycota
			#N/A	Candida boidinii	Ascomycota
			#N/A	Candida boidinii	Ascomycota
			#N/A	Candida boidinii	Ascomycota
			#N/A	Candida boidinii	Ascomycota
			#N/A	Candida boidinii	Ascomycota
			#N/A	Candida boidinii	Ascomycota
			#N/A	Candida boidinii	Ascomycota
			#N/A	Candida boidinii	Ascomycota
			#N/A	Candida boidinii	Ascomycota
			#N/A	Candida boidinii	Ascomycota
			#N/A	Candida boidinii	Ascomycota
			#N/A	Candida boleticola	Ascomycota
			#N/A	Candida boleticola	Ascomycota
			#N/A	Candida boleticola	Ascomycota
			#N/A	Candida boleticola	Ascomycota
			#N/A	Candida boleticola	Ascomycota
			#N/A	Candida boleticola	Ascomycota
			#N/A	Candida boleticola	Ascomycota
			#N/A	Candida boleticola	Ascomycota
			#N/A	Candida buenavistaensis	Ascomycota
			#N/A	Candida buenavistaensis	Ascomycota
			#N/A	Candida buinensis	Ascomycota
			#N/A	Candida caryicola	Ascomycota
			#N/A	Candida caseinolytica	Ascomycota
			#N/A	Candida caseinolytica	Ascomycota
			#N/A	Candida cerambycidarum	Ascomycota
			#N/A	Candida cerambycidarum	Ascomycota
			#N/A	Candida cetoniae	Ascomycota
			#N/A	Candida chauliodes	Ascomycota
			#N/A	Candida chilensis	Ascomycota
			#N/A	Candida chilensis	Ascomycota
			#N/A	Candida chilensis	Ascomycota
			#N/A	Candida chumphonensis	Ascomycota
			#N/A	Candida citri	Ascomycota
			#N/A	Candida coleopterorum	Ascomycota
			#N/A	Candida conglobata	Ascomycota
			#N/A	Candida conglobata	Ascomycota
			#N/A	Candida corydali	Ascomycota
			#N/A	Candida dajiaensis	Ascomycota
			#N/A	Candida danieliae	Ascomycota
			#N/A	Candida danieliae	Ascomycota
			#N/A	Candida davisiana	Ascomycota
			#N/A	Candida dendrica	Ascomycota
			#N/A	Candida dendronema	Ascomycota
			#N/A	Candida dendronema	Ascomycota
			#N/A	Candida diddensiae	Ascomycota
			#N/A	Candida diddensiae	Ascomycota
			#N/A	Candida diddensiae	Ascomycota
			#N/A	Candida diddensiae	Ascomycota
			#N/A	Candida diddensiae	Ascomycota
			#N/A	Candida diddensiae	Ascomycota
			#N/A	Candida diddensiae	Ascomycota
			#N/A	Candida diddensiae	Ascomycota
			#N/A	Candida diddensiae	Ascomycota
			#N/A	Candida diddensiae	Ascomycota
			#N/A	Candida diddensiae	Ascomycota
			#N/A	Candida diospyri	Ascomycota
			#N/A	Candida dubliniensis	Ascomycota
			#N/A	Candida dubliniensis	Ascomycota
			#N/A	Candida dubliniensis	Ascomycota
			#N/A	Candida dubliniensis	Ascomycota
			#N/A	Candida dubliniensis	Ascomycota
			#N/A	Candida dubliniensis	Ascomycota
			#N/A	Candida dubliniensis	Ascomycota
			#N/A	Candida dubliniensis	Ascomycota
			#N/A	Candida dubliniensis	Ascomycota
			#N/A	Candida dubliniensis	Ascomycota
			#N/A	Candida dubliniensis	Ascomycota
			#N/A	Candida easanensis	Ascomycota
			#N/A	Candida endomychidarum	Ascomycota
			#N/A	Candida endomychidarum	Ascomycota
			#N/A	Candida ficicola	Ascomycota
			#N/A	Candida fluviatilis	Ascomycota
			#N/A	Candida fluviatilis	Ascomycota
			#N/A	Candida freyschussii	Ascomycota
			#N/A	Candida friedrichii	Ascomycota
			#N/A	Candida friedrichii	Ascomycota
			#N/A	Candida frijolesensis	Ascomycota
			#N/A	Candida galis	Ascomycota
			#N/A	Candida germanica	Ascomycota
			#N/A	Candida ghanaensis	Ascomycota
			#N/A	Candida gigantensis	Ascomycota
			#N/A	Candida gigantensis	Ascomycota
			#N/A	Candida gigantensis	Ascomycota
			#N/A	Candida glaebosa	Ascomycota
			#N/A	Candida glaebosa	Ascomycota
			#N/A	Candida glaebosa	Ascomycota
			#N/A	Candida gorgasii	Ascomycota
			#N/A	Candida gorgasii	Ascomycota
			#N/A	Candida hawaiiana	Ascomycota
			#N/A	Candida heliconiae	Ascomycota
			#N/A	Candida hispaniensis	Ascomycota
			#N/A	Candida hispaniensis	Ascomycota
			#N/A	Candida hungchunana	Ascomycota
			#N/A	Candida hungchunana	Ascomycota
			#N/A	Candida incommunis	Ascomycota
			#N/A	Candida insectalens	Ascomycota
			#N/A	Candida insectorum	Ascomycota
			#N/A	Candida insectorum	Ascomycota
			#N/A	Candida jaroonii	Ascomycota
			#N/A	Candida jaroonii	Ascomycota
			#N/A	Candida jianshihensis	Ascomycota
			#N/A	Candida kanchanaburiensis	Ascomycota
			#N/A	Candida kanchanaburiensis	Ascomycota
			#N/A	Candida kanchanaburiensis	Ascomycota
			#N/A	Candida kanchanaburiensis	Ascomycota
			#N/A	Candida kantuleensis	Ascomycota
			#N/A	Candida khao-thaluensis	Ascomycota
			#N/A	Candida khao-thaluensis	Ascomycota
			#N/A	Candida koratica	Ascomycota
			#N/A	Candida krabiensis	Ascomycota
			#N/A	Candida labiduridarum	Ascomycota
			#N/A	Candida labiduridarum	Ascomycota
			#N/A	Candida labiduridarum	Ascomycota
			#N/A	Candida laemsonensis	Ascomycota
			#N/A	Candida lessepsii	Ascomycota
			#N/A	Candida lessepsii	Ascomycota
			#N/A	Candida lessepsii	Ascomycota
			#N/A	Candida lundiana	Ascomycota
			#N/A	Candida lyxosophila	Ascomycota
			#N/A	Candida maesa	Ascomycota
			#N/A	Candida maltosa	Ascomycota
			#N/A	Candida maltosa	Ascomycota
			#N/A	Candida maltosa	Ascomycota
			#N/A	Candida maltosa	Ascomycota
			#N/A	Candida maltosa	Ascomycota
			#N/A	Candida maltosa	Ascomycota
			#N/A	Candida manassasensis	Ascomycota
			#N/A	Candida margitis	Ascomycota
			#N/A	Candida maris	Ascomycota
			#N/A	Candida maris	Ascomycota
			#N/A	Candida maris	Ascomycota
			#N/A	Candida maris	Ascomycota
			#N/A	Candida maris	Ascomycota
			#N/A	Candida mattranensis	Ascomycota
			#N/A	Candida membranifaciens	Ascomycota
			#N/A	Candida membranifaciens	Ascomycota
			#N/A	Candida membranifaciens	Ascomycota
			#N/A	Candida membranifaciens	Ascomycota
			#N/A	Candida membranifaciens	Ascomycota
			#N/A	Candida mengyuniae	Ascomycota
			#N/A	Candida metapsilosis	Ascomycota
			#N/A	Candida metapsilosis	Ascomycota
			#N/A	Candida metapsilosis	Ascomycota
			#N/A	Candida metapsilosis	Ascomycota
			#N/A	Candida metapsilosis	Ascomycota
			#N/A	Candida metapsilosis	Ascomycota
			#N/A	Candida methanosorbosa	Ascomycota
			#N/A	Candida methanosorbosa	Ascomycota
			#N/A	Candida methanosorbosa	Ascomycota
			#N/A	Candida methanosorbosa	Ascomycota
			#N/A	Candida methanosorbosa	Ascomycota
			#N/A	Candida michaelii	Ascomycota
			#N/A	Candida michaelii	Ascomycota
			#N/A	Candida milleri	Ascomycota
			#N/A	Candida montana	Ascomycota
			#N/A	Candida morakotiae	Ascomycota
			#N/A	Candida morakotiae	Ascomycota
			#N/A	Candida mucifera	Ascomycota
			#N/A	Candida multigemmis	Ascomycota
			#N/A	Candida naeodendra	Ascomycota
			#N/A	Candida namnaoensis	Ascomycota
			#N/A	Candida nanaspora	Ascomycota
			#N/A	Candida nanaspora	Ascomycota
			#N/A	Candida nanaspora	Ascomycota
			#N/A	Candida neerlandica	Ascomycota
			#N/A	Candida nemodendra	Ascomycota
			#N/A	Candida nemodendra	Ascomycota
			#N/A	Candida nitratophila	Ascomycota
			#N/A	Candida nitratophila	Ascomycota
			#N/A	Candida nonsorbophila	Ascomycota
			#N/A	Candida norvegica	Ascomycota
			#N/A	Candida norvegica	Ascomycota
			#N/A	Candida norvegica	Ascomycota
			#N/A	Candida norvegica	Ascomycota
			#N/A	Candida norvegica	Ascomycota
			#N/A	Candida norvegica	Ascomycota
			#N/A	Candida norvegica	Ascomycota
			#N/A	Candida oceani	Ascomycota
			#N/A	Candida oceani	Ascomycota
			#N/A	Candida oceani	Ascomycota
			#N/A	Candida oceani	Ascomycota
			#N/A	Candida oceani	Ascomycota
			#N/A	Candida oceani	Ascomycota
			#N/A	Candida odintsovae	Ascomycota
			#N/A	Candida odintsovae	Ascomycota
			#N/A	Candida odintsovae	Ascomycota
			#N/A	Candida odintsovae	Ascomycota
			#N/A	Candida odintsovae	Ascomycota
			#N/A	Candida odintsovae	Ascomycota
			#N/A	Candida odintsovae	Ascomycota
			#N/A	Candida odintsovae	Ascomycota
			#N/A	Candida odintsovae	Ascomycota
			#N/A	Candida odintsovae	Ascomycota
			#N/A	Candida oleophila	Ascomycota
			#N/A	Candida oleophila	Ascomycota
			#N/A	Candida oleophila	Ascomycota
			#N/A	Candida oleophila	Ascomycota
			#N/A	Candida orba	Ascomycota
			#N/A	Candida orba	Ascomycota
			#N/A	Candida orthopsilosis	Ascomycota
			#N/A	Candida orthopsilosis	Ascomycota
			#N/A	Candida orthopsilosis	Ascomycota
			#N/A	Candida orthopsilosis	Ascomycota
			#N/A	Candida orthopsilosis	Ascomycota
			#N/A	Candida orthopsilosis	Ascomycota
			#N/A	Candida orthopsilosis	Ascomycota
			#N/A	Candida orthopsilosis	Ascomycota
			#N/A	Candida orthopsilosis	Ascomycota
			#N/A	Candida orthopsilosis	Ascomycota
			#N/A	Candida orthopsilosis	Ascomycota
			#N/A	Candida orthopsilosis	Ascomycota
			#N/A	Candida orthopsilosis	Ascomycota
			#N/A	Candida orthopsilosis	Ascomycota
			#N/A	Candida ortonii	Ascomycota
			#N/A	Candida ortonii	Ascomycota
			#N/A	Candida ovalis	Ascomycota
			#N/A	Candida oxycetoniae	Ascomycota
			#N/A	Candida palmioleophila	Ascomycota
			#N/A	Candida palmioleophila	Ascomycota
			#N/A	Candida palmioleophila	Ascomycota
			#N/A	Candida palmioleophila	Ascomycota
			#N/A	Candida palmioleophila	Ascomycota
			#N/A	Candida palmyrensis	Ascomycota
			#N/A	Candida parablackwelliae	Ascomycota
			#N/A	Candida parachauliodis	Ascomycota
			#N/A	Candida parapsilosis	Ascomycota
			#N/A	Candida parapsilosis	Ascomycota
			#N/A	Candida parapsilosis	Ascomycota
			#N/A	Candida parapsilosis	Ascomycota
			#N/A	Candida parapsilosis	Ascomycota
			#N/A	Candida parapsilosis	Ascomycota
			#N/A	Candida parapsilosis	Ascomycota
			#N/A	Candida parapsilosis	Ascomycota
			#N/A	Candida parapsilosis	Ascomycota
			#N/A	Candida parapsilosis	Ascomycota
			#N/A	Candida parapsilosis	Ascomycota
			#N/A	Candida parapsilosis	Ascomycota
			#N/A	Candida parapsilosis	Ascomycota
			#N/A	Candida parapsilosis	Ascomycota
			#N/A	Candida parapsilosis	Ascomycota
			#N/A	Candida parapsilosis	Ascomycota
			#N/A	Candida parapsilosis	Ascomycota
			#N/A	Candida parapsilosis	Ascomycota
			#N/A	Candida parapsilosis	Ascomycota
			#N/A	Candida parapsilosis	Ascomycota
			#N/A	Candida parapsilosis	Ascomycota
			#N/A	Candida parapsilosis	Ascomycota
			#N/A	Candida parapsilosis	Ascomycota
			#N/A	Candida parapsilosis	Ascomycota
			#N/A	Candida parapsilosis	Ascomycota
			#N/A	Candida parapsilosis	Ascomycota
			#N/A	Candida parapsilosis	Ascomycota
			#N/A	Candida parapsilosis	Ascomycota
			#N/A	Candida parapsilosis	Ascomycota
			#N/A	Candida parapsilosis	Ascomycota
			#N/A	Candida parapsilosis	Ascomycota
			#N/A	Candida parapsilosis	Ascomycota
			#N/A	Candida parapsilosis	Ascomycota
			#N/A	Candida parapsilosis	Ascomycota
			#N/A	Candida parapsilosis	Ascomycota
			#N/A	Candida parapsilosis	Ascomycota
			#N/A	Candida parapsilosis	Ascomycota
			#N/A	Candida parapsilosis	Ascomycota
			#N/A	Candida parapsilosis	Ascomycota
			#N/A	Candida parapsilosis	Ascomycota
			#N/A	Candida parapsilosis	Ascomycota
			#N/A	Candida parapsilosis	Ascomycota
			#N/A	Candida parapsilosis	Ascomycota
			#N/A	Candida parapsilosis	Ascomycota
			#N/A	Candida parapsilosis	Ascomycota
			#N/A	Candida parapsilosis	Ascomycota
			#N/A	Candida parapsilosis	Ascomycota
			#N/A	Candida parapsilosis	Ascomycota
			#N/A	Candida parapsilosis	Ascomycota
			#N/A	Candida parapsilosis	Ascomycota
			#N/A	Candida parapsilosis	Ascomycota
			#N/A	Candida parapsilosis	Ascomycota
			#N/A	Candida parapsilosis	Ascomycota
			#N/A	Candida parapsilosis	Ascomycota
			#N/A	Candida parapsilosis	Ascomycota
			#N/A	Candida parapsilosis	Ascomycota
			#N/A	Candida parapsilosis	Ascomycota
			#N/A	Candida parapsilosis	Ascomycota
			#N/A	Candida parapsilosis	Ascomycota
			#N/A	Candida parapsilosis	Ascomycota
			#N/A	Candida parapsilosis	Ascomycota
			#N/A	Candida parapsilosis	Ascomycota
			#N/A	Candida parapsilosis	Ascomycota
			#N/A	Candida parapsilosis	Ascomycota
			#N/A	Candida parapsilosis	Ascomycota
			#N/A	Candida peoriaensis	Ascomycota
			#N/A	Candida piceae	Ascomycota
			#N/A	Candida piceae	Ascomycota
			#N/A	Candida pini	Ascomycota
			#N/A	Candida ponderosae	Ascomycota
			#N/A	Candida ponderosae	Ascomycota
			#N/A	Candida pseudoaaseri	Ascomycota
			#N/A	Candida pseudocylindracea	Ascomycota
			#N/A	Candida pseudoglaebosa	Ascomycota
			#N/A	Candida pseudojiufengensis	Ascomycota
			#N/A	Candida pseudoviswanathii	Ascomycota
			#N/A	Candida qinlingensis	Ascomycota
			#N/A	Candida quercuum	Ascomycota
			#N/A	Candida railenensis	Ascomycota
			#N/A	Candida railenensis	Ascomycota
			#N/A	Candida railenensis	Ascomycota
			#N/A	Candida railenensis	Ascomycota
			#N/A	Candida railenensis	Ascomycota
			#N/A	Candida railenensis	Ascomycota
			#N/A	Candida railenensis	Ascomycota
			#N/A	Candida rishirensis	Ascomycota
			#N/A	Candida saitoana	Ascomycota
			#N/A	Candida saitoana	Ascomycota
			#N/A	Candida sakaeoensis	Ascomycota
			#N/A	Candida sake	Ascomycota
			#N/A	Candida sake	Ascomycota
			#N/A	Candida sake	Ascomycota
			#N/A	Candida sake	Ascomycota
			#N/A	Candida sake	Ascomycota
			#N/A	Candida sake	Ascomycota
			#N/A	Candida sake	Ascomycota
			#N/A	Candida sake	Ascomycota
			#N/A	Candida sake	Ascomycota
			#N/A	Candida sake	Ascomycota
			#N/A	Candida sake	Ascomycota
			#N/A	Candida sake	Ascomycota
			#N/A	Candida sake	Ascomycota
			#N/A	Candida sake	Ascomycota
			#N/A	Candida sake	Ascomycota
			#N/A	Candida sake	Ascomycota
			#N/A	Candida sake	Ascomycota
			#N/A	Candida sake	Ascomycota
			#N/A	Candida sake	Ascomycota
			#N/A	Candida sake	Ascomycota
			#N/A	Candida sake	Ascomycota
			#N/A	Candida sake	Ascomycota
			#N/A	Candida sake	Ascomycota
			#N/A	Candida sake	Ascomycota
			#N/A	Candida sake	Ascomycota
			#N/A	Candida sake	Ascomycota
			#N/A	Candida sake	Ascomycota
			#N/A	Candida sake	Ascomycota
			#N/A	Candida sake	Ascomycota
			#N/A	Candida sake	Ascomycota
			#N/A	Candida sake	Ascomycota
			#N/A	Candida sake	Ascomycota
			#N/A	Candida sake	Ascomycota
			#N/A	Candida sake	Ascomycota
			#N/A	Candida sake	Ascomycota
			#N/A	Candida sake	Ascomycota
			#N/A	Candida sake	Ascomycota
			#N/A	Candida sake	Ascomycota
			#N/A	Candida sake	Ascomycota
			#N/A	Candida sake	Ascomycota
			#N/A	Candida sake	Ascomycota
			#N/A	Candida sake	Ascomycota
			#N/A	Candida sake	Ascomycota
			#N/A	Candida sake	Ascomycota
			#N/A	Candida sake	Ascomycota
			#N/A	Candida santamariae	Ascomycota
			#N/A	Candida santamariae	Ascomycota
			#N/A	Candida santamariae	Ascomycota
			#N/A	Candida santamariae var. santamariae	Ascomycota
			#N/A	Candida santamariae var. santamariae	Ascomycota
			#N/A	Candida santjacobensis	Ascomycota
			#N/A	Candida sanyaensis	Ascomycota
			#N/A	Candida saraburiensis	Ascomycota
			#N/A	Candida schatavii	Ascomycota
			#N/A	Candida silvanorum	Ascomycota
			#N/A	Candida silvatica	Ascomycota
			#N/A	Candida silvicultrix	Ascomycota
			#N/A	Candida sinolaborantium	Ascomycota
			#N/A	Candida sinolaborantium	Ascomycota
			#N/A	Candida sinolaborantium	Ascomycota
			#N/A	Candida sinolaborantium	Ascomycota
			#N/A	Candida sithepensis	Ascomycota
			#N/A	Candida sojae	Ascomycota
			#N/A	Candida sojae	Ascomycota
			#N/A	Candida sojae	Ascomycota
			#N/A	Candida sojae	Ascomycota
			#N/A	Candida sojae	Ascomycota
			#N/A	Candida solani	Ascomycota
			#N/A	Candida solani	Ascomycota
			#N/A	Candida songkhlaensis	Ascomycota
			#N/A	Candida songkhlaensis	Ascomycota
			#N/A	Candida sonorensis	Ascomycota
			#N/A	Candida sonorensis	Ascomycota
			#N/A	Candida sonorensis	Ascomycota
			#N/A	Candida sonorensis	Ascomycota
			#N/A	Candida sonorensis	Ascomycota
			#N/A	Candida sophiae-reginae	Ascomycota
			#N/A	Candida sophiae-reginae	Ascomycota
			#N/A	Candida sophiae-reginae	Ascomycota
			#N/A	Candida sophiae-reginae	Ascomycota
			#N/A	Candida sophiae-reginae	Ascomycota
			#N/A	Candida sophiae-reginae	Ascomycota
			#N/A	Candida sophiae-reginae	Ascomycota
			#N/A	Candida sophiae-reginae	Ascomycota
			#N/A	Candida sophiae-reginae	Ascomycota
			#N/A	Candida sophiae-reginae	Ascomycota
			#N/A	Candida spenceri	Ascomycota
			#N/A	Candida spencermartinsiae	Ascomycota
			#N/A	Candida spencermartinsiae	Ascomycota
			#N/A	Candida spencermartinsiae	Ascomycota
			#N/A	Candida spencermartinsiae	Ascomycota
			#N/A	Candida spencermartinsiae	Ascomycota
			#N/A	Candida sphagnicola	Ascomycota
			#N/A	Candida stauntonica	Ascomycota
			#N/A	Candida stauntonica	Ascomycota
			#N/A	Candida subhashii	Ascomycota
			#N/A	Candida subhashii	Ascomycota
			#N/A	Candida subhashii	Ascomycota
			#N/A	Candida subhashii	Ascomycota
			#N/A	Candida subhashii	Ascomycota
			#N/A	Candida subhashii	Ascomycota
			#N/A	Candida subhashii	Ascomycota
			#N/A	Candida subhashii	Ascomycota
			#N/A	Candida subhashii	Ascomycota
			#N/A	Candida succiphila	Ascomycota
			#N/A	Candida succiphila	Ascomycota
			#N/A	Candida succiphila	Ascomycota
			#N/A	Candida succiphila	Ascomycota
			#N/A	Candida suzukii	Ascomycota
			#N/A	Candida takata	Ascomycota
			#N/A	Candida takata	Ascomycota
			#N/A	Candida tallmaniae	Ascomycota
			#N/A	Candida tallmaniae	Ascomycota
			#N/A	Candida tallmaniae	Ascomycota
			#N/A	Candida tammaniensis	Ascomycota
			#N/A	Candida tammaniensis	Ascomycota
			#N/A	Candida taoyuanica	Ascomycota
			#N/A	Candida taoyuanica	Ascomycota
			#N/A	Candida taylorii	Ascomycota
			#N/A	Candida temnochilae	Ascomycota
			#N/A	Candida temnochilae	Ascomycota
			#N/A	Candida temnochilae	Ascomycota
			#N/A	Candida tenuis	Ascomycota
			#N/A	Candida tenuis	Ascomycota
			#N/A	Candida tenuis	Ascomycota
			#N/A	Candida tenuis	Ascomycota
			#N/A	Candida tenuis	Ascomycota
			#N/A	Candida tetrigidarum	Ascomycota
			#N/A	Candida thasaenensis	Ascomycota
			#N/A	Candida thasaenensis	Ascomycota
			#N/A	Candida theae	Ascomycota
			#N/A	Candida theae	Ascomycota
			#N/A	Candida tibetensis	Ascomycota
			#N/A	Candida torresii	Ascomycota
			#N/A	Candida tropicalis	Ascomycota
			#N/A	Candida tropicalis	Ascomycota
			#N/A	Candida tropicalis	Ascomycota
			#N/A	Candida tropicalis	Ascomycota
			#N/A	Candida tropicalis	Ascomycota
			#N/A	Candida tropicalis	Ascomycota
			#N/A	Candida tropicalis	Ascomycota
			#N/A	Candida tropicalis	Ascomycota
			#N/A	Candida tropicalis	Ascomycota
			#N/A	Candida tropicalis	Ascomycota
			#N/A	Candida tropicalis	Ascomycota
			#N/A	Candida tropicalis	Ascomycota
			#N/A	Candida tropicalis	Ascomycota
			#N/A	Candida tropicalis	Ascomycota
			#N/A	Candida tropicalis	Ascomycota
			#N/A	Candida tropicalis	Ascomycota
			#N/A	Candida tropicalis	Ascomycota
			#N/A	Candida tropicalis	Ascomycota
			#N/A	Candida tropicalis	Ascomycota
			#N/A	Candida tropicalis	Ascomycota
			#N/A	Candida tropicalis	Ascomycota
			#N/A	Candida tropicalis	Ascomycota
			#N/A	Candida tropicalis	Ascomycota
			#N/A	Candida tropicalis	Ascomycota
			#N/A	Candida tropicalis	Ascomycota
			#N/A	Candida tropicalis	Ascomycota
			#N/A	Candida tropicalis	Ascomycota
			#N/A	Candida tropicalis	Ascomycota
			#N/A	Candida tropicalis	Ascomycota
			#N/A	Candida tropicalis	Ascomycota
			#N/A	Candida tropicalis	Ascomycota
			#N/A	Candida tropicalis	Ascomycota
			#N/A	Candida tropicalis	Ascomycota
			#N/A	Candida tropicalis	Ascomycota
			#N/A	Candida tropicalis	Ascomycota
			#N/A	Candida tropicalis	Ascomycota
			#N/A	Candida tropicalis	Ascomycota
			#N/A	Candida tropicalis	Ascomycota
			#N/A	Candida tropicalis	Ascomycota
			#N/A	Candida tropicalis	Ascomycota
			#N/A	Candida tropicalis	Ascomycota
			#N/A	Candida tropicalis	Ascomycota
			#N/A	Candida tropicalis	Ascomycota
			#N/A	Candida tropicalis	Ascomycota
			#N/A	Candida tropicalis	Ascomycota
			#N/A	Candida tropicalis	Ascomycota
			#N/A	Candida tropicalis	Ascomycota
			#N/A	Candida tropicalis	Ascomycota
			#N/A	Candida tropicalis	Ascomycota
			#N/A	Candida tropicalis	Ascomycota
			#N/A	Candida tropicalis	Ascomycota
			#N/A	Candida tropicalis	Ascomycota
			#N/A	Candida tropicalis	Ascomycota
			#N/A	Candida tropicalis	Ascomycota
			#N/A	Candida tropicalis	Ascomycota
			#N/A	Candida tropicalis	Ascomycota
			#N/A	Candida tropicalis	Ascomycota
			#N/A	Candida tropicalis	Ascomycota
			#N/A	Candida tropicalis	Ascomycota
			#N/A	Candida tropicalis	Ascomycota
			#N/A	Candida tropicalis	Ascomycota
			#N/A	Candida tropicalis	Ascomycota
			#N/A	Candida tropicalis	Ascomycota
			#N/A	Candida tropicalis	Ascomycota
			#N/A	Candida tropicalis	Ascomycota
			#N/A	Candida tropicalis	Ascomycota
			#N/A	Candida tropicalis	Ascomycota
			#N/A	Candida tropicalis	Ascomycota
			#N/A	Candida trypodendri	Ascomycota
			#N/A	Candida tunisiensis	Ascomycota
			#N/A	Candida vartiovaarae	Ascomycota
			#N/A	Candida vartiovaarae	Ascomycota
			#N/A	Candida vartiovaarae	Ascomycota
			#N/A	Candida vartiovaarae	Ascomycota
			#N/A	Candida vartiovaarae	Ascomycota
			#N/A	Candida vartiovaarae	Ascomycota
			#N/A	Candida vartiovaarae	Ascomycota
			#N/A	Candida vaughaniae	Ascomycota
			#N/A	Candida verbasci	Ascomycota
			#N/A	Candida viswanathii	Ascomycota
			#N/A	Candida viswanathii	Ascomycota
			#N/A	Candida viswanathii	Ascomycota
			#N/A	Candida viswanathii	Ascomycota
			#N/A	Candida viswanathii	Ascomycota
			#N/A	Candida viswanathii	Ascomycota
			#N/A	Candida viswanathii	Ascomycota
			#N/A	Candida viswanathii	Ascomycota
			#N/A	Candida vrieseae	Ascomycota
			#N/A	Candida wancherniae	Ascomycota
			#N/A	Candida xiaguanensis	Ascomycota
			#N/A	Candida xylanilytica	Ascomycota
			#N/A	Candida xylosifermentans	Ascomycota
			#N/A	Candida xyloterini	Ascomycota
			#N/A	Candida xyloterini	Ascomycota
			#N/A	Candida yuanshanica	Ascomycota
			#N/A	Candida yunnanensis	Ascomycota
			#N/A	Candida zeylanoides	Ascomycota
			#N/A	Candida zeylanoides	Ascomycota
			#N/A	Candida zeylanoides	Ascomycota
			#N/A	Candida zeylanoides	Ascomycota
			#N/A	Candida zeylanoides	Ascomycota
			#N/A	Candida zeylanoides	Ascomycota
			#N/A	Candida zeylanoides	Ascomycota
			#N/A	Candida zeylanoides	Ascomycota
			#N/A	Candida zeylanoides	Ascomycota
			#N/A	Candida zeylanoides	Ascomycota
			#N/A	Candida zeylanoides	Ascomycota
			#N/A	Candida zeylanoides	Ascomycota
			#N/A	Candida zeylanoides	Ascomycota
			#N/A	Candida zeylanoides	Ascomycota
			#N/A	Candida zeylanoides	Ascomycota
			#N/A	Candida zeylanoides	Ascomycota
			#N/A	Candida zeylanoides	Ascomycota
			#N/A	Candida zeylanoides	Ascomycota
			#N/A	Candida zeylanoides	Ascomycota
			#N/A	Candida zeylanoides	Ascomycota
			#N/A	Candida zeylanoides var. zeylanoides	Ascomycota
			#N/A	Candida zeylanoides var. zeylanoides	Ascomycota
			#N/A	Candida zeylanoides var. zeylanoides	Ascomycota
			#N/A	Candida zeylanoides var. zeylanoides	Ascomycota
			#N/A	Candida zeylanoides var. zeylanoides	Ascomycota
			#N/A	Candida zeylanoides var. zeylanoides	Ascomycota
			#N/A	Candidozyma auris	Ascomycota
			#N/A	Candidozyma auris	Ascomycota
			#N/A	Candidozyma auris	Ascomycota
			#N/A	Candidozyma auris	Ascomycota
			#N/A	Candidozyma auris	Ascomycota
			#N/A	Candidozyma auris	Ascomycota
			#N/A	Candidozyma auris	Ascomycota
			#N/A	Candidozyma auris	Ascomycota
			#N/A	Candidozyma auris	Ascomycota
			#N/A	Candidozyma auris	Ascomycota
			#N/A	Candidozyma auris	Ascomycota
			#N/A	Candidozyma auris	Ascomycota
			#N/A	Candidozyma auris	Ascomycota
			#N/A	Candidozyma auris	Ascomycota
			#N/A	Candidozyma auris	Ascomycota
			#N/A	Candidozyma auris	Ascomycota
			#N/A	Candidozyma auris	Ascomycota
			#N/A	Candidozyma auris	Ascomycota
			#N/A	Candidozyma auris	Ascomycota
			#N/A	Candidozyma auris	Ascomycota
			#N/A	Candidozyma chanthaburiensis	Ascomycota
			#N/A	Candidozyma duobushaemuli	Ascomycota
			#N/A	Candidozyma duobushaemuli	Ascomycota
			#N/A	Candidozyma duobushaemuli	Ascomycota
			#N/A	Candidozyma duobushaemuli	Ascomycota
			#N/A	Candidozyma duobushaemuli	Ascomycota
			#N/A	Candidozyma duobushaemuli	Ascomycota
			#N/A	Candidozyma haemuli	Ascomycota
			#N/A	Candidozyma haemuli	Ascomycota
			#N/A	Candidozyma haemuli	Ascomycota
			#N/A	Candidozyma haemuli	Ascomycota
			#N/A	Candidozyma haemuli	Ascomycota
			#N/A	Candidozyma haemuli	Ascomycota
			#N/A	Candidozyma haemuli	Ascomycota
			#N/A	Candidozyma haemuli	Ascomycota
			#N/A	Candidozyma haemuli	Ascomycota
			#N/A	Candidozyma haemuli	Ascomycota
			#N/A	Candidozyma haemuli	Ascomycota
			#N/A	Candidozyma haemuli	Ascomycota
			#N/A	Candidozyma haemuli var. vulneris	Ascomycota
			#N/A	Candidozyma haemuli var. vulneris	Ascomycota
			#N/A	Candidozyma haemuli var. vulneris	Ascomycota
			#N/A	Candidozyma haemuli var. vulneris	Ascomycota
			#N/A	Candidozyma heveicola	Ascomycota
			#N/A	Candidozyma heveicola	Ascomycota
			#N/A	Candidozyma metrosideri	Ascomycota
			#N/A	Candidozyma ohialehuae	Ascomycota
			#N/A	Candidozyma ohialehuae	Ascomycota
			#N/A	Candidozyma ohialehuae	Ascomycota
			#N/A	Candidozyma ohialehuae	Ascomycota
			#N/A	Candidozyma pseudohaemuli	Ascomycota
			#N/A	Candidozyma vulturna	Ascomycota
			#N/A	Carcinomyces arundinariae	Basidiomycota
			#N/A	Carlosrosaea foliicola	Basidiomycota
			#N/A	Carlosrosaea simaoensis	Basidiomycota
			#N/A	Chionosphaera apobasidialis	Basidiomycota
			#N/A	Chionosphaera cuniculicola	Basidiomycota
			#N/A	Citeromyces matritensis	Ascomycota
			#N/A	Citeromyces matritensis	Ascomycota
			#N/A	Citeromyces matritensis	Ascomycota
			#N/A	Citeromyces matritensis	Ascomycota
			#N/A	Citeromyces matritensis	Ascomycota
			#N/A	Citeromyces nyonsensis	Ascomycota
			#N/A	Clavispora asparagi	Ascomycota
			#N/A	Clavispora carvajalis	Ascomycota
			#N/A	Clavispora fructus	Ascomycota
			#N/A	Clavispora fructus	Ascomycota
			#N/A	Clavispora lusitaniae	Ascomycota
			#N/A	Clavispora lusitaniae	Ascomycota
			#N/A	Clavispora lusitaniae	Ascomycota
			#N/A	Clavispora lusitaniae	Ascomycota
			#N/A	Clavispora lusitaniae	Ascomycota
			#N/A	Clavispora lusitaniae	Ascomycota
			#N/A	Clavispora lusitaniae	Ascomycota
			#N/A	Clavispora lusitaniae	Ascomycota
			#N/A	Clavispora lusitaniae	Ascomycota
			#N/A	Clavispora lusitaniae	Ascomycota
			#N/A	Clavispora lusitaniae	Ascomycota
			#N/A	Clavispora lusitaniae	Ascomycota
			#N/A	Clavispora lusitaniae	Ascomycota
			#N/A	Clavispora lusitaniae	Ascomycota
			#N/A	Clavispora opuntiae	Ascomycota
			#N/A	Clavispora opuntiae	Ascomycota
			#N/A	Clavispora opuntiae	Ascomycota
			#N/A	Clavispora opuntiae	Ascomycota
			#N/A	Clavispora vitiphila	Ascomycota
			#N/A	Colacogloea cycloclastica	Basidiomycota
			#N/A	Colacogloea cycloclastica	Basidiomycota
			#N/A	Colacogloea cycloclastica	Basidiomycota
			#N/A	Colacogloea diffluens	Basidiomycota
			#N/A	Colacogloea eucalyptica	Basidiomycota
			#N/A	Colacogloea falcata	Basidiomycota
			#N/A	Colacogloea foliorum	Basidiomycota
			#N/A	Colacogloea foliorum	Basidiomycota
			#N/A	Colacogloea hydrangeae	Basidiomycota
			#N/A	Colacogloea philyla	Basidiomycota
			#N/A	Colacogloea philyla	Basidiomycota
			#N/A	Colacogloea philyla	Basidiomycota
			#N/A	Colacogloea retinophila	Basidiomycota
			#N/A	Colacogloea terpenoidalis	Basidiomycota
			#N/A	Cryolevonia schafbergensis	Basidiomycota
			#N/A	Cryptococcus amylolentus	Basidiomycota
			#N/A	Cryptococcus amylolentus	Basidiomycota
			#N/A	Cryptococcus bacillisporus	Basidiomycota
			#N/A	Cryptococcus bacillisporus	Basidiomycota
			#N/A	Cryptococcus bacillisporus	Basidiomycota
			#N/A	Cryptococcus bacillisporus	Basidiomycota
			#N/A	Cryptococcus bacillisporus	Basidiomycota
			#N/A	Cryptococcus bacillisporus	Basidiomycota
			#N/A	Cryptococcus bacillisporus	Basidiomycota
			#N/A	Cryptococcus bacillisporus	Basidiomycota
			#N/A	Cryptococcus bacillisporus	Basidiomycota
			#N/A	Cryptococcus bacillisporus	Basidiomycota
			#N/A	Cryptococcus bacillisporus	Basidiomycota
			#N/A	Cryptococcus bacillisporus	Basidiomycota
			#N/A	Cryptococcus bacillisporus	Basidiomycota
			#N/A	Cryptococcus bacillisporus	Basidiomycota
			#N/A	Cryptococcus bacillisporus	Basidiomycota
			#N/A	Cryptococcus bacillisporus	Basidiomycota
			#N/A	Cryptococcus bacillisporus	Basidiomycota
			#N/A	Cryptococcus cerealis	Basidiomycota
			#N/A	Cryptococcus consortionis	Basidiomycota
			#N/A	Cryptococcus decagattii	Basidiomycota
			#N/A	Cryptococcus deneoformans	Basidiomycota
			#N/A	Cryptococcus deneoformans	Basidiomycota
			#N/A	Cryptococcus deneoformans	Basidiomycota
			#N/A	Cryptococcus deneoformans	Basidiomycota
			#N/A	Cryptococcus deneoformans	Basidiomycota
			#N/A	Cryptococcus deneoformans	Basidiomycota
			#N/A	Cryptococcus deneoformans	Basidiomycota
			#N/A	Cryptococcus deneoformans	Basidiomycota
			#N/A	Cryptococcus deneoformans	Basidiomycota
			#N/A	Cryptococcus deneoformans	Basidiomycota
			#N/A	Cryptococcus deneoformans	Basidiomycota
			#N/A	Cryptococcus deneoformans	Basidiomycota
			#N/A	Cryptococcus deneoformans	Basidiomycota
			#N/A	Cryptococcus deneoformans	Basidiomycota
			#N/A	Cryptococcus deneoformans	Basidiomycota
			#N/A	Cryptococcus deneoformans	Basidiomycota
			#N/A	Cryptococcus deneoformans	Basidiomycota
			#N/A	Cryptococcus deneoformans	Basidiomycota
			#N/A	Cryptococcus deneoformans	Basidiomycota
			#N/A	Cryptococcus deneoformans	Basidiomycota
			#N/A	Cryptococcus deneoformans	Basidiomycota
			#N/A	Cryptococcus deneoformans	Basidiomycota
			#N/A	Cryptococcus deneoformans	Basidiomycota
			#N/A	Cryptococcus deneoformans	Basidiomycota
			#N/A	Cryptococcus deneoformans	Basidiomycota
			#N/A	Cryptococcus deneoformans	Basidiomycota
			#N/A	Cryptococcus deneoformans	Basidiomycota
			#N/A	Cryptococcus deneoformans	Basidiomycota
			#N/A	Cryptococcus deneoformans	Basidiomycota
			#N/A	Cryptococcus deneoformans	Basidiomycota
			#N/A	Cryptococcus deneoformans	Basidiomycota
			#N/A	Cryptococcus deneoformans	Basidiomycota
			#N/A	Cryptococcus deneoformans	Basidiomycota
			#N/A	Cryptococcus deneoformans	Basidiomycota
			#N/A	Cryptococcus deneoformans	Basidiomycota
			#N/A	Cryptococcus deneoformans	Basidiomycota
			#N/A	Cryptococcus deneoformans	Basidiomycota
			#N/A	Cryptococcus deneoformans	Basidiomycota
			#N/A	Cryptococcus deneoformans	Basidiomycota
			#N/A	Cryptococcus deneoformans	Basidiomycota
			#N/A	Cryptococcus deneoformans	Basidiomycota
			#N/A	Cryptococcus deneoformans	Basidiomycota
			#N/A	Cryptococcus deneoformans	Basidiomycota
			#N/A	Cryptococcus deneoformans	Basidiomycota
			#N/A	Cryptococcus deneoformans	Basidiomycota
			#N/A	Cryptococcus deneoformans	Basidiomycota
			#N/A	Cryptococcus depauperatus	Basidiomycota
			#N/A	Cryptococcus deuterogattii	Basidiomycota
			#N/A	Cryptococcus deuterogattii	Basidiomycota
			#N/A	Cryptococcus deuterogattii	Basidiomycota
			#N/A	Cryptococcus deuterogattii	Basidiomycota
			#N/A	Cryptococcus deuterogattii	Basidiomycota
			#N/A	Cryptococcus deuterogattii	Basidiomycota
			#N/A	Cryptococcus deuterogattii	Basidiomycota
			#N/A	Cryptococcus deuterogattii	Basidiomycota
			#N/A	Cryptococcus deuterogattii	Basidiomycota
			#N/A	Cryptococcus deuterogattii	Basidiomycota
			#N/A	Cryptococcus deuterogattii	Basidiomycota
			#N/A	Cryptococcus deuterogattii	Basidiomycota
			#N/A	Cryptococcus deuterogattii	Basidiomycota
			#N/A	Cryptococcus deuterogattii	Basidiomycota
			#N/A	Cryptococcus deuterogattii	Basidiomycota
			#N/A	Cryptococcus deuterogattii	Basidiomycota
			#N/A	Cryptococcus deuterogattii	Basidiomycota
			#N/A	Cryptococcus deuterogattii	Basidiomycota
			#N/A	Cryptococcus deuterogattii	Basidiomycota
			#N/A	Cryptococcus deuterogattii	Basidiomycota
			#N/A	Cryptococcus deuterogattii	Basidiomycota
			#N/A	Cryptococcus deuterogattii	Basidiomycota
			#N/A	Cryptococcus deuterogattii	Basidiomycota
			#N/A	Cryptococcus deuterogattii	Basidiomycota
			#N/A	Cryptococcus deuterogattii	Basidiomycota
			#N/A	Cryptococcus deuterogattii	Basidiomycota
			#N/A	Cryptococcus deuterogattii	Basidiomycota
			#N/A	Cryptococcus deuterogattii	Basidiomycota
			#N/A	Cryptococcus deuterogattii	Basidiomycota
			#N/A	Cryptococcus deuterogattii	Basidiomycota
			#N/A	Cryptococcus deuterogattii	Basidiomycota
			#N/A	Cryptococcus deuterogattii	Basidiomycota
			#N/A	Cryptococcus deuterogattii	Basidiomycota
			#N/A	Cryptococcus deuterogattii	Basidiomycota
			#N/A	Cryptococcus deuterogattii	Basidiomycota
			#N/A	Cryptococcus deuterogattii	Basidiomycota
			#N/A	Cryptococcus deuterogattii	Basidiomycota
			#N/A	Cryptococcus deuterogattii	Basidiomycota
			#N/A	Cryptococcus deuterogattii	Basidiomycota
			#N/A	Cryptococcus deuterogattii	Basidiomycota
			#N/A	Cryptococcus deuterogattii	Basidiomycota
			#N/A	Cryptococcus deuterogattii	Basidiomycota
			#N/A	Cryptococcus deuterogattii	Basidiomycota
			#N/A	Cryptococcus deuterogattii	Basidiomycota
			#N/A	Cryptococcus deuterogattii	Basidiomycota
			#N/A	Cryptococcus deuterogattii	Basidiomycota
			#N/A	Cryptococcus deuterogattii	Basidiomycota
			#N/A	Cryptococcus deuterogattii	Basidiomycota
			#N/A	Cryptococcus deuterogattii	Basidiomycota
			#N/A	Cryptococcus deuterogattii	Basidiomycota
			#N/A	Cryptococcus deuterogattii	Basidiomycota
			#N/A	Cryptococcus deuterogattii	Basidiomycota
			#N/A	Cryptococcus deuterogattii	Basidiomycota
			#N/A	Cryptococcus deuterogattii	Basidiomycota
			#N/A	Cryptococcus deuterogattii	Basidiomycota
			#N/A	Cryptococcus deuterogattii	Basidiomycota
			#N/A	Cryptococcus deuterogattii	Basidiomycota
			#N/A	Cryptococcus deuterogattii	Basidiomycota
			#N/A	Cryptococcus deuterogattii	Basidiomycota
			#N/A	Cryptococcus deuterogattii	Basidiomycota
			#N/A	Cryptococcus deuterogattii	Basidiomycota
			#N/A	Cryptococcus deuterogattii	Basidiomycota
			#N/A	Cryptococcus deuterogattii	Basidiomycota
			#N/A	Cryptococcus deuterogattii	Basidiomycota
			#N/A	Cryptococcus deuterogattii	Basidiomycota
			#N/A	Cryptococcus deuterogattii	Basidiomycota
			#N/A	Cryptococcus festucosus	Basidiomycota
			#N/A	Cryptococcus festucosus	Basidiomycota
			#N/A	Cryptococcus floricola	Basidiomycota
			#N/A	Cryptococcus gattii	Basidiomycota
			#N/A	Cryptococcus gattii	Basidiomycota
			#N/A	Cryptococcus gattii	Basidiomycota
			#N/A	Cryptococcus gattii	Basidiomycota
			#N/A	Cryptococcus gattii	Basidiomycota
			#N/A	Cryptococcus gattii	Basidiomycota
			#N/A	Cryptococcus gattii	Basidiomycota
			#N/A	Cryptococcus gattii	Basidiomycota
			#N/A	Cryptococcus gattii	Basidiomycota
			#N/A	Cryptococcus gattii	Basidiomycota
			#N/A	Cryptococcus gattii	Basidiomycota
			#N/A	Cryptococcus gattii	Basidiomycota
			#N/A	Cryptococcus gattii	Basidiomycota
			#N/A	Cryptococcus gattii	Basidiomycota
			#N/A	Cryptococcus gattii	Basidiomycota
			#N/A	Cryptococcus gattii	Basidiomycota
			#N/A	Cryptococcus gattii	Basidiomycota
			#N/A	Cryptococcus gattii	Basidiomycota
			#N/A	Cryptococcus gattii	Basidiomycota
			#N/A	Cryptococcus gattii	Basidiomycota
			#N/A	Cryptococcus gattii	Basidiomycota
			#N/A	Cryptococcus gattii	Basidiomycota
			#N/A	Cryptococcus gattii	Basidiomycota
			#N/A	Cryptococcus gattii	Basidiomycota
			#N/A	Cryptococcus gattii	Basidiomycota
			#N/A	Cryptococcus gattii	Basidiomycota
			#N/A	Cryptococcus gattii	Basidiomycota
			#N/A	Cryptococcus gattii	Basidiomycota
			#N/A	Cryptococcus gattii	Basidiomycota
			#N/A	Cryptococcus gattii	Basidiomycota
			#N/A	Cryptococcus gattii	Basidiomycota
			#N/A	Cryptococcus gattii	Basidiomycota
			#N/A	Cryptococcus gattii	Basidiomycota
			#N/A	Cryptococcus gattii	Basidiomycota
			#N/A	Cryptococcus gattii	Basidiomycota
			#N/A	Cryptococcus gattii	Basidiomycota
			#N/A	Cryptococcus gattii	Basidiomycota
			#N/A	Cryptococcus gattii	Basidiomycota
			#N/A	Cryptococcus gattii	Basidiomycota
			#N/A	Cryptococcus gattii	Basidiomycota
			#N/A	Cryptococcus gattii	Basidiomycota
			#N/A	Cryptococcus gattii	Basidiomycota
			#N/A	Cryptococcus gattii	Basidiomycota
			#N/A	Cryptococcus gattii	Basidiomycota
			#N/A	Cryptococcus gattii	Basidiomycota
			#N/A	Cryptococcus gattii	Basidiomycota
			#N/A	Cryptococcus gattii	Basidiomycota
			#N/A	Cryptococcus gattii	Basidiomycota
			#N/A	Cryptococcus gattii	Basidiomycota
			#N/A	Cryptococcus gattii	Basidiomycota
			#N/A	Cryptococcus gattii	Basidiomycota
			#N/A	Cryptococcus gattii	Basidiomycota
			#N/A	Cryptococcus gattii	Basidiomycota
			#N/A	Cryptococcus gattii	Basidiomycota
			#N/A	Cryptococcus gattii	Basidiomycota
			#N/A	Cryptococcus gattii	Basidiomycota
			#N/A	Cryptococcus gattii	Basidiomycota
			#N/A	Cryptococcus gattii	Basidiomycota
			#N/A	Cryptococcus gattii	Basidiomycota
			#N/A	Cryptococcus gattii	Basidiomycota
			#N/A	Cryptococcus gattii	Basidiomycota
			#N/A	Cryptococcus gattii	Basidiomycota
			#N/A	Cryptococcus gattii	Basidiomycota
			#N/A	Cryptococcus gattii	Basidiomycota
			#N/A	Cryptococcus gattii	Basidiomycota
			#N/A	Cryptococcus gattii	Basidiomycota
			#N/A	Cryptococcus gattii	Basidiomycota
			#N/A	Cryptococcus gattii	Basidiomycota
			#N/A	Cryptococcus gattii	Basidiomycota
			#N/A	Cryptococcus gattii	Basidiomycota
			#N/A	Cryptococcus gattii	Basidiomycota
			#N/A	Cryptococcus gattii	Basidiomycota
			#N/A	Cryptococcus gattii	Basidiomycota
			#N/A	Cryptococcus gattii	Basidiomycota
			#N/A	Cryptococcus gattii	Basidiomycota
			#N/A	Cryptococcus gattii	Basidiomycota
			#N/A	Cryptococcus gattii	Basidiomycota
			#N/A	Cryptococcus gattii	Basidiomycota
			#N/A	Cryptococcus gattii	Basidiomycota
			#N/A	Cryptococcus gattii	Basidiomycota
			#N/A	Cryptococcus gattii	Basidiomycota
			#N/A	Cryptococcus gattii	Basidiomycota
			#N/A	Cryptococcus gattii	Basidiomycota
			#N/A	Cryptococcus gattii	Basidiomycota
			#N/A	Cryptococcus gattii	Basidiomycota
			#N/A	Cryptococcus gattii	Basidiomycota
			#N/A	Cryptococcus gattii	Basidiomycota
			#N/A	Cryptococcus gattii	Basidiomycota
			#N/A	Cryptococcus gattii	Basidiomycota
			#N/A	Cryptococcus gattii	Basidiomycota
			#N/A	Cryptococcus gattii	Basidiomycota
			#N/A	Cryptococcus gattii	Basidiomycota
			#N/A	Cryptococcus gattii	Basidiomycota
			#N/A	Cryptococcus gattii	Basidiomycota
			#N/A	Cryptococcus gattii	Basidiomycota
			#N/A	Cryptococcus gattii	Basidiomycota
			#N/A	Cryptococcus gattii	Basidiomycota
			#N/A	Cryptococcus gattii	Basidiomycota
			#N/A	Cryptococcus gattii	Basidiomycota
			#N/A	Cryptococcus gattii	Basidiomycota
			#N/A	Cryptococcus gattii	Basidiomycota
			#N/A	Cryptococcus gattii	Basidiomycota
			#N/A	Cryptococcus gattii	Basidiomycota
			#N/A	Cryptococcus gattii	Basidiomycota
			#N/A	Cryptococcus longus	Basidiomycota
			#N/A	Cryptococcus mangaliensis	Basidiomycota
			#N/A	Cryptococcus musci	Basidiomycota
			#N/A	Cryptococcus musci	Basidiomycota
			#N/A	Cryptococcus musci	Basidiomycota
			#N/A	Cryptococcus musci	Basidiomycota
			#N/A	Cryptococcus musci	Basidiomycota
			#N/A	Cryptococcus neoformans	Basidiomycota
			#N/A	Cryptococcus neoformans	Basidiomycota
			#N/A	Cryptococcus neoformans	Basidiomycota
			#N/A	Cryptococcus neoformans	Basidiomycota
			#N/A	Cryptococcus neoformans	Basidiomycota
			#N/A	Cryptococcus neoformans	Basidiomycota
			#N/A	Cryptococcus neoformans	Basidiomycota
			#N/A	Cryptococcus neoformans	Basidiomycota
			#N/A	Cryptococcus neoformans	Basidiomycota
			#N/A	Cryptococcus neoformans	Basidiomycota
			#N/A	Cryptococcus neoformans	Basidiomycota
			#N/A	Cryptococcus neoformans	Basidiomycota
			#N/A	Cryptococcus neoformans	Basidiomycota
			#N/A	Cryptococcus neoformans	Basidiomycota
			#N/A	Cryptococcus neoformans	Basidiomycota
			#N/A	Cryptococcus neoformans	Basidiomycota
			#N/A	Cryptococcus neoformans	Basidiomycota
			#N/A	Cryptococcus neoformans	Basidiomycota
			#N/A	Cryptococcus neoformans	Basidiomycota
			#N/A	Cryptococcus neoformans	Basidiomycota
			#N/A	Cryptococcus neoformans	Basidiomycota
			#N/A	Cryptococcus neoformans	Basidiomycota
			#N/A	Cryptococcus neoformans	Basidiomycota
			#N/A	Cryptococcus neoformans	Basidiomycota
			#N/A	Cryptococcus neoformans	Basidiomycota
			#N/A	Cryptococcus neoformans	Basidiomycota
			#N/A	Cryptococcus neoformans	Basidiomycota
			#N/A	Cryptococcus neoformans	Basidiomycota
			#N/A	Cryptococcus neoformans	Basidiomycota
			#N/A	Cryptococcus neoformans	Basidiomycota
			#N/A	Cryptococcus neoformans	Basidiomycota
			#N/A	Cryptococcus neoformans	Basidiomycota
			#N/A	Cryptococcus neoformans	Basidiomycota
			#N/A	Cryptococcus neoformans	Basidiomycota
			#N/A	Cryptococcus neoformans	Basidiomycota
			#N/A	Cryptococcus neoformans	Basidiomycota
			#N/A	Cryptococcus neoformans	Basidiomycota
			#N/A	Cryptococcus neoformans	Basidiomycota
			#N/A	Cryptococcus neoformans	Basidiomycota
			#N/A	Cryptococcus neoformans	Basidiomycota
			#N/A	Cryptococcus neoformans	Basidiomycota
			#N/A	Cryptococcus neoformans	Basidiomycota
			#N/A	Cryptococcus neoformans	Basidiomycota
			#N/A	Cryptococcus neoformans	Basidiomycota
			#N/A	Cryptococcus neoformans	Basidiomycota
			#N/A	Cryptococcus neoformans	Basidiomycota
			#N/A	Cryptococcus neoformans	Basidiomycota
			#N/A	Cryptococcus neoformans	Basidiomycota
			#N/A	Cryptococcus neoformans	Basidiomycota
			#N/A	Cryptococcus neoformans	Basidiomycota
			#N/A	Cryptococcus neoformans	Basidiomycota
			#N/A	Cryptococcus neoformans	Basidiomycota
			#N/A	Cryptococcus neoformans	Basidiomycota
			#N/A	Cryptococcus neoformans	Basidiomycota
			#N/A	Cryptococcus neoformans	Basidiomycota
			#N/A	Cryptococcus neoformans	Basidiomycota
			#N/A	Cryptococcus neoformans	Basidiomycota
			#N/A	Cryptococcus neoformans	Basidiomycota
			#N/A	Cryptococcus neoformans	Basidiomycota
			#N/A	Cryptococcus neoformans	Basidiomycota
			#N/A	Cryptococcus neoformans	Basidiomycota
			#N/A	Cryptococcus neoformans	Basidiomycota
			#N/A	Cryptococcus neoformans	Basidiomycota
			#N/A	Cryptococcus neoformans	Basidiomycota
			#N/A	Cryptococcus neoformans	Basidiomycota
			#N/A	Cryptococcus neoformans	Basidiomycota
			#N/A	Cryptococcus neoformans	Basidiomycota
			#N/A	Cryptococcus neoformans	Basidiomycota
			#N/A	Cryptococcus neoformans	Basidiomycota
			#N/A	Cryptococcus neoformans	Basidiomycota
			#N/A	Cryptococcus neoformans	Basidiomycota
			#N/A	Cryptococcus neoformans	Basidiomycota
			#N/A	Cryptococcus neoformans	Basidiomycota
			#N/A	Cryptococcus neoformans	Basidiomycota
			#N/A	Cryptococcus neoformans	Basidiomycota
			#N/A	Cryptococcus neoformans	Basidiomycota
			#N/A	Cryptococcus neoformans	Basidiomycota
			#N/A	Cryptococcus neoformans	Basidiomycota
			#N/A	Cryptococcus neoformans	Basidiomycota
			#N/A	Cryptococcus neoformans	Basidiomycota
			#N/A	Cryptococcus neoformans	Basidiomycota
			#N/A	Cryptococcus neoformans	Basidiomycota
			#N/A	Cryptococcus neoformans	Basidiomycota
			#N/A	Cryptococcus neoformans	Basidiomycota
			#N/A	Cryptococcus neoformans	Basidiomycota
			#N/A	Cryptococcus neoformans	Basidiomycota
			#N/A	Cryptococcus neoformans	Basidiomycota
			#N/A	Cryptococcus neoformans	Basidiomycota
			#N/A	Cryptococcus neoformans	Basidiomycota
			#N/A	Cryptococcus neoformans	Basidiomycota
			#N/A	Cryptococcus neoformans	Basidiomycota
			#N/A	Cryptococcus neoformans	Basidiomycota
			#N/A	Cryptococcus neoformans	Basidiomycota
			#N/A	Cryptococcus neoformans	Basidiomycota
			#N/A	Cryptococcus neoformans	Basidiomycota
			#N/A	Cryptococcus neoformans	Basidiomycota
			#N/A	Cryptococcus neoformans	Basidiomycota
			#N/A	Cryptococcus neoformans	Basidiomycota
			#N/A	Cryptococcus neoformans	Basidiomycota
			#N/A	Cryptococcus neoformans	Basidiomycota
			#N/A	Cryptococcus neoformans	Basidiomycota
			#N/A	Cryptococcus neoformans	Basidiomycota
			#N/A	Cryptococcus neoformans	Basidiomycota
			#N/A	Cryptococcus neoformans	Basidiomycota
			#N/A	Cryptococcus neoformans	Basidiomycota
			#N/A	Cryptococcus neoformans	Basidiomycota
			#N/A	Cryptococcus neoformans	Basidiomycota
			#N/A	Cryptococcus neoformans	Basidiomycota
			#N/A	Cryptococcus neoformans	Basidiomycota
			#N/A	Cryptococcus neoformans	Basidiomycota
			#N/A	Cryptococcus neoformans	Basidiomycota
			#N/A	Cryptococcus neoformans	Basidiomycota
			#N/A	Cryptococcus neoformans	Basidiomycota
			#N/A	Cryptococcus neoformans	Basidiomycota
			#N/A	Cryptococcus neoformans	Basidiomycota
			#N/A	Cryptococcus neoformans	Basidiomycota
			#N/A	Cryptococcus neoformans	Basidiomycota
			#N/A	Cryptococcus neoformans	Basidiomycota
			#N/A	Cryptococcus neoformans	Basidiomycota
			#N/A	Cryptococcus neoformans	Basidiomycota
			#N/A	Cryptococcus neoformans	Basidiomycota
			#N/A	Cryptococcus neoformans	Basidiomycota
			#N/A	Cryptococcus neoformans	Basidiomycota
			#N/A	Cryptococcus neoformans	Basidiomycota
			#N/A	Cryptococcus neoformans	Basidiomycota
			#N/A	Cryptococcus neoformans	Basidiomycota
			#N/A	Cryptococcus neoformans	Basidiomycota
			#N/A	Cryptococcus neoformans	Basidiomycota
			#N/A	Cryptococcus neoformans	Basidiomycota
			#N/A	Cryptococcus neoformans	Basidiomycota
			#N/A	Cryptococcus neoformans	Basidiomycota
			#N/A	Cryptococcus neoformans	Basidiomycota
			#N/A	Cryptococcus neoformans	Basidiomycota
			#N/A	Cryptococcus neoformans	Basidiomycota
			#N/A	Cryptococcus neoformans	Basidiomycota
			#N/A	Cryptococcus neoformans	Basidiomycota
			#N/A	Cryptococcus neoformans	Basidiomycota
			#N/A	Cryptococcus neoformans	Basidiomycota
			#N/A	Cryptococcus neoformans	Basidiomycota
			#N/A	Cryptococcus neoformans	Basidiomycota
			#N/A	Cryptococcus neoformans	Basidiomycota
			#N/A	Cryptococcus neoformans	Basidiomycota
			#N/A	Cryptococcus neoformans	Basidiomycota
			#N/A	Cryptococcus neoformans	Basidiomycota
			#N/A	Cryptococcus neoformans	Basidiomycota
			#N/A	Cryptococcus neoformans	Basidiomycota
			#N/A	Cryptococcus neoformans	Basidiomycota
			#N/A	Cryptococcus neoformans	Basidiomycota
			#N/A	Cryptococcus neoformans	Basidiomycota
			#N/A	Cryptococcus neoformans	Basidiomycota
			#N/A	Cryptococcus neoformans	Basidiomycota
			#N/A	Cryptococcus neoformans	Basidiomycota
			#N/A	Cryptococcus neoformans	Basidiomycota
			#N/A	Cryptococcus neoformans	Basidiomycota
			#N/A	Cryptococcus neoformans	Basidiomycota
			#N/A	Cryptococcus neoformans	Basidiomycota
			#N/A	Cryptococcus neoformans	Basidiomycota
			#N/A	Cryptococcus neoformans	Basidiomycota
			#N/A	Cryptococcus neoformans	Basidiomycota
			#N/A	Cryptococcus neoformans	Basidiomycota
			#N/A	Cryptococcus neoformans	Basidiomycota
			#N/A	Cryptococcus neoformans	Basidiomycota
			#N/A	Cryptococcus neoformans	Basidiomycota
			#N/A	Cryptococcus neoformans	Basidiomycota
			#N/A	Cryptococcus neoformans	Basidiomycota
			#N/A	Cryptococcus neoformans	Basidiomycota
			#N/A	Cryptococcus neoformans	Basidiomycota
			#N/A	Cryptococcus neoformans	Basidiomycota
			#N/A	Cryptococcus neoformans	Basidiomycota
			#N/A	Cryptococcus neoformans	Basidiomycota
			#N/A	Cryptococcus neoformans	Basidiomycota
			#N/A	Cryptococcus neoformans	Basidiomycota
			#N/A	Cryptococcus neoformans	Basidiomycota
			#N/A	Cryptococcus neoformans	Basidiomycota
			#N/A	Cryptococcus neoformans	Basidiomycota
			#N/A	Cryptococcus neoformans	Basidiomycota
			#N/A	Cryptococcus neoformans	Basidiomycota
			#N/A	Cryptococcus neoformans	Basidiomycota
			#N/A	Cryptococcus neoformans	Basidiomycota
			#N/A	Cryptococcus neoformans	Basidiomycota
			#N/A	Cryptococcus neoformans	Basidiomycota
			#N/A	Cryptococcus neoformans	Basidiomycota
			#N/A	Cryptococcus neoformans	Basidiomycota
			#N/A	Cryptococcus neoformans	Basidiomycota
			#N/A	Cryptococcus neoformans	Basidiomycota
			#N/A	Cryptococcus neoformans	Basidiomycota
			#N/A	Cryptococcus neoformans	Basidiomycota
			#N/A	Cryptococcus neoformans	Basidiomycota
			#N/A	Cryptococcus neoformans	Basidiomycota
			#N/A	Cryptococcus neoformans	Basidiomycota
			#N/A	Cryptococcus neoformans	Basidiomycota
			#N/A	Cryptococcus neoformans	Basidiomycota
			#N/A	Cryptococcus neoformans	Basidiomycota
			#N/A	Cryptococcus neoformans	Basidiomycota
			#N/A	Cryptococcus neoformans	Basidiomycota
			#N/A	Cryptococcus neoformans	Basidiomycota
			#N/A	Cryptococcus neoformans	Basidiomycota
			#N/A	Cryptococcus neoformans	Basidiomycota
			#N/A	Cryptococcus neoformans	Basidiomycota
			#N/A	Cryptococcus neoformans	Basidiomycota
			#N/A	Cryptococcus neoformans	Basidiomycota
			#N/A	Cryptococcus neoformans	Basidiomycota
			#N/A	Cryptococcus neoformans	Basidiomycota
			#N/A	Cryptococcus neoformans	Basidiomycota
			#N/A	Cryptococcus neoformans	Basidiomycota
			#N/A	Cryptococcus neoformans	Basidiomycota
			#N/A	Cryptococcus neoformans	Basidiomycota
			#N/A	Cryptococcus neoformans	Basidiomycota
			#N/A	Cryptococcus neoformans	Basidiomycota
			#N/A	Cryptococcus neoformans	Basidiomycota
			#N/A	Cryptococcus neoformans	Basidiomycota
			#N/A	Cryptococcus neoformans x C. gatttii hybrid	Basidiomycota
			#N/A	Cryptococcus neoformans x Cryptococcus deneoformans	Basidiomycota
			#N/A	Cryptococcus neoformans x Cryptococcus deneoformans	Basidiomycota
			#N/A	Cryptococcus neoformans x Cryptococcus deneoformans	Basidiomycota
			#N/A	Cryptococcus neoformans x Cryptococcus deneoformans	Basidiomycota
			#N/A	Cryptococcus neoformans x Cryptococcus deneoformans	Basidiomycota
			#N/A	Cryptococcus neoformans x Cryptococcus deneoformans	Basidiomycota
			#N/A	Cryptococcus neoformans x Cryptococcus deneoformans	Basidiomycota
			#N/A	Cryptococcus neoformans x Cryptococcus deneoformans	Basidiomycota
			#N/A	Cryptococcus neoformans x Cryptococcus deneoformans	Basidiomycota
			#N/A	Cryptococcus neoformans x Cryptococcus deneoformans	Basidiomycota
			#N/A	Cryptococcus neoformans x Cryptococcus deneoformans	Basidiomycota
			#N/A	Cryptococcus neoformans x Cryptococcus deneoformans	Basidiomycota
			#N/A	Cryptococcus neoformans x Cryptococcus deneoformans	Basidiomycota
			#N/A	Cryptococcus neoformans x Cryptococcus deneoformans	Basidiomycota
			#N/A	Cryptococcus neoformans x Cryptococcus deneoformans	Basidiomycota
			#N/A	Cryptococcus pseudolongus	Basidiomycota
			#N/A	Cryptococcus pseudolongus	Basidiomycota
			#N/A	Cryptococcus pseudolongus	Basidiomycota
			#N/A	Cryptococcus ramirezgomezianus	Basidiomycota
			#N/A	Cryptococcus ramirezgomezianus	Basidiomycota
			#N/A	Cryptococcus ramirezgomezianus	Basidiomycota
			#N/A	Cryptococcus subarcticus	Basidiomycota
			#N/A	Cryptococcus subarcticus	Basidiomycota
			#N/A	Cryptococcus subarcticus	Basidiomycota
			#N/A	Cryptococcus subarcticus	Basidiomycota
			#N/A	Cryptococcus subarcticus	Basidiomycota
			#N/A	Cryptococcus taiwaniana	Basidiomycota
			#N/A	Cryptococcus tetragattii	Basidiomycota
			#N/A	Cryptococcus tetragattii	Basidiomycota
			#N/A	Cryptococcus tetragattii	Basidiomycota
			#N/A	Cryptococcus tetragattii	Basidiomycota
			#N/A	Cryptococcus tetragattii	Basidiomycota
			#N/A	Cryptococcus tetragattii	Basidiomycota
			#N/A	Cryptococcus tetragattii	Basidiomycota
			#N/A	Cryptococcus uniguttulatus	Basidiomycota
			#N/A	Cryptococcus uniguttulatus	Basidiomycota
			#N/A	Cryptococcus wingfieldii	Basidiomycota
			#N/A	Cryptococcus wisconsinensis	Basidiomycota
			#N/A	Cryptotrichosporon argae	Basidiomycota
			#N/A	Cryptotrichosporon brontae	Basidiomycota
			#N/A	Cryptotrichosporon siamense	Basidiomycota
			#N/A	Cryptotrichosporon steropae	Basidiomycota
			#N/A	Curvibasidium cygneicollum	Basidiomycota
			#N/A	Curvibasidium cygneicollum	Basidiomycota
			#N/A	Curvibasidium cygneicollum	Basidiomycota
			#N/A	Curvibasidium cygneicollum	Basidiomycota
			#N/A	Curvibasidium cygneicollum	Basidiomycota
			#N/A	Curvibasidium cygneicollum	Basidiomycota
			#N/A	Curvibasidium cygneicollum	Basidiomycota
			#N/A	Curvibasidium cygneicollum	Basidiomycota
			#N/A	Curvibasidium cygneicollum	Basidiomycota
			#N/A	Curvibasidium pallidicorallinum	Basidiomycota
			#N/A	Curvibasidium pallidicorallinum	Basidiomycota
			#N/A	Curvibasidium pallidicorallinum	Basidiomycota
			#N/A	Curvibasidium pallidicorallinum	Basidiomycota
			#N/A	Cutaneotrichosporon arboriformis	Basidiomycota
			#N/A	Cutaneotrichosporon curvatum	Basidiomycota
			#N/A	Cutaneotrichosporon curvatum	Basidiomycota
			#N/A	Cutaneotrichosporon curvatum	Basidiomycota
			#N/A	Cutaneotrichosporon curvatum	Basidiomycota
			#N/A	Cutaneotrichosporon curvatum	Basidiomycota
			#N/A	Cutaneotrichosporon curvatum	Basidiomycota
			#N/A	Cutaneotrichosporon curvatum	Basidiomycota
			#N/A	Cutaneotrichosporon curvatum	Basidiomycota
			#N/A	Cutaneotrichosporon curvatum	Basidiomycota
			#N/A	Cutaneotrichosporon curvatum	Basidiomycota
			#N/A	Cutaneotrichosporon curvatum	Basidiomycota
			#N/A	Cutaneotrichosporon curvatum	Basidiomycota
			#N/A	Cutaneotrichosporon curvatum	Basidiomycota
			#N/A	Cutaneotrichosporon curvatum	Basidiomycota
			#N/A	Cutaneotrichosporon cutaneum	Basidiomycota
			#N/A	Cutaneotrichosporon cutaneum	Basidiomycota
			#N/A	Cutaneotrichosporon cyanovorans	Basidiomycota
			#N/A	Cutaneotrichosporon cyanovorans	Basidiomycota
			#N/A	Cutaneotrichosporon cyanovorans	Basidiomycota
			#N/A	Cutaneotrichosporon cyanovorans	Basidiomycota
			#N/A	Cutaneotrichosporon cyanovorans	Basidiomycota
			#N/A	Cutaneotrichosporon cyanovorans	Basidiomycota
			#N/A	Cutaneotrichosporon daszewskae	Basidiomycota
			#N/A	Cutaneotrichosporon debeurmannianum	Basidiomycota
			#N/A	Cutaneotrichosporon debeurmannianum	Basidiomycota
			#N/A	Cutaneotrichosporon dermatis	Basidiomycota
			#N/A	Cutaneotrichosporon dermatis	Basidiomycota
			#N/A	Cutaneotrichosporon dermatis	Basidiomycota
			#N/A	Cutaneotrichosporon dermatis	Basidiomycota
			#N/A	Cutaneotrichosporon dermatis	Basidiomycota
			#N/A	Cutaneotrichosporon dermatis	Basidiomycota
			#N/A	Cutaneotrichosporon dermatis	Basidiomycota
			#N/A	Cutaneotrichosporon dermatis	Basidiomycota
			#N/A	Cutaneotrichosporon dermatis	Basidiomycota
			#N/A	Cutaneotrichosporon dermatis	Basidiomycota
			#N/A	Cutaneotrichosporon dermatis	Basidiomycota
			#N/A	Cutaneotrichosporon dermatis	Basidiomycota
			#N/A	Cutaneotrichosporon dermatis	Basidiomycota
			#N/A	Cutaneotrichosporon dermatis	Basidiomycota
			#N/A	Cutaneotrichosporon dermatis	Basidiomycota
			#N/A	Cutaneotrichosporon dermatis	Basidiomycota
			#N/A	Cutaneotrichosporon dermatis	Basidiomycota
			#N/A	Cutaneotrichosporon guehoae	Basidiomycota
			#N/A	Cutaneotrichosporon haglerorum	Basidiomycota
			#N/A	Cutaneotrichosporon jirovecii	Basidiomycota
			#N/A	Cutaneotrichosporon jirovecii	Basidiomycota
			#N/A	Cutaneotrichosporon jirovecii	Basidiomycota
			#N/A	Cutaneotrichosporon jirovecii	Basidiomycota
			#N/A	Cutaneotrichosporon moniliiforme	Basidiomycota
			#N/A	Cutaneotrichosporon moniliiforme	Basidiomycota
			#N/A	Cutaneotrichosporon moniliiforme	Basidiomycota
			#N/A	Cutaneotrichosporon moniliiforme	Basidiomycota
			#N/A	Cutaneotrichosporon moniliiforme	Basidiomycota
			#N/A	Cutaneotrichosporon moniliiforme	Basidiomycota
			#N/A	Cutaneotrichosporon moniliiforme	Basidiomycota
			#N/A	Cutaneotrichosporon moniliiforme	Basidiomycota
			#N/A	Cutaneotrichosporon moniliiforme	Basidiomycota
			#N/A	Cutaneotrichosporon moniliiforme	Basidiomycota
			#N/A	Cutaneotrichosporon moniliiforme	Basidiomycota
			#N/A	Cutaneotrichosporon moniliiforme	Basidiomycota
			#N/A	Cutaneotrichosporon moniliiforme	Basidiomycota
			#N/A	Cutaneotrichosporon mucoides	Basidiomycota
			#N/A	Cutaneotrichosporon mucoides	Basidiomycota
			#N/A	Cutaneotrichosporon mucoides	Basidiomycota
			#N/A	Cutaneotrichosporon mucoides	Basidiomycota
			#N/A	Cutaneotrichosporon mucoides	Basidiomycota
			#N/A	Cutaneotrichosporon mucoides	Basidiomycota
			#N/A	Cutaneotrichosporon mucoides	Basidiomycota
			#N/A	Cutaneotrichosporon mucoides	Basidiomycota
			#N/A	Cutaneotrichosporon smithiae	Basidiomycota
			#N/A	Cutaneotrichosporon suis	Basidiomycota
			#N/A	Cutaneotrichosporon terricola	Basidiomycota
			#N/A	Cutaneotrichosporon terricola	Basidiomycota
			#N/A	Cutaneotrichosporon terricola	Basidiomycota
			#N/A	Cutaneotrichosporon terricola	Basidiomycota
			#N/A	Cutaneotrichosporon terricola	Basidiomycota
			#N/A	Cutaneotrichosporon terricola	Basidiomycota
			#N/A	Cyberlindnera americana	Ascomycota
			#N/A	Cyberlindnera americana	Ascomycota
			#N/A	Cyberlindnera amylophila	Ascomycota
			#N/A	Cyberlindnera amylophila	Ascomycota
			#N/A	Cyberlindnera amylophila	Ascomycota
			#N/A	Cyberlindnera bimundalis	Ascomycota
			#N/A	Cyberlindnera bimundalis	Ascomycota
			#N/A	Cyberlindnera bimundalis	Ascomycota
			#N/A	Cyberlindnera euphorbiae	Ascomycota
			#N/A	Cyberlindnera euphorbiae	Ascomycota
			#N/A	Cyberlindnera euphorbiae	Ascomycota
			#N/A	Cyberlindnera euphorbiae	Ascomycota
			#N/A	Cyberlindnera euphorbiae	Ascomycota
			#N/A	Cyberlindnera euphorbiae	Ascomycota
			#N/A	Cyberlindnera fabianii	Ascomycota
			#N/A	Cyberlindnera fabianii	Ascomycota
			#N/A	Cyberlindnera fabianii	Ascomycota
			#N/A	Cyberlindnera fabianii	Ascomycota
			#N/A	Cyberlindnera fabianii	Ascomycota
			#N/A	Cyberlindnera fabianii	Ascomycota
			#N/A	Cyberlindnera fabianii	Ascomycota
			#N/A	Cyberlindnera fabianii	Ascomycota
			#N/A	Cyberlindnera fabianii	Ascomycota
			#N/A	Cyberlindnera galapagoensis	Ascomycota
			#N/A	Cyberlindnera jadinii	Ascomycota
			#N/A	Cyberlindnera jadinii	Ascomycota
			#N/A	Cyberlindnera jadinii	Ascomycota
			#N/A	Cyberlindnera jadinii	Ascomycota
			#N/A	Cyberlindnera jadinii	Ascomycota
			#N/A	Cyberlindnera jadinii	Ascomycota
			#N/A	Cyberlindnera jadinii	Ascomycota
			#N/A	Cyberlindnera jadinii	Ascomycota
			#N/A	Cyberlindnera jadinii	Ascomycota
			#N/A	Cyberlindnera jadinii	Ascomycota
			#N/A	Cyberlindnera jadinii	Ascomycota
			#N/A	Cyberlindnera jadinii	Ascomycota
			#N/A	Cyberlindnera jadinii	Ascomycota
			#N/A	Cyberlindnera jadinii	Ascomycota
			#N/A	Cyberlindnera jadinii	Ascomycota
			#N/A	Cyberlindnera jadinii	Ascomycota
			#N/A	Cyberlindnera japonica	Ascomycota
			#N/A	Cyberlindnera japonica	Ascomycota
			#N/A	Cyberlindnera japonica	Ascomycota
			#N/A	Cyberlindnera japonica	Ascomycota
			#N/A	Cyberlindnera japonica	Ascomycota
			#N/A	Cyberlindnera lachancei	Ascomycota
			#N/A	Cyberlindnera lachancei	Ascomycota
			#N/A	Cyberlindnera lachancei	Ascomycota
			#N/A	Cyberlindnera lachancei	Ascomycota
			#N/A	Cyberlindnera maclurae	Ascomycota
			#N/A	Cyberlindnera maclurae	Ascomycota
			#N/A	Cyberlindnera maclurae	Ascomycota
			#N/A	Cyberlindnera maritima	Ascomycota
			#N/A	Cyberlindnera maritima	Ascomycota
			#N/A	Cyberlindnera maritima	Ascomycota
			#N/A	Cyberlindnera maritima	Ascomycota
			#N/A	Cyberlindnera maritima	Ascomycota
			#N/A	Cyberlindnera meyerae	Ascomycota
			#N/A	Cyberlindnera meyerae	Ascomycota
			#N/A	Cyberlindnera meyerae	Ascomycota
			#N/A	Cyberlindnera mississippiensis	Ascomycota
			#N/A	Cyberlindnera mississippiensis	Ascomycota
			#N/A	Cyberlindnera mississippiensis	Ascomycota
			#N/A	Cyberlindnera mississippiensis	Ascomycota
			#N/A	Cyberlindnera mississippiensis	Ascomycota
			#N/A	Cyberlindnera mississippiensis	Ascomycota
			#N/A	Cyberlindnera misumaiensis	Ascomycota
			#N/A	Cyberlindnera misumaiensis	Ascomycota
			#N/A	Cyberlindnera misumaiensis	Ascomycota
			#N/A	Cyberlindnera misumaiensis	Ascomycota
			#N/A	Cyberlindnera misumaiensis	Ascomycota
			#N/A	Cyberlindnera misumaiensis	Ascomycota
			#N/A	Cyberlindnera misumaiensis	Ascomycota
			#N/A	Cyberlindnera misumaiensis	Ascomycota
			#N/A	Cyberlindnera misumaiensis	Ascomycota
			#N/A	Cyberlindnera mrakii	Ascomycota
			#N/A	Cyberlindnera mrakii	Ascomycota
			#N/A	Cyberlindnera mrakii	Ascomycota
			#N/A	Cyberlindnera mrakii	Ascomycota
			#N/A	Cyberlindnera mycetangii	Ascomycota
			#N/A	Cyberlindnera mycetangii	Ascomycota
			#N/A	Cyberlindnera nakhonratchasimensis	Ascomycota
			#N/A	Cyberlindnera nakhonratchasimensis	Ascomycota
			#N/A	Cyberlindnera petersonii	Ascomycota
			#N/A	Cyberlindnera petersonii	Ascomycota
			#N/A	Cyberlindnera rhizosphaerae	Ascomycota
			#N/A	Cyberlindnera rhizosphaerae	Ascomycota
			#N/A	Cyberlindnera rhodanensis	Ascomycota
			#N/A	Cyberlindnera rhodanensis	Ascomycota
			#N/A	Cyberlindnera rhodanensis	Ascomycota
			#N/A	Cyberlindnera rhodanensis	Ascomycota
			#N/A	Cyberlindnera samutprakarnensis	Ascomycota
			#N/A	Cyberlindnera sargentensis	Ascomycota
			#N/A	Cyberlindnera sargentensis	Ascomycota
			#N/A	Cyberlindnera saturnus	Ascomycota
			#N/A	Cyberlindnera saturnus	Ascomycota
			#N/A	Cyberlindnera saturnus	Ascomycota
			#N/A	Cyberlindnera saturnus	Ascomycota
			#N/A	Cyberlindnera saturnus	Ascomycota
			#N/A	Cyberlindnera saturnus	Ascomycota
			#N/A	Cyberlindnera saturnus	Ascomycota
			#N/A	Cyberlindnera saturnus	Ascomycota
			#N/A	Cyberlindnera saturnus	Ascomycota
			#N/A	Cyberlindnera saturnus	Ascomycota
			#N/A	Cyberlindnera saturnus	Ascomycota
			#N/A	Cyberlindnera saturnus	Ascomycota
			#N/A	Cyberlindnera saturnus	Ascomycota
			#N/A	Cyberlindnera saturnus	Ascomycota
			#N/A	Cyberlindnera saturnus	Ascomycota
			#N/A	Cyberlindnera saturnus	Ascomycota
			#N/A	Cyberlindnera saturnus	Ascomycota
			#N/A	Cyberlindnera suaveolens	Ascomycota
			#N/A	Cyberlindnera suaveolens	Ascomycota
			#N/A	Cyberlindnera suaveolens	Ascomycota
			#N/A	Cyberlindnera suaveolens	Ascomycota
			#N/A	Cyberlindnera suaveolens	Ascomycota
			#N/A	Cyberlindnera suaveolens	Ascomycota
			#N/A	Cyberlindnera suaveolens	Ascomycota
			#N/A	Cyberlindnera suaveolens	Ascomycota
			#N/A	Cyberlindnera suaveolens	Ascomycota
			#N/A	Cyberlindnera suaveolens	Ascomycota
			#N/A	Cyberlindnera suaveolens	Ascomycota
			#N/A	Cyberlindnera suaveolens	Ascomycota
			#N/A	Cyberlindnera suaveolens	Ascomycota
			#N/A	Cyberlindnera suaveolens	Ascomycota
			#N/A	Cyberlindnera suaveolens	Ascomycota
			#N/A	Cyberlindnera suaveolens	Ascomycota
			#N/A	Cyberlindnera subsufficiens	Ascomycota
			#N/A	Cyberlindnera subsufficiens	Ascomycota
			#N/A	Cyberlindnera veronae	Ascomycota
			#N/A	Cyberlindnera veronae	Ascomycota
			#N/A	Cyberlindnera veronae	Ascomycota
			#N/A	Cyberlindnera xishuangbannaensis	Ascomycota
			#N/A	Cyberlindnera xylebori	Ascomycota
			#N/A	Cyberlindnera xylosilytica	Ascomycota
			#N/A	Cylindricascospora bacillispora	Ascomycota
			#N/A	Cylindricascospora bacillispora	Ascomycota
			#N/A	Cystobasidiopsis lactophilus	Basidiomycota
			#N/A	Cystobasidiopsis lactophilus	Basidiomycota
			#N/A	Cystobasidiopsis lactophilus	Basidiomycota
			#N/A	Cystobasidiopsis lactophilus	Basidiomycota
			#N/A	Cystobasidiopsis lophatheri	Basidiomycota
			#N/A	Cystobasidiopsis lophatheri	Basidiomycota
			#N/A	Cystobasidium alpinum	Basidiomycota
			#N/A	Cystobasidium benthicum	Basidiomycota
			#N/A	Cystobasidium benthicum	Basidiomycota
			#N/A	Cystobasidium benthicum	Basidiomycota
			#N/A	Cystobasidium benthicum	Basidiomycota
			#N/A	Cystobasidium benthicum	Basidiomycota
			#N/A	Cystobasidium calyptogenae	Basidiomycota
			#N/A	Cystobasidium calyptogenae	Basidiomycota
			#N/A	Cystobasidium calyptogenae	Basidiomycota
			#N/A	Cystobasidium calyptogenae	Basidiomycota
			#N/A	Cystobasidium calyptogenae	Basidiomycota
			#N/A	Cystobasidium iriomotense	Basidiomycota
			#N/A	Cystobasidium keelungensis	Basidiomycota
			#N/A	Cystobasidium laryngis	Basidiomycota
			#N/A	Cystobasidium laryngis	Basidiomycota
			#N/A	Cystobasidium laryngis	Basidiomycota
			#N/A	Cystobasidium laryngis	Basidiomycota
			#N/A	Cystobasidium laryngis	Basidiomycota
			#N/A	Cystobasidium laryngis	Basidiomycota
			#N/A	Cystobasidium laryngis	Basidiomycota
			#N/A	Cystobasidium lysinophilum	Basidiomycota
			#N/A	Cystobasidium minuta	Basidiomycota
			#N/A	Cystobasidium minuta	Basidiomycota
			#N/A	Cystobasidium minuta	Basidiomycota
			#N/A	Cystobasidium minuta	Basidiomycota
			#N/A	Cystobasidium minuta	Basidiomycota
			#N/A	Cystobasidium minuta	Basidiomycota
			#N/A	Cystobasidium minuta	Basidiomycota
			#N/A	Cystobasidium minuta	Basidiomycota
			#N/A	Cystobasidium minuta	Basidiomycota
			#N/A	Cystobasidium minuta	Basidiomycota
			#N/A	Cystobasidium minuta	Basidiomycota
			#N/A	Cystobasidium minutum	Basidiomycota
			#N/A	Cystobasidium minutum	Basidiomycota
			#N/A	Cystobasidium minutum	Basidiomycota
			#N/A	Cystobasidium minutum	Basidiomycota
			#N/A	Cystobasidium pallidum	Basidiomycota
			#N/A	Cystobasidium pallidum	Basidiomycota
			#N/A	Cystobasidium pinicola	Basidiomycota
			#N/A	Cystobasidium portillonense	Basidiomycota
			#N/A	Cystobasidium psychroaquaticum	Basidiomycota
			#N/A	Cystobasidium psychroaquaticum	Basidiomycota
			#N/A	Cystobasidium raffinophilum	Basidiomycota
			#N/A	Cystobasidium ritchiei	Basidiomycota
			#N/A	Cystobasidium slooffiae	Basidiomycota
			#N/A	Cystobasidium slooffiae	Basidiomycota
			#N/A	Cystobasidium slooffiae	Basidiomycota
			#N/A	Cystobasidium slooffiae	Basidiomycota
			#N/A	Cystobasidium slooffiae	Basidiomycota
			#N/A	Cystobasidium slooffiae	Basidiomycota
			#N/A	Cystobasidium slooffiae	Basidiomycota
			#N/A	Cystobasidium slooffiae	Basidiomycota
			#N/A	Cystobasidium slooffiae	Basidiomycota
			#N/A	Cystobasidium slooffiae	Basidiomycota
			#N/A	Cystobasidium slooffiae	Basidiomycota
			#N/A	Cystobasidium slooffiae	Basidiomycota
			#N/A	Cystobasidium slooffiae	Basidiomycota
			#N/A	Cystofilobasidium alribaticum	Basidiomycota
			#N/A	Cystofilobasidium bisporidii	Basidiomycota
			#N/A	Cystofilobasidium bisporidii	Basidiomycota
			#N/A	Cystofilobasidium bisporidii	Basidiomycota
			#N/A	Cystofilobasidium bisporidii	Basidiomycota
			#N/A	Cystofilobasidium bisporidii	Basidiomycota
			#N/A	Cystofilobasidium bisporidii	Basidiomycota
			#N/A	Cystofilobasidium bisporidii	Basidiomycota
			#N/A	Cystofilobasidium bisporidii	Basidiomycota
			#N/A	Cystofilobasidium capitatum	Basidiomycota
			#N/A	Cystofilobasidium capitatum	Basidiomycota
			#N/A	Cystofilobasidium capitatum	Basidiomycota
			#N/A	Cystofilobasidium capitatum	Basidiomycota
			#N/A	Cystofilobasidium capitatum	Basidiomycota
			#N/A	Cystofilobasidium capitatum	Basidiomycota
			#N/A	Cystofilobasidium capitatum	Basidiomycota
			#N/A	Cystofilobasidium capitatum	Basidiomycota
			#N/A	Cystofilobasidium capitatum	Basidiomycota
			#N/A	Cystofilobasidium ferigula	Basidiomycota
			#N/A	Cystofilobasidium ferigula	Basidiomycota
			#N/A	Cystofilobasidium ferigula	Basidiomycota
			#N/A	Cystofilobasidium ferigula	Basidiomycota
			#N/A	Cystofilobasidium infirmominiatum	Basidiomycota
			#N/A	Cystofilobasidium infirmominiatum	Basidiomycota
			#N/A	Cystofilobasidium infirmominiatum	Basidiomycota
			#N/A	Cystofilobasidium infirmominiatum	Basidiomycota
			#N/A	Cystofilobasidium infirmominiatum	Basidiomycota
			#N/A	Cystofilobasidium infirmominiatum	Basidiomycota
			#N/A	Cystofilobasidium infirmominiatum	Basidiomycota
			#N/A	Cystofilobasidium infirmominiatum	Basidiomycota
			#N/A	Cystofilobasidium infirmominiatum	Basidiomycota
			#N/A	Cystofilobasidium infirmominiatum	Basidiomycota
			#N/A	Cystofilobasidium infirmominiatum	Basidiomycota
			#N/A	Cystofilobasidium infirmominiatum	Basidiomycota
			#N/A	Cystofilobasidium infirmominiatum	Basidiomycota
			#N/A	Cystofilobasidium infirmominiatum	Basidiomycota
[truncated: 5,192 more rows]

## Sheet: ITS
ITS	Phylum
Ambrosiozyma philentoma	Ascomycota
Ambrosiozyma platypodis	Ascomycota
Blastobotrys adeninivorans	Ascomycota
Blastobotrys raffinosifermentans	Ascomycota
Candida aquae-textoris	Ascomycota
Candida oleophila	Ascomycota
Candida railenensis	Ascomycota
Candida sakaeoensis	Ascomycota
Candida viswanathii	Ascomycota
Candida zeylanoides	Ascomycota
Candida zeylanoides var. zeylanoides	Ascomycota
Cyberlindnera saturnus	Ascomycota
Cyberlindnera suaveolens	Ascomycota
Debaryomyces fabryi	Ascomycota
Debaryomyces hansenii	Ascomycota
Debaryomyces marama	Ascomycota
Debaryomyces maramus	Ascomycota
Debaryomyces prosopidis	Ascomycota
Debaryomyces subglobosus	Ascomycota
Debaryomyces vindobonensis	Ascomycota
Kluyveromyces dobzhanskii	Ascomycota
Kluyveromyces lactis	Ascomycota
Kluyveromyces lactis var. drosophilarum	Ascomycota
Kluyveromyces lactis var. lactis	Ascomycota
Kluyveromyces marxianus	Ascomycota
Lipomyces haiminakanus	Ascomycota
Lipomyces iriomotensis	Ascomycota
Meyerozyma caribbica	Ascomycota
Meyerozyma carpophila	Ascomycota
Meyerozyma guilliermondii	Ascomycota
Nadsonia fulvescens var. elongata	Ascomycota
Nadsonia fulvescens var. fulvescens	Ascomycota
Ogataea polymorpha	Ascomycota
Ogataea thermophila	Ascomycota
Pichia cecembensis	Ascomycota
Pichia kudriavzevii	Ascomycota
Pichia phayaonensis	Ascomycota
Saccharomyces bayanus	Ascomycota
Saccharomyces bayanus or pastorianus	Ascomycota
Saccharomyces cerevisiae	Ascomycota
Saccharomyces cerevisiae or paradoxus	Ascomycota
Saccharomyces cerevisiae x Saccharomyces cerevisiae x Saccharomyces eubayanus	Ascomycota
Saccharomyces cerevisiae x Saccharomyces eubayanus	Ascomycota
Saccharomyces cerevisiae x Saccharomyces uvarum	Ascomycota
Saccharomyces eubayanus x Saccharomyces uvarum	Ascomycota
Saccharomyces kudriavzevii	Ascomycota
Saccharomyces paradoxus	Ascomycota
Saccharomyces pastorianus	Ascomycota
Saccharomyces uvarum	Ascomycota
Schwanniomyces capriottii	Ascomycota
Schwanniomyces occidentalis var. occidentalis	Ascomycota
Schwanniomyces occidentalis var. persoonii	Ascomycota
Schwanniomyces polymorphus var. africanus	Ascomycota
Schwanniomyces polymorphus var. polymorphus	Ascomycota
Schwanniomyces vanrijiae var. vanrijiae	Ascomycota
Schwanniomyces vanrijiae var. yarrowia	Ascomycota
Schwanniomyces vanrijiae var. yarrowii	Ascomycota
Schwanniomyces yamadae	Ascomycota
Trigonopsis californica	Ascomycota
Trigonopsis cantarellii	Ascomycota
Apiotrichum domesticum	Basidiomycota
Apiotrichum laibachii	Basidiomycota
Apiotrichum loubieri	Basidiomycota
Apiotrichum mycotoxinovorans	Basidiomycota
Bulleribasidium sanyaense	Basidiomycota
Cryptococcus bacillisporus	Basidiomycota
Cryptococcus consortionis	Basidiomycota
Cryptococcus deneoformans	Basidiomycota
Cryptococcus deuterogattii	Basidiomycota
Cryptococcus festucosus	Basidiomycota
Cryptococcus gattii	Basidiomycota
Cryptococcus neoformans	Basidiomycota
Cryptococcus neoformans x C. gatttii hybrid	Basidiomycota
Cryptococcus neoformans x Cryptococcus deneoformans	Basidiomycota
Cryptococcus subarcticus	Basidiomycota
Cryptococcus uniguttulatus	Basidiomycota
Cutaneotrichosporon dermatis	Basidiomycota
Cutaneotrichosporon mucoides	Basidiomycota
Cystobasidium minuta	Basidiomycota
Cystobasidium minutum	Basidiomycota
Filobasidium uniguttulatum	Basidiomycota
Guehomyces pullulans	Basidiomycota
Holtermanniella mycelialis	Basidiomycota
Mrakia frigida	Basidiomycota
Mrakia gelida	Basidiomycota
Naganishia adeliensis	Basidiomycota
Naganishia albida	Basidiomycota
Naganishia albidosimilis	Basidiomycota
Naganishia diffluens	Basidiomycota
Naganishia liquefaciens	Basidiomycota
Naganishia uzbekistanensis	Basidiomycota
Naganishia vishniacii	Basidiomycota
Phaeotremella neofoliacea	Basidiomycota
Phaeotremella pseudofoliacea	Basidiomycota
Phenoliferia psychrophenolica	Basidiomycota
Phenoliferia psychrophila	Basidiomycota
Rhodosporidium babjevae	Basidiomycota
Rhodosporidium sphaerocarpum	Basidiomycota
Rhodotorula babjevae	Basidiomycota
Rhodotorula evergladiensis	Basidiomycota
Rhodotorula glutinis	Basidiomycota
Rhodotorula mucilaginosa	Basidiomycota
Rhodotorula sphaerocarpa	Basidiomycota
Sporidiobolus metaroseus	Basidiomycota
Sporidiobolus salmonicolor	Basidiomycota
Sporobolomyces johnsonii	Basidiomycota
Sporobolomyces roseus	Basidiomycota
Tausonia pullulans	Basidiomycota
Tremella coalescens	Basidiomycota
Tremella mesenterica	Basidiomycota
Trichosporon akiyoshidainum	Basidiomycota
Trichosporon asahii	Basidiomycota
Trichosporon asteroides	Basidiomycota
Trichosporon domesticum	Basidiomycota
Trichosporon faecale	Basidiomycota
Trichosporon insectorum	Basidiomycota
Trichosporon japonicum	Basidiomycota
Trichosporon moniliiforme	Basidiomycota
Vishniacozyma victoriae	Basidiomycota

## Sheet: ITS1
ITS1	Phylum
Ambrosiozyma ambrosiae	Ascomycota
Ambrosiozyma kamigamensis	Ascomycota
Ambrosiozyma kashinagacola	Ascomycota
Ambrosiozyma neoplatypodis	Ascomycota
Ambrosiozyma philentoma	Ascomycota
Ambrosiozyma platypodis	Ascomycota
Ambrosiozyma pseudovanderkliftii	Ascomycota
Ambrosiozyma vanderkliftii	Ascomycota
Blastobotrys adeninivorans	Ascomycota
Blastobotrys arbuscula	Ascomycota
Blastobotrys gigas	Ascomycota
Blastobotrys muscicola	Ascomycota
Blastobotrys raffinosifermentans	Ascomycota
Blastobotrys robertii	Ascomycota
Candida aquae-textoris	Ascomycota
Candida ficicola	Ascomycota
Candida mattranensis	Ascomycota
Candida methanosorbosa	Ascomycota
Candida nonsorbophila	Ascomycota
Candida oleophila	Ascomycota
Candida piceae	Ascomycota
Candida pini	Ascomycota
Candida railenensis	Ascomycota
Candida rishirensis	Ascomycota
Candida sakaeoensis	Ascomycota
Candida santamariae	Ascomycota
Candida santamariae var. santamariae	Ascomycota
Candida sithepensis	Ascomycota
Candida vaughaniae	Ascomycota
Candida viswanathii	Ascomycota
Candida zeylanoides	Ascomycota
Candida zeylanoides var. zeylanoides	Ascomycota
Candidozyma haemuli	Ascomycota
Candidozyma haemuli var. vulneris	Ascomycota
Cyberlindnera fabianii	Ascomycota
Cyberlindnera mrakii	Ascomycota
Cyberlindnera saturnus	Ascomycota
Cyberlindnera suaveolens	Ascomycota
Debaryomyces fabryi	Ascomycota
Debaryomyces hansenii	Ascomycota
Debaryomyces hansenii var. hansenii	Ascomycota
Debaryomyces marama	Ascomycota
Debaryomyces maramus	Ascomycota
Debaryomyces mycophilus	Ascomycota
Debaryomyces nepalensis	Ascomycota
Debaryomyces prosopidis	Ascomycota
Debaryomyces subglobosus	Ascomycota
Debaryomyces vietnamensis	Ascomycota
Debaryomyces vindobonensis	Ascomycota
Hanseniaspora clermontiae	Ascomycota
Hanseniaspora lachancei	Ascomycota
Hanseniaspora meyeri	Ascomycota
Hanseniaspora opuntiae	Ascomycota
Kluyveromyces dobzhanskii	Ascomycota
Kluyveromyces lactis	Ascomycota
Kluyveromyces lactis var. drosophilarum	Ascomycota
Kluyveromyces lactis var. lactis	Ascomycota
Kluyveromyces marxianus	Ascomycota
Kurtzmaniella quercitrusa	Ascomycota
Lachancea cidri	Ascomycota
Lachancea meyersii	Ascomycota
Lachancea nothofagi	Ascomycota
Lipomyces haiminakanus	Ascomycota
Lipomyces iriomotensis	Ascomycota
Lipomyces kononenkoae	Ascomycota
Lipomyces starkeyi	Ascomycota
Lipomyces yamadae	Ascomycota
Lipomyces yarrowii	Ascomycota
Martiniozyma asiatica	Ascomycota
Maudiozyma australis	Ascomycota
Maudiozyma bozae	Ascomycota
Maudiozyma exigua	Ascomycota
Metschnikowia hawaiiensis	Ascomycota
Metschnikowia lachancei	Ascomycota
Metschnikowia leonuri	Ascomycota
Metschnikowia lochheadii	Ascomycota
Metschnikowia mauinuiana	Ascomycota
Metschnikowia rancensis	Ascomycota
Metschnikowia shanxiensis	Ascomycota
Metschnikowia sinensis	Ascomycota
Metschnikowia vanudenii	Ascomycota
Meyerozyma amylolytica	Ascomycota
Meyerozyma athensensis	Ascomycota
Meyerozyma caribbica	Ascomycota
Meyerozyma carpophila	Ascomycota
Meyerozyma elateridarum	Ascomycota
Meyerozyma guilliermondii	Ascomycota
Meyerozyma smithsonii	Ascomycota
Nadsonia fulvescens var. elongata	Ascomycota
Nadsonia fulvescens var. fulvescens	Ascomycota
Nakazawaea anatomiae	Ascomycota
Nakazawaea ernobii	Ascomycota
Nakazawaea holstii	Ascomycota
Nakazawaea pomicola	Ascomycota
Nakazawaea wyomingensis	Ascomycota
Ogataea cecidiorum	Ascomycota
Ogataea ganodermae	Ascomycota
Ogataea glucozyma	Ascomycota
Ogataea henricii	Ascomycota
Ogataea methylivora	Ascomycota
Ogataea minuta	Ascomycota
Ogataea neopini	Ascomycota
Ogataea parapolymorpha	Ascomycota
Ogataea phyllophila	Ascomycota
Ogataea pini	Ascomycota
Ogataea polymorpha	Ascomycota
Ogataea siamensis	Ascomycota
Ogataea thermophila	Ascomycota
Ogataea trehalophila	Ascomycota
Peterozyma toletana	Ascomycota
Peterozyma xylosa	Ascomycota
Pichia cactophila	Ascomycota
Pichia cecembensis	Ascomycota
Pichia fabianii	Ascomycota
Pichia inconspicua	Ascomycota
Pichia kluyveri	Ascomycota
Pichia kluyveri var. kluyveri	Ascomycota
Pichia kudriavzevii	Ascomycota
Pichia phayaonensis	Ascomycota
Pichia rarassimilans	Ascomycota
Saccharomyces bayanus	Ascomycota
Saccharomyces bayanus or pastorianus	Ascomycota
Saccharomyces cerevisiae	Ascomycota
Saccharomyces cerevisiae or paradoxus	Ascomycota
Saccharomyces cerevisiae x Saccharomyces cerevisiae x Saccharomyces eubayanus	Ascomycota
Saccharomyces cerevisiae x Saccharomyces eubayanus	Ascomycota
Saccharomyces cerevisiae x Saccharomyces uvarum	Ascomycota
Saccharomyces eubayanus x Saccharomyces uvarum	Ascomycota
Saccharomyces kudriavzevii	Ascomycota
Saccharomyces paradoxus	Ascomycota
Saccharomyces pastorianus	Ascomycota
Saccharomyces uvarum	Ascomycota
Scheffersomyces coipomensis	Ascomycota
Scheffersomyces coipomoensis	Ascomycota
Scheffersomyces cryptocercus	Ascomycota
Scheffersomyces lignosus	Ascomycota
Scheffersomyces shehatae	Ascomycota
Scheffersomyces virginianus	Ascomycota
Schwanniomyces capriottii	Ascomycota
Schwanniomyces occidentalis var. occidentalis	Ascomycota
Schwanniomyces occidentalis var. persoonii	Ascomycota
Schwanniomyces polymorphus var. africanus	Ascomycota
Schwanniomyces polymorphus var. polymorphus	Ascomycota
Schwanniomyces pseudopolymorphus	Ascomycota
Schwanniomyces vanrijiae var. vanrijiae	Ascomycota
Schwanniomyces vanrijiae var. yarrowia	Ascomycota
Schwanniomyces vanrijiae var. yarrowii	Ascomycota
Schwanniomyces yamadae	Ascomycota
Spencermartinsiella ligniputrida	Ascomycota
Spencermartinsiella ligniputridi	Ascomycota
Torulaspora franciscae	Ascomycota
Torulaspora pretoriensis	Ascomycota
Trigonopsis californica	Ascomycota
Trigonopsis cantarellii	Ascomycota
Wickerhamomyces scolytoplatypi	Ascomycota
Wickerhamomyces silvicola	Ascomycota
Wickerhamomyces sydowiorum	Ascomycota
Yamadazyma akitaensis	Ascomycota
Yamadazyma philogaea	Ascomycota
Yamadazyma ubonensis	Ascomycota
Apiotrichum domesticum	Basidiomycota
Apiotrichum dulcitum	Basidiomycota
Apiotrichum gracile	Basidiomycota
Apiotrichum laibachii	Basidiomycota
Apiotrichum loubieri	Basidiomycota
Apiotrichum montevideense	Basidiomycota
Apiotrichum mycotoxinovorans	Basidiomycota
Apiotrichum vadense	Basidiomycota
Apiotrichum veenhuisii	Basidiomycota
Bulleribasidium sanyaense	Basidiomycota
Cryptococcus amylolentus	Basidiomycota
Cryptococcus bacillisporus	Basidiomycota
Cryptococcus consortionis	Basidiomycota
Cryptococcus deneoformans	Basidiomycota
Cryptococcus deuterogattii	Basidiomycota
Cryptococcus festucosus	Basidiomycota
Cryptococcus floricola	Basidiomycota
Cryptococcus gattii	Basidiomycota
Cryptococcus longus	Basidiomycota
Cryptococcus neoformans	Basidiomycota
Cryptococcus neoformans x C. gatttii hybrid	Basidiomycota
Cryptococcus neoformans x Cryptococcus deneoformans	Basidiomycota
Cryptococcus pseudolongus	Basidiomycota
Cryptococcus subarcticus	Basidiomycota
Cryptococcus tetragattii	Basidiomycota
Cryptococcus uniguttulatus	Basidiomycota
Cryptococcus wingfieldii	Basidiomycota
Cutaneotrichosporon dermatis	Basidiomycota
Cutaneotrichosporon guehoae	Basidiomycota
Cutaneotrichosporon moniliiforme	Basidiomycota
Cutaneotrichosporon mucoides	Basidiomycota
Cystobasidium benthicum	Basidiomycota
Cystobasidium laryngis	Basidiomycota
Cystobasidium minuta	Basidiomycota
Cystobasidium minutum	Basidiomycota
Cystobasidium portillonense	Basidiomycota
Cystobasidium ritchiei	Basidiomycota
Dioszegia zsoltii	Basidiomycota
Dioszegia zsoltii var. yunnanensis	Basidiomycota
Erythrobasidium hasegawianum	Basidiomycota
Erythrobasidium yunnanense	Basidiomycota
Fellomyces borneensis	Basidiomycota
Fellomyces penicillatus	Basidiomycota
Filobasidium chernovii	Basidiomycota
Filobasidium floriforme	Basidiomycota
Filobasidium magnum	Basidiomycota
Filobasidium oeirense	Basidiomycota
Filobasidium stepposum	Basidiomycota
Filobasidium uniguttulatum	Basidiomycota
Glaciozyma antarctica	Basidiomycota
Glaciozyma martinii	Basidiomycota
Glaciozyma watsonii	Basidiomycota
Goffeauzyma aciditolerans	Basidiomycota
Goffeauzyma gastrica	Basidiomycota
Goffeauzyma gilvescens	Basidiomycota
Goffeauzyma metallitolerans	Basidiomycota
Guehomyces pullulans	Basidiomycota
Hannaella phetchabunensis	Basidiomycota
Hannaella siamensis	Basidiomycota
Holtermanniella mycelialis	Basidiomycota
Holtermanniella takashimae	Basidiomycota
Holtermanniella wattica	Basidiomycota
Kockovaella chinensis	Basidiomycota
Kockovaella lichenicola	Basidiomycota
Kwoniella bestiolae	Basidiomycota
Kwoniella mangrovensis	Basidiomycota
Kwoniella mangroviensis	Basidiomycota
Leucosporidiella fragaria	Basidiomycota
Leucosporidiella muscorum	Basidiomycota
Leucosporidiella yakutica	Basidiomycota
Leucosporidium drummii	Basidiomycota
Leucosporidium escuderoi	Basidiomycota
Leucosporidium golubevii	Basidiomycota
Leucosporidium scottii	Basidiomycota
Malassezia furfur	Basidiomycota
Malassezia obtusa	Basidiomycota
Mrakia frigida	Basidiomycota
Mrakia gelida	Basidiomycota
Naganishia adeliensis	Basidiomycota
Naganishia albida	Basidiomycota
Naganishia albidosimilis	Basidiomycota
Naganishia diffluens	Basidiomycota
Naganishia liquefaciens	Basidiomycota
Naganishia uzbekistanensis	Basidiomycota
Naganishia vishniacii	Basidiomycota
Papiliotrema flavescens	Basidiomycota
Papiliotrema fonsecae	Basidiomycota
Papiliotrema frias	Basidiomycota
Papiliotrema perniciosa	Basidiomycota
Papiliotrema siamense	Basidiomycota
Papiliotrema terrestris	Basidiomycota
Phaeotremella neofoliacea	Basidiomycota
Phaeotremella pseudofoliacea	Basidiomycota
Phenoliferia glacialis	Basidiomycota
Phenoliferia psychrophenolica	Basidiomycota
Phenoliferia psychrophila	Basidiomycota
Piskurozyma filicatus	Basidiomycota
Piskurozyma taiwanensis	Basidiomycota
Rhodosporidium babjevae	Basidiomycota
Rhodosporidium diobovatum	Basidiomycota
Rhodosporidium sphaerocarpum	Basidiomycota
Rhodotorula alborubescens	Basidiomycota
Rhodotorula babjevae	Basidiomycota
Rhodotorula diobovata	Basidiomycota
Rhodotorula evergladiensis	Basidiomycota
Rhodotorula glutinis	Basidiomycota
Rhodotorula graminis	Basidiomycota
Rhodotorula mucilaginosa	Basidiomycota
Rhodotorula pacifica	Basidiomycota
Rhodotorula sphaerocarpa	Basidiomycota
Solicoccozyma phenolicus	Basidiomycota
Solicoccozyma terrea	Basidiomycota
Sporidiobolus metaroseus	Basidiomycota
Sporidiobolus salmonicolor	Basidiomycota
Sporobolomyces johnsonii	Basidiomycota
Sporobolomyces patagonicus	Basidiomycota
Sporobolomyces roseus	Basidiomycota
Sporobolomyces shibatanus	Basidiomycota
Tausonia pullulans	Basidiomycota
Tremella coalescens	Basidiomycota
Tremella mesenterica	Basidiomycota
Trichosporon akiyoshidainum	Basidiomycota
Trichosporon asahii	Basidiomycota
Trichosporon asteroides	Basidiomycota
Trichosporon caseorum	Basidiomycota
Trichosporon domesticum	Basidiomycota
Trichosporon faecale	Basidiomycota
Trichosporon inkin	Basidiomycota
Trichosporon insectorum	Basidiomycota
Trichosporon japonicum	Basidiomycota
Trichosporon moniliiforme	Basidiomycota
Trichosporon ovoides	Basidiomycota
Udeniomyces megalosporus	Basidiomycota
Udeniomyces pseudopyricola	Basidiomycota
Udeniomyces pyricola	Basidiomycota
Ustilago abaconensis	Basidiomycota
Ustilago shanxiensis	Basidiomycota
Vishniacozyma carnescens	Basidiomycota
Vishniacozyma foliicola	Basidiomycota
Vishniacozyma heimaeyensis	Basidiomycota
Vishniacozyma victoriae	Basidiomycota

## Sheet: ITS2
ITS2	Phylum
Ambrosiozyma kamigamensis	Ascomycota
Ambrosiozyma kashinagacola	Ascomycota
Ambrosiozyma neoplatypodis	Ascomycota
Ambrosiozyma philentoma	Ascomycota
Ambrosiozyma platypodis	Ascomycota
Arxiozyma bovina	Ascomycota
Arxiozyma heterogenica	Ascomycota
Arxiozyma slooffiae	Ascomycota
Blastobotrys adeninivorans	Ascomycota
Blastobotrys muscicola	Ascomycota
Blastobotrys raffinosifermentans	Ascomycota
Blastobotrys robertii	Ascomycota
Candida aquae-textoris	Ascomycota
Candida ficicola	Ascomycota
Candida germanica	Ascomycota
Candida jaroonii	Ascomycota
Candida lyxosophila	Ascomycota
Candida manassasensis	Ascomycota
Candida nonsorbophila	Ascomycota
Candida oleophila	Ascomycota
Candida palmioleophila	Ascomycota
Candida railenensis	Ascomycota
Candida sakaeoensis	Ascomycota
Candida santamariae	Ascomycota
Candida santamariae var. santamariae	Ascomycota
Candida sithepensis	Ascomycota
Candida songkhlaensis	Ascomycota
Candida takata	Ascomycota
Candida thasaenensis	Ascomycota
Candida vaughaniae	Ascomycota
Candida viswanathii	Ascomycota
Candida vrieseae	Ascomycota
Candida wancherniae	Ascomycota
Candida xyloterini	Ascomycota
Candida zeylanoides	Ascomycota
Candida zeylanoides var. zeylanoides	Ascomycota
Cyberlindnera americana	Ascomycota
Cyberlindnera lachancei	Ascomycota
Cyberlindnera mrakii	Ascomycota
Cyberlindnera saturnus	Ascomycota
Cyberlindnera suaveolens	Ascomycota
Cyberlindnera subsufficiens	Ascomycota
Debaryomyces fabryi	Ascomycota
Debaryomyces hansenii	Ascomycota
Debaryomyces hansenii var. hansenii	Ascomycota
Debaryomyces marama	Ascomycota
Debaryomyces maramus	Ascomycota
Debaryomyces nepalensis	Ascomycota
Debaryomyces prosopidis	Ascomycota
Debaryomyces psychrosporus	Ascomycota
Debaryomyces subglobosus	Ascomycota
Debaryomyces vietnamensis	Ascomycota
Debaryomyces vindobonensis	Ascomycota
Galactomyces britannicum	Ascomycota
Galactomyces candidus	Ascomycota
Galactomyces pseudocandidus	Ascomycota
Geotrichum carabidarum	Ascomycota
Geotrichum eriense	Ascomycota
Hanseniaspora clermontiae	Ascomycota
Hanseniaspora guilliermondii	Ascomycota
Hanseniaspora meyeri	Ascomycota
Hanseniaspora opuntiae	Ascomycota
Hanseniaspora pseudoguilliermondii	Ascomycota
Jamesozyma lodderae	Ascomycota
Kluyveromyces dobzhanskii	Ascomycota
Kluyveromyces lactis	Ascomycota
Kluyveromyces lactis var. drosophilarum	Ascomycota
Kluyveromyces lactis var. lactis	Ascomycota
Kluyveromyces marxianus	Ascomycota
Lachancea quebecensis	Ascomycota
Lachancea thermotolerans	Ascomycota
Lipomyces haiminakanus	Ascomycota
Lipomyces iriomotensis	Ascomycota
Lipomyces yamadae	Ascomycota
Lipomyces yarrowii	Ascomycota
Martiniozyma asiatica	Ascomycota
Maudiozyma australis	Ascomycota
Maudiozyma exigua	Ascomycota
Metschnikowia agaves	Ascomycota
Metschnikowia borealis	Ascomycota
Metschnikowia chrysoperlae	Ascomycota
Metschnikowia hamakuensis	Ascomycota
Metschnikowia hawaiiensis	Ascomycota
Metschnikowia kofuensis	Ascomycota
Metschnikowia leonuri	Ascomycota
Metschnikowia lochheadii	Ascomycota
Metschnikowia mauinuiana	Ascomycota
Metschnikowia picachoensis	Ascomycota
Metschnikowia pimensis	Ascomycota
Metschnikowia pulcherrima	Ascomycota
Metschnikowia rubicola	Ascomycota
Metschnikowia shanxiensis	Ascomycota
Metschnikowia sinensis	Ascomycota
Metschnikowia viticola	Ascomycota
Metschnikowia ziziphicola	Ascomycota
Meyerozyma caribbica	Ascomycota
Meyerozyma carpophila	Ascomycota
Meyerozyma guilliermondii	Ascomycota
Nadsonia fulvescens var. elongata	Ascomycota
Nadsonia fulvescens var. fulvescens	Ascomycota
Nakazawaea anatomiae	Ascomycota
Nakazawaea holstii	Ascomycota
Ogataea glucozyma	Ascomycota
Ogataea neopini	Ascomycota
Ogataea paradorogensis	Ascomycota
Ogataea pini	Ascomycota
Ogataea polymorpha	Ascomycota
Ogataea siamensis	Ascomycota
Ogataea thermophila	Ascomycota
Peterozyma toletana	Ascomycota
Peterozyma xylosa	Ascomycota
Pichia cactophila	Ascomycota
Pichia cecembensis	Ascomycota
Pichia deserticola	Ascomycota
Pichia ethanolica	Ascomycota
Pichia haplophila	Ascomycota
Pichia inconspicua	Ascomycota
Pichia kluyveri	Ascomycota
Pichia kluyveri var. kluyveri	Ascomycota
Pichia kudriavzevii	Ascomycota
Pichia mandshurica	Ascomycota
Pichia membranifaciens	Ascomycota
Pichia phayaonensis	Ascomycota
Pichia rarassimilans	Ascomycota
Priceomyces haplophilus	Ascomycota
Saccharomyces bayanus	Ascomycota
Saccharomyces bayanus or pastorianus	Ascomycota
Saccharomyces cariocanus	Ascomycota
Saccharomyces cerevisiae	Ascomycota
Saccharomyces cerevisiae or paradoxus	Ascomycota
Saccharomyces cerevisiae x Saccharomyces cerevisiae x Saccharomyces eubayanus	Ascomycota
Saccharomyces cerevisiae x Saccharomyces eubayanus	Ascomycota
Saccharomyces cerevisiae x Saccharomyces uvarum	Ascomycota
Saccharomyces eubayanus x Saccharomyces uvarum	Ascomycota
Saccharomyces jurei	Ascomycota
Saccharomyces kudriavzevii	Ascomycota
Saccharomyces mikatae	Ascomycota
Saccharomyces paradoxus	Ascomycota
Saccharomyces pasteurianus var. pasteurianus	Ascomycota
Saccharomyces pastorianus	Ascomycota
Saccharomyces uvarum	Ascomycota
Scheffersomyces cryptocercus	Ascomycota
Scheffersomyces insectosa	Ascomycota
Scheffersomyces parashehatae	Ascomycota
Scheffersomyces quercinus	Ascomycota
Scheffersomyces shehatae	Ascomycota
Scheffersomyces spartinae	Ascomycota
Scheffersomyces stipitis	Ascomycota
Scheffersomyces titanus	Ascomycota
Schwanniomyces capriottii	Ascomycota
Schwanniomyces occidentalis var. occidentalis	Ascomycota
Schwanniomyces occidentalis var. persoonii	Ascomycota
Schwanniomyces polymorphus var. africanus	Ascomycota
Schwanniomyces polymorphus var. polymorphus	Ascomycota
Schwanniomyces pseudopolymorphus	Ascomycota
Schwanniomyces vanrijiae var. vanrijiae	Ascomycota
Schwanniomyces vanrijiae var. yarrowia	Ascomycota
Schwanniomyces vanrijiae var. yarrowii	Ascomycota
Schwanniomyces yamadae	Ascomycota
Spencermartinsiella ligniputrida	Ascomycota
Spencermartinsiella ligniputridi	Ascomycota
Starmerella apicola	Ascomycota
Starmerella cellae	Ascomycota
Starmerella etchellsii	Ascomycota
Starmerella reginensis	Ascomycota
Starmerella riodocensis	Ascomycota
Starmerella vitae	Ascomycota
Sungouiella akabanensis	Ascomycota
Sungouiella blattae	Ascomycota
Sungouiella intermedia	Ascomycota
Sungouiella pseudointermedia	Ascomycota
Teunomyces lycoperdinae	Ascomycota
Teunomyces pallodes	Ascomycota
Teunomyces tritomae	Ascomycota
Torulaspora delbrueckii	Ascomycota
Torulaspora franciscae	Ascomycota
Torulaspora globosa	Ascomycota
Torulaspora indica	Ascomycota
Torulaspora pretoriensis	Ascomycota
Trigonopsis californica	Ascomycota
Trigonopsis cantarellii	Ascomycota
Wickerhamiella australiensis	Ascomycota
Wickerhamiella cacticola	Ascomycota
Wickerhamiella infanticola	Ascomycota
Wickerhamiella sorbophila	Ascomycota
Wickerhamomyces silvicola	Ascomycota
Yarrowia brassicae	Ascomycota
Yarrowia divulgata	Ascomycota
Zygotorulaspora chibaensis	Ascomycota
Zygotorulaspora florentina	Ascomycota
Apiotrichum domesticum	Basidiomycota
Apiotrichum gracile	Basidiomycota
Apiotrichum laibachii	Basidiomycota
Apiotrichum loubieri	Basidiomycota
Apiotrichum montevideense	Basidiomycota
Apiotrichum mycotoxinovorans	Basidiomycota
Apiotrichum porosum	Basidiomycota
Apiotrichum xylopini	Basidiomycota
Bulleribasidium oberjochense	Basidiomycota
Bulleribasidium panici	Basidiomycota
Bulleribasidium pseudopanici	Basidiomycota
Bulleribasidium pseudovariabile	Basidiomycota
Bulleribasidium sanyaense	Basidiomycota
Bulleribasidium variabile	Basidiomycota
Cryptococcus amylolentus	Basidiomycota
Cryptococcus bacillisporus	Basidiomycota
Cryptococcus consortionis	Basidiomycota
Cryptococcus deneoformans	Basidiomycota
Cryptococcus deuterogattii	Basidiomycota
Cryptococcus festucosus	Basidiomycota
Cryptococcus gattii	Basidiomycota
Cryptococcus musci	Basidiomycota
Cryptococcus neoformans	Basidiomycota
Cryptococcus neoformans x C. gatttii hybrid	Basidiomycota
Cryptococcus neoformans x Cryptococcus deneoformans	Basidiomycota
Cryptococcus ramirezgomezianus	Basidiomycota
Cryptococcus subarcticus	Basidiomycota
Cryptococcus tetragattii	Basidiomycota
Cryptococcus uniguttulatus	Basidiomycota
Cryptococcus wingfieldii	Basidiomycota
Cryptococcus wisconsinensis	Basidiomycota
Curvibasidium pallidicorallinum	Basidiomycota
Cutaneotrichosporon dermatis	Basidiomycota
Cutaneotrichosporon guehoae	Basidiomycota
Cutaneotrichosporon moniliiforme	Basidiomycota
Cutaneotrichosporon mucoides	Basidiomycota
Cystobasidium minuta	Basidiomycota
Cystobasidium minutum	Basidiomycota
Derxomyces bifurcus	Basidiomycota
Derxomyces melastomatis	Basidiomycota
Derxomyces pseudoschimicola	Basidiomycota
Derxomyces waltii	Basidiomycota
Derxomyces yunnanensis	Basidiomycota
Dioszegia antarctica	Basidiomycota
Dioszegia aurantiaca	Basidiomycota
Dioszegia crocea	Basidiomycota
Dioszegia fristingensis	Basidiomycota
Dioszegia zsoltii	Basidiomycota
Dioszegia zsoltii var. yunnanensis	Basidiomycota
Dioszegia zsoltii var. zsoltii	Basidiomycota
Erythrobasidium hasegawianum	Basidiomycota
Erythrobasidium yunnanense	Basidiomycota
Filobasidium floriforme	Basidiomycota
Filobasidium magnum	Basidiomycota
Filobasidium uniguttulatum	Basidiomycota
Guehomyces pullulans	Basidiomycota
Hannaella coprosmaensis	Basidiomycota
Hannaella kunmingensis	Basidiomycota
Hannaella oryzae	Basidiomycota
Hannaella pagnoccae	Basidiomycota
Hannaella phetchabunensis	Basidiomycota
Hannaella phyllophila	Basidiomycota
Heitmania elacocarpi	Basidiomycota
Heitmania litseae	Basidiomycota
Holtermanniella mycelialis	Basidiomycota
Holtermanniella takashimae	Basidiomycota
Kwoniella mangrovensis	Basidiomycota
Kwoniella mangroviensis	Basidiomycota
Leucosporidiella yakutica	Basidiomycota
Leucosporidium scottii	Basidiomycota
Mrakia frigida	Basidiomycota
Mrakia gelida	Basidiomycota
Naganishia adeliensis	Basidiomycota
Naganishia albida	Basidiomycota
Naganishia albidosimilis	Basidiomycota
Naganishia diffluens	Basidiomycota
Naganishia friedmannii	Basidiomycota
Naganishia globosa	Basidiomycota
Naganishia liquefaciens	Basidiomycota
Naganishia onofrii	Basidiomycota
Naganishia uzbekistanensis	Basidiomycota
Naganishia vaughanmartiniae	Basidiomycota
Naganishia vishniacii	Basidiomycota
Papiliotrema flavescens	Basidiomycota
Papiliotrema terrestris	Basidiomycota
Phaeotremella neofoliacea	Basidiomycota
Phaeotremella pseudofoliacea	Basidiomycota
Phaeotremella skinneri	Basidiomycota
Phenoliferia glacialis	Basidiomycota
Phenoliferia psychrophenolica	Basidiomycota
Phenoliferia psychrophila	Basidiomycota
Rhodosporidium babjevae	Basidiomycota
Rhodosporidium diobovatum	Basidiomycota
Rhodosporidium sphaerocarpum	Basidiomycota
Rhodotorula alborubescens	Basidiomycota
Rhodotorula araucariae	Basidiomycota
Rhodotorula babjevae	Basidiomycota
Rhodotorula diobovata	Basidiomycota
Rhodotorula evergladiensis	Basidiomycota
Rhodotorula glutinis	Basidiomycota
Rhodotorula kratochvilovae	Basidiomycota
Rhodotorula mucilaginosa	Basidiomycota
Rhodotorula nothofagi	Basidiomycota
Rhodotorula sphaerocarpa	Basidiomycota
Solicoccozyma fuscescens	Basidiomycota
Solicoccozyma phenolicus	Basidiomycota
Solicoccozyma terrea	Basidiomycota
Sporidiobolus metaroseus	Basidiomycota
Sporidiobolus salmonicolor	Basidiomycota
Sporobolomyces johnsonii	Basidiomycota
Sporobolomyces roseus	Basidiomycota
Sterigmatomyces halophilus	Basidiomycota
Sterigmatomyces halophilus var. halophilus	Basidiomycota
Takashimella formosensis	Basidiomycota
Takashimella koratensis	Basidiomycota
Tausonia pullulans	Basidiomycota
Tremella cinnabarina	Basidiomycota
Tremella coalescens	Basidiomycota
Tremella flava	Basidiomycota
Tremella mesenterica	Basidiomycota
Trichosporon akiyoshidainum	Basidiomycota
Trichosporon asahii	Basidiomycota
Trichosporon asteroides	Basidiomycota
Trichosporon caseorum	Basidiomycota
Trichosporon coremiiforme	Basidiomycota
Trichosporon domesticum	Basidiomycota
Trichosporon faecale	Basidiomycota
Trichosporon insectorum	Basidiomycota
Trichosporon japonicum	Basidiomycota
Trichosporon lactis	Basidiomycota
Trichosporon moniliiforme	Basidiomycota
Trichosporon ovoides	Basidiomycota
Udeniomyces pseudopyricola	Basidiomycota
Udeniomyces pyricola	Basidiomycota
Vishniacozyma carnescens	Basidiomycota
Vishniacozyma victoriae	Basidiomycota

## Sheet: LSU
LSU	Phylum
Ambrosiozyma kamigamensis	Ascomycota
Ambrosiozyma neoplatypodis	Ascomycota
Ambrosiozyma philentoma	Ascomycota
Ambrosiozyma platypodis	Ascomycota
Arthroascus fermentans var. arxii	Ascomycota
Arxiozyma heterogenica	Ascomycota
Arxiozyma pintolopesii	Ascomycota
Blastobotrys adeninivorans	Ascomycota
Blastobotrys arbuscula	Ascomycota
Blastobotrys gigas	Ascomycota
Blastobotrys raffinosifermentans	Ascomycota
Candida nonsorbophila	Ascomycota
Candida santamariae	Ascomycota
Candida santamariae var. santamariae	Ascomycota
Candida zeylanoides	Ascomycota
Candida zeylanoides var. zeylanoides	Ascomycota
Candidozyma haemuli	Ascomycota
Candidozyma haemuli var. vulneris	Ascomycota
Cyberlindnera mrakii	Ascomycota
Cyberlindnera sargentensis	Ascomycota
Cyberlindnera saturnus	Ascomycota
Cyberlindnera suaveolens	Ascomycota
Debaryomyces coudertii	Ascomycota
Debaryomyces fabryi	Ascomycota
Debaryomyces hansenii	Ascomycota
Debaryomyces hansenii var. hansenii	Ascomycota
Debaryomyces macquariensis	Ascomycota
Debaryomyces marama	Ascomycota
Debaryomyces maramus	Ascomycota
Debaryomyces nepalensis	Ascomycota
Debaryomyces prosopidis	Ascomycota
Debaryomyces subglobosus	Ascomycota
Debaryomyces vindobonensis	Ascomycota
Hanseniaspora clermontiae	Ascomycota
Hanseniaspora meyeri	Ascomycota
Hanseniaspora occidentalis var. citrica	Ascomycota
Hanseniaspora occidentalis var. occidentalis	Ascomycota
Kluyveromyces aestuarii	Ascomycota
Kluyveromyces dobzhanskii	Ascomycota
Kluyveromyces lactis	Ascomycota
Kluyveromyces lactis var. drosophilarum	Ascomycota
Kluyveromyces lactis var. lactis	Ascomycota
Kluyveromyces siamensis	Ascomycota
Komagataella mondaviorum	Ascomycota
Komagataella pseudopastoris	Ascomycota
Lipomyces haiminakanus	Ascomycota
Magnusiomyces capitatus	Ascomycota
Magnusiomyces clavatus	Ascomycota
Maudiozyma australis	Ascomycota
Maudiozyma exigua	Ascomycota
Maudiozyma turicensis	Ascomycota
Meyerozyma caribbica	Ascomycota
Meyerozyma carpophila	Ascomycota
Meyerozyma guilliermondii	Ascomycota
Monosporozyma aerobia	Ascomycota
Monosporozyma chrysolinae	Ascomycota
Monosporozyma servazzii	Ascomycota
Myxozyma neotropica	Ascomycota
Nakazawaea ernobii	Ascomycota
Nakazawaea holstii	Ascomycota
Nakazawaea ishiwadae	Ascomycota
Peterozyma toletana	Ascomycota
Peterozyma xylosa	Ascomycota
Pichia cactophila	Ascomycota
Pichia cecembensis	Ascomycota
Pichia haplophila	Ascomycota
Pichia inconspicua	Ascomycota
Pichia kluyveri	Ascomycota
Pichia kluyveri var. kluyveri	Ascomycota
Pichia kudriavzevii	Ascomycota
Pichia rarassimilans	Ascomycota
Priceomyces haplophilus	Ascomycota
Saccharomyces bayanus	Ascomycota
Saccharomyces bayanus or pastorianus	Ascomycota
Saccharomyces cariocanus	Ascomycota
Saccharomyces cerevisiae	Ascomycota
Saccharomyces cerevisiae or paradoxus	Ascomycota
Saccharomyces cerevisiae x Saccharomyces eubayanus	Ascomycota
Saccharomyces cerevisiae x Saccharomyces eubayanus x Saccharomyces uvarum	Ascomycota
Saccharomyces cerevisiae x Saccharomyces uvarum	Ascomycota
Saccharomyces eubayanus x Saccharomyces uvarum	Ascomycota
Saccharomyces kudriavzevii	Ascomycota
Saccharomyces paradoxus	Ascomycota
Saccharomyces pastorianus	Ascomycota
Saccharomyces uvarum	Ascomycota
Saccharomycopsis fermentans	Ascomycota
Scheffersomyces lignosus	Ascomycota
Scheffersomyces shehatae	Ascomycota
Scheffersomyces xylosifermentans	Ascomycota
Schwanniomyces capriottii	Ascomycota
Schwanniomyces occidentalis var. occidentalis	Ascomycota
Schwanniomyces occidentalis var. persoonii	Ascomycota
Schwanniomyces polymorphus var. africanus	Ascomycota
Schwanniomyces polymorphus var. polymorphus	Ascomycota
Schwanniomyces vanrijiae var. vanrijiae	Ascomycota
Schwanniomyces vanrijiae var. yarrowia	Ascomycota
Schwanniomyces vanrijiae var. yarrowii	Ascomycota
Suhomyces chickasaworum	Ascomycota
Suhomyces choctaworum	Ascomycota
Trichomonascus vanleenenianus	Ascomycota
Trigonopsis californica	Ascomycota
Trigonopsis cantarellii	Ascomycota
Zygosaccharomyces bailii	Ascomycota
Zygosaccharomyces pseudobailii	Ascomycota
Apiotrichum domesticum	Basidiomycota
Apiotrichum laibachii	Basidiomycota
Bulleribasidium pseudovariabile	Basidiomycota
Bulleribasidium sanyaense	Basidiomycota
Bulleribasidium variabile	Basidiomycota
Cryptococcus bacillisporus	Basidiomycota
Cryptococcus deneoformans	Basidiomycota
Cryptococcus deuterogattii	Basidiomycota
Cryptococcus festucosus	Basidiomycota
Cryptococcus floricola	Basidiomycota
Cryptococcus gattii	Basidiomycota
Cryptococcus neoformans	Basidiomycota
Cryptococcus neoformans x C deneoformans hybrid	Basidiomycota
Cryptococcus neoformans x C. gatttii hybrid	Basidiomycota
Cryptococcus subarcticus	Basidiomycota
Cryptococcus tetragattii	Basidiomycota
Cryptococcus uniguttulatus	Basidiomycota
Cryptococcus wingfieldii	Basidiomycota
Curvibasidium cygneicollum	Basidiomycota
Curvibasidium pallidicorallinum	Basidiomycota
Cutaneotrichosporon dermatis	Basidiomycota
Cutaneotrichosporon guehoae	Basidiomycota
Cutaneotrichosporon moniliiforme	Basidiomycota
Cutaneotrichosporon mucoides	Basidiomycota
Cystobasidium minuta	Basidiomycota
Cystobasidium minutum	Basidiomycota
Dioszegia antarctica	Basidiomycota
Dioszegia fristingensis	Basidiomycota
Filobasidium floriforme	Basidiomycota
Filobasidium magnum	Basidiomycota
Filobasidium uniguttulatum	Basidiomycota
Goffeauzyma gastrica	Basidiomycota
Goffeauzyma gilvescens	Basidiomycota
Guehomyces pullulans	Basidiomycota
Heitmania elacocarpi	Basidiomycota
Heitmania litseae	Basidiomycota
Holtermanniella wattica	Basidiomycota
Leucosporidiella creatinivora	Basidiomycota
Leucosporidiella yakutica	Basidiomycota
Leucosporidium scottii	Basidiomycota
Mrakia frigida	Basidiomycota
Mrakia gelida	Basidiomycota
Mrakia robertii	Basidiomycota
Naganishia adeliensis	Basidiomycota
Naganishia diffluens	Basidiomycota
Naganishia liquefaciens	Basidiomycota
Phaeotremella neofoliacea	Basidiomycota
Phaeotremella pseudofoliacea	Basidiomycota
Phaeotremella skinneri	Basidiomycota
Phenoliferia psychrophenolica	Basidiomycota
Phenoliferia psychrophila	Basidiomycota
Rhodosporidiobolus odoratus	Basidiomycota
Rhodosporidium babjevae	Basidiomycota
Rhodosporidium sphaerocarpum	Basidiomycota
Rhodotorula alborubescens	Basidiomycota
Rhodotorula babjevae	Basidiomycota
Rhodotorula diobovata	Basidiomycota
Rhodotorula evergladiensis	Basidiomycota
Rhodotorula glutinis	Basidiomycota
Rhodotorula graminis	Basidiomycota
Rhodotorula mucilaginosa	Basidiomycota
Rhodotorula nothofagi	Basidiomycota
Rhodotorula sphaerocarpa	Basidiomycota
Rhynchogastrema complexa	Basidiomycota
Rhynchogastrema visegradensis	Basidiomycota
Sporidiobolus metaroseus	Basidiomycota
Sporidiobolus salmonicolor	Basidiomycota
Sporobolomyces johnsonii	Basidiomycota
Sporobolomyces roseus	Basidiomycota
Sporobolomyces shibatanus	Basidiomycota
Sterigmatomyces halophilus	Basidiomycota
Sterigmatomyces halophilus var. halophilus	Basidiomycota
Tausonia pullulans	Basidiomycota
Tremella coalescens	Basidiomycota
Tremella mesenterica	Basidiomycota
Trichosporon akiyoshidainum	Basidiomycota
Trichosporon asahii	Basidiomycota
Trichosporon asteroides	Basidiomycota
Trichosporon domesticum	Basidiomycota
Trichosporon japonicum	Basidiomycota
Trichosporon moniliiforme	Basidiomycota
Udeniomyces pseudopyricola	Basidiomycota
Udeniomyces pyricola	Basidiomycota
Vishniacozyma tephrensis	Basidiomycota
Vishniacozyma victoriae	Basidiomycota

## Sheet: ITS1_ITS2
ITS1	ITS2	in ITS1, but not in ITS2	in ITS2, but not in ITS1	in ITS1 only	in ITS2 only	common
Ambrosiozyma ambrosiae	Ambrosiozyma kamigamensis	1	0	100	125	201
Ambrosiozyma kamigamensis	Ambrosiozyma kashinagacola	0	0
Ambrosiozyma kashinagacola	Ambrosiozyma neoplatypodis	0	0
Ambrosiozyma neoplatypodis	Ambrosiozyma philentoma	0	0
Ambrosiozyma philentoma	Ambrosiozyma platypodis	0	0
Ambrosiozyma platypodis	Apiotrichum domesticum	0	0
Ambrosiozyma pseudovanderkliftii	Apiotrichum gracile	1	0
Ambrosiozyma vanderkliftii	Apiotrichum laibachii	1	0
Apiotrichum domesticum	Apiotrichum loubieri	0	0
Apiotrichum dulcitum	Apiotrichum montevideense	1	0
Apiotrichum gracile	Apiotrichum mycotoxinovorans	0	0
Apiotrichum laibachii	Apiotrichum porosum	0	1
Apiotrichum loubieri	Apiotrichum xylopini	0	1
Apiotrichum montevideense	Arxiozyma bovina	0	1
Apiotrichum mycotoxinovorans	Arxiozyma heterogenica	0	1
Apiotrichum vadense	Arxiozyma slooffiae	1	1
Apiotrichum veenhuisii	Blastobotrys adeninivorans	1	0
Blastobotrys adeninivorans	Blastobotrys muscicola	0	0
Blastobotrys arbuscula	Blastobotrys raffinosifermentans	1	0
Blastobotrys gigas	Blastobotrys robertii	1	0
Blastobotrys muscicola	Bulleribasidium oberjochense	0	1
Blastobotrys raffinosifermentans	Bulleribasidium panici	0	1
Blastobotrys robertii	Bulleribasidium pseudopanici	0	1
Bulleribasidium sanyaense	Bulleribasidium pseudovariabile	0	1
Candida aquae-textoris	Bulleribasidium sanyaense	0	0
Candida ficicola	Bulleribasidium variabile	0	1
Candida mattranensis	Candida aquae-textoris	1	0
Candida methanosorbosa	Candida ficicola	1	0
Candida nonsorbophila	Candida germanica	0	1
Candida oleophila	Candida jaroonii	0	1
Candida piceae	Candida lyxosophila	1	1
Candida pini	Candida manassasensis	1	1
Candida railenensis	Candida nonsorbophila	0	0
Candida rishirensis	Candida oleophila	1	0
Candida sakaeoensis	Candida palmioleophila	0	1
Candida santamariae	Candida railenensis	0	0
Candida santamariae var. santamariae	Candida sakaeoensis	0	0
Candida sithepensis	Candida santamariae	0	0
Candida vaughaniae	Candida santamariae var. santamariae	0	0
Candida viswanathii	Candida sithepensis	0	0
Candida zeylanoides	Candida songkhlaensis	0	1
Candida zeylanoides var. zeylanoides	Candida takata	0	1
Candidozyma haemuli	Candida thasaenensis	1	1
Candidozyma haemuli var. vulneris	Candida vaughaniae	1	0
Cryptococcus amylolentus	Candida viswanathii	0	0
Cryptococcus bacillisporus	Candida vrieseae	0	1
Cryptococcus consortionis	Candida wancherniae	0	1
Cryptococcus deneoformans	Candida xyloterini	0	1
Cryptococcus deuterogattii	Candida zeylanoides	0	0
Cryptococcus festucosus	Candida zeylanoides var. zeylanoides	0	0
Cryptococcus floricola	Cryptococcus amylolentus	1	0
Cryptococcus gattii	Cryptococcus bacillisporus	0	0
Cryptococcus longus	Cryptococcus consortionis	1	0
Cryptococcus neoformans	Cryptococcus deneoformans	0	0
Cryptococcus neoformans x C. gatttii hybrid	Cryptococcus deuterogattii	0	0
Cryptococcus neoformans x Cryptococcus deneoformans	Cryptococcus festucosus	0	0
Cryptococcus pseudolongus	Cryptococcus gattii	1	0
Cryptococcus subarcticus	Cryptococcus musci	0	1
Cryptococcus tetragattii	Cryptococcus neoformans	0	0
Cryptococcus uniguttulatus	Cryptococcus neoformans x C. gatttii hybrid	0	0
Cryptococcus wingfieldii	Cryptococcus neoformans x Cryptococcus deneoformans	0	0
Cutaneotrichosporon dermatis	Cryptococcus ramirezgomezianus	0	1
Cutaneotrichosporon guehoae	Cryptococcus subarcticus	0	0
Cutaneotrichosporon moniliiforme	Cryptococcus tetragattii	0	0
Cutaneotrichosporon mucoides	Cryptococcus uniguttulatus	0	0
Cyberlindnera fabianii	Cryptococcus wingfieldii	1	0
Cyberlindnera mrakii	Cryptococcus wisconsinensis	0	1
Cyberlindnera saturnus	Curvibasidium pallidicorallinum	0	1
Cyberlindnera suaveolens	Cutaneotrichosporon dermatis	0	0
Cystobasidium benthicum	Cutaneotrichosporon guehoae	1	0
Cystobasidium laryngis	Cutaneotrichosporon moniliiforme	1	0
Cystobasidium minuta	Cutaneotrichosporon mucoides	0	0
Cystobasidium minutum	Cyberlindnera americana	0	1
Cystobasidium portillonense	Cyberlindnera lachancei	1	1
Cystobasidium ritchiei	Cyberlindnera mrakii	1	0
Debaryomyces fabryi	Cyberlindnera saturnus	0	0
Debaryomyces hansenii	Cyberlindnera suaveolens	0	0
Debaryomyces hansenii var. hansenii	Cyberlindnera subsufficiens	0	1
Debaryomyces marama	Cystobasidium minuta	0	0
Debaryomyces maramus	Cystobasidium minutum	0	0
Debaryomyces mycophilus	Debaryomyces fabryi	1	0
Debaryomyces nepalensis	Debaryomyces hansenii	0	0
Debaryomyces prosopidis	Debaryomyces hansenii var. hansenii	0	0
Debaryomyces subglobosus	Debaryomyces marama	0	0
Debaryomyces vietnamensis	Debaryomyces maramus	0	0
Debaryomyces vindobonensis	Debaryomyces nepalensis	0	0
Dioszegia zsoltii	Debaryomyces prosopidis	0	0
Dioszegia zsoltii var. yunnanensis	Debaryomyces psychrosporus	0	1
Erythrobasidium hasegawianum	Debaryomyces subglobosus	0	0
Erythrobasidium yunnanense	Debaryomyces vietnamensis	0	0
Fellomyces borneensis	Debaryomyces vindobonensis	1	0
Fellomyces penicillatus	Derxomyces bifurcus	1	1
Filobasidium chernovii	Derxomyces melastomatis	1	1
Filobasidium floriforme	Derxomyces pseudoschimicola	0	1
Filobasidium magnum	Derxomyces waltii	0	1
Filobasidium oeirense	Derxomyces yunnanensis	1	1
Filobasidium stepposum	Dioszegia antarctica	1	1
Filobasidium uniguttulatum	Dioszegia aurantiaca	0	1
Glaciozyma antarctica	Dioszegia crocea	1	1
Glaciozyma martinii	Dioszegia fristingensis	1	1
Glaciozyma watsonii	Dioszegia zsoltii	1	0
Goffeauzyma aciditolerans	Dioszegia zsoltii var. yunnanensis	1	0
Goffeauzyma gastrica	Dioszegia zsoltii var. zsoltii	1	1
Goffeauzyma gilvescens	Erythrobasidium hasegawianum	1	0
Goffeauzyma metallitolerans	Erythrobasidium yunnanense	1	0
Guehomyces pullulans	Filobasidium floriforme	0	0
Hannaella phetchabunensis	Filobasidium magnum	0	0
Hannaella siamensis	Filobasidium uniguttulatum	1	0
Hanseniaspora clermontiae	Galactomyces britannicum	0	1
Hanseniaspora lachancei	Galactomyces candidus	1	1
Hanseniaspora meyeri	Galactomyces pseudocandidus	0	1
Hanseniaspora opuntiae	Geotrichum carabidarum	0	1
Holtermanniella mycelialis	Geotrichum eriense	0	1
Holtermanniella takashimae	Guehomyces pullulans	0	0
Holtermanniella wattica	Hannaella coprosmaensis	1	1
Kluyveromyces dobzhanskii	Hannaella kunmingensis	0	1
Kluyveromyces lactis	Hannaella oryzae	0	1
Kluyveromyces lactis var. drosophilarum	Hannaella pagnoccae	0	1
Kluyveromyces lactis var. lactis	Hannaella phetchabunensis	0	0
Kluyveromyces marxianus	Hannaella phyllophila	0	1
Kockovaella chinensis	Hanseniaspora clermontiae	1	0
Kockovaella lichenicola	Hanseniaspora guilliermondii	1	1
Kurtzmaniella quercitrusa	Hanseniaspora meyeri	1	0
Kwoniella bestiolae	Hanseniaspora opuntiae	1	0
Kwoniella mangrovensis	Hanseniaspora pseudoguilliermondii	0	1
Kwoniella mangroviensis	Heitmania elacocarpi	0	1
Lachancea cidri	Heitmania litseae	1	1
Lachancea meyersii	Holtermanniella mycelialis	1	0
Lachancea nothofagi	Holtermanniella takashimae	1	0
Leucosporidiella fragaria	Jamesozyma lodderae	1	1
Leucosporidiella muscorum	Kluyveromyces dobzhanskii	1	0
Leucosporidiella yakutica	Kluyveromyces lactis	0	0
Leucosporidium drummii	Kluyveromyces lactis var. drosophilarum	1	0
Leucosporidium escuderoi	Kluyveromyces lactis var. lactis	1	0
Leucosporidium golubevii	Kluyveromyces marxianus	1	0
Leucosporidium scottii	Kwoniella mangrovensis	0	0
Lipomyces haiminakanus	Kwoniella mangroviensis	0	0
Lipomyces iriomotensis	Lachancea quebecensis	0	1
Lipomyces kononenkoae	Lachancea thermotolerans	1	1
Lipomyces starkeyi	Leucosporidiella yakutica	1	0
Lipomyces yamadae	Leucosporidium scottii	0	0
Lipomyces yarrowii	Lipomyces haiminakanus	0	0
Malassezia furfur	Lipomyces iriomotensis	1	0
Malassezia obtusa	Lipomyces yamadae	1	0
Martiniozyma asiatica	Lipomyces yarrowii	0	0
Maudiozyma australis	Martiniozyma asiatica	0	0
Maudiozyma bozae	Maudiozyma australis	1	0
Maudiozyma exigua	Maudiozyma exigua	0	0
Metschnikowia hawaiiensis	Metschnikowia agaves	0	1
Metschnikowia lachancei	Metschnikowia borealis	1	1
Metschnikowia leonuri	Metschnikowia chrysoperlae	0	1
Metschnikowia lochheadii	Metschnikowia hamakuensis	0	1
Metschnikowia mauinuiana	Metschnikowia hawaiiensis	0	0
Metschnikowia rancensis	Metschnikowia kofuensis	1	1
Metschnikowia shanxiensis	Metschnikowia leonuri	0	0
Metschnikowia sinensis	Metschnikowia lochheadii	0	0
Metschnikowia vanudenii	Metschnikowia mauinuiana	1	0
Meyerozyma amylolytica	Metschnikowia picachoensis	1	1
Meyerozyma athensensis	Metschnikowia pimensis	1	1
Meyerozyma caribbica	Metschnikowia pulcherrima	0	1
Meyerozyma carpophila	Metschnikowia rubicola	0	1
Meyerozyma elateridarum	Metschnikowia shanxiensis	1	0
Meyerozyma guilliermondii	Metschnikowia sinensis	0	0
Meyerozyma smithsonii	Metschnikowia viticola	1	1
Mrakia frigida	Metschnikowia ziziphicola	0	1
Mrakia gelida	Meyerozyma caribbica	0	0
Nadsonia fulvescens var. elongata	Meyerozyma carpophila	0	0
Nadsonia fulvescens var. fulvescens	Meyerozyma guilliermondii	0	0
Naganishia adeliensis	Mrakia frigida	0	0
Naganishia albida	Mrakia gelida	0	0
Naganishia albidosimilis	Nadsonia fulvescens var. elongata	0	0
Naganishia diffluens	Nadsonia fulvescens var. fulvescens	0	0
Naganishia liquefaciens	Naganishia adeliensis	0	0
Naganishia uzbekistanensis	Naganishia albida	0	0
Naganishia vishniacii	Naganishia albidosimilis	0	0
Nakazawaea anatomiae	Naganishia diffluens	0	0
Nakazawaea ernobii	Naganishia friedmannii	1	1
Nakazawaea holstii	Naganishia globosa	0	1
Nakazawaea pomicola	Naganishia liquefaciens	1	0
Nakazawaea wyomingensis	Naganishia onofrii	1	1
Ogataea cecidiorum	Naganishia uzbekistanensis	1	0
Ogataea ganodermae	Naganishia vaughanmartiniae	1	1
Ogataea glucozyma	Naganishia vishniacii	0	0
Ogataea henricii	Nakazawaea anatomiae	1	0
Ogataea methylivora	Nakazawaea holstii	1	0
Ogataea minuta	Ogataea glucozyma	1	0
Ogataea neopini	Ogataea neopini	0	0
Ogataea parapolymorpha	Ogataea paradorogensis	1	1
Ogataea phyllophila	Ogataea pini	1	0
Ogataea pini	Ogataea polymorpha	0	0
Ogataea polymorpha	Ogataea siamensis	0	0
Ogataea siamensis	Ogataea thermophila	0	0
Ogataea thermophila	Papiliotrema flavescens	0	0
Ogataea trehalophila	Papiliotrema terrestris	1	0
Papiliotrema flavescens	Peterozyma toletana	0	0
Papiliotrema fonsecae	Peterozyma xylosa	1	0
Papiliotrema frias	Phaeotremella neofoliacea	1	0
Papiliotrema perniciosa	Phaeotremella pseudofoliacea	1	0
Papiliotrema siamense	Phaeotremella skinneri	1	1
Papiliotrema terrestris	Phenoliferia glacialis	0	0
Peterozyma toletana	Phenoliferia psychrophenolica	0	0
Peterozyma xylosa	Phenoliferia psychrophila	0	0
Phaeotremella neofoliacea	Pichia cactophila	0	0
Phaeotremella pseudofoliacea	Pichia cecembensis	0	0
Phenoliferia glacialis	Pichia deserticola	0	1
Phenoliferia psychrophenolica	Pichia ethanolica	0	1
Phenoliferia psychrophila	Pichia haplophila	0	1
Pichia cactophila	Pichia inconspicua	0	0
Pichia cecembensis	Pichia kluyveri	0	0
Pichia fabianii	Pichia kluyveri var. kluyveri	1	0
Pichia inconspicua	Pichia kudriavzevii	0	0
Pichia kluyveri	Pichia mandshurica	0	1
Pichia kluyveri var. kluyveri	Pichia membranifaciens	0	1
Pichia kudriavzevii	Pichia phayaonensis	0	0
Pichia phayaonensis	Pichia rarassimilans	0	0
Pichia rarassimilans	Priceomyces haplophilus	0	1
Piskurozyma filicatus	Rhodosporidium babjevae	1	0
Piskurozyma taiwanensis	Rhodosporidium diobovatum	1	0
Rhodosporidium babjevae	Rhodosporidium sphaerocarpum	0	0
Rhodosporidium diobovatum	Rhodotorula alborubescens	0	0
Rhodosporidium sphaerocarpum	Rhodotorula araucariae	0	1
Rhodotorula alborubescens	Rhodotorula babjevae	0	0
Rhodotorula babjevae	Rhodotorula diobovata	0	0
Rhodotorula diobovata	Rhodotorula evergladiensis	0	0
Rhodotorula evergladiensis	Rhodotorula glutinis	0	0
Rhodotorula glutinis	Rhodotorula kratochvilovae	0	1
Rhodotorula graminis	Rhodotorula mucilaginosa	1	0
Rhodotorula mucilaginosa	Rhodotorula nothofagi	0	1
Rhodotorula pacifica	Rhodotorula sphaerocarpa	1	0
Rhodotorula sphaerocarpa	Saccharomyces bayanus	0	0
Saccharomyces bayanus	Saccharomyces bayanus or pastorianus	0	0
Saccharomyces bayanus or pastorianus	Saccharomyces cariocanus	0	1
Saccharomyces cerevisiae	Saccharomyces cerevisiae	0	0
Saccharomyces cerevisiae or paradoxus	Saccharomyces cerevisiae or paradoxus	0	0
Saccharomyces cerevisiae x Saccharomyces cerevisiae x Saccharomyces eubayanus	Saccharomyces cerevisiae x Saccharomyces cerevisiae x Saccharomyces eubayanus	0	0
Saccharomyces cerevisiae x Saccharomyces eubayanus	Saccharomyces cerevisiae x Saccharomyces eubayanus	0	0
Saccharomyces cerevisiae x Saccharomyces uvarum	Saccharomyces cerevisiae x Saccharomyces uvarum	0	0
Saccharomyces eubayanus x Saccharomyces uvarum	Saccharomyces eubayanus x Saccharomyces uvarum	0	0
Saccharomyces kudriavzevii	Saccharomyces jurei	0	1
Saccharomyces paradoxus	Saccharomyces kudriavzevii	0	0
Saccharomyces pastorianus	Saccharomyces mikatae	0	1
Saccharomyces uvarum	Saccharomyces paradoxus	0	0
Scheffersomyces coipomensis	Saccharomyces pasteurianus var. pasteurianus	1	1
Scheffersomyces coipomoensis	Saccharomyces pastorianus	1	0
Scheffersomyces cryptocercus	Saccharomyces uvarum	0	0
Scheffersomyces lignosus	Scheffersomyces cryptocercus	1	0
Scheffersomyces shehatae	Scheffersomyces insectosa	0	1
Scheffersomyces virginianus	Scheffersomyces parashehatae	1	1
Schwanniomyces capriottii	Scheffersomyces quercinus	0	1
Schwanniomyces occidentalis var. occidentalis	Scheffersomyces shehatae	0	0
Schwanniomyces occidentalis var. persoonii	Scheffersomyces spartinae	0	1
Schwanniomyces polymorphus var. africanus	Scheffersomyces stipitis	0	1
Schwanniomyces polymorphus var. polymorphus	Scheffersomyces titanus	0	1
Schwanniomyces pseudopolymorphus	Schwanniomyces capriottii	0	0
Schwanniomyces vanrijiae var. vanrijiae	Schwanniomyces occidentalis var. occidentalis	0	0
Schwanniomyces vanrijiae var. yarrowia	Schwanniomyces occidentalis var. persoonii	0	0
Schwanniomyces vanrijiae var. yarrowii	Schwanniomyces polymorphus var. africanus	0	0
Schwanniomyces yamadae	Schwanniomyces polymorphus var. polymorphus	0	0
Solicoccozyma phenolicus	Schwanniomyces pseudopolymorphus	0	0
Solicoccozyma terrea	Schwanniomyces vanrijiae var. vanrijiae	0	0
Spencermartinsiella ligniputrida	Schwanniomyces vanrijiae var. yarrowia	0	0
Spencermartinsiella ligniputridi	Schwanniomyces vanrijiae var. yarrowii	0	0
Sporidiobolus metaroseus	Schwanniomyces yamadae	0	0
Sporidiobolus salmonicolor	Solicoccozyma fuscescens	0	1
Sporobolomyces johnsonii	Solicoccozyma phenolicus	0	0
Sporobolomyces patagonicus	Solicoccozyma terrea	1	0
Sporobolomyces roseus	Spencermartinsiella ligniputrida	0	0
Sporobolomyces shibatanus	Spencermartinsiella ligniputridi	1	0
Tausonia pullulans	Sporidiobolus metaroseus	0	0
Torulaspora franciscae	Sporidiobolus salmonicolor	0	0
Torulaspora pretoriensis	Sporobolomyces johnsonii	0	0
Tremella coalescens	Sporobolomyces roseus	0	0
Tremella mesenterica	Starmerella apicola	0	1
Trichosporon akiyoshidainum	Starmerella cellae	0	1
Trichosporon asahii	Starmerella etchellsii	0	1
Trichosporon asteroides	Starmerella reginensis	0	1
Trichosporon caseorum	Starmerella riodocensis	0	1
Trichosporon domesticum	Starmerella vitae	0	1
Trichosporon faecale	Sterigmatomyces halophilus	0	1
Trichosporon inkin	Sterigmatomyces halophilus var. halophilus	1	1
Trichosporon insectorum	Sungouiella akabanensis	0	1
Trichosporon japonicum	Sungouiella blattae	0	1
Trichosporon moniliiforme	Sungouiella intermedia	0	1
Trichosporon ovoides	Sungouiella pseudointermedia	0	1
Trigonopsis californica	Takashimella formosensis	0	1
Trigonopsis cantarellii	Takashimella koratensis	0	1
Udeniomyces megalosporus	Tausonia pullulans	1	0
Udeniomyces pseudopyricola	Teunomyces lycoperdinae	0	1
Udeniomyces pyricola	Teunomyces pallodes	0	1
Ustilago abaconensis	Teunomyces tritomae	1	1
Ustilago shanxiensis	Torulaspora delbrueckii	1	1
Vishniacozyma carnescens	Torulaspora franciscae	0	0
Vishniacozyma foliicola	Torulaspora globosa	1	1
Vishniacozyma heimaeyensis	Torulaspora indica	1	1
Vishniacozyma victoriae	Torulaspora pretoriensis	0	0
Wickerhamomyces scolytoplatypi	Tremella cinnabarina	1	1
Wickerhamomyces silvicola	Tremella coalescens	0	0
Wickerhamomyces sydowiorum	Tremella flava	1	1
Yamadazyma akitaensis	Tremella mesenterica	1	0
Yamadazyma philogaea	Trichosporon akiyoshidainum	1	0
Yamadazyma ubonensis	Trichosporon asahii	1	0
	Trichosporon asteroides		0
	Trichosporon caseorum		0
	Trichosporon coremiiforme		1
	Trichosporon domesticum		0
	Trichosporon faecale		0
	Trichosporon insectorum		0
	Trichosporon japonicum		0
	Trichosporon lactis		1
	Trichosporon moniliiforme		0
	Trichosporon ovoides		0
	Trigonopsis californica		0
	Trigonopsis cantarellii		0
	Udeniomyces pseudopyricola		0
	Udeniomyces pyricola		0
	Vishniacozyma carnescens		0
	Vishniacozyma victoriae		0
	Wickerhamiella australiensis		1
	Wickerhamiella cacticola		1
	Wickerhamiella infanticola		1
	Wickerhamiella sorbophila		1
	Wickerhamomyces silvicola		0
	Yarrowia brassicae		1
	Yarrowia divulgata		1
	Zygotorulaspora chibaensis		1
	Zygotorulaspora florentina		1
