# Supplementary material for: Advancing Yeast Identification Using High‐Throughput DNA Barcode Data From a Curated Culture Collection
Source: Mol Ecol Resour. 2025 Nov 26;26(1):e70082. doi: 10.1111/1755-0998.70082 (PMC12649295; doi:10.1111/1755-0998.70082)
Supplement: Supplementary file 10 — Appendix S10: men70082‐sup‐0010‐AppendixS10.json. [file MEN-26-e70082-s005.json]

{
  "species": {
    "All": {
      "cut-off": 0.99,
      "confidence": 0.898,
      "sequence number": 6896,
      "group number": 1598,
      "min alignment length": 400,
      "fasta filename": "dnabarcoder/yeastITS.species.diff.fasta",
      "classification filename": "yeastITS.classification",
      "max proportion": 0.0306,
      "original cut-off": 0.99,
      "original confidence": 0.898,
      "dataset with max confidence": "All",
      "original min alignment length": 400
    },
    "Apiotrichum": {
      "cut-off": 0.99,
      "confidence": 0.9108,
      "sequence number": 104,
      "group number": 19,
      "min alignment length": 400,
      "fasta filename": "dnabarcoder/yeastITS.species.diff.fasta",
      "classification filename": "yeastITS.classification",
      "max proportion": 0.25,
      "original cut-off": 0.997,
      "original confidence": 0.8756,
      "dataset with max confidence": "Basidiomycota",
      "original min alignment length": 400
    },
    "Blastobotrys": {
      "cut-off": 0.993,
      "confidence": 0.9722,
      "sequence number": 38,
      "group number": 24,
      "min alignment length": 400,
      "fasta filename": "dnabarcoder/yeastITS.species.diff.fasta",
      "classification filename": "yeastITS.classification",
      "max proportion": 0.1579,
      "original cut-off": 0.993,
      "original confidence": 0.9722,
      "dataset with max confidence": "Blastobotrys",
      "original min alignment length": 400
    },
    "Candida": {
      "cut-off": 0.988,
      "confidence": 0.9606,
      "sequence number": 761,
      "group number": 180,
      "min alignment length": 400,
      "fasta filename": "dnabarcoder/yeastITS.species.diff.fasta",
      "classification filename": "yeastITS.classification",
      "max proportion": 0.1524,
      "original cut-off": 0.988,
      "original confidence": 0.9606,
      "dataset with max confidence": "Candida",
      "original min alignment length": 400
    },
    "Candidozyma": {
      "cut-off": 0.977,
      "confidence": 0.898,
      "sequence number": 52,
      "group number": 10,
      "min alignment length": 400,
      "fasta filename": "dnabarcoder/yeastITS.species.diff.fasta",
      "classification filename": "yeastITS.classification",
      "max proportion": 0.3846,
      "original cut-off": 0.919,
      "original confidence": 0.8888,
      "dataset with max confidence": "Serinales",
      "original min alignment length": 400
    },
    "Cutaneotrichosporon": {
      "cut-off": 0.989,
      "confidence": 0.9858,
      "sequence number": 70,
      "group number": 14,
      "min alignment length": 400,
      "fasta filename": "dnabarcoder/yeastITS.species.diff.fasta",
      "classification filename": "yeastITS.classification",
      "max proportion": 0.2429,
      "original cut-off": 0.989,
      "original confidence": 0.9858,
      "dataset with max confidence": "Cutaneotrichosporon",
      "original min alignment length": 400
    },
    "Cyberlindnera": {
      "cut-off": 0.984,
      "confidence": 0.9172,
      "sequence number": 135,
      "group number": 29,
      "min alignment length": 400,
      "fasta filename": "dnabarcoder/yeastITS.species.diff.fasta",
      "classification filename": "yeastITS.classification",
      "max proportion": 0.1259,
      "original cut-off": 0.983,
      "original confidence": 0.8689,
      "dataset with max confidence": "Saccharomycetes",
      "original min alignment length": 400
    },
    "Cystobasidium": {
      "cut-off": 0.99,
      "confidence": 0.9575,
      "sequence number": 57,
      "group number": 16,
      "min alignment length": 400,
      "fasta filename": "dnabarcoder/yeastITS.species.diff.fasta",
      "classification filename": "yeastITS.classification",
      "max proportion": 0.2281,
      "original cut-off": 0.99,
      "original confidence": 0.9575,
      "dataset with max confidence": "Cystobasidium",
      "original min alignment length": 400
    },
    "Cystofilobasidium": {
      "cut-off": 0.972,
      "confidence": 1.0,
      "sequence number": 66,
      "group number": 8,
      "min alignment length": 400,
      "fasta filename": "dnabarcoder/yeastITS.species.diff.fasta",
      "classification filename": "yeastITS.classification",
      "max proportion": 0.3939,
      "original cut-off": 0.972,
      "original confidence": 1.0,
      "dataset with max confidence": "Cystofilobasidium",
      "original min alignment length": 400
    },
    "Debaryomyces": {
      "cut-off": 0.995,
      "confidence": 0.9463,
      "sequence number": 210,
      "group number": 17,
      "min alignment length": 400,
      "fasta filename": "dnabarcoder/yeastITS.species.diff.fasta",
      "classification filename": "yeastITS.classification",
      "max proportion": 0.6333,
      "original cut-off": 0.995,
      "original confidence": 0.9463,
      "dataset with max confidence": "Debaryomyces",
      "original min alignment length": 400
    },
    "Dioszegia": {
      "cut-off": 0.993,
      "confidence": 0.9824,
      "sequence number": 31,
      "group number": 21,
      "min alignment length": 400,
      "fasta filename": "dnabarcoder/yeastITS.species.diff.fasta",
      "classification filename": "yeastITS.classification",
      "max proportion": 0.1935,
      "original cut-off": 0.993,
      "original confidence": 0.9824,
      "dataset with max confidence": "Dioszegia",
      "original min alignment length": 400
    },
    "Diutina": {
      "cut-off": 0.845,
      "confidence": 1.0,
      "sequence number": 32,
      "group number": 8,
      "min alignment length": 400,
      "fasta filename": "dnabarcoder/yeastITS.species.diff.fasta",
      "classification filename": "yeastITS.classification",
      "max proportion": 0.4375,
      "original cut-off": 0.845,
      "original confidence": 1.0,
      "dataset with max confidence": "Diutina",
      "original min alignment length": 400
    },
    "Filobasidium": {
      "cut-off": 0.997,
      "confidence": 0.9128,
      "sequence number": 49,
      "group number": 11,
      "min alignment length": 400,
      "fasta filename": "dnabarcoder/yeastITS.species.diff.fasta",
      "classification filename": "yeastITS.classification",
      "max proportion": 0.3673,
      "original cut-off": 0.997,
      "original confidence": 0.9128,
      "dataset with max confidence": "Filobasidium",
      "original min alignment length": 400
    },
    "Galactomyces": {
      "cut-off": 0.99,
      "confidence": 0.898,
      "sequence number": 44,
      "group number": 5,
      "min alignment length": 400,
      "fasta filename": "dnabarcoder/yeastITS.species.diff.fasta",
      "classification filename": "yeastITS.classification",
      "max proportion": 0.6136,
      "original cut-off": 0.912,
      "original confidence": 0.7149,
      "dataset with max confidence": "All",
      "original min alignment length": 400
    },
    "Hanseniaspora": {
      "cut-off": 0.984,
      "confidence": 0.9172,
      "sequence number": 83,
      "group number": 16,
      "min alignment length": 400,
      "fasta filename": "dnabarcoder/yeastITS.species.diff.fasta",
      "classification filename": "yeastITS.classification",
      "max proportion": 0.3133,
      "original cut-off": 0.995,
      "original confidence": 0.847,
      "dataset with max confidence": "Saccharomycetes",
      "original min alignment length": 400
    },
    "Hyphopichia": {
      "cut-off": 0.914,
      "confidence": 1.0,
      "sequence number": 37,
      "group number": 8,
      "min alignment length": 400,
      "fasta filename": "dnabarcoder/yeastITS.species.diff.fasta",
      "classification filename": "yeastITS.classification",
      "max proportion": 0.4865,
      "original cut-off": 0.914,
      "original confidence": 1.0,
      "dataset with max confidence": "Hyphopichia",
      "original min alignment length": 400
    },
    "Kluyveromyces": {
      "cut-off": 0.989,
      "confidence": 0.9826,
      "sequence number": 165,
      "group number": 9,
      "min alignment length": 400,
      "fasta filename": "dnabarcoder/yeastITS.species.diff.fasta",
      "classification filename": "yeastITS.classification",
      "max proportion": 0.4485,
      "original cut-off": 0.989,
      "original confidence": 0.9826,
      "dataset with max confidence": "Kluyveromyces",
      "original min alignment length": 400
    },
    "Kodamaea": {
      "cut-off": 0.988,
      "confidence": 0.9297,
      "sequence number": 36,
      "group number": 12,
      "min alignment length": 400,
      "fasta filename": "dnabarcoder/yeastITS.species.diff.fasta",
      "classification filename": "yeastITS.classification",
      "max proportion": 0.3889,
      "original cut-off": 0.937,
      "original confidence": 0.7906,
      "dataset with max confidence": "Debaryomycetaceae",
      "original min alignment length": 400
    },
    "Lachancea": {
      "cut-off": 0.986,
      "confidence": 0.9731,
      "sequence number": 93,
      "group number": 11,
      "min alignment length": 400,
      "fasta filename": "dnabarcoder/yeastITS.species.diff.fasta",
      "classification filename": "yeastITS.classification",
      "max proportion": 0.3011,
      "original cut-off": 0.986,
      "original confidence": 0.9731,
      "dataset with max confidence": "Lachancea",
      "original min alignment length": 400
    },
    "Lipomyces": {
      "cut-off": 0.986,
      "confidence": 0.9222,
      "sequence number": 56,
      "group number": 22,
      "min alignment length": 400,
      "fasta filename": "dnabarcoder/yeastITS.species.diff.fasta",
      "classification filename": "yeastITS.classification",
      "max proportion": 0.3571,
      "original cut-off": 0.98,
      "original confidence": 0.9014,
      "dataset with max confidence": "Lipomycetaceae",
      "original min alignment length": 400
    },
    "Malassezia": {
      "cut-off": 0.967,
      "confidence": 0.9918,
      "sequence number": 155,
      "group number": 15,
      "min alignment length": 400,
      "fasta filename": "dnabarcoder/yeastITS.species.diff.fasta",
      "classification filename": "yeastITS.classification",
      "max proportion": 0.4452,
      "original cut-off": 0.967,
      "original confidence": 0.9918,
      "dataset with max confidence": "Malassezia",
      "original min alignment length": 400
    },
    "Metschnikowia": {
      "cut-off": 0.977,
      "confidence": 0.898,
      "sequence number": 94,
      "group number": 52,
      "min alignment length": 400,
      "fasta filename": "dnabarcoder/yeastITS.species.diff.fasta",
      "classification filename": "yeastITS.classification",
      "max proportion": 0.0638,
      "original cut-off": 0.926,
      "original confidence": 0.7767,
      "dataset with max confidence": "Serinales",
      "original min alignment length": 400
    },
    "Meyerozyma": {
      "cut-off": 0.985,
      "confidence": 1.0,
      "sequence number": 139,
      "group number": 8,
      "min alignment length": 400,
      "fasta filename": "dnabarcoder/yeastITS.species.diff.fasta",
      "classification filename": "yeastITS.classification",
      "max proportion": 0.5468,
      "original cut-off": 0.985,
      "original confidence": 1.0,
      "dataset with max confidence": "Meyerozyma",
      "original min alignment length": 400
    },
    "Naganishia": {
      "cut-off": 0.993,
      "confidence": 0.9401,
      "sequence number": 71,
      "group number": 12,
      "min alignment length": 400,
      "fasta filename": "dnabarcoder/yeastITS.species.diff.fasta",
      "classification filename": "yeastITS.classification",
      "max proportion": 0.3803,
      "original cut-off": 0.993,
      "original confidence": 0.9401,
      "dataset with max confidence": "Naganishia",
      "original min alignment length": 400
    },
    "Nakazawaea": {
      "cut-off": 0.996,
      "confidence": 0.9107,
      "sequence number": 32,
      "group number": 12,
      "min alignment length": 400,
      "fasta filename": "dnabarcoder/yeastITS.species.diff.fasta",
      "classification filename": "yeastITS.classification",
      "max proportion": 0.3438,
      "original cut-off": 0.996,
      "original confidence": 0.9107,
      "dataset with max confidence": "Nakazawaea",
      "original min alignment length": 400
    },
    "Ogataea": {
      "cut-off": 0.987,
      "confidence": 0.9611,
      "sequence number": 85,
      "group number": 41,
      "min alignment length": 400,
      "fasta filename": "dnabarcoder/yeastITS.species.diff.fasta",
      "classification filename": "yeastITS.classification",
      "max proportion": 0.1059,
      "original cut-off": 0.987,
      "original confidence": 0.9611,
      "dataset with max confidence": "Ogataea",
      "original min alignment length": 400
    },
    "Papiliotrema": {
      "cut-off": 0.986,
      "confidence": 0.9319,
      "sequence number": 48,
      "group number": 16,
      "min alignment length": 400,
      "fasta filename": "dnabarcoder/yeastITS.species.diff.fasta",
      "classification filename": "yeastITS.classification",
      "max proportion": 0.2292,
      "original cut-off": 0.982,
      "original confidence": 0.915,
      "dataset with max confidence": "Tremellales",
      "original min alignment length": 400
    },
    "Pichia": {
      "cut-off": 0.966,
      "confidence": 0.9247,
      "sequence number": 233,
      "group number": 36,
      "min alignment length": 400,
      "fasta filename": "dnabarcoder/yeastITS.species.diff.fasta",
      "classification filename": "yeastITS.classification",
      "max proportion": 0.1888,
      "original cut-off": 0.966,
      "original confidence": 0.9247,
      "dataset with max confidence": "Pichia",
      "original min alignment length": 400
    },
    "Rhodosporidiobolus": {
      "cut-off": 0.986,
      "confidence": 0.9854,
      "sequence number": 38,
      "group number": 13,
      "min alignment length": 400,
      "fasta filename": "dnabarcoder/yeastITS.species.diff.fasta",
      "classification filename": "yeastITS.classification",
      "max proportion": 0.3158,
      "original cut-off": 0.986,
      "original confidence": 0.9854,
      "dataset with max confidence": "Rhodosporidiobolus",
      "original min alignment length": 400
    },
    "Rhodotorula": {
      "cut-off": 0.99,
      "confidence": 0.9579,
      "sequence number": 400,
      "group number": 18,
      "min alignment length": 400,
      "fasta filename": "dnabarcoder/yeastITS.species.diff.fasta",
      "classification filename": "yeastITS.classification",
      "max proportion": 0.5,
      "original cut-off": 0.99,
      "original confidence": 0.9579,
      "dataset with max confidence": "Rhodotorula",
      "original min alignment length": 400
    },
    "Saccharomyces": {
      "cut-off": 0.984,
      "confidence": 0.9478,
      "sequence number": 305,
      "group number": 14,
      "min alignment length": 400,
      "fasta filename": "dnabarcoder/yeastITS.species.diff.fasta",
      "classification filename": "yeastITS.classification",
      "max proportion": 0.4492,
      "original cut-off": 0.988,
      "original confidence": 0.9191,
      "dataset with max confidence": "Saccharomycetaceae",
      "original min alignment length": 400
    },
    "Saccharomycopsis": {
      "cut-off": 0.974,
      "confidence": 0.99,
      "sequence number": 67,
      "group number": 18,
      "min alignment length": 400,
      "fasta filename": "dnabarcoder/yeastITS.species.diff.fasta",
      "classification filename": "yeastITS.classification",
      "max proportion": 0.2836,
      "original cut-off": 0.974,
      "original confidence": 0.99,
      "dataset with max confidence": "Saccharomycopsis",
      "original min alignment length": 400
    },
    "Scheffersomyces": {
      "cut-off": 0.988,
      "confidence": 0.9297,
      "sequence number": 41,
      "group number": 19,
      "min alignment length": 400,
      "fasta filename": "dnabarcoder/yeastITS.species.diff.fasta",
      "classification filename": "yeastITS.classification",
      "max proportion": 0.2195,
      "original cut-off": 0.997,
      "original confidence": 0.852,
      "dataset with max confidence": "Debaryomycetaceae",
      "original min alignment length": 400
    },
    "Schwanniomyces": {
      "cut-off": 0.988,
      "confidence": 0.9297,
      "sequence number": 53,
      "group number": 11,
      "min alignment length": 400,
      "fasta filename": "dnabarcoder/yeastITS.species.diff.fasta",
      "classification filename": "yeastITS.classification",
      "max proportion": 0.1887,
      "original cut-off": 0.991,
      "original confidence": 0.8808,
      "dataset with max confidence": "Debaryomycetaceae",
      "original min alignment length": 400
    },
    "Solicoccozyma": {
      "cut-off": 0.982,
      "confidence": 0.9346,
      "sequence number": 76,
      "group number": 5,
      "min alignment length": 400,
      "fasta filename": "dnabarcoder/yeastITS.species.diff.fasta",
      "classification filename": "yeastITS.classification",
      "max proportion": 0.6316,
      "original cut-off": 0.982,
      "original confidence": 0.9346,
      "dataset with max confidence": "Solicoccozyma",
      "original min alignment length": 400
    },
    "Sporobolomyces": {
      "cut-off": 0.99,
      "confidence": 0.9512,
      "sequence number": 50,
      "group number": 20,
      "min alignment length": 400,
      "fasta filename": "dnabarcoder/yeastITS.species.diff.fasta",
      "classification filename": "yeastITS.classification",
      "max proportion": 0.18,
      "original cut-off": 0.996,
      "original confidence": 0.9366,
      "dataset with max confidence": "Sporidiobolaceae",
      "original min alignment length": 400
    },
    "Starmerella": {
      "cut-off": 0.97,
      "confidence": 0.9769,
      "sequence number": 84,
      "group number": 36,
      "min alignment length": 400,
      "fasta filename": "dnabarcoder/yeastITS.species.diff.fasta",
      "classification filename": "yeastITS.classification",
      "max proportion": 0.1667,
      "original cut-off": 0.97,
      "original confidence": 0.9769,
      "dataset with max confidence": "Starmerella",
      "original min alignment length": 400
    },
    "Sugiyamaella": {
      "cut-off": 0.91,
      "confidence": 1.0,
      "sequence number": 32,
      "group number": 15,
      "min alignment length": 400,
      "fasta filename": "dnabarcoder/yeastITS.species.diff.fasta",
      "classification filename": "yeastITS.classification",
      "max proportion": 0.1875,
      "original cut-off": 0.91,
      "original confidence": 1.0,
      "dataset with max confidence": "Sugiyamaella",
      "original min alignment length": 400
    },
    "Suhomyces": {
      "cut-off": 0.957,
      "confidence": 1.0,
      "sequence number": 94,
      "group number": 22,
      "min alignment length": 400,
      "fasta filename": "dnabarcoder/yeastITS.species.diff.fasta",
      "classification filename": "yeastITS.classification",
      "max proportion": 0.1702,
      "original cut-off": 0.957,
      "original confidence": 1.0,
      "dataset with max confidence": "Suhomyces",
      "original min alignment length": 400
    },
    "Teunomyces": {
      "cut-off": 0.972,
      "confidence": 0.9611,
      "sequence number": 76,
      "group number": 13,
      "min alignment length": 400,
      "fasta filename": "dnabarcoder/yeastITS.species.diff.fasta",
      "classification filename": "yeastITS.classification",
      "max proportion": 0.3289,
      "original cut-off": 0.972,
      "original confidence": 0.9611,
      "dataset with max confidence": "Teunomyces",
      "original min alignment length": 400
    },
    "Torulaspora": {
      "cut-off": 0.984,
      "confidence": 0.9478,
      "sequence number": 72,
      "group number": 8,
      "min alignment length": 400,
      "fasta filename": "dnabarcoder/yeastITS.species.diff.fasta",
      "classification filename": "yeastITS.classification",
      "max proportion": 0.5833,
      "original cut-off": 0.98,
      "original confidence": 0.9037,
      "dataset with max confidence": "Saccharomycetaceae",
      "original min alignment length": 400
    },
    "Tremella": {
      "cut-off": 0.986,
      "confidence": 0.9319,
      "sequence number": 30,
      "group number": 10,
      "min alignment length": 400,
      "fasta filename": "dnabarcoder/yeastITS.species.diff.fasta",
      "classification filename": "yeastITS.classification",
      "max proportion": 0.4,
      "original cut-off": 0.961,
      "original confidence": 0.8684,
      "dataset with max confidence": "Tremellales",
      "original min alignment length": 400
    },
    "Trichosporon": {
      "cut-off": 0.998,
      "confidence": 0.9261,
      "sequence number": 78,
      "group number": 18,
      "min alignment length": 400,
      "fasta filename": "dnabarcoder/yeastITS.species.diff.fasta",
      "classification filename": "yeastITS.classification",
      "max proportion": 0.3718,
      "original cut-off": 0.998,
      "original confidence": 0.9261,
      "dataset with max confidence": "Trichosporon",
      "original min alignment length": 400
    },
    "Vishniacozyma": {
      "cut-off": 0.986,
      "confidence": 0.9319,
      "sequence number": 81,
      "group number": 14,
      "min alignment length": 400,
      "fasta filename": "dnabarcoder/yeastITS.species.diff.fasta",
      "classification filename": "yeastITS.classification",
      "max proportion": 0.3086,
      "original cut-off": 0.996,
      "original confidence": 0.8443,
      "dataset with max confidence": "Tremellales",
      "original min alignment length": 400
    },
    "Wickerhamiella": {
      "cut-off": 0.975,
      "confidence": 0.9585,
      "sequence number": 60,
      "group number": 22,
      "min alignment length": 400,
      "fasta filename": "dnabarcoder/yeastITS.species.diff.fasta",
      "classification filename": "yeastITS.classification",
      "max proportion": 0.2833,
      "original cut-off": 0.975,
      "original confidence": 0.9355,
      "dataset with max confidence": "Trichomonascaceae",
      "original min alignment length": 400
    },
    "Wickerhamomyces": {
      "cut-off": 0.95,
      "confidence": 0.9887,
      "sequence number": 91,
      "group number": 26,
      "min alignment length": 400,
      "fasta filename": "dnabarcoder/yeastITS.species.diff.fasta",
      "classification filename": "yeastITS.classification",
      "max proportion": 0.4835,
      "original cut-off": 0.95,
      "original confidence": 0.9887,
      "dataset with max confidence": "Wickerhamomyces",
      "original min alignment length": 400
    },
    "Yamadazyma": {
      "cut-off": 0.987,
      "confidence": 1.0,
      "sequence number": 38,
      "group number": 18,
      "min alignment length": 400,
      "fasta filename": "dnabarcoder/yeastITS.species.diff.fasta",
      "classification filename": "yeastITS.classification",
      "max proportion": 0.3684,
      "original cut-off": 0.987,
      "original confidence": 1.0,
      "dataset with max confidence": "Yamadazyma",
      "original min alignment length": 400
    },
    "Yarrowia": {
      "cut-off": 0.99,
      "confidence": 0.898,
      "sequence number": 63,
      "group number": 13,
      "min alignment length": 400,
      "fasta filename": "dnabarcoder/yeastITS.species.diff.fasta",
      "classification filename": "yeastITS.classification",
      "max proportion": 0.5238,
      "original cut-off": 0.929,
      "original confidence": 0.7491,
      "dataset with max confidence": "All",
      "original min alignment length": 400
    },
    "Zygosaccharomyces": {
      "cut-off": 0.923,
      "confidence": 1.0,
      "sequence number": 61,
      "group number": 7,
      "min alignment length": 400,
      "fasta filename": "dnabarcoder/yeastITS.species.diff.fasta",
      "classification filename": "yeastITS.classification",
      "max proportion": 0.6393,
      "original cut-off": 0.923,
      "original confidence": 1.0,
      "dataset with max confidence": "Zygosaccharomyces",
      "original min alignment length": 400
    },
    "Debaryomycetaceae": {
      "cut-off": 0.988,
      "confidence": 0.9297,
      "sequence number": 1600,
      "group number": 338,
      "min alignment length": 400,
      "fasta filename": "dnabarcoder/yeastITS.species.diff.fasta",
      "classification filename": "yeastITS.classification",
      "max proportion": 0.0831,
      "original cut-off": 0.988,
      "original confidence": 0.9297,
      "dataset with max confidence": "Debaryomycetaceae",
      "original min alignment length": 400
    },
    "Pichiaceae": {
      "cut-off": 0.98,
      "confidence": 0.9241,
      "sequence number": 464,
      "group number": 124,
      "min alignment length": 400,
      "fasta filename": "dnabarcoder/yeastITS.species.diff.fasta",
      "classification filename": "yeastITS.classification",
      "max proportion": 0.0948,
      "original cut-off": 0.98,
      "original confidence": 0.9241,
      "dataset with max confidence": "Pichiaceae",
      "original min alignment length": 400
    },
    "Trichosporonaceae": {
      "cut-off": 0.99,
      "confidence": 0.9108,
      "sequence number": 298,
      "group number": 59,
      "min alignment length": 400,
      "fasta filename": "dnabarcoder/yeastITS.species.diff.fasta",
      "classification filename": "yeastITS.classification",
      "max proportion": 0.1107,
      "original cut-off": 0.998,
      "original confidence": 0.876,
      "dataset with max confidence": "Basidiomycota",
      "original min alignment length": 400
    },
    "Saccharomycopsidaceae": {
      "cut-off": 0.974,
      "confidence": 0.9751,
      "sequence number": 68,
      "group number": 19,
      "min alignment length": 400,
      "fasta filename": "dnabarcoder/yeastITS.species.diff.fasta",
      "classification filename": "yeastITS.classification",
      "max proportion": 0.2794,
      "original cut-off": 0.974,
      "original confidence": 0.9751,
      "dataset with max confidence": "Saccharomycopsidaceae",
      "original min alignment length": 400
    },
    "Saccharomycetaceae": {
      "cut-off": 0.984,
      "confidence": 0.9478,
      "sequence number": 994,
      "group number": 126,
      "min alignment length": 400,
      "fasta filename": "dnabarcoder/yeastITS.species.diff.fasta",
      "classification filename": "yeastITS.classification",
      "max proportion": 0.1378,
      "original cut-off": 0.984,
      "original confidence": 0.9478,
      "dataset with max confidence": "Saccharomycetaceae",
      "original min alignment length": 400
    },
    "Metschnikowiaceae": {
      "cut-off": 0.977,
      "confidence": 0.898,
      "sequence number": 236,
      "group number": 104,
      "min alignment length": 400,
      "fasta filename": "dnabarcoder/yeastITS.species.diff.fasta",
      "classification filename": "yeastITS.classification",
      "max proportion": 0.0847,
      "original cut-off": 0.926,
      "original confidence": 0.8194,
      "dataset with max confidence": "Serinales",
      "original min alignment length": 400
    },
    "Lipomycetaceae": {
      "cut-off": 0.986,
      "confidence": 0.9222,
      "sequence number": 76,
      "group number": 35,
      "min alignment length": 400,
      "fasta filename": "dnabarcoder/yeastITS.species.diff.fasta",
      "classification filename": "yeastITS.classification",
      "max proportion": 0.2632,
      "original cut-off": 0.986,
      "original confidence": 0.9222,
      "dataset with max confidence": "Lipomycetaceae",
      "original min alignment length": 400
    },
    "Phaffomycetaceae": {
      "cut-off": 0.984,
      "confidence": 0.9172,
      "sequence number": 176,
      "group number": 40,
      "min alignment length": 400,
      "fasta filename": "dnabarcoder/yeastITS.species.diff.fasta",
      "classification filename": "yeastITS.classification",
      "max proportion": 0.0966,
      "original cut-off": 0.983,
      "original confidence": 0.8952,
      "dataset with max confidence": "Saccharomycetes",
      "original min alignment length": 400
    },
    "Trichomonascaceae": {
      "cut-off": 0.975,
      "confidence": 0.9585,
      "sequence number": 265,
      "group number": 115,
      "min alignment length": 400,
      "fasta filename": "dnabarcoder/yeastITS.species.diff.fasta",
      "classification filename": "yeastITS.classification",
      "max proportion": 0.0642,
      "original cut-off": 0.975,
      "original confidence": 0.9585,
      "dataset with max confidence": "Trichomonascaceae",
      "original min alignment length": 400
    },
    "Bulleribasidiaceae": {
      "cut-off": 0.986,
      "confidence": 0.9319,
      "sequence number": 131,
      "group number": 39,
      "min alignment length": 400,
      "fasta filename": "dnabarcoder/yeastITS.species.diff.fasta",
      "classification filename": "yeastITS.classification",
      "max proportion": 0.1908,
      "original cut-off": 0.986,
      "original confidence": 0.8496,
      "dataset with max confidence": "Tremellales",
      "original min alignment length": 400
    },
    "Cystobasidiaceae": {
      "cut-off": 0.99,
      "confidence": 0.9544,
      "sequence number": 67,
      "group number": 20,
      "min alignment length": 400,
      "fasta filename": "dnabarcoder/yeastITS.species.diff.fasta",
      "classification filename": "yeastITS.classification",
      "max proportion": 0.194,
      "original cut-off": 0.99,
      "original confidence": 0.9537,
      "dataset with max confidence": "Cystobasidiales",
      "original min alignment length": 400
    },
    "Cystofilobasidiaceae": {
      "cut-off": 0.972,
      "confidence": 0.9601,
      "sequence number": 95,
      "group number": 18,
      "min alignment length": 400,
      "fasta filename": "dnabarcoder/yeastITS.species.diff.fasta",
      "classification filename": "yeastITS.classification",
      "max proportion": 0.2737,
      "original cut-off": 0.972,
      "original confidence": 0.9497,
      "dataset with max confidence": "Cystofilobasidiales",
      "original min alignment length": 400
    },
    "Tremellaceae": {
      "cut-off": 0.986,
      "confidence": 0.9319,
      "sequence number": 61,
      "group number": 31,
      "min alignment length": 400,
      "fasta filename": "dnabarcoder/yeastITS.species.diff.fasta",
      "classification filename": "yeastITS.classification",
      "max proportion": 0.1967,
      "original cut-off": 0.993,
      "original confidence": 0.9072,
      "dataset with max confidence": "Tremellales",
      "original min alignment length": 400
    },
    "Dipodascaceae": {
      "cut-off": 0.99,
      "confidence": 0.898,
      "sequence number": 82,
      "group number": 23,
      "min alignment length": 400,
      "fasta filename": "dnabarcoder/yeastITS.species.diff.fasta",
      "classification filename": "yeastITS.classification",
      "max proportion": 0.3293,
      "original cut-off": 0.933,
      "original confidence": 0.781,
      "dataset with max confidence": "All",
      "original min alignment length": 400
    },
    "Cuniculitremaceae": {
      "cut-off": 0.984,
      "confidence": 0.9798,
      "sequence number": 33,
      "group number": 24,
      "min alignment length": 400,
      "fasta filename": "dnabarcoder/yeastITS.species.diff.fasta",
      "classification filename": "yeastITS.classification",
      "max proportion": 0.0909,
      "original cut-off": 0.984,
      "original confidence": 0.9798,
      "dataset with max confidence": "Cuniculitremaceae",
      "original min alignment length": 400
    },
    "Filobasidiaceae": {
      "cut-off": 0.99,
      "confidence": 0.9108,
      "sequence number": 133,
      "group number": 31,
      "min alignment length": 400,
      "fasta filename": "dnabarcoder/yeastITS.species.diff.fasta",
      "classification filename": "yeastITS.classification",
      "max proportion": 0.203,
      "original cut-off": 0.993,
      "original confidence": 0.8765,
      "dataset with max confidence": "Basidiomycota",
      "original min alignment length": 400
    },
    "Saccharomycodaceae": {
      "cut-off": 0.984,
      "confidence": 0.9172,
      "sequence number": 91,
      "group number": 19,
      "min alignment length": 400,
      "fasta filename": "dnabarcoder/yeastITS.species.diff.fasta",
      "classification filename": "yeastITS.classification",
      "max proportion": 0.2857,
      "original cut-off": 0.995,
      "original confidence": 0.8473,
      "dataset with max confidence": "Saccharomycetes",
      "original min alignment length": 400
    },
    "Malasseziaceae": {
      "cut-off": 0.967,
      "confidence": 0.9918,
      "sequence number": 155,
      "group number": 15,
      "min alignment length": 400,
      "fasta filename": "dnabarcoder/yeastITS.species.diff.fasta",
      "classification filename": "yeastITS.classification",
      "max proportion": 0.4452,
      "original cut-off": 0.967,
      "original confidence": 0.9918,
      "dataset with max confidence": "Malasseziaceae",
      "original min alignment length": 400
    },
    "Pachysolenaceae": {
      "cut-off": 0.99,
      "confidence": 0.898,
      "sequence number": 42,
      "group number": 15,
      "min alignment length": 400,
      "fasta filename": "dnabarcoder/yeastITS.species.diff.fasta",
      "classification filename": "yeastITS.classification",
      "max proportion": 0.2619,
      "original cut-off": 0.996,
      "original confidence": 0.8328,
      "dataset with max confidence": "All",
      "original min alignment length": 400
    },
    "Rhynchogastremataceae": {
      "cut-off": 0.986,
      "confidence": 0.9319,
      "sequence number": 48,
      "group number": 16,
      "min alignment length": 400,
      "fasta filename": "dnabarcoder/yeastITS.species.diff.fasta",
      "classification filename": "yeastITS.classification",
      "max proportion": 0.2292,
      "original cut-off": 0.982,
      "original confidence": 0.915,
      "dataset with max confidence": "Tremellales",
      "original min alignment length": 400
    },
    "Piskurozymaceae": {
      "cut-off": 0.982,
      "confidence": 0.9281,
      "sequence number": 92,
      "group number": 10,
      "min alignment length": 400,
      "fasta filename": "dnabarcoder/yeastITS.species.diff.fasta",
      "classification filename": "yeastITS.classification",
      "max proportion": 0.5217,
      "original cut-off": 0.982,
      "original confidence": 0.9281,
      "dataset with max confidence": "Piskurozymaceae",
      "original min alignment length": 400
    },
    "Sporidiobolaceae": {
      "cut-off": 0.99,
      "confidence": 0.9512,
      "sequence number": 543,
      "group number": 57,
      "min alignment length": 400,
      "fasta filename": "dnabarcoder/yeastITS.species.diff.fasta",
      "classification filename": "yeastITS.classification",
      "max proportion": 0.3683,
      "original cut-off": 0.99,
      "original confidence": 0.9512,
      "dataset with max confidence": "Sporidiobolaceae",
      "original min alignment length": 400
    },
    "Wickerhamomycetaceae": {
      "cut-off": 0.95,
      "confidence": 0.9887,
      "sequence number": 91,
      "group number": 26,
      "min alignment length": 400,
      "fasta filename": "dnabarcoder/yeastITS.species.diff.fasta",
      "classification filename": "yeastITS.classification",
      "max proportion": 0.4835,
      "original cut-off": 0.95,
      "original confidence": 0.9887,
      "dataset with max confidence": "Wickerhamomycetaceae",
      "original min alignment length": 400
    },
    "Serinales": {
      "cut-off": 0.977,
      "confidence": 0.898,
      "sequence number": 1830,
      "group number": 438,
      "min alignment length": 400,
      "fasta filename": "dnabarcoder/yeastITS.species.diff.fasta",
      "classification filename": "yeastITS.classification",
      "max proportion": 0.0727,
      "original cut-off": 0.977,
      "original confidence": 0.898,
      "dataset with max confidence": "Serinales",
      "original min alignment length": 400
    },
    "Pichiales": {
      "cut-off": 0.98,
      "confidence": 0.9241,
      "sequence number": 464,
      "group number": 124,
      "min alignment length": 400,
      "fasta filename": "dnabarcoder/yeastITS.species.diff.fasta",
      "classification filename": "yeastITS.classification",
      "max proportion": 0.0948,
      "original cut-off": 0.98,
      "original confidence": 0.9241,
      "dataset with max confidence": "Pichiales",
      "original min alignment length": 400
    },
    "Trichosporonales": {
      "cut-off": 0.99,
      "confidence": 0.9108,
      "sequence number": 302,
      "group number": 62,
      "min alignment length": 400,
      "fasta filename": "dnabarcoder/yeastITS.species.diff.fasta",
      "classification filename": "yeastITS.classification",
      "max proportion": 0.1093,
      "original cut-off": 0.998,
      "original confidence": 0.8778,
      "dataset with max confidence": "Basidiomycota",
      "original min alignment length": 400
    },
    "Saccharomycetales": {
      "cut-off": 0.984,
      "confidence": 0.9471,
      "sequence number": 1004,
      "group number": 133,
      "min alignment length": 400,
      "fasta filename": "dnabarcoder/yeastITS.species.diff.fasta",
      "classification filename": "yeastITS.classification",
      "max proportion": 0.1365,
      "original cut-off": 0.984,
      "original confidence": 0.9471,
      "dataset with max confidence": "Saccharomycetales",
      "original min alignment length": 400
    },
    "Lipomycetales": {
      "cut-off": 0.986,
      "confidence": 0.9222,
      "sequence number": 76,
      "group number": 35,
      "min alignment length": 400,
      "fasta filename": "dnabarcoder/yeastITS.species.diff.fasta",
      "classification filename": "yeastITS.classification",
      "max proportion": 0.2632,
      "original cut-off": 0.986,
      "original confidence": 0.9222,
      "dataset with max confidence": "Lipomycetales",
      "original min alignment length": 400
    },
    "Agaricostilbales": {
      "cut-off": 0.973,
      "confidence": 0.9721,
      "sequence number": 65,
      "group number": 42,
      "min alignment length": 400,
      "fasta filename": "dnabarcoder/yeastITS.species.diff.fasta",
      "classification filename": "yeastITS.classification",
      "max proportion": 0.0923,
      "original cut-off": 0.973,
      "original confidence": 0.9721,
      "dataset with max confidence": "Agaricostilbales",
      "original min alignment length": 400
    },
    "Tremellales": {
      "cut-off": 0.986,
      "confidence": 0.9319,
      "sequence number": 806,
      "group number": 211,
      "min alignment length": 400,
      "fasta filename": "dnabarcoder/yeastITS.species.diff.fasta",
      "classification filename": "yeastITS.classification",
      "max proportion": 0.2618,
      "original cut-off": 0.986,
      "original confidence": 0.9319,
      "dataset with max confidence": "Tremellales",
      "original min alignment length": 400
    },
    "Phaffomycetales": {
      "cut-off": 0.984,
      "confidence": 0.9172,
      "sequence number": 267,
      "group number": 66,
      "min alignment length": 400,
      "fasta filename": "dnabarcoder/yeastITS.species.diff.fasta",
      "classification filename": "yeastITS.classification",
      "max proportion": 0.1648,
      "original cut-off": 0.962,
      "original confidence": 0.9154,
      "dataset with max confidence": "Saccharomycetes",
      "original min alignment length": 400
    },
    "Cystobasidiales": {
      "cut-off": 0.99,
      "confidence": 0.9544,
      "sequence number": 68,
      "group number": 21,
      "min alignment length": 400,
      "fasta filename": "dnabarcoder/yeastITS.species.diff.fasta",
      "classification filename": "yeastITS.classification",
      "max proportion": 0.1912,
      "original cut-off": 0.99,
      "original confidence": 0.9544,
      "dataset with max confidence": "Cystobasidiales",
      "original min alignment length": 400
    },
    "Dipodascales": {
      "cut-off": 0.99,
      "confidence": 0.898,
      "sequence number": 429,
      "group number": 155,
      "min alignment length": 400,
      "fasta filename": "dnabarcoder/yeastITS.species.diff.fasta",
      "classification filename": "yeastITS.classification",
      "max proportion": 0.0769,
      "original cut-off": 0.975,
      "original confidence": 0.8733,
      "dataset with max confidence": "All",
      "original min alignment length": 400
    },
    "Cystofilobasidiales": {
      "cut-off": 0.972,
      "confidence": 0.9601,
      "sequence number": 152,
      "group number": 25,
      "min alignment length": 400,
      "fasta filename": "dnabarcoder/yeastITS.species.diff.fasta",
      "classification filename": "yeastITS.classification",
      "max proportion": 0.2237,
      "original cut-off": 0.972,
      "original confidence": 0.9601,
      "dataset with max confidence": "Cystofilobasidiales",
      "original min alignment length": 400
    },
    "Ustilaginales": {
      "cut-off": 0.988,
      "confidence": 0.9812,
      "sequence number": 31,
      "group number": 21,
      "min alignment length": 400,
      "fasta filename": "dnabarcoder/yeastITS.species.diff.fasta",
      "classification filename": "yeastITS.classification",
      "max proportion": 0.129,
      "original cut-off": 0.988,
      "original confidence": 0.9806,
      "dataset with max confidence": "Ustilaginomycetes",
      "original min alignment length": 400
    },
    "Filobasidiales": {
      "cut-off": 0.99,
      "confidence": 0.9108,
      "sequence number": 225,
      "group number": 41,
      "min alignment length": 400,
      "fasta filename": "dnabarcoder/yeastITS.species.diff.fasta",
      "classification filename": "yeastITS.classification",
      "max proportion": 0.2133,
      "original cut-off": 0.993,
      "original confidence": 0.8916,
      "dataset with max confidence": "Basidiomycota",
      "original min alignment length": 400
    },
    "Saccharomycodales": {
      "cut-off": 0.984,
      "confidence": 0.9172,
      "sequence number": 91,
      "group number": 19,
      "min alignment length": 400,
      "fasta filename": "dnabarcoder/yeastITS.species.diff.fasta",
      "classification filename": "yeastITS.classification",
      "max proportion": 0.2857,
      "original cut-off": 0.995,
      "original confidence": 0.8473,
      "dataset with max confidence": "Saccharomycetes",
      "original min alignment length": 400
    },
    "Malasseziales": {
      "cut-off": 0.967,
      "confidence": 0.9918,
      "sequence number": 155,
      "group number": 15,
      "min alignment length": 400,
      "fasta filename": "dnabarcoder/yeastITS.species.diff.fasta",
      "classification filename": "yeastITS.classification",
      "max proportion": 0.4452,
      "original cut-off": 0.967,
      "original confidence": 0.9918,
      "dataset with max confidence": "Malasseziales",
      "original min alignment length": 400
    },
    "Alaninales": {
      "cut-off": 0.99,
      "confidence": 0.898,
      "sequence number": 42,
      "group number": 15,
      "min alignment length": 400,
      "fasta filename": "dnabarcoder/yeastITS.species.diff.fasta",
      "classification filename": "yeastITS.classification",
      "max proportion": 0.2619,
      "original cut-off": 0.996,
      "original confidence": 0.8328,
      "dataset with max confidence": "All",
      "original min alignment length": 400
    },
    "Sporidiobolales": {
      "cut-off": 0.99,
      "confidence": 0.9512,
      "sequence number": 543,
      "group number": 57,
      "min alignment length": 400,
      "fasta filename": "dnabarcoder/yeastITS.species.diff.fasta",
      "classification filename": "yeastITS.classification",
      "max proportion": 0.3683,
      "original cut-off": 0.99,
      "original confidence": 0.9512,
      "dataset with max confidence": "Sporidiobolales",
      "original min alignment length": 400
    },
    "Ascoideales": {
      "cut-off": 0.974,
      "confidence": 0.99,
      "sequence number": 67,
      "group number": 18,
      "min alignment length": 400,
      "fasta filename": "dnabarcoder/yeastITS.species.diff.fasta",
      "classification filename": "yeastITS.classification",
      "max proportion": 0.2836,
      "original cut-off": 0.974,
      "original confidence": 0.99,
      "dataset with max confidence": "Ascoideales",
      "original min alignment length": 400
    },
    "Pichiomycetes": {
      "cut-off": 0.99,
      "confidence": 0.898,
      "sequence number": 2336,
      "group number": 577,
      "min alignment length": 400,
      "fasta filename": "dnabarcoder/yeastITS.species.diff.fasta",
      "classification filename": "yeastITS.classification",
      "max proportion": 0.0569,
      "original cut-off": 0.977,
      "original confidence": 0.8974,
      "dataset with max confidence": "All",
      "original min alignment length": 400
    },
    "Tremellomycetes": {
      "cut-off": 0.99,
      "confidence": 0.9108,
      "sequence number": 1507,
      "group number": 345,
      "min alignment length": 400,
      "fasta filename": "dnabarcoder/yeastITS.species.diff.fasta",
      "classification filename": "yeastITS.classification",
      "max proportion": 0.14,
      "original cut-off": 0.99,
      "original confidence": 0.897,
      "dataset with max confidence": "Basidiomycota",
      "original min alignment length": 400
    },
    "Saccharomycetes": {
      "cut-off": 0.984,
      "confidence": 0.9172,
      "sequence number": 1429,
      "group number": 236,
      "min alignment length": 400,
      "fasta filename": "dnabarcoder/yeastITS.species.diff.fasta",
      "classification filename": "yeastITS.classification",
      "max proportion": 0.0959,
      "original cut-off": 0.984,
      "original confidence": 0.9172,
      "dataset with max confidence": "Saccharomycetes",
      "original min alignment length": 400
    },
    "Lipomycetes": {
      "cut-off": 0.986,
      "confidence": 0.9222,
      "sequence number": 76,
      "group number": 35,
      "min alignment length": 400,
      "fasta filename": "dnabarcoder/yeastITS.species.diff.fasta",
      "classification filename": "yeastITS.classification",
      "max proportion": 0.2632,
      "original cut-off": 0.986,
      "original confidence": 0.9222,
      "dataset with max confidence": "Lipomycetes",
      "original min alignment length": 400
    },
    "Agaricostilbomycetes": {
      "cut-off": 0.973,
      "confidence": 0.9721,
      "sequence number": 65,
      "group number": 42,
      "min alignment length": 400,
      "fasta filename": "dnabarcoder/yeastITS.species.diff.fasta",
      "classification filename": "yeastITS.classification",
      "max proportion": 0.0923,
      "original cut-off": 0.973,
      "original confidence": 0.9721,
      "dataset with max confidence": "Agaricostilbomycetes",
      "original min alignment length": 400
    },
    "Cystobasidiomycetes": {
      "cut-off": 0.99,
      "confidence": 0.9457,
      "sequence number": 102,
      "group number": 37,
      "min alignment length": 400,
      "fasta filename": "dnabarcoder/yeastITS.species.diff.fasta",
      "classification filename": "yeastITS.classification",
      "max proportion": 0.1373,
      "original cut-off": 0.99,
      "original confidence": 0.9457,
      "dataset with max confidence": "Cystobasidiomycetes",
      "original min alignment length": 400
    },
    "Dipodascomycetes": {
      "cut-off": 0.99,
      "confidence": 0.898,
      "sequence number": 429,
      "group number": 155,
      "min alignment length": 400,
      "fasta filename": "dnabarcoder/yeastITS.species.diff.fasta",
      "classification filename": "yeastITS.classification",
      "max proportion": 0.0769,
      "original cut-off": 0.975,
      "original confidence": 0.8733,
      "dataset with max confidence": "All",
      "original min alignment length": 400
    },
    "Microbotryomycetes": {
      "cut-off": 0.99,
      "confidence": 0.9387,
      "sequence number": 704,
      "group number": 98,
      "min alignment length": 400,
      "fasta filename": "dnabarcoder/yeastITS.species.diff.fasta",
      "classification filename": "yeastITS.classification",
      "max proportion": 0.2841,
      "original cut-off": 0.99,
      "original confidence": 0.9387,
      "dataset with max confidence": "Microbotryomycetes",
      "original min alignment length": 400
    },
    "Ustilaginomycetes": {
      "cut-off": 0.988,
      "confidence": 0.9812,
      "sequence number": 32,
      "group number": 22,
      "min alignment length": 400,
      "fasta filename": "dnabarcoder/yeastITS.species.diff.fasta",
      "classification filename": "yeastITS.classification",
      "max proportion": 0.125,
      "original cut-off": 0.988,
      "original confidence": 0.9812,
      "dataset with max confidence": "Ustilaginomycetes",
      "original min alignment length": 400
    },
    "Malasseziomycetes": {
      "cut-off": 0.967,
      "confidence": 0.9918,
      "sequence number": 155,
      "group number": 15,
      "min alignment length": 400,
      "fasta filename": "dnabarcoder/yeastITS.species.diff.fasta",
      "classification filename": "yeastITS.classification",
      "max proportion": 0.4452,
      "original cut-off": 0.967,
      "original confidence": 0.9918,
      "dataset with max confidence": "Malasseziomycetes",
      "original min alignment length": 400
    },
    "Ascomycota": {
      "cut-off": 0.99,
      "confidence": 0.898,
      "sequence number": 4306,
      "group number": 1019,
      "min alignment length": 400,
      "fasta filename": "dnabarcoder/yeastITS.species.diff.fasta",
      "classification filename": "yeastITS.classification",
      "max proportion": 0.0318,
      "original cut-off": 0.984,
      "original confidence": 0.8967,
      "dataset with max confidence": "All",
      "original min alignment length": 400
    },
    "Basidiomycota": {
      "cut-off": 0.99,
      "confidence": 0.9108,
      "sequence number": 2590,
      "group number": 579,
      "min alignment length": 400,
      "fasta filename": "dnabarcoder/yeastITS.species.diff.fasta",
      "classification filename": "yeastITS.classification",
      "max proportion": 0.0815,
      "original cut-off": 0.99,
      "original confidence": 0.9108,
      "dataset with max confidence": "Basidiomycota",
      "original min alignment length": 400
    }
  },
  "genus": {
    "All": {
      "cut-off": 0.93,
      "confidence": 0.7026,
      "sequence number": 7191,
      "group number": 217,
      "min alignment length": 400,
      "fasta filename": "yeastITS.genus.fasta",
      "classification filename": "yeastITS.classification",
      "max proportion": 0.1067,
      "original cut-off": 0.93,
      "original confidence": 0.7026,
      "dataset with max confidence": "All",
      "original min alignment length": 400
    },
    "Saccharomycetaceae": {
      "cut-off": 0.894,
      "confidence": 0.9323,
      "sequence number": 1049,
      "group number": 25,
      "min alignment length": 400,
      "fasta filename": "yeastITS.genus.fasta",
      "classification filename": "yeastITS.classification",
      "max proportion": 0.3432,
      "original cut-off": 0.894,
      "original confidence": 0.9323,
      "dataset with max confidence": "Saccharomycetaceae",
      "original min alignment length": 400
    },
    "Debaryomycetaceae": {
      "cut-off": 0.93,
      "confidence": 0.7026,
      "sequence number": 1606,
      "group number": 21,
      "min alignment length": 400,
      "fasta filename": "yeastITS.genus.fasta",
      "classification filename": "yeastITS.classification",
      "max proportion": 0.4776,
      "original cut-off": 0.908,
      "original confidence": 0.5417,
      "dataset with max confidence": "All",
      "original min alignment length": 400
    },
    "Trichosporonaceae": {
      "cut-off": 0.932,
      "confidence": 0.9218,
      "sequence number": 306,
      "group number": 6,
      "min alignment length": 400,
      "fasta filename": "yeastITS.genus.fasta",
      "classification filename": "yeastITS.classification",
      "max proportion": 0.3399,
      "original cut-off": 0.932,
      "original confidence": 0.9208,
      "dataset with max confidence": "Trichosporonales",
      "original min alignment length": 400
    },
    "Trichomonascaceae": {
      "cut-off": 0.858,
      "confidence": 0.7511,
      "sequence number": 265,
      "group number": 9,
      "min alignment length": 400,
      "fasta filename": "yeastITS.genus.fasta",
      "classification filename": "yeastITS.classification",
      "max proportion": 0.317,
      "original cut-off": 0.829,
      "original confidence": 0.7198,
      "dataset with max confidence": "Dipodascales",
      "original min alignment length": 400
    },
    "Pichiaceae": {
      "cut-off": 0.848,
      "confidence": 0.9091,
      "sequence number": 464,
      "group number": 10,
      "min alignment length": 400,
      "fasta filename": "yeastITS.genus.fasta",
      "classification filename": "yeastITS.classification",
      "max proportion": 0.5,
      "original cut-off": 0.848,
      "original confidence": 0.9091,
      "dataset with max confidence": "Pichiaceae",
      "original min alignment length": 400
    },
    "Dipodascaceae": {
      "cut-off": 0.806,
      "confidence": 0.9224,
      "sequence number": 82,
      "group number": 5,
      "min alignment length": 400,
      "fasta filename": "yeastITS.genus.fasta",
      "classification filename": "yeastITS.classification",
      "max proportion": 0.5366,
      "original cut-off": 0.806,
      "original confidence": 0.9224,
      "dataset with max confidence": "Dipodascaceae",
      "original min alignment length": 400
    },
    "Metschnikowiaceae": {
      "cut-off": 0.93,
      "confidence": 0.7026,
      "sequence number": 236,
      "group number": 13,
      "min alignment length": 400,
      "fasta filename": "yeastITS.genus.fasta",
      "classification filename": "yeastITS.classification",
      "max proportion": 0.3983,
      "original cut-off": 0.861,
      "original confidence": 0.5762,
      "dataset with max confidence": "All",
      "original min alignment length": 400
    },
    "Cystofilobasidiaceae": {
      "cut-off": 0.878,
      "confidence": 1.0,
      "sequence number": 95,
      "group number": 5,
      "min alignment length": 400,
      "fasta filename": "yeastITS.genus.fasta",
      "classification filename": "yeastITS.classification",
      "max proportion": 0.6947,
      "original cut-off": 0.878,
      "original confidence": 1.0,
      "dataset with max confidence": "Cystofilobasidiaceae",
      "original min alignment length": 400
    },
    "Saccharomycetales": {
      "cut-off": 0.894,
      "confidence": 0.9323,
      "sequence number": 1059,
      "group number": 31,
      "min alignment length": 400,
      "fasta filename": "yeastITS.genus.fasta",
      "classification filename": "yeastITS.classification",
      "max proportion": 0.3399,
      "original cut-off": 0.894,
      "original confidence": 0.9323,
      "dataset with max confidence": "Saccharomycetales",
      "original min alignment length": 400
    },
    "Tremellales": {
      "cut-off": 0.929,
      "confidence": 0.8924,
      "sequence number": 1022,
      "group number": 32,
      "min alignment length": 400,
      "fasta filename": "yeastITS.genus.fasta",
      "classification filename": "yeastITS.classification",
      "max proportion": 0.4883,
      "original cut-off": 0.929,
      "original confidence": 0.8924,
      "dataset with max confidence": "Tremellales",
      "original min alignment length": 400
    },
    "Serinales": {
      "cut-off": 0.93,
      "confidence": 0.7026,
      "sequence number": 1836,
      "group number": 34,
      "min alignment length": 400,
      "fasta filename": "yeastITS.genus.fasta",
      "classification filename": "yeastITS.classification",
      "max proportion": 0.4178,
      "original cut-off": 0.908,
      "original confidence": 0.5303,
      "dataset with max confidence": "All",
      "original min alignment length": 400
    },
    "Trichosporonales": {
      "cut-off": 0.932,
      "confidence": 0.9218,
      "sequence number": 310,
      "group number": 7,
      "min alignment length": 400,
      "fasta filename": "yeastITS.genus.fasta",
      "classification filename": "yeastITS.classification",
      "max proportion": 0.3355,
      "original cut-off": 0.932,
      "original confidence": 0.9218,
      "dataset with max confidence": "Trichosporonales",
      "original min alignment length": 400
    },
    "Dipodascales": {
      "cut-off": 0.858,
      "confidence": 0.7511,
      "sequence number": 429,
      "group number": 16,
      "min alignment length": 400,
      "fasta filename": "yeastITS.genus.fasta",
      "classification filename": "yeastITS.classification",
      "max proportion": 0.1958,
      "original cut-off": 0.858,
      "original confidence": 0.7511,
      "dataset with max confidence": "Dipodascales",
      "original min alignment length": 400
    },
    "Filobasidiales": {
      "cut-off": 0.901,
      "confidence": 0.9598,
      "sequence number": 235,
      "group number": 6,
      "min alignment length": 400,
      "fasta filename": "yeastITS.genus.fasta",
      "classification filename": "yeastITS.classification",
      "max proportion": 0.3447,
      "original cut-off": 0.901,
      "original confidence": 0.9598,
      "dataset with max confidence": "Filobasidiales",
      "original min alignment length": 400
    },
    "Agaricostilbales": {
      "cut-off": 0.93,
      "confidence": 0.8638,
      "sequence number": 65,
      "group number": 10,
      "min alignment length": 400,
      "fasta filename": "yeastITS.genus.fasta",
      "classification filename": "yeastITS.classification",
      "max proportion": 0.3077,
      "original cut-off": 0.845,
      "original confidence": 0.8571,
      "dataset with max confidence": "Basidiomycota",
      "original min alignment length": 400
    },
    "Pichiales": {
      "cut-off": 0.848,
      "confidence": 0.9091,
      "sequence number": 464,
      "group number": 10,
      "min alignment length": 400,
      "fasta filename": "yeastITS.genus.fasta",
      "classification filename": "yeastITS.classification",
      "max proportion": 0.5,
      "original cut-off": 0.848,
      "original confidence": 0.9091,
      "dataset with max confidence": "Pichiales",
      "original min alignment length": 400
    },
    "Cystofilobasidiales": {
      "cut-off": 0.879,
      "confidence": 0.9905,
      "sequence number": 152,
      "group number": 8,
      "min alignment length": 400,
      "fasta filename": "yeastITS.genus.fasta",
      "classification filename": "yeastITS.classification",
      "max proportion": 0.4342,
      "original cut-off": 0.879,
      "original confidence": 0.9905,
      "dataset with max confidence": "Cystofilobasidiales",
      "original min alignment length": 400
    },
    "Ustilaginales": {
      "cut-off": 0.93,
      "confidence": 0.8638,
      "sequence number": 31,
      "group number": 8,
      "min alignment length": 400,
      "fasta filename": "yeastITS.genus.fasta",
      "classification filename": "yeastITS.classification",
      "max proportion": 0.2581,
      "original cut-off": 0.923,
      "original confidence": 0.8065,
      "dataset with max confidence": "Basidiomycota",
      "original min alignment length": 400
    },
    "Saccharomycetes": {
      "cut-off": 0.86,
      "confidence": 0.8671,
      "sequence number": 1484,
      "group number": 39,
      "min alignment length": 400,
      "fasta filename": "yeastITS.genus.fasta",
      "classification filename": "yeastITS.classification",
      "max proportion": 0.2426,
      "original cut-off": 0.86,
      "original confidence": 0.8671,
      "dataset with max confidence": "Saccharomycetes",
      "original min alignment length": 400
    },
    "Tremellomycetes": {
      "cut-off": 0.93,
      "confidence": 0.8872,
      "sequence number": 1741,
      "group number": 55,
      "min alignment length": 400,
      "fasta filename": "yeastITS.genus.fasta",
      "classification filename": "yeastITS.classification",
      "max proportion": 0.2866,
      "original cut-off": 0.93,
      "original confidence": 0.8872,
      "dataset with max confidence": "Tremellomycetes",
      "original min alignment length": 400
    },
    "Pichiomycetes": {
      "cut-off": 0.93,
      "confidence": 0.7026,
      "sequence number": 2342,
      "group number": 47,
      "min alignment length": 400,
      "fasta filename": "yeastITS.genus.fasta",
      "classification filename": "yeastITS.classification",
      "max proportion": 0.3275,
      "original cut-off": 0.905,
      "original confidence": 0.5894,
      "dataset with max confidence": "All",
      "original min alignment length": 400
    },
    "Dipodascomycetes": {
      "cut-off": 0.858,
      "confidence": 0.7511,
      "sequence number": 429,
      "group number": 16,
      "min alignment length": 400,
      "fasta filename": "yeastITS.genus.fasta",
      "classification filename": "yeastITS.classification",
      "max proportion": 0.1958,
      "original cut-off": 0.858,
      "original confidence": 0.7511,
      "dataset with max confidence": "Dipodascomycetes",
      "original min alignment length": 400
    },
    "Microbotryomycetes": {
      "cut-off": 0.924,
      "confidence": 0.8933,
      "sequence number": 704,
      "group number": 20,
      "min alignment length": 400,
      "fasta filename": "yeastITS.genus.fasta",
      "classification filename": "yeastITS.classification",
      "max proportion": 0.5682,
      "original cut-off": 0.924,
      "original confidence": 0.8933,
      "dataset with max confidence": "Microbotryomycetes",
      "original min alignment length": 400
    },
    "Agaricostilbomycetes": {
      "cut-off": 0.93,
      "confidence": 0.8638,
      "sequence number": 65,
      "group number": 10,
      "min alignment length": 400,
      "fasta filename": "yeastITS.genus.fasta",
      "classification filename": "yeastITS.classification",
      "max proportion": 0.3077,
      "original cut-off": 0.845,
      "original confidence": 0.8571,
      "dataset with max confidence": "Basidiomycota",
      "original min alignment length": 400
    },
    "Cystobasidiomycetes": {
      "cut-off": 0.957,
      "confidence": 0.9127,
      "sequence number": 102,
      "group number": 8,
      "min alignment length": 400,
      "fasta filename": "yeastITS.genus.fasta",
      "classification filename": "yeastITS.classification",
      "max proportion": 0.5588,
      "original cut-off": 0.957,
      "original confidence": 0.9127,
      "dataset with max confidence": "Cystobasidiomycetes",
      "original min alignment length": 400
    },
    "Ustilaginomycetes": {
      "cut-off": 0.93,
      "confidence": 0.8638,
      "sequence number": 32,
      "group number": 9,
      "min alignment length": 400,
      "fasta filename": "yeastITS.genus.fasta",
      "classification filename": "yeastITS.classification",
      "max proportion": 0.25,
      "original cut-off": 0.923,
      "original confidence": 0.8125,
      "dataset with max confidence": "Basidiomycota",
      "original min alignment length": 400
    },
    "Ascomycota": {
      "cut-off": 0.93,
      "confidence": 0.7026,
      "sequence number": 4367,
      "group number": 107,
      "min alignment length": 400,
      "fasta filename": "yeastITS.genus.fasta",
      "classification filename": "yeastITS.classification",
      "max proportion": 0.1756,
      "original cut-off": 0.905,
      "original confidence": 0.66,
      "dataset with max confidence": "All",
      "original min alignment length": 400
    },
    "Basidiomycota": {
      "cut-off": 0.93,
      "confidence": 0.8638,
      "sequence number": 2824,
      "group number": 110,
      "min alignment length": 400,
      "fasta filename": "yeastITS.genus.fasta",
      "classification filename": "yeastITS.classification",
      "max proportion": 0.1767,
      "original cut-off": 0.93,
      "original confidence": 0.8638,
      "dataset with max confidence": "Basidiomycota",
      "original min alignment length": 400
    }
  },
  "family": {
    "All": {
      "cut-off": 0.897,
      "confidence": 0.685,
      "sequence number": 6915,
      "group number": 61,
      "min alignment length": 400,
      "fasta filename": "yeastITS.family.fasta",
      "classification filename": "yeastITS.classification",
      "max proportion": 0.2322,
      "original cut-off": 0.897,
      "original confidence": 0.685,
      "dataset with max confidence": "All",
      "original min alignment length": 400
    },
    "Tremellales": {
      "cut-off": 0.909,
      "confidence": 0.8786,
      "sequence number": 976,
      "group number": 13,
      "min alignment length": 400,
      "fasta filename": "yeastITS.family.fasta",
      "classification filename": "yeastITS.classification",
      "max proportion": 0.5154,
      "original cut-off": 0.915,
      "original confidence": 0.8735,
      "dataset with max confidence": "Tremellomycetes",
      "original min alignment length": 400
    },
    "Agaricostilbales": {
      "cut-off": 0.807,
      "confidence": 0.8708,
      "sequence number": 65,
      "group number": 5,
      "min alignment length": 400,
      "fasta filename": "yeastITS.family.fasta",
      "classification filename": "yeastITS.classification",
      "max proportion": 0.3692,
      "original cut-off": 0.807,
      "original confidence": 0.8708,
      "dataset with max confidence": "Agaricostilbales",
      "original min alignment length": 400
    },
    "Tremellomycetes": {
      "cut-off": 0.909,
      "confidence": 0.8786,
      "sequence number": 1656,
      "group number": 19,
      "min alignment length": 400,
      "fasta filename": "yeastITS.family.fasta",
      "classification filename": "yeastITS.classification",
      "max proportion": 0.3037,
      "original cut-off": 0.909,
      "original confidence": 0.8786,
      "dataset with max confidence": "Tremellomycetes",
      "original min alignment length": 400
    },
    "Agaricostilbomycetes": {
      "cut-off": 0.807,
      "confidence": 0.8708,
      "sequence number": 65,
      "group number": 5,
      "min alignment length": 400,
      "fasta filename": "yeastITS.family.fasta",
      "classification filename": "yeastITS.classification",
      "max proportion": 0.3692,
      "original cut-off": 0.807,
      "original confidence": 0.8708,
      "dataset with max confidence": "Agaricostilbomycetes",
      "original min alignment length": 400
    },
    "Ascomycota": {
      "cut-off": 0.844,
      "confidence": 0.6937,
      "sequence number": 4282,
      "group number": 17,
      "min alignment length": 400,
      "fasta filename": "yeastITS.family.fasta",
      "classification filename": "yeastITS.classification",
      "max proportion": 0.3751,
      "original cut-off": 0.844,
      "original confidence": 0.6937,
      "dataset with max confidence": "Ascomycota",
      "original min alignment length": 400
    },
    "Basidiomycota": {
      "cut-off": 0.921,
      "confidence": 0.8402,
      "sequence number": 2633,
      "group number": 44,
      "min alignment length": 400,
      "fasta filename": "yeastITS.family.fasta",
      "classification filename": "yeastITS.classification",
      "max proportion": 0.2062,
      "original cut-off": 0.921,
      "original confidence": 0.8402,
      "dataset with max confidence": "Basidiomycota",
      "original min alignment length": 400
    }
  },
  "order": {
    "All": {
      "cut-off": 0.895,
      "confidence": 0.6813,
      "sequence number": 7177,
      "group number": 38,
      "min alignment length": 400,
      "fasta filename": "yeastITS.order.fasta",
      "classification filename": "yeastITS.classification",
      "max proportion": 0.2558,
      "original cut-off": 0.895,
      "original confidence": 0.6813,
      "dataset with max confidence": "All",
      "original min alignment length": 400
    },
    "Tremellomycetes": {
      "cut-off": 0.896,
      "confidence": 0.8124,
      "sequence number": 1741,
      "group number": 5,
      "min alignment length": 400,
      "fasta filename": "yeastITS.order.fasta",
      "classification filename": "yeastITS.classification",
      "max proportion": 0.587,
      "original cut-off": 0.896,
      "original confidence": 0.8091,
      "dataset with max confidence": "Basidiomycota",
      "original min alignment length": 400
    },
    "Ascomycota": {
      "cut-off": 0.844,
      "confidence": 0.7225,
      "sequence number": 4367,
      "group number": 14,
      "min alignment length": 400,
      "fasta filename": "yeastITS.order.fasta",
      "classification filename": "yeastITS.classification",
      "max proportion": 0.4204,
      "original cut-off": 0.844,
      "original confidence": 0.7225,
      "dataset with max confidence": "Ascomycota",
      "original min alignment length": 400
    },
    "Basidiomycota": {
      "cut-off": 0.896,
      "confidence": 0.8124,
      "sequence number": 2810,
      "group number": 24,
      "min alignment length": 400,
      "fasta filename": "yeastITS.order.fasta",
      "classification filename": "yeastITS.classification",
      "max proportion": 0.3637,
      "original cut-off": 0.896,
      "original confidence": 0.8124,
      "dataset with max confidence": "Basidiomycota",
      "original min alignment length": 400
    }
  },
  "class": {
    "All": {
      "cut-off": 0.871,
      "confidence": 0.6756,
      "sequence number": 7191,
      "group number": 18,
      "min alignment length": 400,
      "fasta filename": "yeastITS.class.fasta",
      "classification filename": "yeastITS.classification",
      "max proportion": 0.3257,
      "original cut-off": 0.871,
      "original confidence": 0.6756,
      "dataset with max confidence": "All",
      "original min alignment length": 400
    },
    "Ascomycota": {
      "cut-off": 0.809,
      "confidence": 0.7706,
      "sequence number": 4367,
      "group number": 9,
      "min alignment length": 400,
      "fasta filename": "yeastITS.class.fasta",
      "classification filename": "yeastITS.classification",
      "max proportion": 0.5363,
      "original cut-off": 0.809,
      "original confidence": 0.7706,
      "dataset with max confidence": "Ascomycota",
      "original min alignment length": 400
    },
    "Basidiomycota": {
      "cut-off": 0.847,
      "confidence": 0.955,
      "sequence number": 2824,
      "group number": 9,
      "min alignment length": 400,
      "fasta filename": "yeastITS.class.fasta",
      "classification filename": "yeastITS.classification",
      "max proportion": 0.6165,
      "original cut-off": 0.847,
      "original confidence": 0.955,
      "dataset with max confidence": "Basidiomycota",
      "original min alignment length": 400
    }
  }
}
