# Supplementary material for: Advancing Yeast Identification Using High‐Throughput DNA Barcode Data From a Curated Culture Collection
Source: Mol Ecol Resour. 2025 Nov 26;26(1):e70082. doi: 10.1111/1755-0998.70082 (PMC12649295; doi:10.1111/1755-0998.70082)
Supplement: Supplementary file 11 — Appendix S11: men70082‐sup‐0011‐AppendixS11.json. [file MEN-26-e70082-s006.json]

{
  "species": {
    "All": {
      "cut-off": 0.984,
      "confidence": 0.9194,
      "sequence number": 6004,
      "group number": 1401,
      "min alignment length": 50,
      "fasta filename": "dnabarcoder/yeastITS1.species.diff.fasta",
      "classification filename": "yeastITS1.classification",
      "max proportion": 0.0351,
      "original cut-off": 0.984,
      "original confidence": 0.9194,
      "dataset with max confidence": "All",
      "original min alignment length": 50
    },
    "Candida": {
      "cut-off": 0.985,
      "confidence": 0.9468,
      "sequence number": 746,
      "group number": 170,
      "min alignment length": 50,
      "fasta filename": "dnabarcoder/yeastITS1.species.diff.fasta",
      "classification filename": "yeastITS1.classification",
      "max proportion": 0.1555,
      "original cut-off": 0.985,
      "original confidence": 0.9468,
      "dataset with max confidence": "Candida",
      "original min alignment length": 50
    },
    "Trichosporon": {
      "cut-off": 0.99,
      "confidence": 0.954,
      "sequence number": 55,
      "group number": 9,
      "min alignment length": 50,
      "fasta filename": "dnabarcoder/yeastITS1.species.diff.fasta",
      "classification filename": "yeastITS1.classification",
      "max proportion": 0.5273,
      "original cut-off": 0.992,
      "original confidence": 0.951,
      "dataset with max confidence": "Tremellomycetes",
      "original min alignment length": 50
    },
    "Yarrowia": {
      "cut-off": 0.7,
      "confidence": 0.9824,
      "sequence number": 63,
      "group number": 13,
      "min alignment length": 50,
      "fasta filename": "dnabarcoder/yeastITS1.species.diff.fasta",
      "classification filename": "yeastITS1.classification",
      "max proportion": 0.5238,
      "original cut-off": 0.7,
      "original confidence": 0.9824,
      "dataset with max confidence": "Yarrowia",
      "original min alignment length": 50
    },
    "Pichia": {
      "cut-off": 0.947,
      "confidence": 0.978,
      "sequence number": 219,
      "group number": 30,
      "min alignment length": 50,
      "fasta filename": "dnabarcoder/yeastITS1.species.diff.fasta",
      "classification filename": "yeastITS1.classification",
      "max proportion": 0.2009,
      "original cut-off": 0.947,
      "original confidence": 0.978,
      "dataset with max confidence": "Pichia",
      "original min alignment length": 50
    },
    "Starmerella": {
      "cut-off": 0.965,
      "confidence": 0.978,
      "sequence number": 84,
      "group number": 36,
      "min alignment length": 50,
      "fasta filename": "dnabarcoder/yeastITS1.species.diff.fasta",
      "classification filename": "yeastITS1.classification",
      "max proportion": 0.1667,
      "original cut-off": 0.965,
      "original confidence": 0.978,
      "dataset with max confidence": "Starmerella",
      "original min alignment length": 50
    },
    "Rhodotorula": {
      "cut-off": 0.993,
      "confidence": 0.9597,
      "sequence number": 308,
      "group number": 11,
      "min alignment length": 50,
      "fasta filename": "dnabarcoder/yeastITS1.species.diff.fasta",
      "classification filename": "yeastITS1.classification",
      "max proportion": 0.6494,
      "original cut-off": 0.993,
      "original confidence": 0.9597,
      "dataset with max confidence": "Rhodotorula",
      "original min alignment length": 50
    },
    "Naganishia": {
      "cut-off": 0.992,
      "confidence": 0.984,
      "sequence number": 56,
      "group number": 9,
      "min alignment length": 50,
      "fasta filename": "dnabarcoder/yeastITS1.species.diff.fasta",
      "classification filename": "yeastITS1.classification",
      "max proportion": 0.4821,
      "original cut-off": 0.992,
      "original confidence": 0.9817,
      "dataset with max confidence": "Filobasidiaceae",
      "original min alignment length": 50
    },
    "Ogataea": {
      "cut-off": 0.982,
      "confidence": 0.9587,
      "sequence number": 63,
      "group number": 30,
      "min alignment length": 50,
      "fasta filename": "dnabarcoder/yeastITS1.species.diff.fasta",
      "classification filename": "yeastITS1.classification",
      "max proportion": 0.1429,
      "original cut-off": 0.982,
      "original confidence": 0.9587,
      "dataset with max confidence": "Ogataea",
      "original min alignment length": 50
    },
    "Cystobasidium": {
      "cut-off": 0.988,
      "confidence": 0.9401,
      "sequence number": 51,
      "group number": 13,
      "min alignment length": 50,
      "fasta filename": "dnabarcoder/yeastITS1.species.diff.fasta",
      "classification filename": "yeastITS1.classification",
      "max proportion": 0.2549,
      "original cut-off": 0.988,
      "original confidence": 0.9288,
      "dataset with max confidence": "Cystobasidiomycetes",
      "original min alignment length": 50
    },
    "Dioszegia": {
      "cut-off": 0.985,
      "confidence": 0.9818,
      "sequence number": 30,
      "group number": 20,
      "min alignment length": 50,
      "fasta filename": "dnabarcoder/yeastITS1.species.diff.fasta",
      "classification filename": "yeastITS1.classification",
      "max proportion": 0.2,
      "original cut-off": 0.985,
      "original confidence": 0.9818,
      "dataset with max confidence": "Dioszegia",
      "original min alignment length": 50
    },
    "Apiotrichum": {
      "cut-off": 0.992,
      "confidence": 0.9619,
      "sequence number": 75,
      "group number": 13,
      "min alignment length": 50,
      "fasta filename": "dnabarcoder/yeastITS1.species.diff.fasta",
      "classification filename": "yeastITS1.classification",
      "max proportion": 0.3467,
      "original cut-off": 0.992,
      "original confidence": 0.9619,
      "dataset with max confidence": "Apiotrichum",
      "original min alignment length": 50
    },
    "Vishniacozyma": {
      "cut-off": 0.986,
      "confidence": 0.966,
      "sequence number": 56,
      "group number": 12,
      "min alignment length": 50,
      "fasta filename": "dnabarcoder/yeastITS1.species.diff.fasta",
      "classification filename": "yeastITS1.classification",
      "max proportion": 0.4464,
      "original cut-off": 0.986,
      "original confidence": 0.9052,
      "dataset with max confidence": "Tremellales",
      "original min alignment length": 50
    },
    "Saccharomycopsis": {
      "cut-off": 0.953,
      "confidence": 1.0,
      "sequence number": 67,
      "group number": 18,
      "min alignment length": 50,
      "fasta filename": "dnabarcoder/yeastITS1.species.diff.fasta",
      "classification filename": "yeastITS1.classification",
      "max proportion": 0.2836,
      "original cut-off": 0.953,
      "original confidence": 1.0,
      "dataset with max confidence": "Saccharomycopsis",
      "original min alignment length": 50
    },
    "Lipomyces": {
      "cut-off": 0.984,
      "confidence": 0.9194,
      "sequence number": 52,
      "group number": 19,
      "min alignment length": 50,
      "fasta filename": "dnabarcoder/yeastITS1.species.diff.fasta",
      "classification filename": "yeastITS1.classification",
      "max proportion": 0.3846,
      "original cut-off": 0.975,
      "original confidence": 0.8494,
      "dataset with max confidence": "All",
      "original min alignment length": 50
    },
    "Metschnikowia": {
      "cut-off": 0.958,
      "confidence": 0.9425,
      "sequence number": 89,
      "group number": 47,
      "min alignment length": 50,
      "fasta filename": "dnabarcoder/yeastITS1.species.diff.fasta",
      "classification filename": "yeastITS1.classification",
      "max proportion": 0.0674,
      "original cut-off": 0.937,
      "original confidence": 0.9183,
      "dataset with max confidence": "Metschnikowiaceae",
      "original min alignment length": 50
    },
    "Kodamaea": {
      "cut-off": 0.929,
      "confidence": 0.9815,
      "sequence number": 36,
      "group number": 12,
      "min alignment length": 50,
      "fasta filename": "dnabarcoder/yeastITS1.species.diff.fasta",
      "classification filename": "yeastITS1.classification",
      "max proportion": 0.3889,
      "original cut-off": 0.929,
      "original confidence": 0.9815,
      "dataset with max confidence": "Kodamaea",
      "original min alignment length": 50
    },
    "Filobasidium": {
      "cut-off": 0.99,
      "confidence": 1.0,
      "sequence number": 40,
      "group number": 8,
      "min alignment length": 50,
      "fasta filename": "dnabarcoder/yeastITS1.species.diff.fasta",
      "classification filename": "yeastITS1.classification",
      "max proportion": 0.45,
      "original cut-off": 0.99,
      "original confidence": 1.0,
      "dataset with max confidence": "Filobasidium",
      "original min alignment length": 50
    },
    "Galactomyces": {
      "cut-off": 0.7,
      "confidence": 0.9562,
      "sequence number": 44,
      "group number": 5,
      "min alignment length": 50,
      "fasta filename": "dnabarcoder/yeastITS1.species.diff.fasta",
      "classification filename": "yeastITS1.classification",
      "max proportion": 0.6136,
      "original cut-off": 0.7,
      "original confidence": 0.9562,
      "dataset with max confidence": "Galactomyces",
      "original min alignment length": 50
    },
    "Cystofilobasidium": {
      "cut-off": 0.981,
      "confidence": 0.9573,
      "sequence number": 66,
      "group number": 8,
      "min alignment length": 50,
      "fasta filename": "dnabarcoder/yeastITS1.species.diff.fasta",
      "classification filename": "yeastITS1.classification",
      "max proportion": 0.3939,
      "original cut-off": 0.981,
      "original confidence": 0.9573,
      "dataset with max confidence": "Cystofilobasidium",
      "original min alignment length": 50
    },
    "Torulaspora": {
      "cut-off": 0.974,
      "confidence": 0.9497,
      "sequence number": 70,
      "group number": 7,
      "min alignment length": 50,
      "fasta filename": "dnabarcoder/yeastITS1.species.diff.fasta",
      "classification filename": "yeastITS1.classification",
      "max proportion": 0.6,
      "original cut-off": 0.951,
      "original confidence": 0.9086,
      "dataset with max confidence": "Saccharomycetaceae",
      "original min alignment length": 50
    },
    "Hyphopichia": {
      "cut-off": 0.887,
      "confidence": 1.0,
      "sequence number": 37,
      "group number": 8,
      "min alignment length": 50,
      "fasta filename": "dnabarcoder/yeastITS1.species.diff.fasta",
      "classification filename": "yeastITS1.classification",
      "max proportion": 0.4865,
      "original cut-off": 0.887,
      "original confidence": 1.0,
      "dataset with max confidence": "Hyphopichia",
      "original min alignment length": 50
    },
    "Teunomyces": {
      "cut-off": 0.952,
      "confidence": 0.9864,
      "sequence number": 76,
      "group number": 13,
      "min alignment length": 50,
      "fasta filename": "dnabarcoder/yeastITS1.species.diff.fasta",
      "classification filename": "yeastITS1.classification",
      "max proportion": 0.3289,
      "original cut-off": 0.952,
      "original confidence": 0.9864,
      "dataset with max confidence": "Teunomyces",
      "original min alignment length": 50
    },
    "Rhodosporidiobolus": {
      "cut-off": 0.994,
      "confidence": 0.9559,
      "sequence number": 38,
      "group number": 13,
      "min alignment length": 50,
      "fasta filename": "dnabarcoder/yeastITS1.species.diff.fasta",
      "classification filename": "yeastITS1.classification",
      "max proportion": 0.3158,
      "original cut-off": 0.994,
      "original confidence": 0.9559,
      "dataset with max confidence": "Rhodosporidiobolus",
      "original min alignment length": 50
    },
    "Lachancea": {
      "cut-off": 0.971,
      "confidence": 0.9666,
      "sequence number": 87,
      "group number": 9,
      "min alignment length": 50,
      "fasta filename": "dnabarcoder/yeastITS1.species.diff.fasta",
      "classification filename": "yeastITS1.classification",
      "max proportion": 0.3218,
      "original cut-off": 0.971,
      "original confidence": 0.9666,
      "dataset with max confidence": "Lachancea",
      "original min alignment length": 50
    },
    "Suhomyces": {
      "cut-off": 0.942,
      "confidence": 1.0,
      "sequence number": 94,
      "group number": 22,
      "min alignment length": 50,
      "fasta filename": "dnabarcoder/yeastITS1.species.diff.fasta",
      "classification filename": "yeastITS1.classification",
      "max proportion": 0.1702,
      "original cut-off": 0.942,
      "original confidence": 1.0,
      "dataset with max confidence": "Suhomyces",
      "original min alignment length": 50
    },
    "Cyberlindnera": {
      "cut-off": 0.987,
      "confidence": 0.9261,
      "sequence number": 115,
      "group number": 27,
      "min alignment length": 50,
      "fasta filename": "dnabarcoder/yeastITS1.species.diff.fasta",
      "classification filename": "yeastITS1.classification",
      "max proportion": 0.1478,
      "original cut-off": 0.989,
      "original confidence": 0.9003,
      "dataset with max confidence": "Saccharomycetes",
      "original min alignment length": 50
    },
    "Wickerhamomyces": {
      "cut-off": 0.987,
      "confidence": 0.9261,
      "sequence number": 87,
      "group number": 24,
      "min alignment length": 50,
      "fasta filename": "dnabarcoder/yeastITS1.species.diff.fasta",
      "classification filename": "yeastITS1.classification",
      "max proportion": 0.5057,
      "original cut-off": 0.976,
      "original confidence": 0.8947,
      "dataset with max confidence": "Saccharomycetes",
      "original min alignment length": 50
    },
    "Malassezia": {
      "cut-off": 0.927,
      "confidence": 0.9678,
      "sequence number": 152,
      "group number": 14,
      "min alignment length": 50,
      "fasta filename": "dnabarcoder/yeastITS1.species.diff.fasta",
      "classification filename": "yeastITS1.classification",
      "max proportion": 0.4539,
      "original cut-off": 0.927,
      "original confidence": 0.9678,
      "dataset with max confidence": "Malassezia",
      "original min alignment length": 50
    },
    "Cutaneotrichosporon": {
      "cut-off": 0.99,
      "confidence": 1.0,
      "sequence number": 56,
      "group number": 12,
      "min alignment length": 50,
      "fasta filename": "dnabarcoder/yeastITS1.species.diff.fasta",
      "classification filename": "yeastITS1.classification",
      "max proportion": 0.3036,
      "original cut-off": 0.99,
      "original confidence": 1.0,
      "dataset with max confidence": "Cutaneotrichosporon",
      "original min alignment length": 50
    },
    "Wickerhamiella": {
      "cut-off": 0.984,
      "confidence": 0.9695,
      "sequence number": 60,
      "group number": 22,
      "min alignment length": 50,
      "fasta filename": "dnabarcoder/yeastITS1.species.diff.fasta",
      "classification filename": "yeastITS1.classification",
      "max proportion": 0.2833,
      "original cut-off": 0.97,
      "original confidence": 0.9491,
      "dataset with max confidence": "Trichomonascaceae",
      "original min alignment length": 50
    },
    "Sporobolomyces": {
      "cut-off": 0.987,
      "confidence": 0.9856,
      "sequence number": 37,
      "group number": 17,
      "min alignment length": 50,
      "fasta filename": "dnabarcoder/yeastITS1.species.diff.fasta",
      "classification filename": "yeastITS1.classification",
      "max proportion": 0.2162,
      "original cut-off": 0.987,
      "original confidence": 0.9856,
      "dataset with max confidence": "Sporobolomyces",
      "original min alignment length": 50
    },
    "Hanseniaspora": {
      "cut-off": 0.987,
      "confidence": 0.9261,
      "sequence number": 78,
      "group number": 14,
      "min alignment length": 50,
      "fasta filename": "dnabarcoder/yeastITS1.species.diff.fasta",
      "classification filename": "yeastITS1.classification",
      "max proportion": 0.3333,
      "original cut-off": 0.993,
      "original confidence": 0.8307,
      "dataset with max confidence": "Saccharomycetes",
      "original min alignment length": 50
    },
    "Zygosaccharomyces": {
      "cut-off": 0.914,
      "confidence": 1.0,
      "sequence number": 61,
      "group number": 7,
      "min alignment length": 50,
      "fasta filename": "dnabarcoder/yeastITS1.species.diff.fasta",
      "classification filename": "yeastITS1.classification",
      "max proportion": 0.6393,
      "original cut-off": 0.914,
      "original confidence": 1.0,
      "dataset with max confidence": "Zygosaccharomyces",
      "original min alignment length": 50
    },
    "Diutina": {
      "cut-off": 0.7,
      "confidence": 0.9826,
      "sequence number": 31,
      "group number": 7,
      "min alignment length": 50,
      "fasta filename": "dnabarcoder/yeastITS1.species.diff.fasta",
      "classification filename": "yeastITS1.classification",
      "max proportion": 0.4516,
      "original cut-off": 0.7,
      "original confidence": 0.9826,
      "dataset with max confidence": "Diutina",
      "original min alignment length": 50
    },
    "Candidozyma": {
      "cut-off": 0.843,
      "confidence": 0.9773,
      "sequence number": 48,
      "group number": 9,
      "min alignment length": 50,
      "fasta filename": "dnabarcoder/yeastITS1.species.diff.fasta",
      "classification filename": "yeastITS1.classification",
      "max proportion": 0.4167,
      "original cut-off": 0.843,
      "original confidence": 0.9773,
      "dataset with max confidence": "Candidozyma",
      "original min alignment length": 50
    },
    "Yamadazyma": {
      "cut-off": 0.969,
      "confidence": 0.9815,
      "sequence number": 36,
      "group number": 16,
      "min alignment length": 50,
      "fasta filename": "dnabarcoder/yeastITS1.species.diff.fasta",
      "classification filename": "yeastITS1.classification",
      "max proportion": 0.3889,
      "original cut-off": 0.969,
      "original confidence": 0.9815,
      "dataset with max confidence": "Yamadazyma",
      "original min alignment length": 50
    },
    "Sugiyamaella": {
      "cut-off": 0.969,
      "confidence": 1.0,
      "sequence number": 32,
      "group number": 15,
      "min alignment length": 50,
      "fasta filename": "dnabarcoder/yeastITS1.species.diff.fasta",
      "classification filename": "yeastITS1.classification",
      "max proportion": 0.1875,
      "original cut-off": 0.969,
      "original confidence": 1.0,
      "dataset with max confidence": "Sugiyamaella",
      "original min alignment length": 50
    },
    "Scheffersomyces": {
      "cut-off": 0.974,
      "confidence": 0.9484,
      "sequence number": 37,
      "group number": 15,
      "min alignment length": 50,
      "fasta filename": "dnabarcoder/yeastITS1.species.diff.fasta",
      "classification filename": "yeastITS1.classification",
      "max proportion": 0.2432,
      "original cut-off": 0.995,
      "original confidence": 0.9023,
      "dataset with max confidence": "Saccharomycetales",
      "original min alignment length": 50
    },
    "Papiliotrema": {
      "cut-off": 0.961,
      "confidence": 0.978,
      "sequence number": 41,
      "group number": 13,
      "min alignment length": 50,
      "fasta filename": "dnabarcoder/yeastITS1.species.diff.fasta",
      "classification filename": "yeastITS1.classification",
      "max proportion": 0.2683,
      "original cut-off": 0.961,
      "original confidence": 0.978,
      "dataset with max confidence": "Papiliotrema",
      "original min alignment length": 50
    },
    "Blastobotrys": {
      "cut-off": 0.981,
      "confidence": 1.0,
      "sequence number": 34,
      "group number": 21,
      "min alignment length": 50,
      "fasta filename": "dnabarcoder/yeastITS1.species.diff.fasta",
      "classification filename": "yeastITS1.classification",
      "max proportion": 0.1765,
      "original cut-off": 0.981,
      "original confidence": 1.0,
      "dataset with max confidence": "Blastobotrys",
      "original min alignment length": 50
    },
    "Debaryomycetaceae": {
      "cut-off": 0.985,
      "confidence": 0.9258,
      "sequence number": 1418,
      "group number": 297,
      "min alignment length": 50,
      "fasta filename": "dnabarcoder/yeastITS1.species.diff.fasta",
      "classification filename": "yeastITS1.classification",
      "max proportion": 0.0938,
      "original cut-off": 0.985,
      "original confidence": 0.9258,
      "dataset with max confidence": "Debaryomycetaceae",
      "original min alignment length": 50
    },
    "Saccharomycetaceae": {
      "cut-off": 0.974,
      "confidence": 0.9497,
      "sequence number": 753,
      "group number": 109,
      "min alignment length": 50,
      "fasta filename": "dnabarcoder/yeastITS1.species.diff.fasta",
      "classification filename": "yeastITS1.classification",
      "max proportion": 0.1806,
      "original cut-off": 0.974,
      "original confidence": 0.9497,
      "dataset with max confidence": "Saccharomycetaceae",
      "original min alignment length": 50
    },
    "Trichosporonaceae": {
      "cut-off": 0.99,
      "confidence": 0.954,
      "sequence number": 232,
      "group number": 42,
      "min alignment length": 50,
      "fasta filename": "dnabarcoder/yeastITS1.species.diff.fasta",
      "classification filename": "yeastITS1.classification",
      "max proportion": 0.1422,
      "original cut-off": 0.992,
      "original confidence": 0.9382,
      "dataset with max confidence": "Tremellomycetes",
      "original min alignment length": 50
    },
    "Pichiaceae": {
      "cut-off": 0.962,
      "confidence": 0.9537,
      "sequence number": 419,
      "group number": 99,
      "min alignment length": 50,
      "fasta filename": "dnabarcoder/yeastITS1.species.diff.fasta",
      "classification filename": "yeastITS1.classification",
      "max proportion": 0.105,
      "original cut-off": 0.962,
      "original confidence": 0.9537,
      "dataset with max confidence": "Pichiaceae",
      "original min alignment length": 50
    },
    "Trichomonascaceae": {
      "cut-off": 0.984,
      "confidence": 0.9695,
      "sequence number": 260,
      "group number": 111,
      "min alignment length": 50,
      "fasta filename": "dnabarcoder/yeastITS1.species.diff.fasta",
      "classification filename": "yeastITS1.classification",
      "max proportion": 0.0654,
      "original cut-off": 0.984,
      "original confidence": 0.9695,
      "dataset with max confidence": "Trichomonascaceae",
      "original min alignment length": 50
    },
    "Sporidiobolaceae": {
      "cut-off": 0.993,
      "confidence": 0.9473,
      "sequence number": 434,
      "group number": 44,
      "min alignment length": 50,
      "fasta filename": "dnabarcoder/yeastITS1.species.diff.fasta",
      "classification filename": "yeastITS1.classification",
      "max proportion": 0.4608,
      "original cut-off": 0.993,
      "original confidence": 0.9473,
      "dataset with max confidence": "Sporidiobolaceae",
      "original min alignment length": 50
    },
    "Filobasidiaceae": {
      "cut-off": 0.992,
      "confidence": 0.984,
      "sequence number": 106,
      "group number": 23,
      "min alignment length": 50,
      "fasta filename": "dnabarcoder/yeastITS1.species.diff.fasta",
      "classification filename": "yeastITS1.classification",
      "max proportion": 0.2547,
      "original cut-off": 0.992,
      "original confidence": 0.984,
      "dataset with max confidence": "Filobasidiaceae",
      "original min alignment length": 50
    },
    "Cystobasidiaceae": {
      "cut-off": 0.988,
      "confidence": 0.9401,
      "sequence number": 61,
      "group number": 17,
      "min alignment length": 50,
      "fasta filename": "dnabarcoder/yeastITS1.species.diff.fasta",
      "classification filename": "yeastITS1.classification",
      "max proportion": 0.2131,
      "original cut-off": 0.988,
      "original confidence": 0.9296,
      "dataset with max confidence": "Cystobasidiomycetes",
      "original min alignment length": 50
    },
    "Tremellaceae": {
      "cut-off": 0.986,
      "confidence": 0.966,
      "sequence number": 59,
      "group number": 29,
      "min alignment length": 50,
      "fasta filename": "dnabarcoder/yeastITS1.species.diff.fasta",
      "classification filename": "yeastITS1.classification",
      "max proportion": 0.2034,
      "original cut-off": 0.991,
      "original confidence": 0.9303,
      "dataset with max confidence": "Tremellales",
      "original min alignment length": 50
    },
    "Bulleribasidiaceae": {
      "cut-off": 0.986,
      "confidence": 0.966,
      "sequence number": 97,
      "group number": 35,
      "min alignment length": 50,
      "fasta filename": "dnabarcoder/yeastITS1.species.diff.fasta",
      "classification filename": "yeastITS1.classification",
      "max proportion": 0.2577,
      "original cut-off": 0.986,
      "original confidence": 0.9194,
      "dataset with max confidence": "Tremellales",
      "original min alignment length": 50
    },
    "Saccharomycopsidaceae": {
      "cut-off": 0.953,
      "confidence": 1.0,
      "sequence number": 68,
      "group number": 19,
      "min alignment length": 50,
      "fasta filename": "dnabarcoder/yeastITS1.species.diff.fasta",
      "classification filename": "yeastITS1.classification",
      "max proportion": 0.2794,
      "original cut-off": 0.969,
      "original confidence": 0.992,
      "dataset with max confidence": "Ascoideales",
      "original min alignment length": 50
    },
    "Lipomycetaceae": {
      "cut-off": 0.984,
      "confidence": 0.9194,
      "sequence number": 72,
      "group number": 32,
      "min alignment length": 50,
      "fasta filename": "dnabarcoder/yeastITS1.species.diff.fasta",
      "classification filename": "yeastITS1.classification",
      "max proportion": 0.2778,
      "original cut-off": 0.975,
      "original confidence": 0.8787,
      "dataset with max confidence": "All",
      "original min alignment length": 50
    },
    "Metschnikowiaceae": {
      "cut-off": 0.958,
      "confidence": 0.9425,
      "sequence number": 226,
      "group number": 97,
      "min alignment length": 50,
      "fasta filename": "dnabarcoder/yeastITS1.species.diff.fasta",
      "classification filename": "yeastITS1.classification",
      "max proportion": 0.0885,
      "original cut-off": 0.958,
      "original confidence": 0.9425,
      "dataset with max confidence": "Metschnikowiaceae",
      "original min alignment length": 50
    },
    "Dipodascaceae": {
      "cut-off": 0.965,
      "confidence": 0.9292,
      "sequence number": 82,
      "group number": 23,
      "min alignment length": 50,
      "fasta filename": "dnabarcoder/yeastITS1.species.diff.fasta",
      "classification filename": "yeastITS1.classification",
      "max proportion": 0.3293,
      "original cut-off": 0.7,
      "original confidence": 0.9126,
      "dataset with max confidence": "Dipodascales",
      "original min alignment length": 50
    },
    "Cystofilobasidiaceae": {
      "cut-off": 0.99,
      "confidence": 0.954,
      "sequence number": 91,
      "group number": 16,
      "min alignment length": 50,
      "fasta filename": "dnabarcoder/yeastITS1.species.diff.fasta",
      "classification filename": "yeastITS1.classification",
      "max proportion": 0.2857,
      "original cut-off": 0.988,
      "original confidence": 0.9433,
      "dataset with max confidence": "Tremellomycetes",
      "original min alignment length": 50
    },
    "Piskurozymaceae": {
      "cut-off": 0.992,
      "confidence": 0.9835,
      "sequence number": 90,
      "group number": 8,
      "min alignment length": 50,
      "fasta filename": "dnabarcoder/yeastITS1.species.diff.fasta",
      "classification filename": "yeastITS1.classification",
      "max proportion": 0.5333,
      "original cut-off": 0.989,
      "original confidence": 0.9828,
      "dataset with max confidence": "Filobasidiales",
      "original min alignment length": 50
    },
    "Phaffomycetaceae": {
      "cut-off": 0.987,
      "confidence": 0.9261,
      "sequence number": 156,
      "group number": 38,
      "min alignment length": 50,
      "fasta filename": "dnabarcoder/yeastITS1.species.diff.fasta",
      "classification filename": "yeastITS1.classification",
      "max proportion": 0.109,
      "original cut-off": 0.989,
      "original confidence": 0.9193,
      "dataset with max confidence": "Saccharomycetes",
      "original min alignment length": 50
    },
    "Wickerhamomycetaceae": {
      "cut-off": 0.987,
      "confidence": 0.9261,
      "sequence number": 87,
      "group number": 24,
      "min alignment length": 50,
      "fasta filename": "dnabarcoder/yeastITS1.species.diff.fasta",
      "classification filename": "yeastITS1.classification",
      "max proportion": 0.5057,
      "original cut-off": 0.976,
      "original confidence": 0.8947,
      "dataset with max confidence": "Saccharomycetes",
      "original min alignment length": 50
    },
    "Saccharomycodaceae": {
      "cut-off": 0.987,
      "confidence": 0.9261,
      "sequence number": 86,
      "group number": 17,
      "min alignment length": 50,
      "fasta filename": "dnabarcoder/yeastITS1.species.diff.fasta",
      "classification filename": "yeastITS1.classification",
      "max proportion": 0.3023,
      "original cut-off": 0.993,
      "original confidence": 0.8325,
      "dataset with max confidence": "Saccharomycetes",
      "original min alignment length": 50
    },
    "Malasseziaceae": {
      "cut-off": 0.927,
      "confidence": 0.9678,
      "sequence number": 152,
      "group number": 14,
      "min alignment length": 50,
      "fasta filename": "dnabarcoder/yeastITS1.species.diff.fasta",
      "classification filename": "yeastITS1.classification",
      "max proportion": 0.4539,
      "original cut-off": 0.927,
      "original confidence": 0.9678,
      "dataset with max confidence": "Malasseziaceae",
      "original min alignment length": 50
    },
    "Cuniculitremaceae": {
      "cut-off": 0.986,
      "confidence": 0.966,
      "sequence number": 30,
      "group number": 22,
      "min alignment length": 50,
      "fasta filename": "dnabarcoder/yeastITS1.species.diff.fasta",
      "classification filename": "yeastITS1.classification",
      "max proportion": 0.1,
      "original cut-off": 0.992,
      "original confidence": 0.95,
      "dataset with max confidence": "Tremellales",
      "original min alignment length": 50
    },
    "Rhynchogastremataceae": {
      "cut-off": 0.961,
      "confidence": 0.978,
      "sequence number": 41,
      "group number": 13,
      "min alignment length": 50,
      "fasta filename": "dnabarcoder/yeastITS1.species.diff.fasta",
      "classification filename": "yeastITS1.classification",
      "max proportion": 0.2683,
      "original cut-off": 0.961,
      "original confidence": 0.978,
      "dataset with max confidence": "Rhynchogastremataceae",
      "original min alignment length": 50
    },
    "Serinales": {
      "cut-off": 0.984,
      "confidence": 0.9242,
      "sequence number": 1638,
      "group number": 390,
      "min alignment length": 50,
      "fasta filename": "dnabarcoder/yeastITS1.species.diff.fasta",
      "classification filename": "yeastITS1.classification",
      "max proportion": 0.0812,
      "original cut-off": 0.984,
      "original confidence": 0.9242,
      "dataset with max confidence": "Serinales",
      "original min alignment length": 50
    },
    "Saccharomycetales": {
      "cut-off": 0.974,
      "confidence": 0.9484,
      "sequence number": 763,
      "group number": 116,
      "min alignment length": 50,
      "fasta filename": "dnabarcoder/yeastITS1.species.diff.fasta",
      "classification filename": "yeastITS1.classification",
      "max proportion": 0.1782,
      "original cut-off": 0.974,
      "original confidence": 0.9484,
      "dataset with max confidence": "Saccharomycetales",
      "original min alignment length": 50
    },
    "Trichosporonales": {
      "cut-off": 0.99,
      "confidence": 0.954,
      "sequence number": 236,
      "group number": 45,
      "min alignment length": 50,
      "fasta filename": "dnabarcoder/yeastITS1.species.diff.fasta",
      "classification filename": "yeastITS1.classification",
      "max proportion": 0.1398,
      "original cut-off": 0.992,
      "original confidence": 0.9392,
      "dataset with max confidence": "Tremellomycetes",
      "original min alignment length": 50
    },
    "Dipodascales": {
      "cut-off": 0.965,
      "confidence": 0.9292,
      "sequence number": 422,
      "group number": 150,
      "min alignment length": 50,
      "fasta filename": "dnabarcoder/yeastITS1.species.diff.fasta",
      "classification filename": "yeastITS1.classification",
      "max proportion": 0.0782,
      "original cut-off": 0.965,
      "original confidence": 0.9292,
      "dataset with max confidence": "Dipodascales",
      "original min alignment length": 50
    },
    "Pichiales": {
      "cut-off": 0.962,
      "confidence": 0.9537,
      "sequence number": 419,
      "group number": 99,
      "min alignment length": 50,
      "fasta filename": "dnabarcoder/yeastITS1.species.diff.fasta",
      "classification filename": "yeastITS1.classification",
      "max proportion": 0.105,
      "original cut-off": 0.962,
      "original confidence": 0.9537,
      "dataset with max confidence": "Pichiales",
      "original min alignment length": 50
    },
    "Sporidiobolales": {
      "cut-off": 0.993,
      "confidence": 0.9473,
      "sequence number": 434,
      "group number": 44,
      "min alignment length": 50,
      "fasta filename": "dnabarcoder/yeastITS1.species.diff.fasta",
      "classification filename": "yeastITS1.classification",
      "max proportion": 0.4608,
      "original cut-off": 0.993,
      "original confidence": 0.9473,
      "dataset with max confidence": "Sporidiobolales",
      "original min alignment length": 50
    },
    "Tremellales": {
      "cut-off": 0.986,
      "confidence": 0.966,
      "sequence number": 702,
      "group number": 186,
      "min alignment length": 50,
      "fasta filename": "dnabarcoder/yeastITS1.species.diff.fasta",
      "classification filename": "yeastITS1.classification",
      "max proportion": 0.3006,
      "original cut-off": 0.986,
      "original confidence": 0.966,
      "dataset with max confidence": "Tremellales",
      "original min alignment length": 50
    },
    "Filobasidiales": {
      "cut-off": 0.992,
      "confidence": 0.9835,
      "sequence number": 196,
      "group number": 31,
      "min alignment length": 50,
      "fasta filename": "dnabarcoder/yeastITS1.species.diff.fasta",
      "classification filename": "yeastITS1.classification",
      "max proportion": 0.2449,
      "original cut-off": 0.992,
      "original confidence": 0.9835,
      "dataset with max confidence": "Filobasidiales",
      "original min alignment length": 50
    },
    "Cystobasidiales": {
      "cut-off": 0.988,
      "confidence": 0.9401,
      "sequence number": 62,
      "group number": 18,
      "min alignment length": 50,
      "fasta filename": "dnabarcoder/yeastITS1.species.diff.fasta",
      "classification filename": "yeastITS1.classification",
      "max proportion": 0.2097,
      "original cut-off": 0.988,
      "original confidence": 0.9307,
      "dataset with max confidence": "Cystobasidiomycetes",
      "original min alignment length": 50
    },
    "Ascoideales": {
      "cut-off": 0.953,
      "confidence": 1.0,
      "sequence number": 67,
      "group number": 18,
      "min alignment length": 50,
      "fasta filename": "dnabarcoder/yeastITS1.species.diff.fasta",
      "classification filename": "yeastITS1.classification",
      "max proportion": 0.2836,
      "original cut-off": 0.953,
      "original confidence": 1.0,
      "dataset with max confidence": "Ascoideales",
      "original min alignment length": 50
    },
    "Lipomycetales": {
      "cut-off": 0.984,
      "confidence": 0.9194,
      "sequence number": 72,
      "group number": 32,
      "min alignment length": 50,
      "fasta filename": "dnabarcoder/yeastITS1.species.diff.fasta",
      "classification filename": "yeastITS1.classification",
      "max proportion": 0.2778,
      "original cut-off": 0.975,
      "original confidence": 0.8787,
      "dataset with max confidence": "All",
      "original min alignment length": 50
    },
    "Cystofilobasidiales": {
      "cut-off": 0.99,
      "confidence": 0.954,
      "sequence number": 140,
      "group number": 21,
      "min alignment length": 50,
      "fasta filename": "dnabarcoder/yeastITS1.species.diff.fasta",
      "classification filename": "yeastITS1.classification",
      "max proportion": 0.2429,
      "original cut-off": 0.982,
      "original confidence": 0.9299,
      "dataset with max confidence": "Tremellomycetes",
      "original min alignment length": 50
    },
    "Phaffomycetales": {
      "cut-off": 0.987,
      "confidence": 0.9261,
      "sequence number": 243,
      "group number": 62,
      "min alignment length": 50,
      "fasta filename": "dnabarcoder/yeastITS1.species.diff.fasta",
      "classification filename": "yeastITS1.classification",
      "max proportion": 0.1811,
      "original cut-off": 0.989,
      "original confidence": 0.904,
      "dataset with max confidence": "Saccharomycetes",
      "original min alignment length": 50
    },
    "Saccharomycodales": {
      "cut-off": 0.987,
      "confidence": 0.9261,
      "sequence number": 86,
      "group number": 17,
      "min alignment length": 50,
      "fasta filename": "dnabarcoder/yeastITS1.species.diff.fasta",
      "classification filename": "yeastITS1.classification",
      "max proportion": 0.3023,
      "original cut-off": 0.993,
      "original confidence": 0.8325,
      "dataset with max confidence": "Saccharomycetes",
      "original min alignment length": 50
    },
    "Malasseziales": {
      "cut-off": 0.927,
      "confidence": 0.9678,
      "sequence number": 152,
      "group number": 14,
      "min alignment length": 50,
      "fasta filename": "dnabarcoder/yeastITS1.species.diff.fasta",
      "classification filename": "yeastITS1.classification",
      "max proportion": 0.4539,
      "original cut-off": 0.927,
      "original confidence": 0.9678,
      "dataset with max confidence": "Malasseziales",
      "original min alignment length": 50
    },
    "Agaricostilbales": {
      "cut-off": 0.994,
      "confidence": 0.9667,
      "sequence number": 65,
      "group number": 42,
      "min alignment length": 50,
      "fasta filename": "dnabarcoder/yeastITS1.species.diff.fasta",
      "classification filename": "yeastITS1.classification",
      "max proportion": 0.0923,
      "original cut-off": 0.994,
      "original confidence": 0.9667,
      "dataset with max confidence": "Agaricostilbales",
      "original min alignment length": 50
    },
    "Ustilaginales": {
      "cut-off": 0.991,
      "confidence": 0.9622,
      "sequence number": 30,
      "group number": 20,
      "min alignment length": 50,
      "fasta filename": "dnabarcoder/yeastITS1.species.diff.fasta",
      "classification filename": "yeastITS1.classification",
      "max proportion": 0.1333,
      "original cut-off": 0.991,
      "original confidence": 0.961,
      "dataset with max confidence": "Ustilaginomycetes",
      "original min alignment length": 50
    },
    "Pichiomycetes": {
      "cut-off": 0.984,
      "confidence": 0.9225,
      "sequence number": 2082,
      "group number": 498,
      "min alignment length": 50,
      "fasta filename": "dnabarcoder/yeastITS1.species.diff.fasta",
      "classification filename": "yeastITS1.classification",
      "max proportion": 0.0639,
      "original cut-off": 0.984,
      "original confidence": 0.9225,
      "dataset with max confidence": "Pichiomycetes",
      "original min alignment length": 50
    },
    "Saccharomycetes": {
      "cut-off": 0.987,
      "confidence": 0.9261,
      "sequence number": 1159,
      "group number": 213,
      "min alignment length": 50,
      "fasta filename": "dnabarcoder/yeastITS1.species.diff.fasta",
      "classification filename": "yeastITS1.classification",
      "max proportion": 0.1173,
      "original cut-off": 0.987,
      "original confidence": 0.9261,
      "dataset with max confidence": "Saccharomycetes",
      "original min alignment length": 50
    },
    "Tremellomycetes": {
      "cut-off": 0.99,
      "confidence": 0.954,
      "sequence number": 1291,
      "group number": 287,
      "min alignment length": 50,
      "fasta filename": "dnabarcoder/yeastITS1.species.diff.fasta",
      "classification filename": "yeastITS1.classification",
      "max proportion": 0.1634,
      "original cut-off": 0.99,
      "original confidence": 0.954,
      "dataset with max confidence": "Tremellomycetes",
      "original min alignment length": 50
    },
    "Dipodascomycetes": {
      "cut-off": 0.965,
      "confidence": 0.9292,
      "sequence number": 422,
      "group number": 150,
      "min alignment length": 50,
      "fasta filename": "dnabarcoder/yeastITS1.species.diff.fasta",
      "classification filename": "yeastITS1.classification",
      "max proportion": 0.0782,
      "original cut-off": 0.965,
      "original confidence": 0.9292,
      "dataset with max confidence": "Dipodascomycetes",
      "original min alignment length": 50
    },
    "Microbotryomycetes": {
      "cut-off": 0.993,
      "confidence": 0.9418,
      "sequence number": 577,
      "group number": 76,
      "min alignment length": 50,
      "fasta filename": "dnabarcoder/yeastITS1.species.diff.fasta",
      "classification filename": "yeastITS1.classification",
      "max proportion": 0.3466,
      "original cut-off": 0.993,
      "original confidence": 0.9418,
      "dataset with max confidence": "Microbotryomycetes",
      "original min alignment length": 50
    },
    "Cystobasidiomycetes": {
      "cut-off": 0.988,
      "confidence": 0.9401,
      "sequence number": 94,
      "group number": 33,
      "min alignment length": 50,
      "fasta filename": "dnabarcoder/yeastITS1.species.diff.fasta",
      "classification filename": "yeastITS1.classification",
      "max proportion": 0.1489,
      "original cut-off": 0.988,
      "original confidence": 0.9401,
      "dataset with max confidence": "Cystobasidiomycetes",
      "original min alignment length": 50
    },
    "Lipomycetes": {
      "cut-off": 0.984,
      "confidence": 0.9194,
      "sequence number": 72,
      "group number": 32,
      "min alignment length": 50,
      "fasta filename": "dnabarcoder/yeastITS1.species.diff.fasta",
      "classification filename": "yeastITS1.classification",
      "max proportion": 0.2778,
      "original cut-off": 0.975,
      "original confidence": 0.8787,
      "dataset with max confidence": "All",
      "original min alignment length": 50
    },
    "Malasseziomycetes": {
      "cut-off": 0.927,
      "confidence": 0.9678,
      "sequence number": 152,
      "group number": 14,
      "min alignment length": 50,
      "fasta filename": "dnabarcoder/yeastITS1.species.diff.fasta",
      "classification filename": "yeastITS1.classification",
      "max proportion": 0.4539,
      "original cut-off": 0.927,
      "original confidence": 0.9678,
      "dataset with max confidence": "Malasseziomycetes",
      "original min alignment length": 50
    },
    "Agaricostilbomycetes": {
      "cut-off": 0.994,
      "confidence": 0.9667,
      "sequence number": 65,
      "group number": 42,
      "min alignment length": 50,
      "fasta filename": "dnabarcoder/yeastITS1.species.diff.fasta",
      "classification filename": "yeastITS1.classification",
      "max proportion": 0.0923,
      "original cut-off": 0.994,
      "original confidence": 0.9667,
      "dataset with max confidence": "Agaricostilbomycetes",
      "original min alignment length": 50
    },
    "Ustilaginomycetes": {
      "cut-off": 0.991,
      "confidence": 0.9622,
      "sequence number": 31,
      "group number": 21,
      "min alignment length": 50,
      "fasta filename": "dnabarcoder/yeastITS1.species.diff.fasta",
      "classification filename": "yeastITS1.classification",
      "max proportion": 0.129,
      "original cut-off": 0.991,
      "original confidence": 0.9622,
      "dataset with max confidence": "Ustilaginomycetes",
      "original min alignment length": 50
    },
    "Ascomycota": {
      "cut-off": 0.984,
      "confidence": 0.9194,
      "sequence number": 3769,
      "group number": 908,
      "min alignment length": 50,
      "fasta filename": "dnabarcoder/yeastITS1.species.diff.fasta",
      "classification filename": "yeastITS1.classification",
      "max proportion": 0.0361,
      "original cut-off": 0.984,
      "original confidence": 0.9168,
      "dataset with max confidence": "All",
      "original min alignment length": 50
    },
    "Basidiomycota": {
      "cut-off": 0.99,
      "confidence": 0.9361,
      "sequence number": 2235,
      "group number": 493,
      "min alignment length": 50,
      "fasta filename": "dnabarcoder/yeastITS1.species.diff.fasta",
      "classification filename": "yeastITS1.classification",
      "max proportion": 0.0944,
      "original cut-off": 0.99,
      "original confidence": 0.9361,
      "dataset with max confidence": "Basidiomycota",
      "original min alignment length": 50
    }
  },
  "genus": {
    "All": {
      "cut-off": 0.842,
      "confidence": 0.6452,
      "sequence number": 7184,
      "group number": 217,
      "min alignment length": 50,
      "fasta filename": "yeastITS1.genus.fasta",
      "classification filename": "yeastITS1.classification",
      "max proportion": 0.1066,
      "original cut-off": 0.842,
      "original confidence": 0.6452,
      "dataset with max confidence": "All",
      "original min alignment length": 50
    },
    "Debaryomycetaceae": {
      "cut-off": 0.842,
      "confidence": 0.6452,
      "sequence number": 1604,
      "group number": 21,
      "min alignment length": 50,
      "fasta filename": "yeastITS1.genus.fasta",
      "classification filename": "yeastITS1.classification",
      "max proportion": 0.4776,
      "original cut-off": 0.984,
      "original confidence": 0.4981,
      "dataset with max confidence": "All",
      "original min alignment length": 50
    },
    "Saccharomycetaceae": {
      "cut-off": 0.91,
      "confidence": 0.9107,
      "sequence number": 1048,
      "group number": 25,
      "min alignment length": 50,
      "fasta filename": "yeastITS1.genus.fasta",
      "classification filename": "yeastITS1.classification",
      "max proportion": 0.3426,
      "original cut-off": 0.91,
      "original confidence": 0.9105,
      "dataset with max confidence": "Saccharomycetales",
      "original min alignment length": 50
    },
    "Trichosporonaceae": {
      "cut-off": 0.944,
      "confidence": 0.907,
      "sequence number": 305,
      "group number": 6,
      "min alignment length": 50,
      "fasta filename": "yeastITS1.genus.fasta",
      "classification filename": "yeastITS1.classification",
      "max proportion": 0.3377,
      "original cut-off": 0.944,
      "original confidence": 0.907,
      "dataset with max confidence": "Trichosporonaceae",
      "original min alignment length": 50
    },
    "Pichiaceae": {
      "cut-off": 0.842,
      "confidence": 0.6452,
      "sequence number": 464,
      "group number": 10,
      "min alignment length": 50,
      "fasta filename": "yeastITS1.genus.fasta",
      "classification filename": "yeastITS1.classification",
      "max proportion": 0.5,
      "original cut-off": 0.852,
      "original confidence": 0.549,
      "dataset with max confidence": "All",
      "original min alignment length": 50
    },
    "Trichomonascaceae": {
      "cut-off": 0.7,
      "confidence": 0.659,
      "sequence number": 265,
      "group number": 9,
      "min alignment length": 50,
      "fasta filename": "yeastITS1.genus.fasta",
      "classification filename": "yeastITS1.classification",
      "max proportion": 0.317,
      "original cut-off": 0.7,
      "original confidence": 0.6362,
      "dataset with max confidence": "Dipodascales",
      "original min alignment length": 50
    },
    "Metschnikowiaceae": {
      "cut-off": 0.842,
      "confidence": 0.6452,
      "sequence number": 235,
      "group number": 13,
      "min alignment length": 50,
      "fasta filename": "yeastITS1.genus.fasta",
      "classification filename": "yeastITS1.classification",
      "max proportion": 0.4,
      "original cut-off": 0.7,
      "original confidence": 0.4715,
      "dataset with max confidence": "All",
      "original min alignment length": 50
    },
    "Dipodascaceae": {
      "cut-off": 0.7,
      "confidence": 0.7638,
      "sequence number": 82,
      "group number": 5,
      "min alignment length": 50,
      "fasta filename": "yeastITS1.genus.fasta",
      "classification filename": "yeastITS1.classification",
      "max proportion": 0.5366,
      "original cut-off": 0.7,
      "original confidence": 0.7638,
      "dataset with max confidence": "Dipodascaceae",
      "original min alignment length": 50
    },
    "Cystofilobasidiaceae": {
      "cut-off": 0.902,
      "confidence": 1.0,
      "sequence number": 95,
      "group number": 5,
      "min alignment length": 50,
      "fasta filename": "yeastITS1.genus.fasta",
      "classification filename": "yeastITS1.classification",
      "max proportion": 0.6947,
      "original cut-off": 0.902,
      "original confidence": 1.0,
      "dataset with max confidence": "Cystofilobasidiaceae",
      "original min alignment length": 50
    },
    "Serinales": {
      "cut-off": 0.842,
      "confidence": 0.6452,
      "sequence number": 1833,
      "group number": 34,
      "min alignment length": 50,
      "fasta filename": "yeastITS1.genus.fasta",
      "classification filename": "yeastITS1.classification",
      "max proportion": 0.4179,
      "original cut-off": 0.843,
      "original confidence": 0.4839,
      "dataset with max confidence": "All",
      "original min alignment length": 50
    },
    "Saccharomycetales": {
      "cut-off": 0.91,
      "confidence": 0.9107,
      "sequence number": 1058,
      "group number": 31,
      "min alignment length": 50,
      "fasta filename": "yeastITS1.genus.fasta",
      "classification filename": "yeastITS1.classification",
      "max proportion": 0.3393,
      "original cut-off": 0.91,
      "original confidence": 0.9107,
      "dataset with max confidence": "Saccharomycetales",
      "original min alignment length": 50
    },
    "Trichosporonales": {
      "cut-off": 0.944,
      "confidence": 0.9039,
      "sequence number": 309,
      "group number": 7,
      "min alignment length": 50,
      "fasta filename": "yeastITS1.genus.fasta",
      "classification filename": "yeastITS1.classification",
      "max proportion": 0.3333,
      "original cut-off": 0.944,
      "original confidence": 0.9039,
      "dataset with max confidence": "Trichosporonales",
      "original min alignment length": 50
    },
    "Dipodascales": {
      "cut-off": 0.7,
      "confidence": 0.659,
      "sequence number": 429,
      "group number": 16,
      "min alignment length": 50,
      "fasta filename": "yeastITS1.genus.fasta",
      "classification filename": "yeastITS1.classification",
      "max proportion": 0.1958,
      "original cut-off": 0.7,
      "original confidence": 0.659,
      "dataset with max confidence": "Dipodascales",
      "original min alignment length": 50
    },
    "Pichiales": {
      "cut-off": 0.842,
      "confidence": 0.6452,
      "sequence number": 464,
      "group number": 10,
      "min alignment length": 50,
      "fasta filename": "yeastITS1.genus.fasta",
      "classification filename": "yeastITS1.classification",
      "max proportion": 0.5,
      "original cut-off": 0.852,
      "original confidence": 0.549,
      "dataset with max confidence": "All",
      "original min alignment length": 50
    },
    "Tremellales": {
      "cut-off": 0.905,
      "confidence": 0.9126,
      "sequence number": 1022,
      "group number": 32,
      "min alignment length": 50,
      "fasta filename": "yeastITS1.genus.fasta",
      "classification filename": "yeastITS1.classification",
      "max proportion": 0.4883,
      "original cut-off": 0.905,
      "original confidence": 0.9126,
      "dataset with max confidence": "Tremellales",
      "original min alignment length": 50
    },
    "Filobasidiales": {
      "cut-off": 0.921,
      "confidence": 0.8665,
      "sequence number": 235,
      "group number": 6,
      "min alignment length": 50,
      "fasta filename": "yeastITS1.genus.fasta",
      "classification filename": "yeastITS1.classification",
      "max proportion": 0.3447,
      "original cut-off": 0.921,
      "original confidence": 0.8665,
      "dataset with max confidence": "Filobasidiales",
      "original min alignment length": 50
    },
    "Cystofilobasidiales": {
      "cut-off": 0.902,
      "confidence": 0.9028,
      "sequence number": 152,
      "group number": 8,
      "min alignment length": 50,
      "fasta filename": "yeastITS1.genus.fasta",
      "classification filename": "yeastITS1.classification",
      "max proportion": 0.4342,
      "original cut-off": 0.902,
      "original confidence": 0.9028,
      "dataset with max confidence": "Cystofilobasidiales",
      "original min alignment length": 50
    },
    "Agaricostilbales": {
      "cut-off": 0.7,
      "confidence": 0.8896,
      "sequence number": 65,
      "group number": 10,
      "min alignment length": 50,
      "fasta filename": "yeastITS1.genus.fasta",
      "classification filename": "yeastITS1.classification",
      "max proportion": 0.3077,
      "original cut-off": 0.7,
      "original confidence": 0.8896,
      "dataset with max confidence": "Agaricostilbales",
      "original min alignment length": 50
    },
    "Ustilaginales": {
      "cut-off": 0.951,
      "confidence": 0.8121,
      "sequence number": 31,
      "group number": 8,
      "min alignment length": 50,
      "fasta filename": "yeastITS1.genus.fasta",
      "classification filename": "yeastITS1.classification",
      "max proportion": 0.2581,
      "original cut-off": 0.976,
      "original confidence": 0.7243,
      "dataset with max confidence": "Basidiomycota",
      "original min alignment length": 50
    },
    "Pichiomycetes": {
      "cut-off": 0.842,
      "confidence": 0.6452,
      "sequence number": 2339,
      "group number": 47,
      "min alignment length": 50,
      "fasta filename": "yeastITS1.genus.fasta",
      "classification filename": "yeastITS1.classification",
      "max proportion": 0.3275,
      "original cut-off": 0.852,
      "original confidence": 0.4757,
      "dataset with max confidence": "All",
      "original min alignment length": 50
    },
    "Saccharomycetes": {
      "cut-off": 0.929,
      "confidence": 0.8446,
      "sequence number": 1483,
      "group number": 39,
      "min alignment length": 50,
      "fasta filename": "yeastITS1.genus.fasta",
      "classification filename": "yeastITS1.classification",
      "max proportion": 0.2421,
      "original cut-off": 0.929,
      "original confidence": 0.8446,
      "dataset with max confidence": "Saccharomycetes",
      "original min alignment length": 50
    },
    "Tremellomycetes": {
      "cut-off": 0.921,
      "confidence": 0.8646,
      "sequence number": 1740,
      "group number": 55,
      "min alignment length": 50,
      "fasta filename": "yeastITS1.genus.fasta",
      "classification filename": "yeastITS1.classification",
      "max proportion": 0.2868,
      "original cut-off": 0.921,
      "original confidence": 0.8646,
      "dataset with max confidence": "Tremellomycetes",
      "original min alignment length": 50
    },
    "Dipodascomycetes": {
      "cut-off": 0.7,
      "confidence": 0.659,
      "sequence number": 429,
      "group number": 16,
      "min alignment length": 50,
      "fasta filename": "yeastITS1.genus.fasta",
      "classification filename": "yeastITS1.classification",
      "max proportion": 0.1958,
      "original cut-off": 0.7,
      "original confidence": 0.659,
      "dataset with max confidence": "Dipodascomycetes",
      "original min alignment length": 50
    },
    "Microbotryomycetes": {
      "cut-off": 0.961,
      "confidence": 0.8186,
      "sequence number": 704,
      "group number": 20,
      "min alignment length": 50,
      "fasta filename": "yeastITS1.genus.fasta",
      "classification filename": "yeastITS1.classification",
      "max proportion": 0.5682,
      "original cut-off": 0.961,
      "original confidence": 0.8186,
      "dataset with max confidence": "Microbotryomycetes",
      "original min alignment length": 50
    },
    "Cystobasidiomycetes": {
      "cut-off": 0.942,
      "confidence": 0.9345,
      "sequence number": 102,
      "group number": 8,
      "min alignment length": 50,
      "fasta filename": "yeastITS1.genus.fasta",
      "classification filename": "yeastITS1.classification",
      "max proportion": 0.5588,
      "original cut-off": 0.942,
      "original confidence": 0.9345,
      "dataset with max confidence": "Cystobasidiomycetes",
      "original min alignment length": 50
    },
    "Agaricostilbomycetes": {
      "cut-off": 0.7,
      "confidence": 0.8896,
      "sequence number": 65,
      "group number": 10,
      "min alignment length": 50,
      "fasta filename": "yeastITS1.genus.fasta",
      "classification filename": "yeastITS1.classification",
      "max proportion": 0.3077,
      "original cut-off": 0.7,
      "original confidence": 0.8896,
      "dataset with max confidence": "Agaricostilbomycetes",
      "original min alignment length": 50
    },
    "Ustilaginomycetes": {
      "cut-off": 0.951,
      "confidence": 0.8121,
      "sequence number": 32,
      "group number": 9,
      "min alignment length": 50,
      "fasta filename": "yeastITS1.genus.fasta",
      "classification filename": "yeastITS1.classification",
      "max proportion": 0.25,
      "original cut-off": 0.976,
      "original confidence": 0.733,
      "dataset with max confidence": "Basidiomycota",
      "original min alignment length": 50
    },
    "Ascomycota": {
      "cut-off": 0.842,
      "confidence": 0.6452,
      "sequence number": 4362,
      "group number": 107,
      "min alignment length": 50,
      "fasta filename": "yeastITS1.genus.fasta",
      "classification filename": "yeastITS1.classification",
      "max proportion": 0.1756,
      "original cut-off": 0.841,
      "original confidence": 0.5894,
      "dataset with max confidence": "All",
      "original min alignment length": 50
    },
    "Basidiomycota": {
      "cut-off": 0.951,
      "confidence": 0.8121,
      "sequence number": 2822,
      "group number": 110,
      "min alignment length": 50,
      "fasta filename": "yeastITS1.genus.fasta",
      "classification filename": "yeastITS1.classification",
      "max proportion": 0.1768,
      "original cut-off": 0.951,
      "original confidence": 0.8121,
      "dataset with max confidence": "Basidiomycota",
      "original min alignment length": 50
    }
  },
  "family": {
    "All": {
      "cut-off": 0.843,
      "confidence": 0.629,
      "sequence number": 6908,
      "group number": 61,
      "min alignment length": 50,
      "fasta filename": "yeastITS1.family.fasta",
      "classification filename": "yeastITS1.classification",
      "max proportion": 0.2322,
      "original cut-off": 0.843,
      "original confidence": 0.629,
      "dataset with max confidence": "All",
      "original min alignment length": 50
    },
    "Tremellales": {
      "cut-off": 0.905,
      "confidence": 0.8967,
      "sequence number": 976,
      "group number": 13,
      "min alignment length": 50,
      "fasta filename": "yeastITS1.family.fasta",
      "classification filename": "yeastITS1.classification",
      "max proportion": 0.5154,
      "original cut-off": 0.905,
      "original confidence": 0.8872,
      "dataset with max confidence": "Tremellomycetes",
      "original min alignment length": 50
    },
    "Agaricostilbales": {
      "cut-off": 0.912,
      "confidence": 0.8929,
      "sequence number": 65,
      "group number": 5,
      "min alignment length": 50,
      "fasta filename": "yeastITS1.family.fasta",
      "classification filename": "yeastITS1.classification",
      "max proportion": 0.3692,
      "original cut-off": 0.6,
      "original confidence": 0.7577,
      "dataset with max confidence": "Basidiomycota",
      "original min alignment length": 50
    },
    "Tremellomycetes": {
      "cut-off": 0.905,
      "confidence": 0.8967,
      "sequence number": 1655,
      "group number": 19,
      "min alignment length": 50,
      "fasta filename": "yeastITS1.family.fasta",
      "classification filename": "yeastITS1.classification",
      "max proportion": 0.3039,
      "original cut-off": 0.905,
      "original confidence": 0.8967,
      "dataset with max confidence": "Tremellomycetes",
      "original min alignment length": 50
    },
    "Agaricostilbomycetes": {
      "cut-off": 0.912,
      "confidence": 0.8929,
      "sequence number": 65,
      "group number": 5,
      "min alignment length": 50,
      "fasta filename": "yeastITS1.family.fasta",
      "classification filename": "yeastITS1.classification",
      "max proportion": 0.3692,
      "original cut-off": 0.6,
      "original confidence": 0.7577,
      "dataset with max confidence": "Basidiomycota",
      "original min alignment length": 50
    },
    "Ascomycota": {
      "cut-off": 0.601,
      "confidence": 0.6392,
      "sequence number": 4277,
      "group number": 17,
      "min alignment length": 50,
      "fasta filename": "yeastITS1.family.fasta",
      "classification filename": "yeastITS1.classification",
      "max proportion": 0.375,
      "original cut-off": 0.601,
      "original confidence": 0.6392,
      "dataset with max confidence": "Ascomycota",
      "original min alignment length": 50
    },
    "Basidiomycota": {
      "cut-off": 0.912,
      "confidence": 0.8929,
      "sequence number": 2631,
      "group number": 44,
      "min alignment length": 50,
      "fasta filename": "yeastITS1.family.fasta",
      "classification filename": "yeastITS1.classification",
      "max proportion": 0.2064,
      "original cut-off": 0.912,
      "original confidence": 0.8929,
      "dataset with max confidence": "Basidiomycota",
      "original min alignment length": 50
    }
  },
  "order": {
    "All": {
      "cut-off": 0.843,
      "confidence": 0.586,
      "sequence number": 7170,
      "group number": 38,
      "min alignment length": 50,
      "fasta filename": "yeastITS1.order.fasta",
      "classification filename": "yeastITS1.classification",
      "max proportion": 0.2556,
      "original cut-off": 0.843,
      "original confidence": 0.586,
      "dataset with max confidence": "All",
      "original min alignment length": 50
    },
    "Tremellomycetes": {
      "cut-off": 0.842,
      "confidence": 0.7696,
      "sequence number": 1740,
      "group number": 5,
      "min alignment length": 50,
      "fasta filename": "yeastITS1.order.fasta",
      "classification filename": "yeastITS1.classification",
      "max proportion": 0.5874,
      "original cut-off": 0.888,
      "original confidence": 0.7075,
      "dataset with max confidence": "Basidiomycota",
      "original min alignment length": 50
    },
    "Ascomycota": {
      "cut-off": 0.601,
      "confidence": 0.6306,
      "sequence number": 4362,
      "group number": 14,
      "min alignment length": 50,
      "fasta filename": "yeastITS1.order.fasta",
      "classification filename": "yeastITS1.classification",
      "max proportion": 0.4202,
      "original cut-off": 0.601,
      "original confidence": 0.6306,
      "dataset with max confidence": "Ascomycota",
      "original min alignment length": 50
    },
    "Basidiomycota": {
      "cut-off": 0.842,
      "confidence": 0.7696,
      "sequence number": 2808,
      "group number": 24,
      "min alignment length": 50,
      "fasta filename": "yeastITS1.order.fasta",
      "classification filename": "yeastITS1.classification",
      "max proportion": 0.364,
      "original cut-off": 0.842,
      "original confidence": 0.7696,
      "dataset with max confidence": "Basidiomycota",
      "original min alignment length": 50
    }
  },
  "class": {
    "All": {
      "cut-off": 0.723,
      "confidence": 0.6189,
      "sequence number": 7184,
      "group number": 18,
      "min alignment length": 50,
      "fasta filename": "yeastITS1.class.fasta",
      "classification filename": "yeastITS1.classification",
      "max proportion": 0.3256,
      "original cut-off": 0.723,
      "original confidence": 0.6189,
      "dataset with max confidence": "All",
      "original min alignment length": 50
    },
    "Ascomycota": {
      "cut-off": 0.583,
      "confidence": 0.6478,
      "sequence number": 4362,
      "group number": 9,
      "min alignment length": 50,
      "fasta filename": "yeastITS1.class.fasta",
      "classification filename": "yeastITS1.classification",
      "max proportion": 0.5362,
      "original cut-off": 0.583,
      "original confidence": 0.6478,
      "dataset with max confidence": "Ascomycota",
      "original min alignment length": 50
    },
    "Basidiomycota": {
      "cut-off": 0.685,
      "confidence": 0.8525,
      "sequence number": 2822,
      "group number": 9,
      "min alignment length": 50,
      "fasta filename": "yeastITS1.class.fasta",
      "classification filename": "yeastITS1.classification",
      "max proportion": 0.6166,
      "original cut-off": 0.685,
      "original confidence": 0.8525,
      "dataset with max confidence": "Basidiomycota",
      "original min alignment length": 50
    }
  }
}
