# Supplementary material for: Advancing Yeast Identification Using High‐Throughput DNA Barcode Data From a Curated Culture Collection
Source: Mol Ecol Resour. 2025 Nov 26;26(1):e70082. doi: 10.1111/1755-0998.70082 (PMC12649295; doi:10.1111/1755-0998.70082)
Supplement: Supplementary file 12 — Appendix S12: men70082‐sup‐0012‐AppendixS12.json. [file MEN-26-e70082-s010.json]

{
  "species": {
    "All": {
      "cut-off": 0.989,
      "confidence": 0.9378,
      "sequence number": 5978,
      "group number": 1356,
      "min alignment length": 50,
      "fasta filename": "dnabarcoder/yeastITS2.species.diff.fasta",
      "classification filename": "yeastITS2.classification",
      "max proportion": 0.0353,
      "original cut-off": 0.989,
      "original confidence": 0.9378,
      "dataset with max confidence": "All",
      "original min alignment length": 50
    },
    "Candida": {
      "cut-off": 0.991,
      "confidence": 0.9502,
      "sequence number": 731,
      "group number": 159,
      "min alignment length": 50,
      "fasta filename": "dnabarcoder/yeastITS2.species.diff.fasta",
      "classification filename": "yeastITS2.classification",
      "max proportion": 0.1587,
      "original cut-off": 0.991,
      "original confidence": 0.9502,
      "dataset with max confidence": "Candida",
      "original min alignment length": 50
    },
    "Scheffersomyces": {
      "cut-off": 0.985,
      "confidence": 0.9498,
      "sequence number": 34,
      "group number": 14,
      "min alignment length": 50,
      "fasta filename": "dnabarcoder/yeastITS2.species.diff.fasta",
      "classification filename": "yeastITS2.classification",
      "max proportion": 0.2647,
      "original cut-off": 0.995,
      "original confidence": 0.8837,
      "dataset with max confidence": "Debaryomycetaceae",
      "original min alignment length": 50
    },
    "Zygosaccharomyces": {
      "cut-off": 0.96,
      "confidence": 1.0,
      "sequence number": 61,
      "group number": 7,
      "min alignment length": 50,
      "fasta filename": "dnabarcoder/yeastITS2.species.diff.fasta",
      "classification filename": "yeastITS2.classification",
      "max proportion": 0.6393,
      "original cut-off": 0.96,
      "original confidence": 1.0,
      "dataset with max confidence": "Zygosaccharomyces",
      "original min alignment length": 50
    },
    "Rhodosporidiobolus": {
      "cut-off": 0.981,
      "confidence": 1.0,
      "sequence number": 38,
      "group number": 13,
      "min alignment length": 50,
      "fasta filename": "dnabarcoder/yeastITS2.species.diff.fasta",
      "classification filename": "yeastITS2.classification",
      "max proportion": 0.3158,
      "original cut-off": 0.981,
      "original confidence": 1.0,
      "dataset with max confidence": "Rhodosporidiobolus",
      "original min alignment length": 50
    },
    "Apiotrichum": {
      "cut-off": 0.994,
      "confidence": 0.9825,
      "sequence number": 98,
      "group number": 16,
      "min alignment length": 50,
      "fasta filename": "dnabarcoder/yeastITS2.species.diff.fasta",
      "classification filename": "yeastITS2.classification",
      "max proportion": 0.2653,
      "original cut-off": 0.994,
      "original confidence": 0.9825,
      "dataset with max confidence": "Apiotrichum",
      "original min alignment length": 50
    },
    "Ogataea": {
      "cut-off": 0.985,
      "confidence": 0.9513,
      "sequence number": 79,
      "group number": 37,
      "min alignment length": 50,
      "fasta filename": "dnabarcoder/yeastITS2.species.diff.fasta",
      "classification filename": "yeastITS2.classification",
      "max proportion": 0.1139,
      "original cut-off": 0.985,
      "original confidence": 0.9513,
      "dataset with max confidence": "Ogataea",
      "original min alignment length": 50
    },
    "Rhodotorula": {
      "cut-off": 0.982,
      "confidence": 0.9847,
      "sequence number": 362,
      "group number": 11,
      "min alignment length": 50,
      "fasta filename": "dnabarcoder/yeastITS2.species.diff.fasta",
      "classification filename": "yeastITS2.classification",
      "max proportion": 0.5525,
      "original cut-off": 0.982,
      "original confidence": 0.9847,
      "dataset with max confidence": "Rhodotorula",
      "original min alignment length": 50
    },
    "Filobasidium": {
      "cut-off": 0.996,
      "confidence": 1.0,
      "sequence number": 43,
      "group number": 10,
      "min alignment length": 50,
      "fasta filename": "dnabarcoder/yeastITS2.species.diff.fasta",
      "classification filename": "yeastITS2.classification",
      "max proportion": 0.4186,
      "original cut-off": 0.996,
      "original confidence": 1.0,
      "dataset with max confidence": "Filobasidium",
      "original min alignment length": 50
    },
    "Cystobasidium": {
      "cut-off": 0.986,
      "confidence": 0.9762,
      "sequence number": 53,
      "group number": 15,
      "min alignment length": 50,
      "fasta filename": "dnabarcoder/yeastITS2.species.diff.fasta",
      "classification filename": "yeastITS2.classification",
      "max proportion": 0.2453,
      "original cut-off": 0.986,
      "original confidence": 0.9694,
      "dataset with max confidence": "Cystobasidiomycetes",
      "original min alignment length": 50
    },
    "Naganishia": {
      "cut-off": 0.989,
      "confidence": 0.9468,
      "sequence number": 52,
      "group number": 6,
      "min alignment length": 50,
      "fasta filename": "dnabarcoder/yeastITS2.species.diff.fasta",
      "classification filename": "yeastITS2.classification",
      "max proportion": 0.5192,
      "original cut-off": 0.987,
      "original confidence": 0.9195,
      "dataset with max confidence": "Basidiomycota",
      "original min alignment length": 50
    },
    "Sugiyamaella": {
      "cut-off": 0.987,
      "confidence": 1.0,
      "sequence number": 32,
      "group number": 15,
      "min alignment length": 50,
      "fasta filename": "dnabarcoder/yeastITS2.species.diff.fasta",
      "classification filename": "yeastITS2.classification",
      "max proportion": 0.1875,
      "original cut-off": 0.987,
      "original confidence": 1.0,
      "dataset with max confidence": "Sugiyamaella",
      "original min alignment length": 50
    },
    "Sporobolomyces": {
      "cut-off": 0.986,
      "confidence": 0.9694,
      "sequence number": 38,
      "group number": 18,
      "min alignment length": 50,
      "fasta filename": "dnabarcoder/yeastITS2.species.diff.fasta",
      "classification filename": "yeastITS2.classification",
      "max proportion": 0.2105,
      "original cut-off": 0.991,
      "original confidence": 0.9681,
      "dataset with max confidence": "Sporidiobolaceae",
      "original min alignment length": 50
    },
    "Kodamaea": {
      "cut-off": 0.987,
      "confidence": 0.9804,
      "sequence number": 34,
      "group number": 11,
      "min alignment length": 50,
      "fasta filename": "dnabarcoder/yeastITS2.species.diff.fasta",
      "classification filename": "yeastITS2.classification",
      "max proportion": 0.3824,
      "original cut-off": 0.987,
      "original confidence": 0.9804,
      "dataset with max confidence": "Kodamaea",
      "original min alignment length": 50
    },
    "Torulaspora": {
      "cut-off": 0.982,
      "confidence": 0.9722,
      "sequence number": 61,
      "group number": 5,
      "min alignment length": 50,
      "fasta filename": "dnabarcoder/yeastITS2.species.diff.fasta",
      "classification filename": "yeastITS2.classification",
      "max proportion": 0.6885,
      "original cut-off": 0.982,
      "original confidence": 0.9715,
      "dataset with max confidence": "Saccharomycetales",
      "original min alignment length": 50
    },
    "Metschnikowia": {
      "cut-off": 0.985,
      "confidence": 0.9489,
      "sequence number": 76,
      "group number": 40,
      "min alignment length": 50,
      "fasta filename": "dnabarcoder/yeastITS2.species.diff.fasta",
      "classification filename": "yeastITS2.classification",
      "max proportion": 0.0789,
      "original cut-off": 0.965,
      "original confidence": 0.9141,
      "dataset with max confidence": "Serinales",
      "original min alignment length": 50
    },
    "Cystofilobasidium": {
      "cut-off": 0.981,
      "confidence": 0.9838,
      "sequence number": 66,
      "group number": 8,
      "min alignment length": 50,
      "fasta filename": "dnabarcoder/yeastITS2.species.diff.fasta",
      "classification filename": "yeastITS2.classification",
      "max proportion": 0.3939,
      "original cut-off": 0.981,
      "original confidence": 0.9838,
      "dataset with max confidence": "Cystofilobasidium",
      "original min alignment length": 50
    },
    "Malassezia": {
      "cut-off": 0.936,
      "confidence": 0.9896,
      "sequence number": 155,
      "group number": 15,
      "min alignment length": 50,
      "fasta filename": "dnabarcoder/yeastITS2.species.diff.fasta",
      "classification filename": "yeastITS2.classification",
      "max proportion": 0.4452,
      "original cut-off": 0.936,
      "original confidence": 0.9896,
      "dataset with max confidence": "Malassezia",
      "original min alignment length": 50
    },
    "Hanseniaspora": {
      "cut-off": 0.992,
      "confidence": 0.9543,
      "sequence number": 75,
      "group number": 13,
      "min alignment length": 50,
      "fasta filename": "dnabarcoder/yeastITS2.species.diff.fasta",
      "classification filename": "yeastITS2.classification",
      "max proportion": 0.3467,
      "original cut-off": 0.992,
      "original confidence": 0.9495,
      "dataset with max confidence": "Saccharomycodaceae",
      "original min alignment length": 50
    },
    "Nakazawaea": {
      "cut-off": 0.985,
      "confidence": 0.9413,
      "sequence number": 31,
      "group number": 11,
      "min alignment length": 50,
      "fasta filename": "dnabarcoder/yeastITS2.species.diff.fasta",
      "classification filename": "yeastITS2.classification",
      "max proportion": 0.3548,
      "original cut-off": 0.986,
      "original confidence": 0.9272,
      "dataset with max confidence": "Pichiomycetes",
      "original min alignment length": 50
    },
    "Pichia": {
      "cut-off": 0.934,
      "confidence": 0.9768,
      "sequence number": 210,
      "group number": 31,
      "min alignment length": 50,
      "fasta filename": "dnabarcoder/yeastITS2.species.diff.fasta",
      "classification filename": "yeastITS2.classification",
      "max proportion": 0.2095,
      "original cut-off": 0.934,
      "original confidence": 0.9768,
      "dataset with max confidence": "Pichia",
      "original min alignment length": 50
    },
    "Lipomyces": {
      "cut-off": 0.989,
      "confidence": 0.9378,
      "sequence number": 53,
      "group number": 20,
      "min alignment length": 50,
      "fasta filename": "dnabarcoder/yeastITS2.species.diff.fasta",
      "classification filename": "yeastITS2.classification",
      "max proportion": 0.3774,
      "original cut-off": 0.963,
      "original confidence": 0.9026,
      "dataset with max confidence": "All",
      "original min alignment length": 50
    },
    "Trichosporon": {
      "cut-off": 0.989,
      "confidence": 0.9468,
      "sequence number": 47,
      "group number": 8,
      "min alignment length": 50,
      "fasta filename": "dnabarcoder/yeastITS2.species.diff.fasta",
      "classification filename": "yeastITS2.classification",
      "max proportion": 0.617,
      "original cut-off": 0.995,
      "original confidence": 0.9307,
      "dataset with max confidence": "Basidiomycota",
      "original min alignment length": 50
    },
    "Cyberlindnera": {
      "cut-off": 0.986,
      "confidence": 0.951,
      "sequence number": 111,
      "group number": 25,
      "min alignment length": 50,
      "fasta filename": "dnabarcoder/yeastITS2.species.diff.fasta",
      "classification filename": "yeastITS2.classification",
      "max proportion": 0.1532,
      "original cut-off": 0.99,
      "original confidence": 0.9132,
      "dataset with max confidence": "Saccharomycetes",
      "original min alignment length": 50
    },
    "Vishniacozyma": {
      "cut-off": 0.964,
      "confidence": 0.9847,
      "sequence number": 59,
      "group number": 13,
      "min alignment length": 50,
      "fasta filename": "dnabarcoder/yeastITS2.species.diff.fasta",
      "classification filename": "yeastITS2.classification",
      "max proportion": 0.4237,
      "original cut-off": 0.964,
      "original confidence": 0.9847,
      "dataset with max confidence": "Vishniacozyma",
      "original min alignment length": 50
    },
    "Yamadazyma": {
      "cut-off": 0.98,
      "confidence": 0.9825,
      "sequence number": 38,
      "group number": 18,
      "min alignment length": 50,
      "fasta filename": "dnabarcoder/yeastITS2.species.diff.fasta",
      "classification filename": "yeastITS2.classification",
      "max proportion": 0.3684,
      "original cut-off": 0.98,
      "original confidence": 0.9825,
      "dataset with max confidence": "Yamadazyma",
      "original min alignment length": 50
    },
    "Suhomyces": {
      "cut-off": 0.966,
      "confidence": 1.0,
      "sequence number": 94,
      "group number": 22,
      "min alignment length": 50,
      "fasta filename": "dnabarcoder/yeastITS2.species.diff.fasta",
      "classification filename": "yeastITS2.classification",
      "max proportion": 0.1702,
      "original cut-off": 0.966,
      "original confidence": 1.0,
      "dataset with max confidence": "Suhomyces",
      "original min alignment length": 50
    },
    "Wickerhamomyces": {
      "cut-off": 0.953,
      "confidence": 0.9681,
      "sequence number": 91,
      "group number": 26,
      "min alignment length": 50,
      "fasta filename": "dnabarcoder/yeastITS2.species.diff.fasta",
      "classification filename": "yeastITS2.classification",
      "max proportion": 0.4835,
      "original cut-off": 0.953,
      "original confidence": 0.9681,
      "dataset with max confidence": "Wickerhamomyces",
      "original min alignment length": 50
    },
    "Cutaneotrichosporon": {
      "cut-off": 0.989,
      "confidence": 0.9756,
      "sequence number": 56,
      "group number": 12,
      "min alignment length": 50,
      "fasta filename": "dnabarcoder/yeastITS2.species.diff.fasta",
      "classification filename": "yeastITS2.classification",
      "max proportion": 0.3036,
      "original cut-off": 0.989,
      "original confidence": 0.9756,
      "dataset with max confidence": "Cutaneotrichosporon",
      "original min alignment length": 50
    },
    "Candidozyma": {
      "cut-off": 0.985,
      "confidence": 0.99,
      "sequence number": 52,
      "group number": 10,
      "min alignment length": 50,
      "fasta filename": "dnabarcoder/yeastITS2.species.diff.fasta",
      "classification filename": "yeastITS2.classification",
      "max proportion": 0.3846,
      "original cut-off": 0.985,
      "original confidence": 0.99,
      "dataset with max confidence": "Candidozyma",
      "original min alignment length": 50
    },
    "Saccharomycopsis": {
      "cut-off": 0.988,
      "confidence": 0.9544,
      "sequence number": 67,
      "group number": 18,
      "min alignment length": 50,
      "fasta filename": "dnabarcoder/yeastITS2.species.diff.fasta",
      "classification filename": "yeastITS2.classification",
      "max proportion": 0.2836,
      "original cut-off": 0.988,
      "original confidence": 0.9544,
      "dataset with max confidence": "Saccharomycopsis",
      "original min alignment length": 50
    },
    "Lachancea": {
      "cut-off": 0.977,
      "confidence": 0.9945,
      "sequence number": 92,
      "group number": 10,
      "min alignment length": 50,
      "fasta filename": "dnabarcoder/yeastITS2.species.diff.fasta",
      "classification filename": "yeastITS2.classification",
      "max proportion": 0.3043,
      "original cut-off": 0.977,
      "original confidence": 0.9945,
      "dataset with max confidence": "Lachancea",
      "original min alignment length": 50
    },
    "Papiliotrema": {
      "cut-off": 0.987,
      "confidence": 0.961,
      "sequence number": 44,
      "group number": 15,
      "min alignment length": 50,
      "fasta filename": "dnabarcoder/yeastITS2.species.diff.fasta",
      "classification filename": "yeastITS2.classification",
      "max proportion": 0.25,
      "original cut-off": 0.977,
      "original confidence": 0.9321,
      "dataset with max confidence": "Tremellales",
      "original min alignment length": 50
    },
    "Starmerella": {
      "cut-off": 0.987,
      "confidence": 0.975,
      "sequence number": 64,
      "group number": 24,
      "min alignment length": 50,
      "fasta filename": "dnabarcoder/yeastITS2.species.diff.fasta",
      "classification filename": "yeastITS2.classification",
      "max proportion": 0.2188,
      "original cut-off": 0.987,
      "original confidence": 0.9728,
      "dataset with max confidence": "Trichomonascaceae",
      "original min alignment length": 50
    },
    "Teunomyces": {
      "cut-off": 0.982,
      "confidence": 1.0,
      "sequence number": 71,
      "group number": 11,
      "min alignment length": 50,
      "fasta filename": "dnabarcoder/yeastITS2.species.diff.fasta",
      "classification filename": "yeastITS2.classification",
      "max proportion": 0.3521,
      "original cut-off": 0.982,
      "original confidence": 1.0,
      "dataset with max confidence": "Teunomyces",
      "original min alignment length": 50
    },
    "Hyphopichia": {
      "cut-off": 0.889,
      "confidence": 0.9714,
      "sequence number": 36,
      "group number": 7,
      "min alignment length": 50,
      "fasta filename": "dnabarcoder/yeastITS2.species.diff.fasta",
      "classification filename": "yeastITS2.classification",
      "max proportion": 0.5,
      "original cut-off": 0.889,
      "original confidence": 0.9714,
      "dataset with max confidence": "Hyphopichia",
      "original min alignment length": 50
    },
    "Blastobotrys": {
      "cut-off": 0.987,
      "confidence": 0.975,
      "sequence number": 35,
      "group number": 22,
      "min alignment length": 50,
      "fasta filename": "dnabarcoder/yeastITS2.species.diff.fasta",
      "classification filename": "yeastITS2.classification",
      "max proportion": 0.1714,
      "original cut-off": 0.977,
      "original confidence": 0.9743,
      "dataset with max confidence": "Trichomonascaceae",
      "original min alignment length": 50
    },
    "Yarrowia": {
      "cut-off": 0.989,
      "confidence": 0.9378,
      "sequence number": 62,
      "group number": 12,
      "min alignment length": 50,
      "fasta filename": "dnabarcoder/yeastITS2.species.diff.fasta",
      "classification filename": "yeastITS2.classification",
      "max proportion": 0.5323,
      "original cut-off": 0.992,
      "original confidence": 0.828,
      "dataset with max confidence": "All",
      "original min alignment length": 50
    },
    "Wickerhamiella": {
      "cut-off": 0.987,
      "confidence": 0.9901,
      "sequence number": 53,
      "group number": 19,
      "min alignment length": 50,
      "fasta filename": "dnabarcoder/yeastITS2.species.diff.fasta",
      "classification filename": "yeastITS2.classification",
      "max proportion": 0.3208,
      "original cut-off": 0.987,
      "original confidence": 0.9901,
      "dataset with max confidence": "Wickerhamiella",
      "original min alignment length": 50
    },
    "Debaryomycetaceae": {
      "cut-off": 0.985,
      "confidence": 0.9498,
      "sequence number": 1394,
      "group number": 284,
      "min alignment length": 50,
      "fasta filename": "dnabarcoder/yeastITS2.species.diff.fasta",
      "classification filename": "yeastITS2.classification",
      "max proportion": 0.0954,
      "original cut-off": 0.985,
      "original confidence": 0.9498,
      "dataset with max confidence": "Debaryomycetaceae",
      "original min alignment length": 50
    },
    "Saccharomycetaceae": {
      "cut-off": 0.982,
      "confidence": 0.9722,
      "sequence number": 729,
      "group number": 101,
      "min alignment length": 50,
      "fasta filename": "dnabarcoder/yeastITS2.species.diff.fasta",
      "classification filename": "yeastITS2.classification",
      "max proportion": 0.1879,
      "original cut-off": 0.982,
      "original confidence": 0.972,
      "dataset with max confidence": "Saccharomycetales",
      "original min alignment length": 50
    },
    "Sporidiobolaceae": {
      "cut-off": 0.986,
      "confidence": 0.9694,
      "sequence number": 489,
      "group number": 45,
      "min alignment length": 50,
      "fasta filename": "dnabarcoder/yeastITS2.species.diff.fasta",
      "classification filename": "yeastITS2.classification",
      "max proportion": 0.409,
      "original cut-off": 0.986,
      "original confidence": 0.9694,
      "dataset with max confidence": "Sporidiobolaceae",
      "original min alignment length": 50
    },
    "Trichosporonaceae": {
      "cut-off": 0.989,
      "confidence": 0.9468,
      "sequence number": 247,
      "group number": 44,
      "min alignment length": 50,
      "fasta filename": "dnabarcoder/yeastITS2.species.diff.fasta",
      "classification filename": "yeastITS2.classification",
      "max proportion": 0.1336,
      "original cut-off": 0.994,
      "original confidence": 0.9375,
      "dataset with max confidence": "Basidiomycota",
      "original min alignment length": 50
    },
    "Pichiaceae": {
      "cut-off": 0.985,
      "confidence": 0.9413,
      "sequence number": 430,
      "group number": 110,
      "min alignment length": 50,
      "fasta filename": "dnabarcoder/yeastITS2.species.diff.fasta",
      "classification filename": "yeastITS2.classification",
      "max proportion": 0.1023,
      "original cut-off": 0.974,
      "original confidence": 0.9295,
      "dataset with max confidence": "Pichiomycetes",
      "original min alignment length": 50
    },
    "Filobasidiaceae": {
      "cut-off": 0.989,
      "confidence": 0.9468,
      "sequence number": 108,
      "group number": 24,
      "min alignment length": 50,
      "fasta filename": "dnabarcoder/yeastITS2.species.diff.fasta",
      "classification filename": "yeastITS2.classification",
      "max proportion": 0.25,
      "original cut-off": 0.987,
      "original confidence": 0.9322,
      "dataset with max confidence": "Basidiomycota",
      "original min alignment length": 50
    },
    "Cystobasidiaceae": {
      "cut-off": 0.986,
      "confidence": 0.9762,
      "sequence number": 63,
      "group number": 19,
      "min alignment length": 50,
      "fasta filename": "dnabarcoder/yeastITS2.species.diff.fasta",
      "classification filename": "yeastITS2.classification",
      "max proportion": 0.2063,
      "original cut-off": 0.986,
      "original confidence": 0.9743,
      "dataset with max confidence": "Cystobasidiomycetes",
      "original min alignment length": 50
    },
    "Trichomonascaceae": {
      "cut-off": 0.987,
      "confidence": 0.975,
      "sequence number": 229,
      "group number": 95,
      "min alignment length": 50,
      "fasta filename": "dnabarcoder/yeastITS2.species.diff.fasta",
      "classification filename": "yeastITS2.classification",
      "max proportion": 0.0742,
      "original cut-off": 0.987,
      "original confidence": 0.975,
      "dataset with max confidence": "Trichomonascaceae",
      "original min alignment length": 50
    },
    "Dipodascaceae": {
      "cut-off": 0.989,
      "confidence": 0.9378,
      "sequence number": 50,
      "group number": 13,
      "min alignment length": 50,
      "fasta filename": "dnabarcoder/yeastITS2.species.diff.fasta",
      "classification filename": "yeastITS2.classification",
      "max proportion": 0.54,
      "original cut-off": 0.944,
      "original confidence": 0.8325,
      "dataset with max confidence": "All",
      "original min alignment length": 50
    },
    "Lipomycetaceae": {
      "cut-off": 0.989,
      "confidence": 0.9378,
      "sequence number": 73,
      "group number": 33,
      "min alignment length": 50,
      "fasta filename": "dnabarcoder/yeastITS2.species.diff.fasta",
      "classification filename": "yeastITS2.classification",
      "max proportion": 0.274,
      "original cut-off": 0.97,
      "original confidence": 0.9089,
      "dataset with max confidence": "All",
      "original min alignment length": 50
    },
    "Phaffomycetaceae": {
      "cut-off": 0.986,
      "confidence": 0.951,
      "sequence number": 152,
      "group number": 36,
      "min alignment length": 50,
      "fasta filename": "dnabarcoder/yeastITS2.species.diff.fasta",
      "classification filename": "yeastITS2.classification",
      "max proportion": 0.1118,
      "original cut-off": 0.99,
      "original confidence": 0.9172,
      "dataset with max confidence": "Saccharomycetes",
      "original min alignment length": 50
    },
    "Metschnikowiaceae": {
      "cut-off": 0.985,
      "confidence": 0.9489,
      "sequence number": 207,
      "group number": 83,
      "min alignment length": 50,
      "fasta filename": "dnabarcoder/yeastITS2.species.diff.fasta",
      "classification filename": "yeastITS2.classification",
      "max proportion": 0.0966,
      "original cut-off": 0.985,
      "original confidence": 0.9334,
      "dataset with max confidence": "Serinales",
      "original min alignment length": 50
    },
    "Cystofilobasidiaceae": {
      "cut-off": 0.981,
      "confidence": 0.9534,
      "sequence number": 91,
      "group number": 16,
      "min alignment length": 50,
      "fasta filename": "dnabarcoder/yeastITS2.species.diff.fasta",
      "classification filename": "yeastITS2.classification",
      "max proportion": 0.2857,
      "original cut-off": 0.981,
      "original confidence": 0.944,
      "dataset with max confidence": "Cystofilobasidiales",
      "original min alignment length": 50
    },
    "Malasseziaceae": {
      "cut-off": 0.936,
      "confidence": 0.9896,
      "sequence number": 155,
      "group number": 15,
      "min alignment length": 50,
      "fasta filename": "dnabarcoder/yeastITS2.species.diff.fasta",
      "classification filename": "yeastITS2.classification",
      "max proportion": 0.4452,
      "original cut-off": 0.936,
      "original confidence": 0.9896,
      "dataset with max confidence": "Malasseziaceae",
      "original min alignment length": 50
    },
    "Saccharomycodaceae": {
      "cut-off": 0.992,
      "confidence": 0.9543,
      "sequence number": 83,
      "group number": 16,
      "min alignment length": 50,
      "fasta filename": "dnabarcoder/yeastITS2.species.diff.fasta",
      "classification filename": "yeastITS2.classification",
      "max proportion": 0.3133,
      "original cut-off": 0.992,
      "original confidence": 0.9543,
      "dataset with max confidence": "Saccharomycodaceae",
      "original min alignment length": 50
    },
    "Pachysolenaceae": {
      "cut-off": 0.985,
      "confidence": 0.9413,
      "sequence number": 38,
      "group number": 13,
      "min alignment length": 50,
      "fasta filename": "dnabarcoder/yeastITS2.species.diff.fasta",
      "classification filename": "yeastITS2.classification",
      "max proportion": 0.2895,
      "original cut-off": 0.986,
      "original confidence": 0.926,
      "dataset with max confidence": "Pichiomycetes",
      "original min alignment length": 50
    },
    "Bulleribasidiaceae": {
      "cut-off": 0.987,
      "confidence": 0.961,
      "sequence number": 91,
      "group number": 29,
      "min alignment length": 50,
      "fasta filename": "dnabarcoder/yeastITS2.species.diff.fasta",
      "classification filename": "yeastITS2.classification",
      "max proportion": 0.2747,
      "original cut-off": 0.984,
      "original confidence": 0.9158,
      "dataset with max confidence": "Tremellales",
      "original min alignment length": 50
    },
    "Wickerhamomycetaceae": {
      "cut-off": 0.953,
      "confidence": 0.9681,
      "sequence number": 91,
      "group number": 26,
      "min alignment length": 50,
      "fasta filename": "dnabarcoder/yeastITS2.species.diff.fasta",
      "classification filename": "yeastITS2.classification",
      "max proportion": 0.4835,
      "original cut-off": 0.953,
      "original confidence": 0.9681,
      "dataset with max confidence": "Wickerhamomycetaceae",
      "original min alignment length": 50
    },
    "Cuniculitremaceae": {
      "cut-off": 0.992,
      "confidence": 0.9818,
      "sequence number": 33,
      "group number": 24,
      "min alignment length": 50,
      "fasta filename": "dnabarcoder/yeastITS2.species.diff.fasta",
      "classification filename": "yeastITS2.classification",
      "max proportion": 0.0909,
      "original cut-off": 0.992,
      "original confidence": 0.9818,
      "dataset with max confidence": "Cuniculitremaceae",
      "original min alignment length": 50
    },
    "Piskurozymaceae": {
      "cut-off": 0.989,
      "confidence": 0.9468,
      "sequence number": 89,
      "group number": 8,
      "min alignment length": 50,
      "fasta filename": "dnabarcoder/yeastITS2.species.diff.fasta",
      "classification filename": "yeastITS2.classification",
      "max proportion": 0.5393,
      "original cut-off": 0.938,
      "original confidence": 0.8972,
      "dataset with max confidence": "Basidiomycota",
      "original min alignment length": 50
    },
    "Saccharomycopsidaceae": {
      "cut-off": 0.988,
      "confidence": 0.9544,
      "sequence number": 68,
      "group number": 19,
      "min alignment length": 50,
      "fasta filename": "dnabarcoder/yeastITS2.species.diff.fasta",
      "classification filename": "yeastITS2.classification",
      "max proportion": 0.2794,
      "original cut-off": 0.991,
      "original confidence": 0.9469,
      "dataset with max confidence": "Ascoideales",
      "original min alignment length": 50
    },
    "Rhynchogastremataceae": {
      "cut-off": 0.987,
      "confidence": 0.961,
      "sequence number": 44,
      "group number": 15,
      "min alignment length": 50,
      "fasta filename": "dnabarcoder/yeastITS2.species.diff.fasta",
      "classification filename": "yeastITS2.classification",
      "max proportion": 0.25,
      "original cut-off": 0.977,
      "original confidence": 0.9321,
      "dataset with max confidence": "Tremellales",
      "original min alignment length": 50
    },
    "Tremellaceae": {
      "cut-off": 0.987,
      "confidence": 0.961,
      "sequence number": 54,
      "group number": 25,
      "min alignment length": 50,
      "fasta filename": "dnabarcoder/yeastITS2.species.diff.fasta",
      "classification filename": "yeastITS2.classification",
      "max proportion": 0.2222,
      "original cut-off": 0.986,
      "original confidence": 0.921,
      "dataset with max confidence": "Tremellales",
      "original min alignment length": 50
    },
    "Serinales": {
      "cut-off": 0.985,
      "confidence": 0.9489,
      "sequence number": 1599,
      "group number": 365,
      "min alignment length": 50,
      "fasta filename": "dnabarcoder/yeastITS2.species.diff.fasta",
      "classification filename": "yeastITS2.classification",
      "max proportion": 0.0832,
      "original cut-off": 0.985,
      "original confidence": 0.9489,
      "dataset with max confidence": "Serinales",
      "original min alignment length": 50
    },
    "Saccharomycetales": {
      "cut-off": 0.982,
      "confidence": 0.9722,
      "sequence number": 735,
      "group number": 106,
      "min alignment length": 50,
      "fasta filename": "dnabarcoder/yeastITS2.species.diff.fasta",
      "classification filename": "yeastITS2.classification",
      "max proportion": 0.1864,
      "original cut-off": 0.982,
      "original confidence": 0.9722,
      "dataset with max confidence": "Saccharomycetales",
      "original min alignment length": 50
    },
    "Sporidiobolales": {
      "cut-off": 0.986,
      "confidence": 0.9694,
      "sequence number": 489,
      "group number": 45,
      "min alignment length": 50,
      "fasta filename": "dnabarcoder/yeastITS2.species.diff.fasta",
      "classification filename": "yeastITS2.classification",
      "max proportion": 0.409,
      "original cut-off": 0.986,
      "original confidence": 0.9694,
      "dataset with max confidence": "Sporidiobolales",
      "original min alignment length": 50
    },
    "Trichosporonales": {
      "cut-off": 0.989,
      "confidence": 0.9468,
      "sequence number": 250,
      "group number": 46,
      "min alignment length": 50,
      "fasta filename": "dnabarcoder/yeastITS2.species.diff.fasta",
      "classification filename": "yeastITS2.classification",
      "max proportion": 0.132,
      "original cut-off": 0.994,
      "original confidence": 0.9383,
      "dataset with max confidence": "Basidiomycota",
      "original min alignment length": 50
    },
    "Agaricostilbales": {
      "cut-off": 0.971,
      "confidence": 0.9903,
      "sequence number": 62,
      "group number": 40,
      "min alignment length": 50,
      "fasta filename": "dnabarcoder/yeastITS2.species.diff.fasta",
      "classification filename": "yeastITS2.classification",
      "max proportion": 0.0806,
      "original cut-off": 0.971,
      "original confidence": 0.9903,
      "dataset with max confidence": "Agaricostilbales",
      "original min alignment length": 50
    },
    "Pichiales": {
      "cut-off": 0.985,
      "confidence": 0.9413,
      "sequence number": 430,
      "group number": 110,
      "min alignment length": 50,
      "fasta filename": "dnabarcoder/yeastITS2.species.diff.fasta",
      "classification filename": "yeastITS2.classification",
      "max proportion": 0.1023,
      "original cut-off": 0.974,
      "original confidence": 0.9295,
      "dataset with max confidence": "Pichiomycetes",
      "original min alignment length": 50
    },
    "Filobasidiales": {
      "cut-off": 0.989,
      "confidence": 0.9468,
      "sequence number": 197,
      "group number": 32,
      "min alignment length": 50,
      "fasta filename": "dnabarcoder/yeastITS2.species.diff.fasta",
      "classification filename": "yeastITS2.classification",
      "max proportion": 0.2437,
      "original cut-off": 0.987,
      "original confidence": 0.9043,
      "dataset with max confidence": "Basidiomycota",
      "original min alignment length": 50
    },
    "Cystobasidiales": {
      "cut-off": 0.986,
      "confidence": 0.9762,
      "sequence number": 64,
      "group number": 20,
      "min alignment length": 50,
      "fasta filename": "dnabarcoder/yeastITS2.species.diff.fasta",
      "classification filename": "yeastITS2.classification",
      "max proportion": 0.2031,
      "original cut-off": 0.986,
      "original confidence": 0.9747,
      "dataset with max confidence": "Cystobasidiomycetes",
      "original min alignment length": 50
    },
    "Dipodascales": {
      "cut-off": 0.989,
      "confidence": 0.9378,
      "sequence number": 358,
      "group number": 123,
      "min alignment length": 50,
      "fasta filename": "dnabarcoder/yeastITS2.species.diff.fasta",
      "classification filename": "yeastITS2.classification",
      "max proportion": 0.0922,
      "original cut-off": 0.987,
      "original confidence": 0.9079,
      "dataset with max confidence": "All",
      "original min alignment length": 50
    },
    "Tremellales": {
      "cut-off": 0.987,
      "confidence": 0.961,
      "sequence number": 691,
      "group number": 177,
      "min alignment length": 50,
      "fasta filename": "dnabarcoder/yeastITS2.species.diff.fasta",
      "classification filename": "yeastITS2.classification",
      "max proportion": 0.3054,
      "original cut-off": 0.987,
      "original confidence": 0.961,
      "dataset with max confidence": "Tremellales",
      "original min alignment length": 50
    },
    "Lipomycetales": {
      "cut-off": 0.989,
      "confidence": 0.9378,
      "sequence number": 73,
      "group number": 33,
      "min alignment length": 50,
      "fasta filename": "dnabarcoder/yeastITS2.species.diff.fasta",
      "classification filename": "yeastITS2.classification",
      "max proportion": 0.274,
      "original cut-off": 0.97,
      "original confidence": 0.9089,
      "dataset with max confidence": "All",
      "original min alignment length": 50
    },
    "Phaffomycetales": {
      "cut-off": 0.986,
      "confidence": 0.951,
      "sequence number": 243,
      "group number": 62,
      "min alignment length": 50,
      "fasta filename": "dnabarcoder/yeastITS2.species.diff.fasta",
      "classification filename": "yeastITS2.classification",
      "max proportion": 0.1811,
      "original cut-off": 0.99,
      "original confidence": 0.9275,
      "dataset with max confidence": "Saccharomycetes",
      "original min alignment length": 50
    },
    "Cystofilobasidiales": {
      "cut-off": 0.981,
      "confidence": 0.9534,
      "sequence number": 147,
      "group number": 22,
      "min alignment length": 50,
      "fasta filename": "dnabarcoder/yeastITS2.species.diff.fasta",
      "classification filename": "yeastITS2.classification",
      "max proportion": 0.2313,
      "original cut-off": 0.981,
      "original confidence": 0.9534,
      "dataset with max confidence": "Cystofilobasidiales",
      "original min alignment length": 50
    },
    "Malasseziales": {
      "cut-off": 0.936,
      "confidence": 0.9896,
      "sequence number": 155,
      "group number": 15,
      "min alignment length": 50,
      "fasta filename": "dnabarcoder/yeastITS2.species.diff.fasta",
      "classification filename": "yeastITS2.classification",
      "max proportion": 0.4452,
      "original cut-off": 0.936,
      "original confidence": 0.9896,
      "dataset with max confidence": "Malasseziales",
      "original min alignment length": 50
    },
    "Saccharomycodales": {
      "cut-off": 0.992,
      "confidence": 0.9543,
      "sequence number": 83,
      "group number": 16,
      "min alignment length": 50,
      "fasta filename": "dnabarcoder/yeastITS2.species.diff.fasta",
      "classification filename": "yeastITS2.classification",
      "max proportion": 0.3133,
      "original cut-off": 0.992,
      "original confidence": 0.9543,
      "dataset with max confidence": "Saccharomycodales",
      "original min alignment length": 50
    },
    "Alaninales": {
      "cut-off": 0.985,
      "confidence": 0.9413,
      "sequence number": 38,
      "group number": 13,
      "min alignment length": 50,
      "fasta filename": "dnabarcoder/yeastITS2.species.diff.fasta",
      "classification filename": "yeastITS2.classification",
      "max proportion": 0.2895,
      "original cut-off": 0.986,
      "original confidence": 0.926,
      "dataset with max confidence": "Pichiomycetes",
      "original min alignment length": 50
    },
    "Ascoideales": {
      "cut-off": 0.988,
      "confidence": 0.9544,
      "sequence number": 67,
      "group number": 18,
      "min alignment length": 50,
      "fasta filename": "dnabarcoder/yeastITS2.species.diff.fasta",
      "classification filename": "yeastITS2.classification",
      "max proportion": 0.2836,
      "original cut-off": 0.988,
      "original confidence": 0.9544,
      "dataset with max confidence": "Ascoideales",
      "original min alignment length": 50
    },
    "Ustilaginales": {
      "cut-off": 0.98,
      "confidence": 0.9792,
      "sequence number": 31,
      "group number": 21,
      "min alignment length": 50,
      "fasta filename": "dnabarcoder/yeastITS2.species.diff.fasta",
      "classification filename": "yeastITS2.classification",
      "max proportion": 0.129,
      "original cut-off": 0.98,
      "original confidence": 0.9785,
      "dataset with max confidence": "Ustilaginomycetes",
      "original min alignment length": 50
    },
    "Pichiomycetes": {
      "cut-off": 0.985,
      "confidence": 0.9413,
      "sequence number": 2067,
      "group number": 488,
      "min alignment length": 50,
      "fasta filename": "dnabarcoder/yeastITS2.species.diff.fasta",
      "classification filename": "yeastITS2.classification",
      "max proportion": 0.0643,
      "original cut-off": 0.985,
      "original confidence": 0.9413,
      "dataset with max confidence": "Pichiomycetes",
      "original min alignment length": 50
    },
    "Saccharomycetes": {
      "cut-off": 0.986,
      "confidence": 0.951,
      "sequence number": 1128,
      "group number": 202,
      "min alignment length": 50,
      "fasta filename": "dnabarcoder/yeastITS2.species.diff.fasta",
      "classification filename": "yeastITS2.classification",
      "max proportion": 0.1215,
      "original cut-off": 0.986,
      "original confidence": 0.951,
      "dataset with max confidence": "Saccharomycetes",
      "original min alignment length": 50
    },
    "Microbotryomycetes": {
      "cut-off": 0.987,
      "confidence": 0.9552,
      "sequence number": 644,
      "group number": 82,
      "min alignment length": 50,
      "fasta filename": "dnabarcoder/yeastITS2.species.diff.fasta",
      "classification filename": "yeastITS2.classification",
      "max proportion": 0.3106,
      "original cut-off": 0.987,
      "original confidence": 0.9552,
      "dataset with max confidence": "Microbotryomycetes",
      "original min alignment length": 50
    },
    "Tremellomycetes": {
      "cut-off": 0.989,
      "confidence": 0.9468,
      "sequence number": 1305,
      "group number": 282,
      "min alignment length": 50,
      "fasta filename": "dnabarcoder/yeastITS2.species.diff.fasta",
      "classification filename": "yeastITS2.classification",
      "max proportion": 0.1617,
      "original cut-off": 0.989,
      "original confidence": 0.9358,
      "dataset with max confidence": "Basidiomycota",
      "original min alignment length": 50
    },
    "Agaricostilbomycetes": {
      "cut-off": 0.971,
      "confidence": 0.9903,
      "sequence number": 62,
      "group number": 40,
      "min alignment length": 50,
      "fasta filename": "dnabarcoder/yeastITS2.species.diff.fasta",
      "classification filename": "yeastITS2.classification",
      "max proportion": 0.0806,
      "original cut-off": 0.971,
      "original confidence": 0.9903,
      "dataset with max confidence": "Agaricostilbomycetes",
      "original min alignment length": 50
    },
    "Cystobasidiomycetes": {
      "cut-off": 0.986,
      "confidence": 0.9762,
      "sequence number": 96,
      "group number": 35,
      "min alignment length": 50,
      "fasta filename": "dnabarcoder/yeastITS2.species.diff.fasta",
      "classification filename": "yeastITS2.classification",
      "max proportion": 0.1458,
      "original cut-off": 0.986,
      "original confidence": 0.9762,
      "dataset with max confidence": "Cystobasidiomycetes",
      "original min alignment length": 50
    },
    "Dipodascomycetes": {
      "cut-off": 0.989,
      "confidence": 0.9378,
      "sequence number": 358,
      "group number": 123,
      "min alignment length": 50,
      "fasta filename": "dnabarcoder/yeastITS2.species.diff.fasta",
      "classification filename": "yeastITS2.classification",
      "max proportion": 0.0922,
      "original cut-off": 0.987,
      "original confidence": 0.9079,
      "dataset with max confidence": "All",
      "original min alignment length": 50
    },
    "Lipomycetes": {
      "cut-off": 0.989,
      "confidence": 0.9378,
      "sequence number": 73,
      "group number": 33,
      "min alignment length": 50,
      "fasta filename": "dnabarcoder/yeastITS2.species.diff.fasta",
      "classification filename": "yeastITS2.classification",
      "max proportion": 0.274,
      "original cut-off": 0.97,
      "original confidence": 0.9089,
      "dataset with max confidence": "All",
      "original min alignment length": 50
    },
    "Malasseziomycetes": {
      "cut-off": 0.936,
      "confidence": 0.9896,
      "sequence number": 155,
      "group number": 15,
      "min alignment length": 50,
      "fasta filename": "dnabarcoder/yeastITS2.species.diff.fasta",
      "classification filename": "yeastITS2.classification",
      "max proportion": 0.4452,
      "original cut-off": 0.936,
      "original confidence": 0.9896,
      "dataset with max confidence": "Malasseziomycetes",
      "original min alignment length": 50
    },
    "Ustilaginomycetes": {
      "cut-off": 0.98,
      "confidence": 0.9792,
      "sequence number": 32,
      "group number": 22,
      "min alignment length": 50,
      "fasta filename": "dnabarcoder/yeastITS2.species.diff.fasta",
      "classification filename": "yeastITS2.classification",
      "max proportion": 0.125,
      "original cut-off": 0.98,
      "original confidence": 0.9792,
      "dataset with max confidence": "Ustilaginomycetes",
      "original min alignment length": 50
    },
    "Ascomycota": {
      "cut-off": 0.989,
      "confidence": 0.9378,
      "sequence number": 3660,
      "group number": 861,
      "min alignment length": 50,
      "fasta filename": "dnabarcoder/yeastITS2.species.diff.fasta",
      "classification filename": "yeastITS2.classification",
      "max proportion": 0.0374,
      "original cut-off": 0.986,
      "original confidence": 0.937,
      "dataset with max confidence": "All",
      "original min alignment length": 50
    },
    "Basidiomycota": {
      "cut-off": 0.989,
      "confidence": 0.9468,
      "sequence number": 2318,
      "group number": 495,
      "min alignment length": 50,
      "fasta filename": "dnabarcoder/yeastITS2.species.diff.fasta",
      "classification filename": "yeastITS2.classification",
      "max proportion": 0.091,
      "original cut-off": 0.989,
      "original confidence": 0.9468,
      "dataset with max confidence": "Basidiomycota",
      "original min alignment length": 50
    }
  },
  "genus": {
    "All": {
      "cut-off": 0.967,
      "confidence": 0.6664,
      "sequence number": 7104,
      "group number": 209,
      "min alignment length": 50,
      "fasta filename": "yeastITS2.genus.fasta",
      "classification filename": "yeastITS2.classification",
      "max proportion": 0.1068,
      "original cut-off": 0.967,
      "original confidence": 0.6664,
      "dataset with max confidence": "All",
      "original min alignment length": 50
    },
    "Debaryomycetaceae": {
      "cut-off": 0.967,
      "confidence": 0.6664,
      "sequence number": 1581,
      "group number": 19,
      "min alignment length": 50,
      "fasta filename": "yeastITS2.genus.fasta",
      "classification filename": "yeastITS2.classification",
      "max proportion": 0.4801,
      "original cut-off": 0.7,
      "original confidence": 0.5368,
      "dataset with max confidence": "All",
      "original min alignment length": 50
    },
    "Saccharomycetaceae": {
      "cut-off": 0.964,
      "confidence": 0.8621,
      "sequence number": 1049,
      "group number": 25,
      "min alignment length": 50,
      "fasta filename": "yeastITS2.genus.fasta",
      "classification filename": "yeastITS2.classification",
      "max proportion": 0.3432,
      "original cut-off": 0.964,
      "original confidence": 0.8608,
      "dataset with max confidence": "Saccharomycetales",
      "original min alignment length": 50
    },
    "Trichosporonaceae": {
      "cut-off": 0.946,
      "confidence": 0.8675,
      "sequence number": 306,
      "group number": 6,
      "min alignment length": 50,
      "fasta filename": "yeastITS2.genus.fasta",
      "classification filename": "yeastITS2.classification",
      "max proportion": 0.3399,
      "original cut-off": 0.951,
      "original confidence": 0.8475,
      "dataset with max confidence": "Tremellomycetes",
      "original min alignment length": 50
    },
    "Pichiaceae": {
      "cut-off": 0.967,
      "confidence": 0.6664,
      "sequence number": 464,
      "group number": 10,
      "min alignment length": 50,
      "fasta filename": "yeastITS2.genus.fasta",
      "classification filename": "yeastITS2.classification",
      "max proportion": 0.5,
      "original cut-off": 0.701,
      "original confidence": 0.6367,
      "dataset with max confidence": "All",
      "original min alignment length": 50
    },
    "Trichomonascaceae": {
      "cut-off": 0.7,
      "confidence": 0.7677,
      "sequence number": 242,
      "group number": 9,
      "min alignment length": 50,
      "fasta filename": "yeastITS2.genus.fasta",
      "classification filename": "yeastITS2.classification",
      "max proportion": 0.2769,
      "original cut-off": 0.7,
      "original confidence": 0.6802,
      "dataset with max confidence": "Dipodascales",
      "original min alignment length": 50
    },
    "Metschnikowiaceae": {
      "cut-off": 0.7,
      "confidence": 0.7887,
      "sequence number": 226,
      "group number": 9,
      "min alignment length": 50,
      "fasta filename": "yeastITS2.genus.fasta",
      "classification filename": "yeastITS2.classification",
      "max proportion": 0.4115,
      "original cut-off": 0.7,
      "original confidence": 0.7887,
      "dataset with max confidence": "Metschnikowiaceae",
      "original min alignment length": 50
    },
    "Cystofilobasidiaceae": {
      "cut-off": 0.91,
      "confidence": 1.0,
      "sequence number": 95,
      "group number": 5,
      "min alignment length": 50,
      "fasta filename": "yeastITS2.genus.fasta",
      "classification filename": "yeastITS2.classification",
      "max proportion": 0.6947,
      "original cut-off": 0.91,
      "original confidence": 1.0,
      "dataset with max confidence": "Cystofilobasidiaceae",
      "original min alignment length": 50
    },
    "Tremellales": {
      "cut-off": 0.93,
      "confidence": 0.9044,
      "sequence number": 1021,
      "group number": 32,
      "min alignment length": 50,
      "fasta filename": "yeastITS2.genus.fasta",
      "classification filename": "yeastITS2.classification",
      "max proportion": 0.4887,
      "original cut-off": 0.93,
      "original confidence": 0.9044,
      "dataset with max confidence": "Tremellales",
      "original min alignment length": 50
    },
    "Serinales": {
      "cut-off": 0.967,
      "confidence": 0.6664,
      "sequence number": 1801,
      "group number": 28,
      "min alignment length": 50,
      "fasta filename": "yeastITS2.genus.fasta",
      "classification filename": "yeastITS2.classification",
      "max proportion": 0.4214,
      "original cut-off": 0.7,
      "original confidence": 0.5694,
      "dataset with max confidence": "All",
      "original min alignment length": 50
    },
    "Saccharomycetales": {
      "cut-off": 0.964,
      "confidence": 0.8621,
      "sequence number": 1059,
      "group number": 31,
      "min alignment length": 50,
      "fasta filename": "yeastITS2.genus.fasta",
      "classification filename": "yeastITS2.classification",
      "max proportion": 0.3399,
      "original cut-off": 0.964,
      "original confidence": 0.8621,
      "dataset with max confidence": "Saccharomycetales",
      "original min alignment length": 50
    },
    "Trichosporonales": {
      "cut-off": 0.946,
      "confidence": 0.8675,
      "sequence number": 310,
      "group number": 7,
      "min alignment length": 50,
      "fasta filename": "yeastITS2.genus.fasta",
      "classification filename": "yeastITS2.classification",
      "max proportion": 0.3355,
      "original cut-off": 0.951,
      "original confidence": 0.8452,
      "dataset with max confidence": "Tremellomycetes",
      "original min alignment length": 50
    },
    "Agaricostilbales": {
      "cut-off": 0.958,
      "confidence": 0.8364,
      "sequence number": 63,
      "group number": 10,
      "min alignment length": 50,
      "fasta filename": "yeastITS2.genus.fasta",
      "classification filename": "yeastITS2.classification",
      "max proportion": 0.3175,
      "original cut-off": 0.92,
      "original confidence": 0.7733,
      "dataset with max confidence": "Basidiomycota",
      "original min alignment length": 50
    },
    "Pichiales": {
      "cut-off": 0.967,
      "confidence": 0.6664,
      "sequence number": 464,
      "group number": 10,
      "min alignment length": 50,
      "fasta filename": "yeastITS2.genus.fasta",
      "classification filename": "yeastITS2.classification",
      "max proportion": 0.5,
      "original cut-off": 0.701,
      "original confidence": 0.6367,
      "dataset with max confidence": "All",
      "original min alignment length": 50
    },
    "Filobasidiales": {
      "cut-off": 0.946,
      "confidence": 0.8675,
      "sequence number": 235,
      "group number": 6,
      "min alignment length": 50,
      "fasta filename": "yeastITS2.genus.fasta",
      "classification filename": "yeastITS2.classification",
      "max proportion": 0.3447,
      "original cut-off": 0.962,
      "original confidence": 0.8552,
      "dataset with max confidence": "Tremellomycetes",
      "original min alignment length": 50
    },
    "Dipodascales": {
      "cut-off": 0.7,
      "confidence": 0.7677,
      "sequence number": 382,
      "group number": 14,
      "min alignment length": 50,
      "fasta filename": "yeastITS2.genus.fasta",
      "classification filename": "yeastITS2.classification",
      "max proportion": 0.1754,
      "original cut-off": 0.7,
      "original confidence": 0.7677,
      "dataset with max confidence": "Dipodascales",
      "original min alignment length": 50
    },
    "Cystofilobasidiales": {
      "cut-off": 0.925,
      "confidence": 0.9797,
      "sequence number": 152,
      "group number": 8,
      "min alignment length": 50,
      "fasta filename": "yeastITS2.genus.fasta",
      "classification filename": "yeastITS2.classification",
      "max proportion": 0.4342,
      "original cut-off": 0.925,
      "original confidence": 0.9797,
      "dataset with max confidence": "Cystofilobasidiales",
      "original min alignment length": 50
    },
    "Ustilaginales": {
      "cut-off": 0.958,
      "confidence": 0.8364,
      "sequence number": 31,
      "group number": 8,
      "min alignment length": 50,
      "fasta filename": "yeastITS2.genus.fasta",
      "classification filename": "yeastITS2.classification",
      "max proportion": 0.2581,
      "original cut-off": 0.952,
      "original confidence": 0.8018,
      "dataset with max confidence": "Basidiomycota",
      "original min alignment length": 50
    },
    "Tremellomycetes": {
      "cut-off": 0.946,
      "confidence": 0.8675,
      "sequence number": 1740,
      "group number": 55,
      "min alignment length": 50,
      "fasta filename": "yeastITS2.genus.fasta",
      "classification filename": "yeastITS2.classification",
      "max proportion": 0.2868,
      "original cut-off": 0.946,
      "original confidence": 0.8675,
      "dataset with max confidence": "Tremellomycetes",
      "original min alignment length": 50
    },
    "Pichiomycetes": {
      "cut-off": 0.967,
      "confidence": 0.6664,
      "sequence number": 2307,
      "group number": 41,
      "min alignment length": 50,
      "fasta filename": "yeastITS2.genus.fasta",
      "classification filename": "yeastITS2.classification",
      "max proportion": 0.329,
      "original cut-off": 0.7,
      "original confidence": 0.5207,
      "dataset with max confidence": "All",
      "original min alignment length": 50
    },
    "Saccharomycetes": {
      "cut-off": 0.966,
      "confidence": 0.805,
      "sequence number": 1484,
      "group number": 39,
      "min alignment length": 50,
      "fasta filename": "yeastITS2.genus.fasta",
      "classification filename": "yeastITS2.classification",
      "max proportion": 0.2426,
      "original cut-off": 0.966,
      "original confidence": 0.805,
      "dataset with max confidence": "Saccharomycetes",
      "original min alignment length": 50
    },
    "Microbotryomycetes": {
      "cut-off": 0.959,
      "confidence": 0.8853,
      "sequence number": 704,
      "group number": 20,
      "min alignment length": 50,
      "fasta filename": "yeastITS2.genus.fasta",
      "classification filename": "yeastITS2.classification",
      "max proportion": 0.5682,
      "original cut-off": 0.959,
      "original confidence": 0.8853,
      "dataset with max confidence": "Microbotryomycetes",
      "original min alignment length": 50
    },
    "Agaricostilbomycetes": {
      "cut-off": 0.958,
      "confidence": 0.8364,
      "sequence number": 63,
      "group number": 10,
      "min alignment length": 50,
      "fasta filename": "yeastITS2.genus.fasta",
      "classification filename": "yeastITS2.classification",
      "max proportion": 0.3175,
      "original cut-off": 0.92,
      "original confidence": 0.7733,
      "dataset with max confidence": "Basidiomycota",
      "original min alignment length": 50
    },
    "Cystobasidiomycetes": {
      "cut-off": 0.958,
      "confidence": 0.8364,
      "sequence number": 102,
      "group number": 8,
      "min alignment length": 50,
      "fasta filename": "yeastITS2.genus.fasta",
      "classification filename": "yeastITS2.classification",
      "max proportion": 0.5588,
      "original cut-off": 0.947,
      "original confidence": 0.8334,
      "dataset with max confidence": "Basidiomycota",
      "original min alignment length": 50
    },
    "Dipodascomycetes": {
      "cut-off": 0.7,
      "confidence": 0.7677,
      "sequence number": 382,
      "group number": 14,
      "min alignment length": 50,
      "fasta filename": "yeastITS2.genus.fasta",
      "classification filename": "yeastITS2.classification",
      "max proportion": 0.1754,
      "original cut-off": 0.7,
      "original confidence": 0.7677,
      "dataset with max confidence": "Dipodascomycetes",
      "original min alignment length": 50
    },
    "Ustilaginomycetes": {
      "cut-off": 0.958,
      "confidence": 0.8364,
      "sequence number": 32,
      "group number": 9,
      "min alignment length": 50,
      "fasta filename": "yeastITS2.genus.fasta",
      "classification filename": "yeastITS2.classification",
      "max proportion": 0.25,
      "original cut-off": 0.952,
      "original confidence": 0.808,
      "dataset with max confidence": "Basidiomycota",
      "original min alignment length": 50
    },
    "Basidiomycota": {
      "cut-off": 0.958,
      "confidence": 0.8364,
      "sequence number": 2820,
      "group number": 110,
      "min alignment length": 50,
      "fasta filename": "yeastITS2.genus.fasta",
      "classification filename": "yeastITS2.classification",
      "max proportion": 0.177,
      "original cut-off": 0.958,
      "original confidence": 0.8364,
      "dataset with max confidence": "Basidiomycota",
      "original min alignment length": 50
    },
    "Ascomycota": {
      "cut-off": 0.967,
      "confidence": 0.6664,
      "sequence number": 4284,
      "group number": 99,
      "min alignment length": 50,
      "fasta filename": "yeastITS2.genus.fasta",
      "classification filename": "yeastITS2.classification",
      "max proportion": 0.1772,
      "original cut-off": 0.975,
      "original confidence": 0.5814,
      "dataset with max confidence": "All",
      "original min alignment length": 50
    }
  },
  "family": {
    "All": {
      "cut-off": 0.941,
      "confidence": 0.5928,
      "sequence number": 6828,
      "group number": 61,
      "min alignment length": 50,
      "fasta filename": "yeastITS2.family.fasta",
      "classification filename": "yeastITS2.classification",
      "max proportion": 0.2315,
      "original cut-off": 0.941,
      "original confidence": 0.5928,
      "dataset with max confidence": "All",
      "original min alignment length": 50
    },
    "Tremellales": {
      "cut-off": 0.929,
      "confidence": 0.8873,
      "sequence number": 975,
      "group number": 13,
      "min alignment length": 50,
      "fasta filename": "yeastITS2.family.fasta",
      "classification filename": "yeastITS2.classification",
      "max proportion": 0.5159,
      "original cut-off": 0.929,
      "original confidence": 0.8873,
      "dataset with max confidence": "Tremellales",
      "original min alignment length": 50
    },
    "Agaricostilbales": {
      "cut-off": 0.912,
      "confidence": 0.8129,
      "sequence number": 63,
      "group number": 5,
      "min alignment length": 50,
      "fasta filename": "yeastITS2.family.fasta",
      "classification filename": "yeastITS2.classification",
      "max proportion": 0.381,
      "original cut-off": 0.843,
      "original confidence": 0.707,
      "dataset with max confidence": "Basidiomycota",
      "original min alignment length": 50
    },
    "Tremellomycetes": {
      "cut-off": 0.91,
      "confidence": 0.8442,
      "sequence number": 1655,
      "group number": 19,
      "min alignment length": 50,
      "fasta filename": "yeastITS2.family.fasta",
      "classification filename": "yeastITS2.classification",
      "max proportion": 0.3039,
      "original cut-off": 0.91,
      "original confidence": 0.8442,
      "dataset with max confidence": "Tremellomycetes",
      "original min alignment length": 50
    },
    "Agaricostilbomycetes": {
      "cut-off": 0.912,
      "confidence": 0.8129,
      "sequence number": 63,
      "group number": 5,
      "min alignment length": 50,
      "fasta filename": "yeastITS2.family.fasta",
      "classification filename": "yeastITS2.classification",
      "max proportion": 0.381,
      "original cut-off": 0.843,
      "original confidence": 0.707,
      "dataset with max confidence": "Basidiomycota",
      "original min alignment length": 50
    },
    "Basidiomycota": {
      "cut-off": 0.912,
      "confidence": 0.8129,
      "sequence number": 2629,
      "group number": 44,
      "min alignment length": 50,
      "fasta filename": "yeastITS2.family.fasta",
      "classification filename": "yeastITS2.classification",
      "max proportion": 0.2065,
      "original cut-off": 0.912,
      "original confidence": 0.8129,
      "dataset with max confidence": "Basidiomycota",
      "original min alignment length": 50
    },
    "Ascomycota": {
      "cut-off": 0.941,
      "confidence": 0.5928,
      "sequence number": 4199,
      "group number": 17,
      "min alignment length": 50,
      "fasta filename": "yeastITS2.family.fasta",
      "classification filename": "yeastITS2.classification",
      "max proportion": 0.3765,
      "original cut-off": 0.703,
      "original confidence": 0.5119,
      "dataset with max confidence": "All",
      "original min alignment length": 50
    }
  },
  "order": {
    "All": {
      "cut-off": 0.941,
      "confidence": 0.5499,
      "sequence number": 7090,
      "group number": 38,
      "min alignment length": 50,
      "fasta filename": "yeastITS2.order.fasta",
      "classification filename": "yeastITS2.classification",
      "max proportion": 0.254,
      "original cut-off": 0.941,
      "original confidence": 0.5499,
      "dataset with max confidence": "All",
      "original min alignment length": 50
    },
    "Tremellomycetes": {
      "cut-off": 0.907,
      "confidence": 0.7651,
      "sequence number": 1740,
      "group number": 5,
      "min alignment length": 50,
      "fasta filename": "yeastITS2.order.fasta",
      "classification filename": "yeastITS2.classification",
      "max proportion": 0.5868,
      "original cut-off": 0.902,
      "original confidence": 0.7492,
      "dataset with max confidence": "Basidiomycota",
      "original min alignment length": 50
    },
    "Basidiomycota": {
      "cut-off": 0.907,
      "confidence": 0.7651,
      "sequence number": 2806,
      "group number": 24,
      "min alignment length": 50,
      "fasta filename": "yeastITS2.order.fasta",
      "classification filename": "yeastITS2.classification",
      "max proportion": 0.3639,
      "original cut-off": 0.907,
      "original confidence": 0.7651,
      "dataset with max confidence": "Basidiomycota",
      "original min alignment length": 50
    },
    "Ascomycota": {
      "cut-off": 0.941,
      "confidence": 0.5499,
      "sequence number": 4284,
      "group number": 14,
      "min alignment length": 50,
      "fasta filename": "yeastITS2.order.fasta",
      "classification filename": "yeastITS2.classification",
      "max proportion": 0.4204,
      "original cut-off": 0.703,
      "original confidence": 0.4876,
      "dataset with max confidence": "All",
      "original min alignment length": 50
    }
  },
  "class": {
    "All": {
      "cut-off": 0.941,
      "confidence": 0.4766,
      "sequence number": 7104,
      "group number": 18,
      "min alignment length": 50,
      "fasta filename": "yeastITS2.class.fasta",
      "classification filename": "yeastITS2.classification",
      "max proportion": 0.3247,
      "original cut-off": 0.941,
      "original confidence": 0.4766,
      "dataset with max confidence": "All",
      "original min alignment length": 50
    },
    "Basidiomycota": {
      "cut-off": 0.782,
      "confidence": 0.7308,
      "sequence number": 2820,
      "group number": 9,
      "min alignment length": 50,
      "fasta filename": "yeastITS2.class.fasta",
      "classification filename": "yeastITS2.classification",
      "max proportion": 0.617,
      "original cut-off": 0.782,
      "original confidence": 0.7308,
      "dataset with max confidence": "Basidiomycota",
      "original min alignment length": 50
    },
    "Ascomycota": {
      "cut-off": 0.521,
      "confidence": 0.5807,
      "sequence number": 4284,
      "group number": 9,
      "min alignment length": 50,
      "fasta filename": "yeastITS2.class.fasta",
      "classification filename": "yeastITS2.classification",
      "max proportion": 0.5385,
      "original cut-off": 0.521,
      "original confidence": 0.5807,
      "dataset with max confidence": "Ascomycota",
      "original min alignment length": 50
    }
  }
}
