# Supplementary material for: Advancing Yeast Identification Using High‐Throughput DNA Barcode Data From a Curated Culture Collection
Source: Mol Ecol Resour. 2025 Nov 26;26(1):e70082. doi: 10.1111/1755-0998.70082 (PMC12649295; doi:10.1111/1755-0998.70082)
Supplement: Supplementary file 14 — Appendix S14: men70082‐sup‐0014‐AppendixS14.json. [file MEN-26-e70082-s001.json]

{
  "species": {
    "All": {
      "cut-off": 0.996,
      "confidence": 0.9179,
      "sequence number": 6949,
      "group number": 1542,
      "min alignment length": 400,
      "fasta filename": "dnabarcoder/yeastLSU.species.diff.fasta",
      "classification filename": "yeastLSU.classification",
      "max proportion": 0.0321,
      "original cut-off": 0.996,
      "original confidence": 0.9179,
      "dataset with max confidence": "All",
      "original min alignment length": 400
    },
    "Apiotrichum": {
      "cut-off": 0.994,
      "confidence": 0.9298,
      "sequence number": 109,
      "group number": 19,
      "min alignment length": 400,
      "fasta filename": "dnabarcoder/yeastLSU.species.diff.fasta",
      "classification filename": "yeastLSU.classification",
      "max proportion": 0.2661,
      "original cut-off": 0.994,
      "original confidence": 0.9298,
      "dataset with max confidence": "Apiotrichum",
      "original min alignment length": 400
    },
    "Barnettozyma": {
      "cut-off": 0.949,
      "confidence": 1.0,
      "sequence number": 49,
      "group number": 9,
      "min alignment length": 400,
      "fasta filename": "dnabarcoder/yeastLSU.species.diff.fasta",
      "classification filename": "yeastLSU.classification",
      "max proportion": 0.4898,
      "original cut-off": 0.949,
      "original confidence": 1.0,
      "dataset with max confidence": "Barnettozyma",
      "original min alignment length": 400
    },
    "Blastobotrys": {
      "cut-off": 0.996,
      "confidence": 0.9466,
      "sequence number": 38,
      "group number": 19,
      "min alignment length": 400,
      "fasta filename": "dnabarcoder/yeastLSU.species.diff.fasta",
      "classification filename": "yeastLSU.classification",
      "max proportion": 0.1842,
      "original cut-off": 0.986,
      "original confidence": 0.9254,
      "dataset with max confidence": "Trichomonascaceae",
      "original min alignment length": 400
    },
    "Candida": {
      "cut-off": 0.995,
      "confidence": 0.9549,
      "sequence number": 786,
      "group number": 186,
      "min alignment length": 400,
      "fasta filename": "dnabarcoder/yeastLSU.species.diff.fasta",
      "classification filename": "yeastLSU.classification",
      "max proportion": 0.1221,
      "original cut-off": 0.995,
      "original confidence": 0.9549,
      "dataset with max confidence": "Candida",
      "original min alignment length": 400
    },
    "Candidozyma": {
      "cut-off": 0.978,
      "confidence": 1.0,
      "sequence number": 44,
      "group number": 10,
      "min alignment length": 400,
      "fasta filename": "dnabarcoder/yeastLSU.species.diff.fasta",
      "classification filename": "yeastLSU.classification",
      "max proportion": 0.3409,
      "original cut-off": 0.978,
      "original confidence": 1.0,
      "dataset with max confidence": "Candidozyma",
      "original min alignment length": 400
    },
    "Cutaneotrichosporon": {
      "cut-off": 0.996,
      "confidence": 0.929,
      "sequence number": 64,
      "group number": 12,
      "min alignment length": 400,
      "fasta filename": "dnabarcoder/yeastLSU.species.diff.fasta",
      "classification filename": "yeastLSU.classification",
      "max proportion": 0.2344,
      "original cut-off": 0.995,
      "original confidence": 0.9073,
      "dataset with max confidence": "Basidiomycota",
      "original min alignment length": 400
    },
    "Cyberlindnera": {
      "cut-off": 0.993,
      "confidence": 0.9392,
      "sequence number": 130,
      "group number": 27,
      "min alignment length": 400,
      "fasta filename": "dnabarcoder/yeastLSU.species.diff.fasta",
      "classification filename": "yeastLSU.classification",
      "max proportion": 0.1462,
      "original cut-off": 0.993,
      "original confidence": 0.9151,
      "dataset with max confidence": "Phaffomycetales",
      "original min alignment length": 400
    },
    "Cystobasidium": {
      "cut-off": 0.991,
      "confidence": 0.9553,
      "sequence number": 46,
      "group number": 13,
      "min alignment length": 400,
      "fasta filename": "dnabarcoder/yeastLSU.species.diff.fasta",
      "classification filename": "yeastLSU.classification",
      "max proportion": 0.3261,
      "original cut-off": 0.991,
      "original confidence": 0.9553,
      "dataset with max confidence": "Cystobasidium",
      "original min alignment length": 400
    },
    "Cystofilobasidium": {
      "cut-off": 0.992,
      "confidence": 1.0,
      "sequence number": 55,
      "group number": 8,
      "min alignment length": 400,
      "fasta filename": "dnabarcoder/yeastLSU.species.diff.fasta",
      "classification filename": "yeastLSU.classification",
      "max proportion": 0.4,
      "original cut-off": 0.992,
      "original confidence": 1.0,
      "dataset with max confidence": "Cystofilobasidium",
      "original min alignment length": 400
    },
    "Derxomyces": {
      "cut-off": 0.995,
      "confidence": 0.9303,
      "sequence number": 32,
      "group number": 26,
      "min alignment length": 400,
      "fasta filename": "dnabarcoder/yeastLSU.species.diff.fasta",
      "classification filename": "yeastLSU.classification",
      "max proportion": 0.0938,
      "original cut-off": 0.999,
      "original confidence": 0.9187,
      "dataset with max confidence": "Tremellales",
      "original min alignment length": 400
    },
    "Diutina": {
      "cut-off": 0.995,
      "confidence": 0.9406,
      "sequence number": 37,
      "group number": 7,
      "min alignment length": 400,
      "fasta filename": "dnabarcoder/yeastLSU.species.diff.fasta",
      "classification filename": "yeastLSU.classification",
      "max proportion": 0.3514,
      "original cut-off": 0.958,
      "original confidence": 0.9324,
      "dataset with max confidence": "Debaryomycetaceae",
      "original min alignment length": 400
    },
    "Filobasidium": {
      "cut-off": 0.998,
      "confidence": 0.963,
      "sequence number": 33,
      "group number": 10,
      "min alignment length": 400,
      "fasta filename": "dnabarcoder/yeastLSU.species.diff.fasta",
      "classification filename": "yeastLSU.classification",
      "max proportion": 0.3636,
      "original cut-off": 0.998,
      "original confidence": 0.963,
      "dataset with max confidence": "Filobasidium",
      "original min alignment length": 400
    },
    "Galactomyces": {
      "cut-off": 0.986,
      "confidence": 0.9735,
      "sequence number": 54,
      "group number": 6,
      "min alignment length": 400,
      "fasta filename": "dnabarcoder/yeastLSU.species.diff.fasta",
      "classification filename": "yeastLSU.classification",
      "max proportion": 0.5741,
      "original cut-off": 0.986,
      "original confidence": 0.9735,
      "dataset with max confidence": "Galactomyces",
      "original min alignment length": 400
    },
    "Hanseniaspora": {
      "cut-off": 0.996,
      "confidence": 0.9179,
      "sequence number": 114,
      "group number": 14,
      "min alignment length": 400,
      "fasta filename": "dnabarcoder/yeastLSU.species.diff.fasta",
      "classification filename": "yeastLSU.classification",
      "max proportion": 0.3158,
      "original cut-off": 0.998,
      "original confidence": 0.912,
      "dataset with max confidence": "All",
      "original min alignment length": 400
    },
    "Hyphopichia": {
      "cut-off": 0.989,
      "confidence": 0.9875,
      "sequence number": 41,
      "group number": 8,
      "min alignment length": 400,
      "fasta filename": "dnabarcoder/yeastLSU.species.diff.fasta",
      "classification filename": "yeastLSU.classification",
      "max proportion": 0.439,
      "original cut-off": 0.989,
      "original confidence": 0.9875,
      "dataset with max confidence": "Hyphopichia",
      "original min alignment length": 400
    },
    "Kluyveromyces": {
      "cut-off": 0.996,
      "confidence": 0.9209,
      "sequence number": 126,
      "group number": 5,
      "min alignment length": 400,
      "fasta filename": "dnabarcoder/yeastLSU.species.diff.fasta",
      "classification filename": "yeastLSU.classification",
      "max proportion": 0.6746,
      "original cut-off": 0.999,
      "original confidence": 0.9144,
      "dataset with max confidence": "Saccharomycetales",
      "original min alignment length": 400
    },
    "Kodamaea": {
      "cut-off": 0.991,
      "confidence": 1.0,
      "sequence number": 63,
      "group number": 23,
      "min alignment length": 400,
      "fasta filename": "dnabarcoder/yeastLSU.species.diff.fasta",
      "classification filename": "yeastLSU.classification",
      "max proportion": 0.3333,
      "original cut-off": 0.991,
      "original confidence": 1.0,
      "dataset with max confidence": "Kodamaea",
      "original min alignment length": 400
    },
    "Lachancea": {
      "cut-off": 0.992,
      "confidence": 0.9743,
      "sequence number": 96,
      "group number": 11,
      "min alignment length": 400,
      "fasta filename": "dnabarcoder/yeastLSU.species.diff.fasta",
      "classification filename": "yeastLSU.classification",
      "max proportion": 0.2917,
      "original cut-off": 0.992,
      "original confidence": 0.9743,
      "dataset with max confidence": "Lachancea",
      "original min alignment length": 400
    },
    "Lipomyces": {
      "cut-off": 0.996,
      "confidence": 0.9179,
      "sequence number": 70,
      "group number": 24,
      "min alignment length": 400,
      "fasta filename": "dnabarcoder/yeastLSU.species.diff.fasta",
      "classification filename": "yeastLSU.classification",
      "max proportion": 0.4286,
      "original cut-off": 0.999,
      "original confidence": 0.8118,
      "dataset with max confidence": "All",
      "original min alignment length": 400
    },
    "Malassezia": {
      "cut-off": 0.991,
      "confidence": 0.9893,
      "sequence number": 167,
      "group number": 15,
      "min alignment length": 400,
      "fasta filename": "dnabarcoder/yeastLSU.species.diff.fasta",
      "classification filename": "yeastLSU.classification",
      "max proportion": 0.4132,
      "original cut-off": 0.991,
      "original confidence": 0.9893,
      "dataset with max confidence": "Malassezia",
      "original min alignment length": 400
    },
    "Metschnikowia": {
      "cut-off": 0.995,
      "confidence": 0.9312,
      "sequence number": 148,
      "group number": 59,
      "min alignment length": 400,
      "fasta filename": "dnabarcoder/yeastLSU.species.diff.fasta",
      "classification filename": "yeastLSU.classification",
      "max proportion": 0.1014,
      "original cut-off": 0.995,
      "original confidence": 0.8608,
      "dataset with max confidence": "Serinales",
      "original min alignment length": 400
    },
    "Naganishia": {
      "cut-off": 0.996,
      "confidence": 0.9305,
      "sequence number": 63,
      "group number": 11,
      "min alignment length": 400,
      "fasta filename": "dnabarcoder/yeastLSU.species.diff.fasta",
      "classification filename": "yeastLSU.classification",
      "max proportion": 0.2857,
      "original cut-off": 0.996,
      "original confidence": 0.92,
      "dataset with max confidence": "Filobasidiaceae",
      "original min alignment length": 400
    },
    "Ogataea": {
      "cut-off": 0.995,
      "confidence": 0.9259,
      "sequence number": 105,
      "group number": 41,
      "min alignment length": 400,
      "fasta filename": "dnabarcoder/yeastLSU.species.diff.fasta",
      "classification filename": "yeastLSU.classification",
      "max proportion": 0.1333,
      "original cut-off": 0.997,
      "original confidence": 0.8282,
      "dataset with max confidence": "Pichiomycetes",
      "original min alignment length": 400
    },
    "Papiliotrema": {
      "cut-off": 0.995,
      "confidence": 0.9303,
      "sequence number": 39,
      "group number": 15,
      "min alignment length": 400,
      "fasta filename": "dnabarcoder/yeastLSU.species.diff.fasta",
      "classification filename": "yeastLSU.classification",
      "max proportion": 0.1795,
      "original cut-off": 0.991,
      "original confidence": 0.8819,
      "dataset with max confidence": "Tremellales",
      "original min alignment length": 400
    },
    "Pichia": {
      "cut-off": 0.99,
      "confidence": 0.9825,
      "sequence number": 236,
      "group number": 29,
      "min alignment length": 400,
      "fasta filename": "dnabarcoder/yeastLSU.species.diff.fasta",
      "classification filename": "yeastLSU.classification",
      "max proportion": 0.1949,
      "original cut-off": 0.99,
      "original confidence": 0.9825,
      "dataset with max confidence": "Pichia",
      "original min alignment length": 400
    },
    "Rhodosporidiobolus": {
      "cut-off": 0.996,
      "confidence": 0.9695,
      "sequence number": 30,
      "group number": 12,
      "min alignment length": 400,
      "fasta filename": "dnabarcoder/yeastLSU.species.diff.fasta",
      "classification filename": "yeastLSU.classification",
      "max proportion": 0.3667,
      "original cut-off": 0.996,
      "original confidence": 0.9217,
      "dataset with max confidence": "Sporidiobolaceae",
      "original min alignment length": 400
    },
    "Rhodotorula": {
      "cut-off": 0.996,
      "confidence": 0.9801,
      "sequence number": 348,
      "group number": 12,
      "min alignment length": 400,
      "fasta filename": "dnabarcoder/yeastLSU.species.diff.fasta",
      "classification filename": "yeastLSU.classification",
      "max proportion": 0.5374,
      "original cut-off": 0.996,
      "original confidence": 0.9801,
      "dataset with max confidence": "Rhodotorula",
      "original min alignment length": 400
    },
    "Saccharomycopsis": {
      "cut-off": 0.992,
      "confidence": 0.9613,
      "sequence number": 62,
      "group number": 16,
      "min alignment length": 400,
      "fasta filename": "dnabarcoder/yeastLSU.species.diff.fasta",
      "classification filename": "yeastLSU.classification",
      "max proportion": 0.3387,
      "original cut-off": 0.992,
      "original confidence": 0.9613,
      "dataset with max confidence": "Saccharomycopsis",
      "original min alignment length": 400
    },
    "Scheffersomyces": {
      "cut-off": 0.995,
      "confidence": 0.9406,
      "sequence number": 46,
      "group number": 15,
      "min alignment length": 400,
      "fasta filename": "dnabarcoder/yeastLSU.species.diff.fasta",
      "classification filename": "yeastLSU.classification",
      "max proportion": 0.2174,
      "original cut-off": 0.996,
      "original confidence": 0.7966,
      "dataset with max confidence": "Debaryomycetaceae",
      "original min alignment length": 400
    },
    "Schwanniomyces": {
      "cut-off": 0.996,
      "confidence": 0.9564,
      "sequence number": 51,
      "group number": 6,
      "min alignment length": 400,
      "fasta filename": "dnabarcoder/yeastLSU.species.diff.fasta",
      "classification filename": "yeastLSU.classification",
      "max proportion": 0.3529,
      "original cut-off": 0.996,
      "original confidence": 0.9564,
      "dataset with max confidence": "Schwanniomyces",
      "original min alignment length": 400
    },
    "Solicoccozyma": {
      "cut-off": 0.994,
      "confidence": 0.9591,
      "sequence number": 72,
      "group number": 6,
      "min alignment length": 400,
      "fasta filename": "dnabarcoder/yeastLSU.species.diff.fasta",
      "classification filename": "yeastLSU.classification",
      "max proportion": 0.5833,
      "original cut-off": 0.994,
      "original confidence": 0.9591,
      "dataset with max confidence": "Solicoccozyma",
      "original min alignment length": 400
    },
    "Sporobolomyces": {
      "cut-off": 0.993,
      "confidence": 0.9804,
      "sequence number": 34,
      "group number": 17,
      "min alignment length": 400,
      "fasta filename": "dnabarcoder/yeastLSU.species.diff.fasta",
      "classification filename": "yeastLSU.classification",
      "max proportion": 0.1765,
      "original cut-off": 0.993,
      "original confidence": 0.9804,
      "dataset with max confidence": "Sporobolomyces",
      "original min alignment length": 400
    },
    "Starmerella": {
      "cut-off": 0.986,
      "confidence": 0.9927,
      "sequence number": 82,
      "group number": 38,
      "min alignment length": 400,
      "fasta filename": "dnabarcoder/yeastLSU.species.diff.fasta",
      "classification filename": "yeastLSU.classification",
      "max proportion": 0.1585,
      "original cut-off": 0.986,
      "original confidence": 0.9927,
      "dataset with max confidence": "Starmerella",
      "original min alignment length": 400
    },
    "Sugiyamaella": {
      "cut-off": 0.994,
      "confidence": 1.0,
      "sequence number": 39,
      "group number": 17,
      "min alignment length": 400,
      "fasta filename": "dnabarcoder/yeastLSU.species.diff.fasta",
      "classification filename": "yeastLSU.classification",
      "max proportion": 0.2051,
      "original cut-off": 0.994,
      "original confidence": 1.0,
      "dataset with max confidence": "Sugiyamaella",
      "original min alignment length": 400
    },
    "Suhomyces": {
      "cut-off": 0.991,
      "confidence": 0.994,
      "sequence number": 86,
      "group number": 24,
      "min alignment length": 400,
      "fasta filename": "dnabarcoder/yeastLSU.species.diff.fasta",
      "classification filename": "yeastLSU.classification",
      "max proportion": 0.1977,
      "original cut-off": 0.991,
      "original confidence": 0.994,
      "dataset with max confidence": "Suhomyces",
      "original min alignment length": 400
    },
    "Sungouiella": {
      "cut-off": 0.995,
      "confidence": 0.9312,
      "sequence number": 36,
      "group number": 13,
      "min alignment length": 400,
      "fasta filename": "dnabarcoder/yeastLSU.species.diff.fasta",
      "classification filename": "yeastLSU.classification",
      "max proportion": 0.4722,
      "original cut-off": 0.962,
      "original confidence": 0.8732,
      "dataset with max confidence": "Serinales",
      "original min alignment length": 400
    },
    "Teunomyces": {
      "cut-off": 0.997,
      "confidence": 0.9899,
      "sequence number": 66,
      "group number": 12,
      "min alignment length": 400,
      "fasta filename": "dnabarcoder/yeastLSU.species.diff.fasta",
      "classification filename": "yeastLSU.classification",
      "max proportion": 0.3636,
      "original cut-off": 0.997,
      "original confidence": 0.9899,
      "dataset with max confidence": "Teunomyces",
      "original min alignment length": 400
    },
    "Torulaspora": {
      "cut-off": 0.996,
      "confidence": 0.9209,
      "sequence number": 74,
      "group number": 8,
      "min alignment length": 400,
      "fasta filename": "dnabarcoder/yeastLSU.species.diff.fasta",
      "classification filename": "yeastLSU.classification",
      "max proportion": 0.5811,
      "original cut-off": 0.996,
      "original confidence": 0.9131,
      "dataset with max confidence": "Saccharomycetales",
      "original min alignment length": 400
    },
    "Trichosporon": {
      "cut-off": 0.996,
      "confidence": 0.929,
      "sequence number": 68,
      "group number": 13,
      "min alignment length": 400,
      "fasta filename": "dnabarcoder/yeastLSU.species.diff.fasta",
      "classification filename": "yeastLSU.classification",
      "max proportion": 0.4412,
      "original cut-off": 0.997,
      "original confidence": 0.9278,
      "dataset with max confidence": "Basidiomycota",
      "original min alignment length": 400
    },
    "Vishniacozyma": {
      "cut-off": 0.993,
      "confidence": 0.9336,
      "sequence number": 69,
      "group number": 13,
      "min alignment length": 400,
      "fasta filename": "dnabarcoder/yeastLSU.species.diff.fasta",
      "classification filename": "yeastLSU.classification",
      "max proportion": 0.3188,
      "original cut-off": 0.993,
      "original confidence": 0.9336,
      "dataset with max confidence": "Vishniacozyma",
      "original min alignment length": 400
    },
    "Wickerhamiella": {
      "cut-off": 0.984,
      "confidence": 0.9718,
      "sequence number": 73,
      "group number": 30,
      "min alignment length": 400,
      "fasta filename": "dnabarcoder/yeastLSU.species.diff.fasta",
      "classification filename": "yeastLSU.classification",
      "max proportion": 0.2055,
      "original cut-off": 0.984,
      "original confidence": 0.9718,
      "dataset with max confidence": "Wickerhamiella",
      "original min alignment length": 400
    },
    "Wickerhamomyces": {
      "cut-off": 0.993,
      "confidence": 0.9707,
      "sequence number": 129,
      "group number": 28,
      "min alignment length": 400,
      "fasta filename": "dnabarcoder/yeastLSU.species.diff.fasta",
      "classification filename": "yeastLSU.classification",
      "max proportion": 0.4574,
      "original cut-off": 0.993,
      "original confidence": 0.9707,
      "dataset with max confidence": "Wickerhamomyces",
      "original min alignment length": 400
    },
    "Yamadazyma": {
      "cut-off": 0.993,
      "confidence": 0.9837,
      "sequence number": 41,
      "group number": 19,
      "min alignment length": 400,
      "fasta filename": "dnabarcoder/yeastLSU.species.diff.fasta",
      "classification filename": "yeastLSU.classification",
      "max proportion": 0.3171,
      "original cut-off": 0.993,
      "original confidence": 0.9837,
      "dataset with max confidence": "Yamadazyma",
      "original min alignment length": 400
    },
    "Yarrowia": {
      "cut-off": 0.986,
      "confidence": 1.0,
      "sequence number": 80,
      "group number": 12,
      "min alignment length": 400,
      "fasta filename": "dnabarcoder/yeastLSU.species.diff.fasta",
      "classification filename": "yeastLSU.classification",
      "max proportion": 0.425,
      "original cut-off": 0.986,
      "original confidence": 1.0,
      "dataset with max confidence": "Yarrowia",
      "original min alignment length": 400
    },
    "Zygosaccharomyces": {
      "cut-off": 0.982,
      "confidence": 0.972,
      "sequence number": 108,
      "group number": 8,
      "min alignment length": 400,
      "fasta filename": "dnabarcoder/yeastLSU.species.diff.fasta",
      "classification filename": "yeastLSU.classification",
      "max proportion": 0.5833,
      "original cut-off": 0.982,
      "original confidence": 0.972,
      "dataset with max confidence": "Zygosaccharomyces",
      "original min alignment length": 400
    },
    "Debaryomycetaceae": {
      "cut-off": 0.995,
      "confidence": 0.9406,
      "sequence number": 1590,
      "group number": 338,
      "min alignment length": 400,
      "fasta filename": "dnabarcoder/yeastLSU.species.diff.fasta",
      "classification filename": "yeastLSU.classification",
      "max proportion": 0.0994,
      "original cut-off": 0.995,
      "original confidence": 0.9406,
      "dataset with max confidence": "Debaryomycetaceae",
      "original min alignment length": 400
    },
    "Pichiaceae": {
      "cut-off": 0.995,
      "confidence": 0.9259,
      "sequence number": 529,
      "group number": 118,
      "min alignment length": 400,
      "fasta filename": "dnabarcoder/yeastLSU.species.diff.fasta",
      "classification filename": "yeastLSU.classification",
      "max proportion": 0.087,
      "original cut-off": 0.995,
      "original confidence": 0.9053,
      "dataset with max confidence": "Pichiomycetes",
      "original min alignment length": 400
    },
    "Trichosporonaceae": {
      "cut-off": 0.996,
      "confidence": 0.929,
      "sequence number": 288,
      "group number": 52,
      "min alignment length": 400,
      "fasta filename": "dnabarcoder/yeastLSU.species.diff.fasta",
      "classification filename": "yeastLSU.classification",
      "max proportion": 0.1146,
      "original cut-off": 0.997,
      "original confidence": 0.925,
      "dataset with max confidence": "Basidiomycota",
      "original min alignment length": 400
    },
    "Saccharomycetaceae": {
      "cut-off": 0.996,
      "confidence": 0.9209,
      "sequence number": 935,
      "group number": 110,
      "min alignment length": 400,
      "fasta filename": "dnabarcoder/yeastLSU.species.diff.fasta",
      "classification filename": "yeastLSU.classification",
      "max proportion": 0.2118,
      "original cut-off": 0.996,
      "original confidence": 0.9201,
      "dataset with max confidence": "Saccharomycetales",
      "original min alignment length": 400
    },
    "Trigonopsidaceae": {
      "cut-off": 0.996,
      "confidence": 0.9179,
      "sequence number": 31,
      "group number": 8,
      "min alignment length": 400,
      "fasta filename": "dnabarcoder/yeastLSU.species.diff.fasta",
      "classification filename": "yeastLSU.classification",
      "max proportion": 0.2903,
      "original cut-off": 0.998,
      "original confidence": 0.878,
      "dataset with max confidence": "All",
      "original min alignment length": 400
    },
    "Metschnikowiaceae": {
      "cut-off": 0.995,
      "confidence": 0.9312,
      "sequence number": 303,
      "group number": 115,
      "min alignment length": 400,
      "fasta filename": "dnabarcoder/yeastLSU.species.diff.fasta",
      "classification filename": "yeastLSU.classification",
      "max proportion": 0.0561,
      "original cut-off": 0.993,
      "original confidence": 0.8799,
      "dataset with max confidence": "Serinales",
      "original min alignment length": 400
    },
    "Lipomycetaceae": {
      "cut-off": 0.996,
      "confidence": 0.9179,
      "sequence number": 87,
      "group number": 37,
      "min alignment length": 400,
      "fasta filename": "dnabarcoder/yeastLSU.species.diff.fasta",
      "classification filename": "yeastLSU.classification",
      "max proportion": 0.3448,
      "original cut-off": 0.999,
      "original confidence": 0.8486,
      "dataset with max confidence": "All",
      "original min alignment length": 400
    },
    "Phaffomycetaceae": {
      "cut-off": 0.993,
      "confidence": 0.9392,
      "sequence number": 209,
      "group number": 46,
      "min alignment length": 400,
      "fasta filename": "dnabarcoder/yeastLSU.species.diff.fasta",
      "classification filename": "yeastLSU.classification",
      "max proportion": 0.1148,
      "original cut-off": 0.993,
      "original confidence": 0.9197,
      "dataset with max confidence": "Phaffomycetales",
      "original min alignment length": 400
    },
    "Trichomonascaceae": {
      "cut-off": 0.996,
      "confidence": 0.9466,
      "sequence number": 285,
      "group number": 121,
      "min alignment length": 400,
      "fasta filename": "dnabarcoder/yeastLSU.species.diff.fasta",
      "classification filename": "yeastLSU.classification",
      "max proportion": 0.0526,
      "original cut-off": 0.996,
      "original confidence": 0.9466,
      "dataset with max confidence": "Trichomonascaceae",
      "original min alignment length": 400
    },
    "Bulleribasidiaceae": {
      "cut-off": 0.994,
      "confidence": 0.9324,
      "sequence number": 107,
      "group number": 34,
      "min alignment length": 400,
      "fasta filename": "dnabarcoder/yeastLSU.species.diff.fasta",
      "classification filename": "yeastLSU.classification",
      "max proportion": 0.2056,
      "original cut-off": 0.994,
      "original confidence": 0.9324,
      "dataset with max confidence": "Bulleribasidiaceae",
      "original min alignment length": 400
    },
    "Cystobasidiaceae": {
      "cut-off": 0.994,
      "confidence": 0.9481,
      "sequence number": 54,
      "group number": 17,
      "min alignment length": 400,
      "fasta filename": "dnabarcoder/yeastLSU.species.diff.fasta",
      "classification filename": "yeastLSU.classification",
      "max proportion": 0.2778,
      "original cut-off": 0.997,
      "original confidence": 0.9454,
      "dataset with max confidence": "Cystobasidiomycetes",
      "original min alignment length": 400
    },
    "Cystofilobasidiaceae": {
      "cut-off": 0.993,
      "confidence": 0.9516,
      "sequence number": 94,
      "group number": 19,
      "min alignment length": 400,
      "fasta filename": "dnabarcoder/yeastLSU.species.diff.fasta",
      "classification filename": "yeastLSU.classification",
      "max proportion": 0.234,
      "original cut-off": 0.993,
      "original confidence": 0.9187,
      "dataset with max confidence": "Cystofilobasidiales",
      "original min alignment length": 400
    },
    "Tremellaceae": {
      "cut-off": 0.995,
      "confidence": 0.9303,
      "sequence number": 56,
      "group number": 27,
      "min alignment length": 400,
      "fasta filename": "dnabarcoder/yeastLSU.species.diff.fasta",
      "classification filename": "yeastLSU.classification",
      "max proportion": 0.2143,
      "original cut-off": 0.996,
      "original confidence": 0.8887,
      "dataset with max confidence": "Tremellales",
      "original min alignment length": 400
    },
    "Dipodascaceae": {
      "cut-off": 0.991,
      "confidence": 0.94,
      "sequence number": 102,
      "group number": 26,
      "min alignment length": 400,
      "fasta filename": "dnabarcoder/yeastLSU.species.diff.fasta",
      "classification filename": "yeastLSU.classification",
      "max proportion": 0.3039,
      "original cut-off": 0.988,
      "original confidence": 0.9384,
      "dataset with max confidence": "Dipodascales",
      "original min alignment length": 400
    },
    "Cuniculitremaceae": {
      "cut-off": 0.998,
      "confidence": 0.9525,
      "sequence number": 33,
      "group number": 24,
      "min alignment length": 400,
      "fasta filename": "dnabarcoder/yeastLSU.species.diff.fasta",
      "classification filename": "yeastLSU.classification",
      "max proportion": 0.0909,
      "original cut-off": 0.998,
      "original confidence": 0.9525,
      "dataset with max confidence": "Cuniculitremaceae",
      "original min alignment length": 400
    },
    "Filobasidiaceae": {
      "cut-off": 0.996,
      "confidence": 0.9305,
      "sequence number": 106,
      "group number": 26,
      "min alignment length": 400,
      "fasta filename": "dnabarcoder/yeastLSU.species.diff.fasta",
      "classification filename": "yeastLSU.classification",
      "max proportion": 0.1698,
      "original cut-off": 0.996,
      "original confidence": 0.9305,
      "dataset with max confidence": "Filobasidiaceae",
      "original min alignment length": 400
    },
    "Saccharomycodaceae": {
      "cut-off": 0.996,
      "confidence": 0.9179,
      "sequence number": 125,
      "group number": 17,
      "min alignment length": 400,
      "fasta filename": "dnabarcoder/yeastLSU.species.diff.fasta",
      "classification filename": "yeastLSU.classification",
      "max proportion": 0.288,
      "original cut-off": 0.998,
      "original confidence": 0.9155,
      "dataset with max confidence": "All",
      "original min alignment length": 400
    },
    "Malasseziaceae": {
      "cut-off": 0.991,
      "confidence": 0.9893,
      "sequence number": 167,
      "group number": 15,
      "min alignment length": 400,
      "fasta filename": "dnabarcoder/yeastLSU.species.diff.fasta",
      "classification filename": "yeastLSU.classification",
      "max proportion": 0.4132,
      "original cut-off": 0.991,
      "original confidence": 0.9893,
      "dataset with max confidence": "Malasseziaceae",
      "original min alignment length": 400
    },
    "Pachysolenaceae": {
      "cut-off": 0.995,
      "confidence": 0.9858,
      "sequence number": 37,
      "group number": 13,
      "min alignment length": 400,
      "fasta filename": "dnabarcoder/yeastLSU.species.diff.fasta",
      "classification filename": "yeastLSU.classification",
      "max proportion": 0.2703,
      "original cut-off": 0.995,
      "original confidence": 0.9858,
      "dataset with max confidence": "Pachysolenaceae",
      "original min alignment length": 400
    },
    "Rhynchogastremataceae": {
      "cut-off": 0.995,
      "confidence": 0.9303,
      "sequence number": 39,
      "group number": 15,
      "min alignment length": 400,
      "fasta filename": "dnabarcoder/yeastLSU.species.diff.fasta",
      "classification filename": "yeastLSU.classification",
      "max proportion": 0.1795,
      "original cut-off": 0.991,
      "original confidence": 0.8819,
      "dataset with max confidence": "Tremellales",
      "original min alignment length": 400
    },
    "Piskurozymaceae": {
      "cut-off": 0.996,
      "confidence": 0.929,
      "sequence number": 92,
      "group number": 11,
      "min alignment length": 400,
      "fasta filename": "dnabarcoder/yeastLSU.species.diff.fasta",
      "classification filename": "yeastLSU.classification",
      "max proportion": 0.4565,
      "original cut-off": 0.994,
      "original confidence": 0.9262,
      "dataset with max confidence": "Basidiomycota",
      "original min alignment length": 400
    },
    "Sporidiobolaceae": {
      "cut-off": 0.996,
      "confidence": 0.9695,
      "sequence number": 466,
      "group number": 44,
      "min alignment length": 400,
      "fasta filename": "dnabarcoder/yeastLSU.species.diff.fasta",
      "classification filename": "yeastLSU.classification",
      "max proportion": 0.4013,
      "original cut-off": 0.996,
      "original confidence": 0.9695,
      "dataset with max confidence": "Sporidiobolaceae",
      "original min alignment length": 400
    },
    "Saccharomycopsidaceae": {
      "cut-off": 0.992,
      "confidence": 0.9613,
      "sequence number": 62,
      "group number": 16,
      "min alignment length": 400,
      "fasta filename": "dnabarcoder/yeastLSU.species.diff.fasta",
      "classification filename": "yeastLSU.classification",
      "max proportion": 0.3387,
      "original cut-off": 0.992,
      "original confidence": 0.9613,
      "dataset with max confidence": "Saccharomycopsidaceae",
      "original min alignment length": 400
    },
    "Wickerhamomycetaceae": {
      "cut-off": 0.993,
      "confidence": 0.9707,
      "sequence number": 129,
      "group number": 28,
      "min alignment length": 400,
      "fasta filename": "dnabarcoder/yeastLSU.species.diff.fasta",
      "classification filename": "yeastLSU.classification",
      "max proportion": 0.4574,
      "original cut-off": 0.993,
      "original confidence": 0.9707,
      "dataset with max confidence": "Wickerhamomycetaceae",
      "original min alignment length": 400
    },
    "Serinales": {
      "cut-off": 0.995,
      "confidence": 0.9312,
      "sequence number": 1889,
      "group number": 450,
      "min alignment length": 400,
      "fasta filename": "dnabarcoder/yeastLSU.species.diff.fasta",
      "classification filename": "yeastLSU.classification",
      "max proportion": 0.0836,
      "original cut-off": 0.995,
      "original confidence": 0.9312,
      "dataset with max confidence": "Serinales",
      "original min alignment length": 400
    },
    "Pichiales": {
      "cut-off": 0.995,
      "confidence": 0.9259,
      "sequence number": 529,
      "group number": 118,
      "min alignment length": 400,
      "fasta filename": "dnabarcoder/yeastLSU.species.diff.fasta",
      "classification filename": "yeastLSU.classification",
      "max proportion": 0.087,
      "original cut-off": 0.995,
      "original confidence": 0.9053,
      "dataset with max confidence": "Pichiomycetes",
      "original min alignment length": 400
    },
    "Trichosporonales": {
      "cut-off": 0.996,
      "confidence": 0.929,
      "sequence number": 292,
      "group number": 55,
      "min alignment length": 400,
      "fasta filename": "dnabarcoder/yeastLSU.species.diff.fasta",
      "classification filename": "yeastLSU.classification",
      "max proportion": 0.113,
      "original cut-off": 0.997,
      "original confidence": 0.926,
      "dataset with max confidence": "Basidiomycota",
      "original min alignment length": 400
    },
    "Saccharomycetales": {
      "cut-off": 0.996,
      "confidence": 0.9209,
      "sequence number": 944,
      "group number": 116,
      "min alignment length": 400,
      "fasta filename": "dnabarcoder/yeastLSU.species.diff.fasta",
      "classification filename": "yeastLSU.classification",
      "max proportion": 0.2097,
      "original cut-off": 0.996,
      "original confidence": 0.9209,
      "dataset with max confidence": "Saccharomycetales",
      "original min alignment length": 400
    },
    "Trigonopsidales": {
      "cut-off": 0.996,
      "confidence": 0.9179,
      "sequence number": 31,
      "group number": 8,
      "min alignment length": 400,
      "fasta filename": "dnabarcoder/yeastLSU.species.diff.fasta",
      "classification filename": "yeastLSU.classification",
      "max proportion": 0.2903,
      "original cut-off": 0.998,
      "original confidence": 0.878,
      "dataset with max confidence": "All",
      "original min alignment length": 400
    },
    "Lipomycetales": {
      "cut-off": 0.996,
      "confidence": 0.9179,
      "sequence number": 87,
      "group number": 37,
      "min alignment length": 400,
      "fasta filename": "dnabarcoder/yeastLSU.species.diff.fasta",
      "classification filename": "yeastLSU.classification",
      "max proportion": 0.3448,
      "original cut-off": 0.999,
      "original confidence": 0.8486,
      "dataset with max confidence": "All",
      "original min alignment length": 400
    },
    "Agaricostilbales": {
      "cut-off": 0.997,
      "confidence": 0.9512,
      "sequence number": 41,
      "group number": 32,
      "min alignment length": 400,
      "fasta filename": "dnabarcoder/yeastLSU.species.diff.fasta",
      "classification filename": "yeastLSU.classification",
      "max proportion": 0.122,
      "original cut-off": 0.997,
      "original confidence": 0.9512,
      "dataset with max confidence": "Agaricostilbales",
      "original min alignment length": 400
    },
    "Tremellales": {
      "cut-off": 0.995,
      "confidence": 0.9303,
      "sequence number": 720,
      "group number": 196,
      "min alignment length": 400,
      "fasta filename": "dnabarcoder/yeastLSU.species.diff.fasta",
      "classification filename": "yeastLSU.classification",
      "max proportion": 0.3097,
      "original cut-off": 0.995,
      "original confidence": 0.9303,
      "dataset with max confidence": "Tremellales",
      "original min alignment length": 400
    },
    "Phaffomycetales": {
      "cut-off": 0.993,
      "confidence": 0.9392,
      "sequence number": 338,
      "group number": 74,
      "min alignment length": 400,
      "fasta filename": "dnabarcoder/yeastLSU.species.diff.fasta",
      "classification filename": "yeastLSU.classification",
      "max proportion": 0.1746,
      "original cut-off": 0.993,
      "original confidence": 0.9392,
      "dataset with max confidence": "Phaffomycetales",
      "original min alignment length": 400
    },
    "Cystobasidiales": {
      "cut-off": 0.994,
      "confidence": 0.9481,
      "sequence number": 56,
      "group number": 19,
      "min alignment length": 400,
      "fasta filename": "dnabarcoder/yeastLSU.species.diff.fasta",
      "classification filename": "yeastLSU.classification",
      "max proportion": 0.2679,
      "original cut-off": 0.997,
      "original confidence": 0.9473,
      "dataset with max confidence": "Cystobasidiomycetes",
      "original min alignment length": 400
    },
    "Dipodascales": {
      "cut-off": 0.991,
      "confidence": 0.94,
      "sequence number": 487,
      "group number": 163,
      "min alignment length": 400,
      "fasta filename": "dnabarcoder/yeastLSU.species.diff.fasta",
      "classification filename": "yeastLSU.classification",
      "max proportion": 0.0698,
      "original cut-off": 0.991,
      "original confidence": 0.94,
      "dataset with max confidence": "Dipodascales",
      "original min alignment length": 400
    },
    "Cystofilobasidiales": {
      "cut-off": 0.993,
      "confidence": 0.9516,
      "sequence number": 158,
      "group number": 25,
      "min alignment length": 400,
      "fasta filename": "dnabarcoder/yeastLSU.species.diff.fasta",
      "classification filename": "yeastLSU.classification",
      "max proportion": 0.2595,
      "original cut-off": 0.993,
      "original confidence": 0.9516,
      "dataset with max confidence": "Cystofilobasidiales",
      "original min alignment length": 400
    },
    "Ustilaginales": {
      "cut-off": 0.996,
      "confidence": 0.929,
      "sequence number": 34,
      "group number": 21,
      "min alignment length": 400,
      "fasta filename": "dnabarcoder/yeastLSU.species.diff.fasta",
      "classification filename": "yeastLSU.classification",
      "max proportion": 0.1176,
      "original cut-off": 0.999,
      "original confidence": 0.8459,
      "dataset with max confidence": "Basidiomycota",
      "original min alignment length": 400
    },
    "Filobasidiales": {
      "cut-off": 0.996,
      "confidence": 0.929,
      "sequence number": 198,
      "group number": 37,
      "min alignment length": 400,
      "fasta filename": "dnabarcoder/yeastLSU.species.diff.fasta",
      "classification filename": "yeastLSU.classification",
      "max proportion": 0.2121,
      "original cut-off": 0.996,
      "original confidence": 0.9042,
      "dataset with max confidence": "Basidiomycota",
      "original min alignment length": 400
    },
    "Saccharomycodales": {
      "cut-off": 0.996,
      "confidence": 0.9179,
      "sequence number": 125,
      "group number": 17,
      "min alignment length": 400,
      "fasta filename": "dnabarcoder/yeastLSU.species.diff.fasta",
      "classification filename": "yeastLSU.classification",
      "max proportion": 0.288,
      "original cut-off": 0.998,
      "original confidence": 0.9155,
      "dataset with max confidence": "All",
      "original min alignment length": 400
    },
    "Malasseziales": {
      "cut-off": 0.991,
      "confidence": 0.9893,
      "sequence number": 167,
      "group number": 15,
      "min alignment length": 400,
      "fasta filename": "dnabarcoder/yeastLSU.species.diff.fasta",
      "classification filename": "yeastLSU.classification",
      "max proportion": 0.4132,
      "original cut-off": 0.991,
      "original confidence": 0.9893,
      "dataset with max confidence": "Malasseziales",
      "original min alignment length": 400
    },
    "Alaninales": {
      "cut-off": 0.995,
      "confidence": 0.9858,
      "sequence number": 37,
      "group number": 13,
      "min alignment length": 400,
      "fasta filename": "dnabarcoder/yeastLSU.species.diff.fasta",
      "classification filename": "yeastLSU.classification",
      "max proportion": 0.2703,
      "original cut-off": 0.995,
      "original confidence": 0.9858,
      "dataset with max confidence": "Alaninales",
      "original min alignment length": 400
    },
    "Sporidiobolales": {
      "cut-off": 0.996,
      "confidence": 0.9695,
      "sequence number": 466,
      "group number": 44,
      "min alignment length": 400,
      "fasta filename": "dnabarcoder/yeastLSU.species.diff.fasta",
      "classification filename": "yeastLSU.classification",
      "max proportion": 0.4013,
      "original cut-off": 0.996,
      "original confidence": 0.9695,
      "dataset with max confidence": "Sporidiobolales",
      "original min alignment length": 400
    },
    "Ascoideales": {
      "cut-off": 0.992,
      "confidence": 0.9613,
      "sequence number": 62,
      "group number": 16,
      "min alignment length": 400,
      "fasta filename": "dnabarcoder/yeastLSU.species.diff.fasta",
      "classification filename": "yeastLSU.classification",
      "max proportion": 0.3387,
      "original cut-off": 0.992,
      "original confidence": 0.9613,
      "dataset with max confidence": "Ascoideales",
      "original min alignment length": 400
    },
    "Pichiomycetes": {
      "cut-off": 0.995,
      "confidence": 0.9259,
      "sequence number": 2455,
      "group number": 581,
      "min alignment length": 400,
      "fasta filename": "dnabarcoder/yeastLSU.species.diff.fasta",
      "classification filename": "yeastLSU.classification",
      "max proportion": 0.0644,
      "original cut-off": 0.995,
      "original confidence": 0.9259,
      "dataset with max confidence": "Pichiomycetes",
      "original min alignment length": 400
    },
    "Tremellomycetes": {
      "cut-off": 0.996,
      "confidence": 0.929,
      "sequence number": 1389,
      "group number": 319,
      "min alignment length": 400,
      "fasta filename": "dnabarcoder/yeastLSU.species.diff.fasta",
      "classification filename": "yeastLSU.classification",
      "max proportion": 0.1605,
      "original cut-off": 0.996,
      "original confidence": 0.9172,
      "dataset with max confidence": "Basidiomycota",
      "original min alignment length": 400
    },
    "Saccharomycetes": {
      "cut-off": 0.996,
      "confidence": 0.9179,
      "sequence number": 1469,
      "group number": 223,
      "min alignment length": 400,
      "fasta filename": "dnabarcoder/yeastLSU.species.diff.fasta",
      "classification filename": "yeastLSU.classification",
      "max proportion": 0.1348,
      "original cut-off": 0.996,
      "original confidence": 0.9164,
      "dataset with max confidence": "All",
      "original min alignment length": 400
    },
    "Trigonopsidomycetes": {
      "cut-off": 0.996,
      "confidence": 0.9179,
      "sequence number": 31,
      "group number": 8,
      "min alignment length": 400,
      "fasta filename": "dnabarcoder/yeastLSU.species.diff.fasta",
      "classification filename": "yeastLSU.classification",
      "max proportion": 0.2903,
      "original cut-off": 0.998,
      "original confidence": 0.878,
      "dataset with max confidence": "All",
      "original min alignment length": 400
    },
    "Lipomycetes": {
      "cut-off": 0.996,
      "confidence": 0.9179,
      "sequence number": 87,
      "group number": 37,
      "min alignment length": 400,
      "fasta filename": "dnabarcoder/yeastLSU.species.diff.fasta",
      "classification filename": "yeastLSU.classification",
      "max proportion": 0.3448,
      "original cut-off": 0.999,
      "original confidence": 0.8486,
      "dataset with max confidence": "All",
      "original min alignment length": 400
    },
    "Agaricostilbomycetes": {
      "cut-off": 0.997,
      "confidence": 0.9512,
      "sequence number": 41,
      "group number": 32,
      "min alignment length": 400,
      "fasta filename": "dnabarcoder/yeastLSU.species.diff.fasta",
      "classification filename": "yeastLSU.classification",
      "max proportion": 0.122,
      "original cut-off": 0.997,
      "original confidence": 0.9512,
      "dataset with max confidence": "Agaricostilbomycetes",
      "original min alignment length": 400
    },
    "Cystobasidiomycetes": {
      "cut-off": 0.994,
      "confidence": 0.9481,
      "sequence number": 87,
      "group number": 35,
      "min alignment length": 400,
      "fasta filename": "dnabarcoder/yeastLSU.species.diff.fasta",
      "classification filename": "yeastLSU.classification",
      "max proportion": 0.1724,
      "original cut-off": 0.994,
      "original confidence": 0.9481,
      "dataset with max confidence": "Cystobasidiomycetes",
      "original min alignment length": 400
    },
    "Dipodascomycetes": {
      "cut-off": 0.991,
      "confidence": 0.94,
      "sequence number": 487,
      "group number": 163,
      "min alignment length": 400,
      "fasta filename": "dnabarcoder/yeastLSU.species.diff.fasta",
      "classification filename": "yeastLSU.classification",
      "max proportion": 0.0698,
      "original cut-off": 0.991,
      "original confidence": 0.94,
      "dataset with max confidence": "Dipodascomycetes",
      "original min alignment length": 400
    },
    "Microbotryomycetes": {
      "cut-off": 0.996,
      "confidence": 0.9632,
      "sequence number": 610,
      "group number": 78,
      "min alignment length": 400,
      "fasta filename": "dnabarcoder/yeastLSU.species.diff.fasta",
      "classification filename": "yeastLSU.classification",
      "max proportion": 0.3066,
      "original cut-off": 0.996,
      "original confidence": 0.9632,
      "dataset with max confidence": "Microbotryomycetes",
      "original min alignment length": 400
    },
    "Ustilaginomycetes": {
      "cut-off": 0.996,
      "confidence": 0.929,
      "sequence number": 35,
      "group number": 22,
      "min alignment length": 400,
      "fasta filename": "dnabarcoder/yeastLSU.species.diff.fasta",
      "classification filename": "yeastLSU.classification",
      "max proportion": 0.1143,
      "original cut-off": 0.999,
      "original confidence": 0.8503,
      "dataset with max confidence": "Basidiomycota",
      "original min alignment length": 400
    },
    "Malasseziomycetes": {
      "cut-off": 0.991,
      "confidence": 0.9893,
      "sequence number": 167,
      "group number": 15,
      "min alignment length": 400,
      "fasta filename": "dnabarcoder/yeastLSU.species.diff.fasta",
      "classification filename": "yeastLSU.classification",
      "max proportion": 0.4132,
      "original cut-off": 0.991,
      "original confidence": 0.9893,
      "dataset with max confidence": "Malasseziomycetes",
      "original min alignment length": 400
    },
    "Ascomycota": {
      "cut-off": 0.996,
      "confidence": 0.9179,
      "sequence number": 4599,
      "group number": 1022,
      "min alignment length": 400,
      "fasta filename": "dnabarcoder/yeastLSU.species.diff.fasta",
      "classification filename": "yeastLSU.classification",
      "max proportion": 0.0431,
      "original cut-off": 0.996,
      "original confidence": 0.9121,
      "dataset with max confidence": "All",
      "original min alignment length": 400
    },
    "Basidiomycota": {
      "cut-off": 0.996,
      "confidence": 0.929,
      "sequence number": 2350,
      "group number": 520,
      "min alignment length": 400,
      "fasta filename": "dnabarcoder/yeastLSU.species.diff.fasta",
      "classification filename": "yeastLSU.classification",
      "max proportion": 0.0949,
      "original cut-off": 0.996,
      "original confidence": 0.929,
      "dataset with max confidence": "Basidiomycota",
      "original min alignment length": 400
    }
  },
  "genus": {
    "All": {
      "cut-off": 0.976,
      "confidence": 0.6915,
      "sequence number": 7912,
      "group number": 223,
      "min alignment length": 400,
      "fasta filename": "yeastLSU.genus.fasta",
      "classification filename": "yeastLSU.classification",
      "max proportion": 0.1004,
      "original cut-off": 0.976,
      "original confidence": 0.6915,
      "dataset with max confidence": "All",
      "original min alignment length": 400
    },
    "Saccharomycetaceae": {
      "cut-off": 0.983,
      "confidence": 0.9083,
      "sequence number": 1269,
      "group number": 23,
      "min alignment length": 400,
      "fasta filename": "yeastLSU.genus.fasta",
      "classification filename": "yeastLSU.classification",
      "max proportion": 0.3751,
      "original cut-off": 0.983,
      "original confidence": 0.9083,
      "dataset with max confidence": "Saccharomycetaceae",
      "original min alignment length": 400
    },
    "Debaryomycetaceae": {
      "cut-off": 0.976,
      "confidence": 0.6915,
      "sequence number": 1753,
      "group number": 22,
      "min alignment length": 400,
      "fasta filename": "yeastLSU.genus.fasta",
      "classification filename": "yeastLSU.classification",
      "max proportion": 0.4529,
      "original cut-off": 0.988,
      "original confidence": 0.503,
      "dataset with max confidence": "All",
      "original min alignment length": 400
    },
    "Pichiaceae": {
      "cut-off": 0.921,
      "confidence": 0.8798,
      "sequence number": 572,
      "group number": 12,
      "min alignment length": 400,
      "fasta filename": "yeastLSU.genus.fasta",
      "classification filename": "yeastLSU.classification",
      "max proportion": 0.4755,
      "original cut-off": 0.921,
      "original confidence": 0.8798,
      "dataset with max confidence": "Pichiaceae",
      "original min alignment length": 400
    },
    "Trichomonascaceae": {
      "cut-off": 0.932,
      "confidence": 0.7512,
      "sequence number": 288,
      "group number": 8,
      "min alignment length": 400,
      "fasta filename": "yeastLSU.genus.fasta",
      "classification filename": "yeastLSU.classification",
      "max proportion": 0.2847,
      "original cut-off": 0.931,
      "original confidence": 0.6369,
      "dataset with max confidence": "Dipodascales",
      "original min alignment length": 400
    },
    "Cystofilobasidiaceae": {
      "cut-off": 0.953,
      "confidence": 1.0,
      "sequence number": 99,
      "group number": 5,
      "min alignment length": 400,
      "fasta filename": "yeastLSU.genus.fasta",
      "classification filename": "yeastLSU.classification",
      "max proportion": 0.5556,
      "original cut-off": 0.953,
      "original confidence": 1.0,
      "dataset with max confidence": "Cystofilobasidiaceae",
      "original min alignment length": 400
    },
    "Trichosporonaceae": {
      "cut-off": 0.967,
      "confidence": 0.9419,
      "sequence number": 312,
      "group number": 6,
      "min alignment length": 400,
      "fasta filename": "yeastLSU.genus.fasta",
      "classification filename": "yeastLSU.classification",
      "max proportion": 0.3494,
      "original cut-off": 0.967,
      "original confidence": 0.9412,
      "dataset with max confidence": "Trichosporonales",
      "original min alignment length": 400
    },
    "Metschnikowiaceae": {
      "cut-off": 0.976,
      "confidence": 0.6915,
      "sequence number": 308,
      "group number": 15,
      "min alignment length": 400,
      "fasta filename": "yeastLSU.genus.fasta",
      "classification filename": "yeastLSU.classification",
      "max proportion": 0.4805,
      "original cut-off": 0.891,
      "original confidence": 0.6727,
      "dataset with max confidence": "All",
      "original min alignment length": 400
    },
    "Dipodascaceae": {
      "cut-off": 0.949,
      "confidence": 0.8974,
      "sequence number": 103,
      "group number": 5,
      "min alignment length": 400,
      "fasta filename": "yeastLSU.genus.fasta",
      "classification filename": "yeastLSU.classification",
      "max proportion": 0.5243,
      "original cut-off": 0.949,
      "original confidence": 0.8974,
      "dataset with max confidence": "Dipodascaceae",
      "original min alignment length": 400
    },
    "Saccharomycetales": {
      "cut-off": 0.983,
      "confidence": 0.9081,
      "sequence number": 1280,
      "group number": 29,
      "min alignment length": 400,
      "fasta filename": "yeastLSU.genus.fasta",
      "classification filename": "yeastLSU.classification",
      "max proportion": 0.3719,
      "original cut-off": 0.983,
      "original confidence": 0.9081,
      "dataset with max confidence": "Saccharomycetales",
      "original min alignment length": 400
    },
    "Serinales": {
      "cut-off": 0.976,
      "confidence": 0.6915,
      "sequence number": 2056,
      "group number": 38,
      "min alignment length": 400,
      "fasta filename": "yeastLSU.genus.fasta",
      "classification filename": "yeastLSU.classification",
      "max proportion": 0.3862,
      "original cut-off": 0.961,
      "original confidence": 0.4988,
      "dataset with max confidence": "All",
      "original min alignment length": 400
    },
    "Ustilaginales": {
      "cut-off": 0.973,
      "confidence": 0.8476,
      "sequence number": 34,
      "group number": 8,
      "min alignment length": 400,
      "fasta filename": "yeastLSU.genus.fasta",
      "classification filename": "yeastLSU.classification",
      "max proportion": 0.2647,
      "original cut-off": 0.992,
      "original confidence": 0.7609,
      "dataset with max confidence": "Basidiomycota",
      "original min alignment length": 400
    },
    "Tremellales": {
      "cut-off": 0.969,
      "confidence": 0.9247,
      "sequence number": 970,
      "group number": 32,
      "min alignment length": 400,
      "fasta filename": "yeastLSU.genus.fasta",
      "classification filename": "yeastLSU.classification",
      "max proportion": 0.4897,
      "original cut-off": 0.969,
      "original confidence": 0.9198,
      "dataset with max confidence": "Tremellomycetes",
      "original min alignment length": 400
    },
    "Dipodascales": {
      "cut-off": 0.932,
      "confidence": 0.7512,
      "sequence number": 491,
      "group number": 15,
      "min alignment length": 400,
      "fasta filename": "yeastLSU.genus.fasta",
      "classification filename": "yeastLSU.classification",
      "max proportion": 0.167,
      "original cut-off": 0.932,
      "original confidence": 0.7512,
      "dataset with max confidence": "Dipodascales",
      "original min alignment length": 400
    },
    "Pichiales": {
      "cut-off": 0.921,
      "confidence": 0.8798,
      "sequence number": 572,
      "group number": 12,
      "min alignment length": 400,
      "fasta filename": "yeastLSU.genus.fasta",
      "classification filename": "yeastLSU.classification",
      "max proportion": 0.4755,
      "original cut-off": 0.921,
      "original confidence": 0.8798,
      "dataset with max confidence": "Pichiales",
      "original min alignment length": 400
    },
    "Cystofilobasidiales": {
      "cut-off": 0.953,
      "confidence": 0.9912,
      "sequence number": 164,
      "group number": 8,
      "min alignment length": 400,
      "fasta filename": "yeastLSU.genus.fasta",
      "classification filename": "yeastLSU.classification",
      "max proportion": 0.3354,
      "original cut-off": 0.953,
      "original confidence": 0.9912,
      "dataset with max confidence": "Cystofilobasidiales",
      "original min alignment length": 400
    },
    "Filobasidiales": {
      "cut-off": 0.972,
      "confidence": 0.9534,
      "sequence number": 213,
      "group number": 6,
      "min alignment length": 400,
      "fasta filename": "yeastLSU.genus.fasta",
      "classification filename": "yeastLSU.classification",
      "max proportion": 0.338,
      "original cut-off": 0.972,
      "original confidence": 0.9534,
      "dataset with max confidence": "Filobasidiales",
      "original min alignment length": 400
    },
    "Trichosporonales": {
      "cut-off": 0.967,
      "confidence": 0.9419,
      "sequence number": 316,
      "group number": 7,
      "min alignment length": 400,
      "fasta filename": "yeastLSU.genus.fasta",
      "classification filename": "yeastLSU.classification",
      "max proportion": 0.3449,
      "original cut-off": 0.967,
      "original confidence": 0.9419,
      "dataset with max confidence": "Trichosporonales",
      "original min alignment length": 400
    },
    "Phaffomycetales": {
      "cut-off": 0.983,
      "confidence": 0.8239,
      "sequence number": 356,
      "group number": 5,
      "min alignment length": 400,
      "fasta filename": "yeastLSU.genus.fasta",
      "classification filename": "yeastLSU.classification",
      "max proportion": 0.4157,
      "original cut-off": 0.96,
      "original confidence": 0.7459,
      "dataset with max confidence": "Saccharomycetes",
      "original min alignment length": 400
    },
    "Agaricostilbales": {
      "cut-off": 0.915,
      "confidence": 0.9297,
      "sequence number": 42,
      "group number": 11,
      "min alignment length": 400,
      "fasta filename": "yeastLSU.genus.fasta",
      "classification filename": "yeastLSU.classification",
      "max proportion": 0.4048,
      "original cut-off": 0.915,
      "original confidence": 0.9297,
      "dataset with max confidence": "Agaricostilbales",
      "original min alignment length": 400
    },
    "Microbotryomycetes": {
      "cut-off": 0.973,
      "confidence": 0.8476,
      "sequence number": 685,
      "group number": 19,
      "min alignment length": 400,
      "fasta filename": "yeastLSU.genus.fasta",
      "classification filename": "yeastLSU.classification",
      "max proportion": 0.5504,
      "original cut-off": 0.976,
      "original confidence": 0.7617,
      "dataset with max confidence": "Basidiomycota",
      "original min alignment length": 400
    },
    "Saccharomycetes": {
      "cut-off": 0.983,
      "confidence": 0.8239,
      "sequence number": 1829,
      "group number": 38,
      "min alignment length": 400,
      "fasta filename": "yeastLSU.genus.fasta",
      "classification filename": "yeastLSU.classification",
      "max proportion": 0.2603,
      "original cut-off": 0.983,
      "original confidence": 0.8239,
      "dataset with max confidence": "Saccharomycetes",
      "original min alignment length": 400
    },
    "Pichiomycetes": {
      "cut-off": 0.976,
      "confidence": 0.6915,
      "sequence number": 2677,
      "group number": 53,
      "min alignment length": 400,
      "fasta filename": "yeastLSU.genus.fasta",
      "classification filename": "yeastLSU.classification",
      "max proportion": 0.2966,
      "original cut-off": 0.971,
      "original confidence": 0.529,
      "dataset with max confidence": "All",
      "original min alignment length": 400
    },
    "Ustilaginomycetes": {
      "cut-off": 0.973,
      "confidence": 0.8476,
      "sequence number": 35,
      "group number": 9,
      "min alignment length": 400,
      "fasta filename": "yeastLSU.genus.fasta",
      "classification filename": "yeastLSU.classification",
      "max proportion": 0.2571,
      "original cut-off": 0.992,
      "original confidence": 0.7678,
      "dataset with max confidence": "Basidiomycota",
      "original min alignment length": 400
    },
    "Tremellomycetes": {
      "cut-off": 0.969,
      "confidence": 0.9247,
      "sequence number": 1684,
      "group number": 55,
      "min alignment length": 400,
      "fasta filename": "yeastLSU.genus.fasta",
      "classification filename": "yeastLSU.classification",
      "max proportion": 0.2821,
      "original cut-off": 0.969,
      "original confidence": 0.9247,
      "dataset with max confidence": "Tremellomycetes",
      "original min alignment length": 400
    },
    "Dipodascomycetes": {
      "cut-off": 0.932,
      "confidence": 0.7512,
      "sequence number": 491,
      "group number": 15,
      "min alignment length": 400,
      "fasta filename": "yeastLSU.genus.fasta",
      "classification filename": "yeastLSU.classification",
      "max proportion": 0.167,
      "original cut-off": 0.932,
      "original confidence": 0.7512,
      "dataset with max confidence": "Dipodascomycetes",
      "original min alignment length": 400
    },
    "Agaricostilbomycetes": {
      "cut-off": 0.915,
      "confidence": 0.9297,
      "sequence number": 42,
      "group number": 11,
      "min alignment length": 400,
      "fasta filename": "yeastLSU.genus.fasta",
      "classification filename": "yeastLSU.classification",
      "max proportion": 0.4048,
      "original cut-off": 0.915,
      "original confidence": 0.9297,
      "dataset with max confidence": "Agaricostilbomycetes",
      "original min alignment length": 400
    },
    "Cystobasidiomycetes": {
      "cut-off": 0.964,
      "confidence": 0.9712,
      "sequence number": 91,
      "group number": 9,
      "min alignment length": 400,
      "fasta filename": "yeastLSU.genus.fasta",
      "classification filename": "yeastLSU.classification",
      "max proportion": 0.5495,
      "original cut-off": 0.964,
      "original confidence": 0.9712,
      "dataset with max confidence": "Cystobasidiomycetes",
      "original min alignment length": 400
    },
    "Basidiomycota": {
      "cut-off": 0.973,
      "confidence": 0.8476,
      "sequence number": 2725,
      "group number": 110,
      "min alignment length": 400,
      "fasta filename": "yeastLSU.genus.fasta",
      "classification filename": "yeastLSU.classification",
      "max proportion": 0.1743,
      "original cut-off": 0.973,
      "original confidence": 0.8476,
      "dataset with max confidence": "Basidiomycota",
      "original min alignment length": 400
    },
    "Ascomycota": {
      "cut-off": 0.976,
      "confidence": 0.6915,
      "sequence number": 5187,
      "group number": 113,
      "min alignment length": 400,
      "fasta filename": "yeastLSU.genus.fasta",
      "classification filename": "yeastLSU.classification",
      "max proportion": 0.1531,
      "original cut-off": 0.979,
      "original confidence": 0.6191,
      "dataset with max confidence": "All",
      "original min alignment length": 400
    }
  },
  "family": {
    "All": {
      "cut-off": 0.958,
      "confidence": 0.7213,
      "sequence number": 7615,
      "group number": 62,
      "min alignment length": 400,
      "fasta filename": "yeastLSU.family.fasta",
      "classification filename": "yeastLSU.classification",
      "max proportion": 0.2302,
      "original cut-off": 0.958,
      "original confidence": 0.7213,
      "dataset with max confidence": "All",
      "original min alignment length": 400
    },
    "Tremellales": {
      "cut-off": 0.963,
      "confidence": 0.8956,
      "sequence number": 916,
      "group number": 13,
      "min alignment length": 400,
      "fasta filename": "yeastLSU.family.fasta",
      "classification filename": "yeastLSU.classification",
      "max proportion": 0.524,
      "original cut-off": 0.963,
      "original confidence": 0.8956,
      "dataset with max confidence": "Tremellales",
      "original min alignment length": 400
    },
    "Agaricostilbales": {
      "cut-off": 0.899,
      "confidence": 0.9132,
      "sequence number": 42,
      "group number": 5,
      "min alignment length": 400,
      "fasta filename": "yeastLSU.family.fasta",
      "classification filename": "yeastLSU.classification",
      "max proportion": 0.4286,
      "original cut-off": 0.899,
      "original confidence": 0.9132,
      "dataset with max confidence": "Agaricostilbales",
      "original min alignment length": 400
    },
    "Saccharomycetes": {
      "cut-off": 0.945,
      "confidence": 0.8269,
      "sequence number": 1826,
      "group number": 7,
      "min alignment length": 400,
      "fasta filename": "yeastLSU.family.fasta",
      "classification filename": "yeastLSU.classification",
      "max proportion": 0.695,
      "original cut-off": 0.945,
      "original confidence": 0.8269,
      "dataset with max confidence": "Saccharomycetes",
      "original min alignment length": 400
    },
    "Tremellomycetes": {
      "cut-off": 0.959,
      "confidence": 0.8557,
      "sequence number": 1592,
      "group number": 19,
      "min alignment length": 400,
      "fasta filename": "yeastLSU.family.fasta",
      "classification filename": "yeastLSU.classification",
      "max proportion": 0.3015,
      "original cut-off": 0.959,
      "original confidence": 0.8557,
      "dataset with max confidence": "Tremellomycetes",
      "original min alignment length": 400
    },
    "Agaricostilbomycetes": {
      "cut-off": 0.899,
      "confidence": 0.9132,
      "sequence number": 42,
      "group number": 5,
      "min alignment length": 400,
      "fasta filename": "yeastLSU.family.fasta",
      "classification filename": "yeastLSU.classification",
      "max proportion": 0.4286,
      "original cut-off": 0.899,
      "original confidence": 0.9132,
      "dataset with max confidence": "Agaricostilbomycetes",
      "original min alignment length": 400
    },
    "Basidiomycota": {
      "cut-off": 0.959,
      "confidence": 0.8247,
      "sequence number": 2533,
      "group number": 44,
      "min alignment length": 400,
      "fasta filename": "yeastLSU.family.fasta",
      "classification filename": "yeastLSU.classification",
      "max proportion": 0.2081,
      "original cut-off": 0.959,
      "original confidence": 0.8247,
      "dataset with max confidence": "Basidiomycota",
      "original min alignment length": 400
    },
    "Ascomycota": {
      "cut-off": 0.958,
      "confidence": 0.7213,
      "sequence number": 5082,
      "group number": 18,
      "min alignment length": 400,
      "fasta filename": "yeastLSU.family.fasta",
      "classification filename": "yeastLSU.classification",
      "max proportion": 0.3449,
      "original cut-off": 0.958,
      "original confidence": 0.6698,
      "dataset with max confidence": "All",
      "original min alignment length": 400
    }
  },
  "order": {
    "All": {
      "cut-off": 0.955,
      "confidence": 0.6995,
      "sequence number": 7896,
      "group number": 39,
      "min alignment length": 400,
      "fasta filename": "yeastLSU.order.fasta",
      "classification filename": "yeastLSU.classification",
      "max proportion": 0.2604,
      "original cut-off": 0.955,
      "original confidence": 0.6995,
      "dataset with max confidence": "All",
      "original min alignment length": 400
    },
    "Tremellomycetes": {
      "cut-off": 0.951,
      "confidence": 0.8051,
      "sequence number": 1684,
      "group number": 5,
      "min alignment length": 400,
      "fasta filename": "yeastLSU.order.fasta",
      "classification filename": "yeastLSU.classification",
      "max proportion": 0.576,
      "original cut-off": 0.951,
      "original confidence": 0.8051,
      "dataset with max confidence": "Tremellomycetes",
      "original min alignment length": 400
    },
    "Basidiomycota": {
      "cut-off": 0.951,
      "confidence": 0.7546,
      "sequence number": 2709,
      "group number": 24,
      "min alignment length": 400,
      "fasta filename": "yeastLSU.order.fasta",
      "classification filename": "yeastLSU.classification",
      "max proportion": 0.3581,
      "original cut-off": 0.951,
      "original confidence": 0.7546,
      "dataset with max confidence": "Basidiomycota",
      "original min alignment length": 400
    },
    "Ascomycota": {
      "cut-off": 0.955,
      "confidence": 0.6995,
      "sequence number": 5187,
      "group number": 15,
      "min alignment length": 400,
      "fasta filename": "yeastLSU.order.fasta",
      "classification filename": "yeastLSU.classification",
      "max proportion": 0.3964,
      "original cut-off": 0.955,
      "original confidence": 0.6759,
      "dataset with max confidence": "All",
      "original min alignment length": 400
    }
  },
  "class": {
    "All": {
      "cut-off": 0.935,
      "confidence": 0.6989,
      "sequence number": 7912,
      "group number": 19,
      "min alignment length": 400,
      "fasta filename": "yeastLSU.class.fasta",
      "classification filename": "yeastLSU.classification",
      "max proportion": 0.3383,
      "original cut-off": 0.935,
      "original confidence": 0.6989,
      "dataset with max confidence": "All",
      "original min alignment length": 400
    },
    "Basidiomycota": {
      "cut-off": 0.926,
      "confidence": 0.9757,
      "sequence number": 2725,
      "group number": 9,
      "min alignment length": 400,
      "fasta filename": "yeastLSU.class.fasta",
      "classification filename": "yeastLSU.classification",
      "max proportion": 0.618,
      "original cut-off": 0.926,
      "original confidence": 0.9757,
      "dataset with max confidence": "Basidiomycota",
      "original min alignment length": 400
    },
    "Ascomycota": {
      "cut-off": 0.935,
      "confidence": 0.6989,
      "sequence number": 5187,
      "group number": 10,
      "min alignment length": 400,
      "fasta filename": "yeastLSU.class.fasta",
      "classification filename": "yeastLSU.classification",
      "max proportion": 0.5161,
      "original cut-off": 0.955,
      "original confidence": 0.6507,
      "dataset with max confidence": "All",
      "original min alignment length": 400
    }
  }
}
